# Supplementary material for: Asymmetric intramolecular α-cyclopropanation of aldehydes using a donor/acceptor carbene mimetic
Source: Nat Commun. 2015 Dec 8;6:10041. doi: 10.1038/ncomms10041 (PMC4686670; doi:10.1038/ncomms10041)
Supplement: Supplementary Data 1 — X-ray CIF file for compound 2b (CCDC1405229) [file ncomms10041-s2.cif]

 
data_shelx
 
_audit_creation_method            SHELXL-2013
_chemical_name_systematic
;
 ?
;
_chemical_name_common             ?
_chemical_melting_point           ?
_chemical_formula_moiety          ?
_chemical_formula_sum
 'C19 H30 O5' 
_chemical_formula_weight          338.43

loop_
 _atom_type_symbol
 _atom_type_description
 _atom_type_scat_dispersion_real
 _atom_type_scat_dispersion_imag
 _atom_type_scat_source
 'C'  'C'   0.0181   0.0091
 'International Tables Vol C Tables 4.2.6.8 and 6.1.1.4'
 'H'  'H'   0.0000   0.0000
 'International Tables Vol C Tables 4.2.6.8 and 6.1.1.4'
 'O'  'O'   0.0492   0.0322
 'International Tables Vol C Tables 4.2.6.8 and 6.1.1.4'
 
_space_group_crystal_system       monoclinic
_space_group_IT_number            15
_space_group_name_H-M_alt         'C 2/c'
_space_group_name_Hall            '-C 2yc'
 
_shelx_space_group_comment
;
The symmetry employed for this shelxl refinement is uniquely defined
by the following loop, which should always be used as a source of
symmetry information in preference to the above space-group names.
They are only intended as comments.
;
 
loop_
 _space_group_symop_operation_xyz
 'x, y, z'
 '-x, y, -z+1/2'
 'x+1/2, y+1/2, z'
 '-x+1/2, y+1/2, -z+1/2'
 '-x, -y, -z'
 'x, -y, z-1/2'
 '-x+1/2, -y+1/2, -z'
 'x+1/2, -y+1/2, z-1/2'
 
_cell_length_a                    32.5104(5)
_cell_length_b                    7.54200(10)
_cell_length_c                    18.7992(13)
_cell_angle_alpha                 90
_cell_angle_beta                  123.469(9)
_cell_angle_gamma                 90
_cell_volume                      3845.1(4)
_cell_formula_units_Z             8
_cell_measurement_temperature     113(2)
_cell_measurement_reflns_used     22788 
_cell_measurement_theta_min       6.50 
_cell_measurement_theta_max       68.30 
 
_exptl_crystal_description        block 
_exptl_crystal_colour             colorless 
_exptl_crystal_density_meas       ? 
_exptl_crystal_density_method     ?              
_exptl_crystal_density_diffrn     1.169          
_exptl_crystal_F_000              1472
_exptl_transmission_factor_min    ?                                             
_exptl_transmission_factor_max    ?                                             
_exptl_crystal_size_max           0.200
_exptl_crystal_size_mid           0.200
_exptl_crystal_size_min           0.200
_exptl_absorpt_coefficient_mu     0.676
_shelx_estimated_absorpt_T_min    0.877
_shelx_estimated_absorpt_T_max    0.877
_exptl_absorpt_correction_type    multi-scan 
_exptl_absorpt_correction_T_min   0.739 
_exptl_absorpt_correction_T_max   0.873 
_exptl_absorpt_process_details    'Jacobson, R. (1998) Private communication' 
 
_exptl_special_details
;
 ?
;
 
_diffrn_ambient_temperature       113(2)
_diffrn_radiation_wavelength      1.54187
_diffrn_radiation_type            CuK\a
_diffrn_source                    ?                       
_diffrn_measurement_device_type   'Rigaku Saturn944+ CCD' 
_diffrn_measurement_method        \w 
_diffrn_detector_area_resol_mean  ? 
_diffrn_reflns_number             24237
_diffrn_reflns_av_unetI/netI      0.0348
_diffrn_reflns_av_R_equivalents   0.0529
_diffrn_reflns_limit_h_min        -38
_diffrn_reflns_limit_h_max        38
_diffrn_reflns_limit_k_min        -8
_diffrn_reflns_limit_k_max        9
_diffrn_reflns_limit_l_min        -22
_diffrn_reflns_limit_l_max        22
_diffrn_reflns_theta_min          7.085
_diffrn_reflns_theta_max          68.363
_diffrn_reflns_theta_full         67.687
_diffrn_measured_fraction_theta_max   0.975
_diffrn_measured_fraction_theta_full  0.976
_diffrn_reflns_Laue_measured_fraction_max    0.975
_diffrn_reflns_Laue_measured_fraction_full   0.976
_diffrn_reflns_point_group_measured_fraction_max   0.975
_diffrn_reflns_point_group_measured_fraction_full  0.976
_reflns_number_total              3441
_reflns_number_gt                 2873
_reflns_threshold_expression      'I > 2\s(I)'
_reflns_Friedel_coverage          0.000
_reflns_Friedel_fraction_max      .
_reflns_Friedel_fraction_full     .
 
_reflns_special_details
;
 Reflections were merged by SHELXL according to the crystal
 class for the calculation of statistics and refinement.
 
 _reflns_Friedel_fraction is defined as the number of unique
 Friedel pairs measured divided by the number that would be
 possible theoretically, ignoring centric projections and
 systematic absences.
;
 
_computing_data_collection        'CrystalClear-SM 2.0 r4 (Rigaku, 2009)'
_computing_cell_refinement        'CrystalClear-SM Auto 2.0 r4'
_computing_data_reduction         'CrystalClear-SM Auto 2.0 r4'
_computing_structure_solution     'SHELXS97 (Sheldrick, 1997)'
_computing_structure_refinement   'SHELXL-2013 (Sheldrick, 2013)'
_computing_molecular_graphics     'CrystalStructure 4.0'
_computing_publication_material   'CrystalStructure 4.0 (Rigaku, 2009)'
 
_refine_special_details
;
 ?
;
_refine_ls_structure_factor_coef  Fsqd
_refine_ls_matrix_type            full
_refine_ls_weighting_scheme       calc
_refine_ls_weighting_details
;
 w=1/[\s^2^(Fo^2^)+(0.0777P)^2^+21.5726P]
 where P=(Fo^2^+2Fc^2^)/3
;
_atom_sites_solution_primary      ?
_atom_sites_solution_secondary    ?
_atom_sites_solution_hydrogens    geom
_refine_ls_hydrogen_treatment     constr
_refine_ls_extinction_method      none
_refine_ls_extinction_coef        .
_refine_ls_number_reflns          3441
_refine_ls_number_parameters      311
_refine_ls_number_restraints      23
_refine_ls_R_factor_all           0.1209
_refine_ls_R_factor_gt            0.1048
_refine_ls_wR_factor_ref          0.2509
_refine_ls_wR_factor_gt           0.2350
_refine_ls_goodness_of_fit_ref    1.071
_refine_ls_restrained_S_all       1.085
_refine_ls_shift/su_max           0.002
_refine_ls_shift/su_mean          0.000
 
loop_
 _atom_site_label
 _atom_site_type_symbol
 _atom_site_fract_x
 _atom_site_fract_y
 _atom_site_fract_z
 _atom_site_U_iso_or_equiv
 _atom_site_adp_type
 _atom_site_occupancy
 _atom_site_site_symmetry_order  
 _atom_site_calc_flag
 _atom_site_refinement_flags_posn
 _atom_site_refinement_flags_adp
 _atom_site_refinement_flags_occupancy
 _atom_site_disorder_assembly
 _atom_site_disorder_group
O1 O 0.18213(13) 0.0751(4) 1.04264(18) 0.0605(10) Uani 1 1 d D . . . .
O8 O 0.12260(12) 0.1119(4) 0.8544(2) 0.0614(9) Uani 1 1 d D . . . .
C4 C 0.09929(14) 0.5738(5) 0.9693(2) 0.0366(8) Uani 1 1 d D . . . .
H4 H 0.1227 0.6750 0.9976 0.044 Uiso 1 1 calc R U . A 1
C6 C 0.11584(13) 0.2624(4) 0.9571(2) 0.0355(8) Uani 1 1 d D . . . .
C7 C 0.23158(12) 0.0068(5) 1.1086(2) 0.0340(8) Uani 1 1 d . . . . .
C9 C 0.16869(17) 0.2370(6) 1.0208(3) 0.0311(11) Uani 0.722(3) 1 d D . P B 1
O3 O 0.19757(12) 0.3584(4) 1.0519(2) 0.0394(9) Uani 0.722(3) 1 d D . P B 1
C11 C 0.09798(17) 0.1089(6) 0.8839(3) 0.0345(12) Uani 0.722(3) 1 d D . P B 1
O5 O 0.06322(13) 0.0146(5) 0.8644(2) 0.0437(9) Uani 0.722(3) 1 d D . P B 1
C22 C 0.10535(19) 0.4465(6) 0.9104(3) 0.0359(12) Uani 0.722(3) 1 d D . P B 1
H22A H 0.1333 0.4831 0.9065 0.043 Uiso 0.722(3) 1 calc R U P B 1
H22B H 0.0749 0.4421 0.8524 0.043 Uiso 0.722(3) 1 calc R U P B 1
C17 C 0.08677(17) 0.4571(7) 1.0215(3) 0.0301(11) Uani 0.722(3) 1 d D . P B 1
C18 C 0.04833(18) 0.5851(8) 0.9535(4) 0.0374(12) Uani 0.722(3) 1 d D . P B 1
C20 C 0.1137(3) 0.4962(13) 1.1110(5) 0.0411(17) Uani 0.722(3) 1 d D . P B 1
H20 H 0.1174 0.6173 1.1274 0.049 Uiso 0.722(3) 1 calc R U P B 1
O15 O 0.13238(16) 0.3844(6) 1.1678(3) 0.0568(12) Uani 0.722(3) 1 d D . P B 1
C24 C 0.0027(3) 0.5163(12) 0.8741(5) 0.0455(19) Uani 0.722(3) 1 d D . P B 1
H24A H -0.0088 0.6031 0.8280 0.068 Uiso 0.722(3) 1 calc R U P B 1
H24B H -0.0231 0.4970 0.8851 0.068 Uiso 0.722(3) 1 calc R U P B 1
H24C H 0.0102 0.4041 0.8573 0.068 Uiso 0.722(3) 1 calc R U P B 1
C9A C 0.1161(5) 0.2407(15) 0.8844(7) 0.035(3) Uani 0.278(3) 1 d D U P B 2
O3A O 0.1186(4) 0.3586(11) 0.8442(6) 0.039(2) Uani 0.278(3) 1 d D . P B 2
C11A C 0.1524(5) 0.1218(14) 1.0338(7) 0.026(3) Uani 0.278(3) 1 d D U P B 2
O5A O 0.1396(3) 0.0352(11) 1.0728(5) 0.035(2) Uani 0.278(3) 1 d D . P B 2
C22A C 0.1449(4) 0.4473(13) 1.0074(7) 0.028(3) Uani 0.278(3) 1 d D . P B 2
H22C H 0.1622 0.4354 1.0700 0.034 Uiso 0.278(3) 1 calc R U P B 2
H22D H 0.1684 0.4861 0.9927 0.034 Uiso 0.278(3) 1 calc R U P B 2
C17A C 0.0575(5) 0.4664(15) 0.9423(9) 0.034(3) Uani 0.278(3) 1 d D . P B 2
C18A C 0.0761(5) 0.5837(16) 1.0226(8) 0.031(3) Uani 0.278(3) 1 d D . P B 2
C20A C 0.0146(7) 0.539(3) 0.8598(11) 0.040(5) Uani 0.278(3) 1 d D . P B 2
H20A H 0.0110 0.6640 0.8520 0.048 Uiso 0.278(3) 1 calc R U P B 2
O15A O -0.0160(4) 0.4422(15) 0.8024(6) 0.053(3) Uani 0.278(3) 1 d D . P B 2
C24A C 0.0940(7) 0.484(3) 1.1050(12) 0.041(5) Uani 0.278(3) 1 d D . P B 2
H24D H 0.0659 0.4567 1.1090 0.061 Uiso 0.278(3) 1 calc R U P B 2
H24E H 0.1177 0.5581 1.1536 0.061 Uiso 0.278(3) 1 calc R U P B 2
H24F H 0.1101 0.3739 1.1056 0.061 Uiso 0.278(3) 1 calc R U P B 2
C10 C 0.11363(16) -0.0054(5) 0.7857(2) 0.0430(9) Uani 1 1 d . . . . .
C12 C 0.26742(17) 0.0466(6) 1.0835(3) 0.0516(11) Uani 1 1 d . . . . .
H12A H 0.2734 0.1747 1.0871 0.062 Uiso 1 1 calc R U . . .
H12B H 0.2536 0.0064 1.0250 0.062 Uiso 1 1 calc R U . . .
H12C H 0.2986 -0.0152 1.1223 0.062 Uiso 1 1 calc R U . . .
C13 C 0.22297(14) -0.1914(5) 1.1064(3) 0.0461(10) Uani 1 1 d . . . . .
H13A H 0.2122 -0.2380 1.0500 0.055 Uiso 1 1 calc R U . . .
H13B H 0.1975 -0.2142 1.1179 0.055 Uiso 1 1 calc R U . . .
H13C H 0.2537 -0.2499 1.1499 0.055 Uiso 1 1 calc R U . . .
C14 C 0.15491(15) 0.0438(6) 0.7749(3) 0.0509(11) Uani 1 1 d . . . . .
H14A H 0.1534 -0.0318 0.7311 0.061 Uiso 1 1 calc R U . . .
H14B H 0.1867 0.0268 0.8291 0.061 Uiso 1 1 calc R U . . .
H14C H 0.1514 0.1683 0.7575 0.061 Uiso 1 1 calc R U . . .
C16 C 0.0418(2) 0.7594(6) 0.9921(4) 0.0660(14) Uani 1 1 d . . . . .
H16A H 0.0733 0.7912 1.0442 0.079 Uiso 1 1 calc R U . B 1
H16B H 0.0170 0.7397 1.0056 0.079 Uiso 1 1 calc R U . B 1
H16C H 0.0309 0.8559 0.9506 0.079 Uiso 1 1 calc R U . B 1
C19 C 0.0815(2) 0.2651(6) 0.9861(4) 0.0715(17) Uani 1 1 d D . . . .
H19A H 0.0911 0.1756 1.0312 0.086 Uiso 1 1 calc R U . B 1
H19B H 0.0472 0.2418 0.9380 0.086 Uiso 1 1 calc R U . B 1
C21 C 0.06412(15) 0.0347(8) 0.7059(3) 0.0622(13) Uani 1 1 d . . . . .
H21A H 0.0574 -0.0502 0.6613 0.075 Uiso 1 1 calc R U . . .
H21B H 0.0643 0.1553 0.6867 0.075 Uiso 1 1 calc R U . . .
H21C H 0.0385 0.0251 0.7180 0.075 Uiso 1 1 calc R U . . .
C23 C 0.1181(3) -0.1961(6) 0.8134(4) 0.0755(17) Uani 1 1 d . . . . .
H23A H 0.1112 -0.2744 0.7664 0.091 Uiso 1 1 calc R U . . .
H23B H 0.0944 -0.2195 0.8290 0.091 Uiso 1 1 calc R U . . .
H23C H 0.1516 -0.2181 0.8627 0.091 Uiso 1 1 calc R U . . .
C25 C 0.24768(14) 0.0856(6) 1.1945(2) 0.0468(10) Uani 1 1 d . . . . .
H25A H 0.2514 0.2142 1.1931 0.070 Uiso 1 1 calc R U . . .
H25B H 0.2793 0.0335 1.2389 0.070 Uiso 1 1 calc R U . . .
H25C H 0.2228 0.0600 1.2071 0.070 Uiso 1 1 calc R U . . .
 
loop_
 _atom_site_aniso_label
 _atom_site_aniso_U_11
 _atom_site_aniso_U_22
 _atom_site_aniso_U_33
 _atom_site_aniso_U_23
 _atom_site_aniso_U_13
 _atom_site_aniso_U_12
O1 0.073(2) 0.0511(19) 0.0382(16) 0.0038(13) 0.0190(16) 0.0370(17)
O8 0.0533(18) 0.061(2) 0.0507(18) -0.0138(15) 0.0162(15) 0.0215(15)
C4 0.041(2) 0.0285(18) 0.054(2) 0.0051(16) 0.0347(18) 0.0042(15)
C6 0.0417(19) 0.0218(16) 0.059(2) 0.0057(16) 0.0381(19) 0.0034(14)
C7 0.0305(17) 0.0331(18) 0.0363(19) 0.0026(15) 0.0172(16) 0.0011(14)
C9 0.035(2) 0.023(2) 0.046(3) 0.002(2) 0.029(2) 0.001(2)
O3 0.0379(19) 0.0295(18) 0.057(2) -0.0050(16) 0.0301(18) -0.0069(15)
C11 0.025(2) 0.031(3) 0.038(3) 0.018(2) 0.011(2) -0.0129(19)
O5 0.046(2) 0.044(2) 0.051(2) -0.0066(17) 0.0333(19) -0.0080(17)
C22 0.044(3) 0.029(2) 0.051(3) 0.007(2) 0.036(3) 0.003(2)
C17 0.030(2) 0.038(3) 0.025(3) 0.007(2) 0.017(2) 0.002(2)
C18 0.030(3) 0.043(3) 0.045(3) 0.010(2) 0.025(3) 0.004(2)
C20 0.038(4) 0.045(4) 0.049(4) 0.005(3) 0.030(4) 0.002(4)
O15 0.059(3) 0.063(3) 0.045(2) 0.013(2) 0.027(2) 0.000(2)
C24 0.041(4) 0.045(4) 0.052(5) 0.003(3) 0.026(3) 0.002(3)
C9A 0.037(6) 0.042(6) 0.034(6) -0.006(5) 0.024(5) 0.020(5)
O3A 0.062(6) 0.023(4) 0.053(6) 0.014(4) 0.045(5) 0.006(4)
C11A 0.040(6) 0.009(5) 0.025(5) 0.001(4) 0.014(5) -0.001(5)
O5A 0.031(4) 0.036(5) 0.035(5) 0.014(4) 0.016(4) 0.000(4)
C22A 0.033(6) 0.022(6) 0.026(6) 0.000(4) 0.014(5) 0.001(5)
C17A 0.041(7) 0.016(6) 0.065(10) -0.005(6) 0.041(7) 0.004(5)
C18A 0.046(7) 0.022(7) 0.034(8) 0.004(5) 0.028(7) 0.010(5)
C20A 0.033(10) 0.058(11) 0.019(7) 0.012(7) 0.008(7) 0.003(8)
O15A 0.047(6) 0.058(7) 0.036(6) 0.001(5) 0.013(5) 0.001(5)
C24A 0.056(13) 0.041(9) 0.047(10) 0.004(7) 0.041(11) 0.002(11)
C10 0.057(2) 0.0292(19) 0.036(2) -0.0018(15) 0.0217(19) -0.0063(17)
C12 0.067(3) 0.043(2) 0.070(3) -0.006(2) 0.054(3) -0.009(2)
C13 0.036(2) 0.035(2) 0.061(3) 0.0111(18) 0.0233(19) 0.0054(16)
C14 0.040(2) 0.045(2) 0.059(3) -0.001(2) 0.022(2) 0.0009(18)
C16 0.078(3) 0.039(2) 0.115(4) 0.005(3) 0.074(3) 0.014(2)
C19 0.082(3) 0.032(2) 0.154(5) -0.007(3) 0.098(4) -0.003(2)
C21 0.040(2) 0.096(4) 0.037(2) 0.001(2) 0.0127(19) -0.016(2)
C23 0.152(6) 0.031(2) 0.088(4) -0.002(2) 0.094(4) 0.001(3)
C25 0.037(2) 0.066(3) 0.032(2) -0.0095(18) 0.0158(17) -0.0087(19)
 
_geom_special_details
;
 All esds (except the esd in the dihedral angle between two l.s. planes)
 are estimated using the full covariance matrix.  The cell esds are taken
 into account individually in the estimation of esds in distances, angles
 and torsion angles; correlations between esds in cell parameters are only
 used when they are defined by crystal symmetry.  An approximate (isotropic)
 treatment of cell esds is used for estimating esds involving l.s. planes.
;
 
loop_
 _geom_bond_atom_site_label_1
 _geom_bond_atom_site_label_2
 _geom_bond_distance
 _geom_bond_site_symmetry_2
 _geom_bond_publ_flag
O1 C11A 0.952(12) . ?
O1 C9 1.286(5) . ?
O1 C7 1.479(5) . ?
O1 O5A 1.786(9) . ?
O8 C9A 1.199(10) . ?
O8 C11 1.199(6) . ?
O8 C10 1.456(5) . ?
C4 C17A 1.413(13) . ?
C4 C18 1.515(6) . ?
C4 C17 1.532(5) . ?
C4 C18A 1.552(11) . ?
C4 C22 1.558(6) . ?
C4 C22A 1.565(10) . ?
C4 H4 1.0000 . ?
C6 C9A 1.381(10) . ?
C6 C9 1.467(6) . ?
C6 C19 1.489(5) . ?
C6 C22 1.576(5) . ?
C6 C11 1.640(6) . ?
C6 C22A 1.657(10) . ?
C6 C11A 1.651(11) . ?
C7 C12 1.508(5) . ?
C7 C13 1.517(5) . ?
C7 C25 1.518(5) . ?
C9 O3 1.207(6) . ?
C11 O5 1.209(5) . ?
C22 H22A 0.9900 . ?
C22 H22B 0.9900 . ?
C17 C20 1.435(10) . ?
C17 C18 1.538(7) . ?
C17 C19 1.563(6) . ?
C18 C24 1.502(10) . ?
C18 C16 1.572(7) . ?
C20 O15 1.226(9) . ?
C20 H20 0.9500 . ?
C24 H24A 0.9800 . ?
C24 H24B 0.9800 . ?
C24 H24C 0.9800 . ?
C9A O3A 1.199(13) . ?
C11A O5A 1.216(12) . ?
C22A H22C 0.9900 . ?
C22A H22D 0.9900 . ?
C17A C20A 1.51(2) . ?
C17A C18A 1.556(18) . ?
C17A C19 1.697(12) . ?
C18A C24A 1.518(17) . ?
C18A C16 1.620(13) . ?
C20A O15A 1.226(17) . ?
C20A H20A 0.9500 . ?
C24A H24D 0.9800 . ?
C24A H24E 0.9800 . ?
C24A H24F 0.9800 . ?
C10 C21 1.506(6) . ?
C10 C23 1.509(6) . ?
C10 C14 1.510(6) . ?
C12 H12A 0.9800 . ?
C12 H12B 0.9800 . ?
C12 H12C 0.9800 . ?
C13 H13A 0.9800 . ?
C13 H13B 0.9800 . ?
C13 H13C 0.9800 . ?
C14 H14A 0.9800 . ?
C14 H14B 0.9800 . ?
C14 H14C 0.9800 . ?
C16 H16A 0.9800 . ?
C16 H16B 0.9800 . ?
C16 H16C 0.9800 . ?
C19 H19A 0.9900 . ?
C19 H19B 0.9900 . ?
C21 H21A 0.9800 . ?
C21 H21B 0.9800 . ?
C21 H21C 0.9800 . ?
C23 H23A 0.9800 . ?
C23 H23B 0.9800 . ?
C23 H23C 0.9800 . ?
C25 H25A 0.9800 . ?
C25 H25B 0.9800 . ?
C25 H25C 0.9800 . ?
 
loop_
 _geom_angle_atom_site_label_1
 _geom_angle_atom_site_label_2
 _geom_angle_atom_site_label_3
 _geom_angle
 _geom_angle_site_symmetry_1
 _geom_angle_site_symmetry_3
 _geom_angle_publ_flag
C11A O1 C7 143.5(7) . . ?
C9 O1 C7 128.3(4) . . ?
C11A O1 O5A 39.6(6) . . ?
C7 O1 O5A 110.5(3) . . ?
C9A O8 C10 155.3(6) . . ?
C11 O8 C10 122.7(4) . . ?
C18 C4 C17 60.6(3) . . ?
C17A C4 C18A 63.1(7) . . ?
C18 C4 C22 116.6(4) . . ?
C17 C4 C22 106.5(3) . . ?
C17A C4 C22A 107.1(6) . . ?
C18A C4 C22A 114.1(7) . . ?
C18 C4 H4 119.4 . . ?
C17 C4 H4 119.4 . . ?
C22 C4 H4 119.4 . . ?
C9A C6 C19 141.1(6) . . ?
C9 C6 C19 118.7(4) . . ?
C9 C6 C22 111.4(3) . . ?
C19 C6 C22 102.5(3) . . ?
C9 C6 C11 107.8(3) . . ?
C19 C6 C11 109.1(3) . . ?
C22 C6 C11 106.7(3) . . ?
C9A C6 C22A 110.6(7) . . ?
C19 C6 C22A 94.9(5) . . ?
C9A C6 C11A 113.2(6) . . ?
C19 C6 C11A 90.8(5) . . ?
C22A C6 C11A 97.6(6) . . ?
O1 C7 C12 109.8(3) . . ?
O1 C7 C13 102.8(3) . . ?
C12 C7 C13 110.5(3) . . ?
O1 C7 C25 109.4(3) . . ?
C12 C7 C25 112.4(3) . . ?
C13 C7 C25 111.4(3) . . ?
O3 C9 O1 121.9(4) . . ?
O3 C9 C6 123.0(4) . . ?
O1 C9 C6 115.0(4) . . ?
O8 C11 O5 128.5(5) . . ?
O8 C11 C6 110.9(3) . . ?
O5 C11 C6 120.5(4) . . ?
C4 C22 C6 102.8(3) . . ?
C4 C22 H22A 111.2 . . ?
C6 C22 H22A 111.2 . . ?
C4 C22 H22B 111.2 . . ?
C6 C22 H22B 111.2 . . ?
H22A C22 H22B 109.1 . . ?
C20 C17 C4 115.3(5) . . ?
C20 C17 C18 122.5(6) . . ?
C4 C17 C18 59.2(3) . . ?
C20 C17 C19 122.9(6) . . ?
C4 C17 C19 105.3(4) . . ?
C18 C17 C19 112.2(4) . . ?
C24 C18 C4 123.4(5) . . ?
C24 C18 C17 120.9(6) . . ?
C4 C18 C17 60.2(3) . . ?
C24 C18 C16 115.9(5) . . ?
C4 C18 C16 111.6(4) . . ?
C17 C18 C16 113.3(5) . . ?
O15 C20 C17 124.6(8) . . ?
O15 C20 H20 117.7 . . ?
C17 C20 H20 117.7 . . ?
C18 C24 H24A 109.5 . . ?
C18 C24 H24B 109.5 . . ?
H24A C24 H24B 109.5 . . ?
C18 C24 H24C 109.5 . . ?
H24A C24 H24C 109.5 . . ?
H24B C24 H24C 109.5 . . ?
O3A C9A O8 102.3(8) . . ?
O3A C9A C6 125.2(10) . . ?
O8 C9A C6 131.3(10) . . ?
O1 C11A O5A 110.4(10) . . ?
O1 C11A C6 124.3(9) . . ?
O5A C11A C6 123.3(10) . . ?
C11A O5A O1 30.0(6) . . ?
C4 C22A C6 98.9(6) . . ?
C4 C22A H22C 112.0 . . ?
C6 C22A H22C 112.0 . . ?
C4 C22A H22D 112.0 . . ?
C6 C22A H22D 112.0 . . ?
H22C C22A H22D 109.7 . . ?
C4 C17A C20A 108.9(10) . . ?
C4 C17A C18A 62.8(7) . . ?
C20A C17A C18A 115.8(12) . . ?
C4 C17A C19 104.2(8) . . ?
C20A C17A C19 137.9(12) . . ?
C18A C17A C19 102.1(9) . . ?
C24A C18A C4 125.8(11) . . ?
C24A C18A C17A 115.8(13) . . ?
C4 C18A C17A 54.1(6) . . ?
C24A C18A C16 124.5(11) . . ?
C4 C18A C16 107.2(7) . . ?
C17A C18A C16 107.4(9) . . ?
O15A C20A C17A 122.0(18) . . ?
O15A C20A H20A 119.0 . . ?
C17A C20A H20A 119.0 . . ?
C18A C24A H24D 109.5 . . ?
C18A C24A H24E 109.5 . . ?
H24D C24A H24E 109.5 . . ?
C18A C24A H24F 109.5 . . ?
H24D C24A H24F 109.5 . . ?
H24E C24A H24F 109.5 . . ?
O8 C10 C21 110.0(4) . . ?
O8 C10 C23 109.8(3) . . ?
C21 C10 C23 112.4(4) . . ?
O8 C10 C14 102.2(3) . . ?
C21 C10 C14 110.9(3) . . ?
C23 C10 C14 110.9(4) . . ?
C7 C12 H12A 109.5 . . ?
C7 C12 H12B 109.5 . . ?
H12A C12 H12B 109.5 . . ?
C7 C12 H12C 109.5 . . ?
H12A C12 H12C 109.5 . . ?
H12B C12 H12C 109.5 . . ?
C7 C13 H13A 109.5 . . ?
C7 C13 H13B 109.5 . . ?
H13A C13 H13B 109.5 . . ?
C7 C13 H13C 109.5 . . ?
H13A C13 H13C 109.5 . . ?
H13B C13 H13C 109.5 . . ?
C10 C14 H14A 109.5 . . ?
C10 C14 H14B 109.5 . . ?
H14A C14 H14B 109.5 . . ?
C10 C14 H14C 109.5 . . ?
H14A C14 H14C 109.5 . . ?
H14B C14 H14C 109.5 . . ?
C18 C16 H16A 109.5 . . ?
C18 C16 H16B 109.5 . . ?
H16A C16 H16B 109.5 . . ?
C18 C16 H16C 109.5 . . ?
H16A C16 H16C 109.5 . . ?
H16B C16 H16C 109.5 . . ?
C6 C19 C17 103.9(3) . . ?
C6 C19 C17A 94.1(5) . . ?
C6 C19 H19A 111.0 . . ?
C17 C19 H19A 111.0 . . ?
C6 C19 H19B 111.0 . . ?
C17 C19 H19B 111.0 . . ?
H19A C19 H19B 109.0 . . ?
C10 C21 H21A 109.5 . . ?
C10 C21 H21B 109.5 . . ?
H21A C21 H21B 109.5 . . ?
C10 C21 H21C 109.5 . . ?
H21A C21 H21C 109.5 . . ?
H21B C21 H21C 109.5 . . ?
C10 C23 H23A 109.5 . . ?
C10 C23 H23B 109.5 . . ?
H23A C23 H23B 109.5 . . ?
C10 C23 H23C 109.5 . . ?
H23A C23 H23C 109.5 . . ?
H23B C23 H23C 109.5 . . ?
C7 C25 H25A 109.5 . . ?
C7 C25 H25B 109.5 . . ?
H25A C25 H25B 109.5 . . ?
C7 C25 H25C 109.5 . . ?
H25A C25 H25C 109.5 . . ?
H25B C25 H25C 109.5 . . ?
 
loop_
 _geom_torsion_atom_site_label_1
 _geom_torsion_atom_site_label_2
 _geom_torsion_atom_site_label_3
 _geom_torsion_atom_site_label_4
 _geom_torsion
 _geom_torsion_site_symmetry_1
 _geom_torsion_site_symmetry_2
 _geom_torsion_site_symmetry_3
 _geom_torsion_site_symmetry_4
 _geom_torsion_publ_flag
C11A O1 C7 C12 -149.6(12) . . . . ?
C9 O1 C7 C12 -64.8(5) . . . . ?
O5A O1 C7 C12 -178.2(4) . . . . ?
C11A O1 C7 C13 92.7(12) . . . . ?
C9 O1 C7 C13 177.5(4) . . . . ?
O5A O1 C7 C13 64.2(4) . . . . ?
C11A O1 C7 C25 -25.7(13) . . . . ?
C9 O1 C7 C25 59.0(5) . . . . ?
O5A O1 C7 C25 -54.3(5) . . . . ?
C11A O1 C9 O3 138.3(9) . . . . ?
C7 O1 C9 O3 3.0(7) . . . . ?
O5A O1 C9 O3 123.4(5) . . . . ?
C11A O1 C9 C6 -40.4(8) . . . . ?
C7 O1 C9 C6 -175.7(3) . . . . ?
O5A O1 C9 C6 -55.3(5) . . . . ?
C9A C6 C9 O3 94.2(7) . . . . ?
C19 C6 C9 O3 -97.1(5) . . . . ?
C22 C6 C9 O3 21.6(6) . . . . ?
C11 C6 C9 O3 138.3(4) . . . . ?
C22A C6 C9 O3 -14.6(6) . . . . ?
C11A C6 C9 O3 -150.2(9) . . . . ?
C9A C6 C9 O1 -87.1(6) . . . . ?
C19 C6 C9 O1 81.6(5) . . . . ?
C22 C6 C9 O1 -159.7(4) . . . . ?
C11 C6 C9 O1 -43.0(5) . . . . ?
C22A C6 C9 O1 164.1(6) . . . . ?
C11A C6 C9 O1 28.5(7) . . . . ?
C9A O8 C11 O5 150.8(9) . . . . ?
C10 O8 C11 O5 0.2(8) . . . . ?
C9A O8 C11 C6 -27.0(7) . . . . ?
C10 O8 C11 C6 -177.5(3) . . . . ?
C9A C6 C11 O8 28.7(7) . . . . ?
C9 C6 C11 O8 -55.0(4) . . . . ?
C19 C6 C11 O8 174.8(4) . . . . ?
C22 C6 C11 O8 64.8(4) . . . . ?
C22A C6 C11 O8 17.8(12) . . . . ?
C11A C6 C11 O8 -93.8(6) . . . . ?
C9A C6 C11 O5 -149.3(9) . . . . ?
C9 C6 C11 O5 127.0(5) . . . . ?
C19 C6 C11 O5 -3.2(6) . . . . ?
C22 C6 C11 O5 -113.2(5) . . . . ?
C22A C6 C11 O5 -160.2(10) . . . . ?
C11A C6 C11 O5 88.3(6) . . . . ?
C17A C4 C22 C6 -65.2(6) . . . . ?
C18 C4 C22 C6 -85.9(4) . . . . ?
C17 C4 C22 C6 -20.9(4) . . . . ?
C18A C4 C22 C6 -40.8(10) . . . . ?
C22A C4 C22 C6 50.0(5) . . . . ?
C9A C6 C22 C4 -180.0(7) . . . . ?
C9 C6 C22 C4 -88.1(4) . . . . ?
C19 C6 C22 C4 39.9(4) . . . . ?
C11 C6 C22 C4 154.5(3) . . . . ?
C22A C6 C22 C4 -47.9(5) . . . . ?
C11A C6 C22 C4 -76.5(11) . . . . ?
C17A C4 C17 C20 -161.5(8) . . . . ?
C18 C4 C17 C20 -114.2(6) . . . . ?
C18A C4 C17 C20 -65.7(10) . . . . ?
C22 C4 C17 C20 134.1(5) . . . . ?
C22A C4 C17 C20 79.1(6) . . . . ?
C17A C4 C17 C18 -47.3(6) . . . . ?
C18A C4 C17 C18 48.5(9) . . . . ?
C22 C4 C17 C18 -111.7(4) . . . . ?
C22A C4 C17 C18 -166.7(5) . . . . ?
C17A C4 C17 C19 59.8(6) . . . . ?
C18 C4 C17 C19 107.1(4) . . . . ?
C18A C4 C17 C19 155.6(10) . . . . ?
C22 C4 C17 C19 -4.6(5) . . . . ?
C22A C4 C17 C19 -59.7(5) . . . . ?
C17A C4 C18 C24 -47.7(10) . . . . ?
C17 C4 C18 C24 -109.4(7) . . . . ?
C18A C4 C18 C24 -153.7(10) . . . . ?
C22 C4 C18 C24 -14.7(7) . . . . ?
C22A C4 C18 C24 -88.0(10) . . . . ?
C17A C4 C18 C17 61.7(9) . . . . ?
C18A C4 C18 C17 -44.3(7) . . . . ?
C22 C4 C18 C17 94.7(4) . . . . ?
C22A C4 C18 C17 21.4(9) . . . . ?
C17A C4 C18 C16 166.9(10) . . . . ?
C17 C4 C18 C16 105.2(5) . . . . ?
C18A C4 C18 C16 60.9(8) . . . . ?
C22 C4 C18 C16 -160.0(4) . . . . ?
C22A C4 C18 C16 126.6(8) . . . . ?
C20 C17 C18 C24 -144.6(6) . . . . ?
C4 C17 C18 C24 113.3(6) . . . . ?
C19 C17 C18 C24 18.2(6) . . . . ?
C20 C17 C18 C4 102.1(5) . . . . ?
C19 C17 C18 C4 -95.1(4) . . . . ?
C20 C17 C18 C16 -0.4(7) . . . . ?
C4 C17 C18 C16 -102.5(4) . . . . ?
C19 C17 C18 C16 162.5(4) . . . . ?
C4 C17 C20 O15 -135.7(6) . . . . ?
C18 C17 C20 O15 156.2(6) . . . . ?
C19 C17 C20 O15 -4.9(9) . . . . ?
C11 O8 C9A O3A -150.3(12) . . . . ?
C10 O8 C9A O3A -52(2) . . . . ?
C11 O8 C9A C6 42.2(11) . . . . ?
C10 O8 C9A C6 140.5(11) . . . . ?
C9 C6 C9A O3A -94.9(12) . . . . ?
C19 C6 C9A O3A 101.0(14) . . . . ?
C22 C6 C9A O3A 14.9(11) . . . . ?
C11 C6 C9A O3A 158.3(17) . . . . ?
C22A C6 C9A O3A -26.8(14) . . . . ?
C11A C6 C9A O3A -135.2(12) . . . . ?
C9 C6 C9A O8 70.2(14) . . . . ?
C19 C6 C9A O8 -93.9(14) . . . . ?
C22 C6 C9A O8 180.0(15) . . . . ?
C11 C6 C9A O8 -36.7(10) . . . . ?
C22A C6 C9A O8 138.3(12) . . . . ?
C11A C6 C9A O8 29.9(16) . . . . ?
C9 O1 C11A O5A -156.3(13) . . . . ?
C7 O1 C11A O5A -44.7(17) . . . . ?
C9 O1 C11A C6 39.2(7) . . . . ?
C7 O1 C11A C6 150.9(6) . . . . ?
O5A O1 C11A C6 -164.5(18) . . . . ?
C9A C6 C11A O1 31.0(14) . . . . ?
C9 C6 C11A O1 -45.0(9) . . . . ?
C19 C6 C11A O1 179.6(11) . . . . ?
C22 C6 C11A O1 -61.4(17) . . . . ?
C11 C6 C11A O1 70.5(11) . . . . ?
C22A C6 C11A O1 -85.4(12) . . . . ?
C9A C6 C11A O5A -131.5(11) . . . . ?
C9 C6 C11A O5A 152.5(14) . . . . ?
C19 C6 C11A O5A 17.1(11) . . . . ?
C22 C6 C11A O5A 136.1(10) . . . . ?
C11 C6 C11A O5A -92.0(11) . . . . ?
C22A C6 C11A O5A 112.2(11) . . . . ?
C6 C11A O5A O1 164.6(18) . . . . ?
C9 O1 O5A C11A 19.8(11) . . . . ?
C7 O1 O5A C11A 153.5(12) . . . . ?
C17A C4 C22A C6 23.6(9) . . . . ?
C18 C4 C22A C6 49.3(11) . . . . ?
C17 C4 C22A C6 68.0(5) . . . . ?
C18A C4 C22A C6 91.2(8) . . . . ?
C22 C4 C22A C6 -46.0(4) . . . . ?
C9A C6 C22A C4 95.3(7) . . . . ?
C9 C6 C22A C4 -174.1(7) . . . . ?
C19 C6 C22A C4 -54.9(6) . . . . ?
C22 C6 C22A C4 46.8(4) . . . . ?
C11 C6 C22A C4 103.3(10) . . . . ?
C11A C6 C22A C4 -146.3(7) . . . . ?
C18 C4 C17A C20A 63.8(11) . . . . ?
C17 C4 C17A C20A 154.1(13) . . . . ?
C18A C4 C17A C20A 110.0(12) . . . . ?
C22 C4 C17A C20A -86.7(11) . . . . ?
C22A C4 C17A C20A -141.2(11) . . . . ?
C18 C4 C17A C18A -46.2(8) . . . . ?
C17 C4 C17A C18A 44.1(6) . . . . ?
C22 C4 C17A C18A 163.3(7) . . . . ?
C22A C4 C17A C18A 108.8(8) . . . . ?
C18 C4 C17A C19 -142.6(13) . . . . ?
C17 C4 C17A C19 -52.3(6) . . . . ?
C18A C4 C17A C19 -96.4(9) . . . . ?
C22 C4 C17A C19 66.9(6) . . . . ?
C22A C4 C17A C19 12.4(9) . . . . ?
C17A C4 C18A C24A 98.0(16) . . . . ?
C18 C4 C18A C24A 141.7(19) . . . . ?
C17 C4 C18A C24A 39.1(13) . . . . ?
C22 C4 C18A C24A 70.7(19) . . . . ?
C22A C4 C18A C24A 0.2(17) . . . . ?
C18 C4 C18A C17A 43.7(7) . . . . ?
C17 C4 C18A C17A -58.9(8) . . . . ?
C22 C4 C18A C17A -27.3(11) . . . . ?
C22A C4 C18A C17A -97.7(8) . . . . ?
C17A C4 C18A C16 -99.3(10) . . . . ?
C18 C4 C18A C16 -55.6(7) . . . . ?
C17 C4 C18A C16 -158.2(13) . . . . ?
C22 C4 C18A C16 -126.6(7) . . . . ?
C22A C4 C18A C16 162.9(7) . . . . ?
C4 C17A C18A C24A -116.9(12) . . . . ?
C20A C17A C18A C24A 144.2(14) . . . . ?
C19 C17A C18A C24A -16.9(14) . . . . ?
C20A C17A C18A C4 -98.9(12) . . . . ?
C19 C17A C18A C4 100.0(7) . . . . ?
C4 C17A C18A C16 99.0(7) . . . . ?
C20A C17A C18A C16 0.0(14) . . . . ?
C19 C17A C18A C16 -161.1(6) . . . . ?
C4 C17A C20A O15A 142.7(15) . . . . ?
C18A C17A C20A O15A -149.1(15) . . . . ?
C19 C17A C20A O15A 3(3) . . . . ?
C9A O8 C10 C21 -17.6(18) . . . . ?
C11 O8 C10 C21 64.5(5) . . . . ?
C9A O8 C10 C23 -141.9(16) . . . . ?
C11 O8 C10 C23 -59.8(6) . . . . ?
C9A O8 C10 C14 100.3(17) . . . . ?
C11 O8 C10 C14 -177.6(4) . . . . ?
C24 C18 C16 C18A 151.8(9) . . . . ?
C4 C18 C16 C18A -60.1(7) . . . . ?
C17 C18 C16 C18A 5.6(7) . . . . ?
C24A C18A C16 C18 -141.6(18) . . . . ?
C4 C18A C16 C18 55.4(6) . . . . ?
C17A C18A C16 C18 -1.4(5) . . . . ?
C9A C6 C19 C17 -117.9(9) . . . . ?
C9 C6 C19 C17 80.1(5) . . . . ?
C22 C6 C19 C17 -43.2(5) . . . . ?
C11 C6 C19 C17 -155.9(4) . . . . ?
C22A C6 C19 C17 14.2(6) . . . . ?
C11A C6 C19 C17 111.9(5) . . . . ?
C9A C6 C19 C17A -73.5(10) . . . . ?
C9 C6 C19 C17A 124.5(6) . . . . ?
C22 C6 C19 C17A 1.3(6) . . . . ?
C11 C6 C19 C17A -111.5(6) . . . . ?
C22A C6 C19 C17A 58.6(7) . . . . ?
C11A C6 C19 C17A 156.3(7) . . . . ?
C20 C17 C19 C6 -104.5(6) . . . . ?
C4 C17 C19 C6 30.2(5) . . . . ?
C18 C17 C19 C6 92.7(5) . . . . ?
C20 C17 C19 C17A 173.9(8) . . . . ?
C4 C17 C19 C17A -51.4(6) . . . . ?
C18 C17 C19 C17A 11.1(6) . . . . ?
C4 C17A C19 C6 -48.3(8) . . . . ?
C20A C17A C19 C6 92.9(15) . . . . ?
C18A C17A C19 C6 -113.0(8) . . . . ?
C4 C17A C19 C17 57.5(7) . . . . ?
C20A C17A C19 C17 -161.4(18) . . . . ?
C18A C17A C19 C17 -7.3(5) . . . . ?
 
loop_
 _geom_hbond_atom_site_label_D 
 _geom_hbond_atom_site_label_H 
 _geom_hbond_atom_site_label_A 
 _geom_hbond_distance_DH 
 _geom_hbond_distance_HA 
 _geom_hbond_distance_DA 
 _geom_hbond_angle_DHA 
 _geom_hbond_site_symmetry_A 
C12 H12A O3  0.98 2.58 3.090(6) 112.7 .
C13 H13B O5A  0.98 2.46 2.963(9) 111.7 .
C21 H21C O5  0.98 2.41 2.999(6) 118.5 .
C23 H23A O15  0.98 2.45 3.336(6) 149.8 6
C23 H23B O5  0.98 2.31 2.918(6) 119.4 .
C25 H25A O3  0.98 2.48 3.043(6) 116.0 .
C25 H25B O15  0.98 2.65 3.616(6) 167.8 4_547
 
_refine_diff_density_max    0.798
_refine_diff_density_min   -0.769
_refine_diff_density_rms    0.075

_shelxl_version_number 2013-2

_shelx_res_file
;
TITL  _luochaosheng20131226LN2
CELL  1.54187 32.51040 7.54200 18.79920 90.000 123.469 90.000
ZERR  8 0.00050 0.00010 0.00130 0.000 0.009 0.000
LATT 7
SYMM    -X,    +Y, .50-Z
SFAC C H O
UNIT 152 240 40
SHEL 99999.000000 0.000000
L.S. 15
omit      -12   0  20
omit      -11   1  19
omit        5   1  14
omit      -29   3   3
omit       10   0  12
omit       -2   2   5
omit       15   7   2
omit      -19   1   5
omit       -9   3   3
omit      -23   5  11
omit      -37   1   8
omit       19   5   5
omit        5   3  14
omit        4   0   0
omit       -5   1   2
omit        1   1   2
omit       -4   0   4
omit        3   1   2
omit       -9   1   5
omit        6   0   0
omit      -16   0   2
omit        0   2   0
omit        0   8   0
omit      -17   1   9
omit      -12   2  10
omit       -3   1   9
omit       -3   1   2
omit       -8   0   4
FMAP 2
PLAN 5
BOND $H
HTAB C12 O3
HTAB C13 O5A
HTAB C21 O5
EQIV $1 x, -y, z-1/2
HTAB C23 O15_$1
HTAB C23 O5
HTAB C25 O3
EQIV $2 -x+1/2, y-1/2, -z+5/2
HTAB C25 O15_$2
CONF
LIST 4
TEMP -160.0
ACTA
sadi c6 c9 c6 c9a
sadi c9 o3 c9a o3a
sadi c9a o8 c9 o1
sadi c6 c11 c6 c11a
sadi c11 o5 c11a o5a
sadi c4 c22 c4 c22a
sadi c6 c22 c6 c22a
sadi c17 c19 c17a c19
sadi c18 c4 c18a c4
sadi c20 o15 c20a o15a
sadi c18 c24 c18a c24a
SIZE 0.200 0.200 0.200
isor 0.01 c9a c11a
WGHT    0.077700   21.572601
FVAR       1.46809   0.72243
O1    3    0.182133    0.075078    1.042639    11.00000    0.07331    0.05114 =
         0.03823    0.00384    0.01897    0.03701
O8    3    0.122599    0.111908    0.854385    11.00000    0.05335    0.06052 =
         0.05068   -0.01384    0.01619    0.02146
C4    1    0.099289    0.573801    0.969296    11.00000    0.04102    0.02854 =
         0.05380    0.00511    0.03466    0.00418
AFIX  13
H4    2    0.122736    0.675042    0.997637    11.00000   -1.20000
AFIX   0
C6    1    0.115835    0.262354    0.957070    11.00000    0.04166    0.02178 =
         0.05926    0.00565    0.03808    0.00343
C7    1    0.231578    0.006750    1.108574    11.00000    0.03048    0.03312 =
         0.03635    0.00256    0.01718    0.00111
part  1
C9    1    0.168686    0.237013    1.020775    21.00000    0.03534    0.02279 =
         0.04632    0.00227    0.02948    0.00054
O3    3    0.197570    0.358429    1.051919    21.00000    0.03789    0.02945 =
         0.05708   -0.00498    0.03012   -0.00690
C11   1    0.097975    0.108935    0.883851    21.00000    0.02499    0.03074 =
         0.03787    0.01823    0.01108   -0.01285
O5    3    0.063216    0.014623    0.864413    21.00000    0.04628    0.04353 =
         0.05133   -0.00656    0.03333   -0.00795
C22   1    0.105348    0.446491    0.910414    21.00000    0.04381    0.02903 =
         0.05061    0.00673    0.03591    0.00346
AFIX  23
H22A  2    0.133265    0.483128    0.906455    21.00000   -1.20000
H22B  2    0.074890    0.442130    0.852390    21.00000   -1.20000
AFIX   0
C17   1    0.086766    0.457086    1.021530    21.00000    0.02959    0.03802 =
         0.02539    0.00681    0.01685    0.00176
C18   1    0.048333    0.585082    0.953469    21.00000    0.03021    0.04325 =
         0.04506    0.00966    0.02470    0.00371
C20   1    0.113745    0.496214    1.111001    21.00000    0.03846    0.04499 =
         0.04921    0.00547    0.03009    0.00157
AFIX  43
H20   2    0.117435    0.617274    1.127426    21.00000   -1.20000
AFIX   0
O15   3    0.132379    0.384410    1.167778    21.00000    0.05938    0.06252 =
         0.04500    0.01284    0.02650    0.00040
C24   1    0.002669    0.516341    0.874073    21.00000    0.04080    0.04505 =
         0.05159    0.00340    0.02612    0.00195
AFIX 137
H24A  2   -0.008799    0.603091    0.828028    21.00000   -1.50000
H24B  2   -0.023139    0.497000    0.885113    21.00000   -1.50000
H24C  2    0.010155    0.404086    0.857280    21.00000   -1.50000
AFIX   0
part  2
C9A   1    0.116061    0.240681    0.884368   -21.00000    0.03688    0.04200 =
         0.03376   -0.00615    0.02389    0.01987
O3A   3    0.118583    0.358611    0.844151   -21.00000    0.06170    0.02288 =
         0.05285    0.01449    0.04513    0.00633
C11A  1    0.152442    0.121801    1.033775   -21.00000    0.03959    0.00916 =
         0.02516    0.00055    0.01443   -0.00120
O5A   3    0.139571    0.035201    1.072779   -21.00000    0.03072    0.03620 =
         0.03508    0.01410    0.01613    0.00047
C22A  1    0.144861    0.447285    1.007375   -21.00000    0.03302    0.02153 =
         0.02584    0.00046    0.01403    0.00099
AFIX  23
H22C  2    0.162232    0.435412    1.070014   -21.00000   -1.20000
H22D  2    0.168399    0.486123    0.992709   -21.00000   -1.20000
AFIX   0
C17A  1    0.057548    0.466418    0.942280   -21.00000    0.04066    0.01607 =
         0.06528   -0.00494    0.04123    0.00406
C18A  1    0.076111    0.583663    1.022591   -21.00000    0.04631    0.02180 =
         0.03416    0.00416    0.02751    0.01020
C20A  1    0.014558    0.539205    0.859791   -21.00000    0.03348    0.05757 =
         0.01901    0.01207    0.00812    0.00311
AFIX  43
H20A  2    0.010996    0.664037    0.852012   -21.00000   -1.20000
AFIX   0
O15A  3   -0.015979    0.442246    0.802381   -21.00000    0.04694    0.05848 =
         0.03612    0.00071    0.01280    0.00125
C24A  1    0.094045    0.484271    1.104966   -21.00000    0.05552    0.04108 =
         0.04683    0.00410    0.04123    0.00248
AFIX 137
H24D  2    0.065924    0.456675    1.108958   -21.00000   -1.50000
H24E  2    0.117656    0.558082    1.153570   -21.00000   -1.50000
H24F  2    0.110132    0.373886    1.105551   -21.00000   -1.50000
AFIX   0
part  0
C10   1    0.113625   -0.005411    0.785718    11.00000    0.05746    0.02919 =
         0.03590   -0.00180    0.02166   -0.00632
C12   1    0.267420    0.046643    1.083545    11.00000    0.06722    0.04271 =
         0.07010   -0.00572    0.05373   -0.00889
AFIX  33
H12A  2    0.273413    0.174675    1.087150    11.00000   -1.20000
H12B  2    0.253562    0.006426    1.024968    11.00000   -1.20000
H12C  2    0.298576   -0.015249    1.122252    11.00000   -1.20000
AFIX   0
C13   1    0.222973   -0.191366    1.106395    11.00000    0.03600    0.03524 =
         0.06144    0.01111    0.02329    0.00538
AFIX  33
H13A  2    0.212175   -0.237978    1.049997    11.00000   -1.20000
H13B  2    0.197485   -0.214246    1.117884    11.00000   -1.20000
H13C  2    0.253697   -0.249898    1.149896    11.00000   -1.20000
AFIX   0
C14   1    0.154909    0.043801    0.774906    11.00000    0.03989    0.04532 =
         0.05949   -0.00071    0.02234    0.00086
AFIX  33
H14A  2    0.153386   -0.031763    0.731102    11.00000   -1.20000
H14B  2    0.186678    0.026819    0.829094    11.00000   -1.20000
H14C  2    0.151448    0.168277    0.757507    11.00000   -1.20000
AFIX   0
C16   1    0.041776    0.759375    0.992110    11.00000    0.07754    0.03882 =
         0.11482    0.00474    0.07404    0.01377
AFIX  33
H16A  2    0.073298    0.791206    1.044233    11.00000   -1.20000
H16B  2    0.017015    0.739702    1.005633    11.00000   -1.20000
H16C  2    0.030930    0.855859    0.950550    11.00000   -1.20000
AFIX   0
C19   1    0.081469    0.265130    0.986067    11.00000    0.08161    0.03151 =
         0.15421   -0.00699    0.09843   -0.00318
AFIX  23
H19A  2    0.091072    0.175606    1.031161    11.00000   -1.20000
H19B  2    0.047164    0.241783    0.937971    11.00000   -1.20000
AFIX   0
C21   1    0.064118    0.034706    0.705933    11.00000    0.04042    0.09589 =
         0.03660    0.00115    0.01268   -0.01618
AFIX  33
H21A  2    0.057377   -0.050178    0.661251    11.00000   -1.20000
H21B  2    0.064307    0.155263    0.686666    11.00000   -1.20000
H21C  2    0.038462    0.025130    0.717973    11.00000   -1.20000
AFIX   0
C23   1    0.118091   -0.196069    0.813410    11.00000    0.15150    0.03087 =
         0.08785   -0.00158    0.09355    0.00145
AFIX  33
H23A  2    0.111161   -0.274435    0.766438    11.00000   -1.20000
H23B  2    0.094403   -0.219499    0.829047    11.00000   -1.20000
H23C  2    0.151611   -0.218112    0.862731    11.00000   -1.20000
AFIX   0
C25   1    0.247679    0.085587    1.194514    11.00000    0.03694    0.06648 =
         0.03201   -0.00946    0.01585   -0.00874
AFIX 137
H25A  2    0.251403    0.214229    1.193054    11.00000   -1.50000
H25B  2    0.279270    0.033463    1.238899    11.00000   -1.50000
H25C  2    0.222755    0.059959    1.207064    11.00000   -1.50000
AFIX   0
HKLF 4

REM   _luochaosheng20131226LN2
REM R1 =  0.1048 for    2873 Fo > 4sig(Fo)  and  0.1209 for all    3441 data
REM    311 parameters refined using     23 restraints

END

WGHT      0.0694     22.3476

REM Highest difference peak  0.798,  deepest hole -0.769,  1-sigma level  0.075
Q1    1   0.1099  0.0236  0.8712  11.00000  0.05    0.80
Q2    1   0.2054  0.1409  1.0482  11.00000  0.05    0.64
Q3    1   0.0600  0.2835  0.9245  11.00000  0.05    0.54
Q4    1   0.0566  0.2148  0.9781  11.00000  0.05    0.32
Q5    1   0.0540  0.1357  0.7204  11.00000  0.05    0.32
;
_shelx_res_checksum   35773

_shelx_hkl_file
;
   4   0   040724.60 2373.44
   4   0   033052.89 1975.44
  -4   0   036132.43 2117.08
   1   1   115888.51  877.27
  -1  -1  -117903.32  976.27
  -1  -1  -114349.85  811.96
   1  -1   119726.01 1086.94
   1  -1   117947.57  976.37
   1  -1   121458.86 1173.13
   3   1  -1 4356.28  227.01
  -3  -1   1 4586.76  229.67
   3  -1  -1 4295.68  223.01
   3  -1  -1 4552.58  230.89
  -3   1   1 4531.16  233.43
  -2   0   3   20.15   15.24
  -2   0   3   56.16   16.22
  -4   0   3   47.35   16.68
  -4   0   3   37.78   17.98
  -4   0   3   37.99   11.05
   4   0  -3   66.84    8.19
   3   1   022739.40 1302.68
   3  -1   026201.63 1489.78
  -3  -1   025002.33 1398.93
   3  -1   021903.72 1263.86
   3  -1   026036.15 1440.91
  -3  -1   023688.77 1356.68
   1   1  -222220.15 1254.71
   1  -1  -218482.18 1049.00
  -1  -1   221320.09 1203.11
  -1  -1   224843.59 1382.59
  -1   1   218903.20 1053.73
  -1   1   222108.87 1253.58
   3  -1  -230802.00 1811.79
  -3   1   230298.84 1789.04
  -3  -1   230581.68 1797.69
  -3   1   229897.34 1738.41
  -3   1   237144.04 2174.66
   3   1  -234400.41 2015.50
  -3  -1   234603.90 2021.84
   2   0   220756.14 1172.28
   2   0   220427.57 1145.33
   2   0   224718.79 1385.45
  -6   0   221515.68 1201.01
   6   0  -219663.56 1108.28
   6   0  -220491.35 1136.04
   4   0   1   65.40   10.00
  -4   0  -1   73.90   11.34
   4   0   1   56.99   15.20
   0   0   3   57.13   15.37
   0   0   3   60.50   18.16
   0   0   3   65.30   16.67
   6   0  -1  140.53   13.78
   6   0  -1  137.20   19.39
  -6   0   1  139.17   15.79
  -6   0   3  103.74   20.80
   6   0  -3   92.67   17.65
  -6   0   3   89.46   16.88
   1  -1   247503.99 2836.83
   1   1   234367.09 2073.57
   1  -1   250785.84 3013.68
   1  -1   238194.42 2283.48
  -1  -1  -231376.26 1901.15
   3  -1   1 3563.30  173.52
  -3  -1  -1 4769.44  252.77
   3  -1   1 4543.01  243.10
   3   1   1 3899.65  210.42
  -3  -1  -1 4784.87  232.00
   3  -1   1 3694.10  199.06
   5   1  -268704.24 4389.01
  -5  -1   261575.78 3926.77
  -5  -1   270112.28 4465.72
   5  -1  -273846.66 4700.33
  -5   1   272767.74 4639.04
  -5   1   269358.28 4422.54
   5  -1  -255848.94 3572.14
   5   1  -124346.57 1425.55
   5  -1  -124978.80 1463.54
  -5  -1   129272.65 1699.89
  -5  -1   128103.76 1598.84
   5  -1  -132413.06 1867.51
  -3  -1   3 3174.43  171.42
  -3   1   3 2678.23  153.47
   3   1  -3 2847.23  156.24
  -3  -1   3 3187.62  170.45
  -3   1   3 2915.05  139.12
   3  -1  -3 2645.18  146.17
  -4   0   471767.51 4629.91
   4   0  -467320.24 4263.13
  -4   0   471155.47 4567.85
  -1  -1   3 9034.86  488.86
  -1  -1   3 8898.52  489.85
   1   1  -310553.39  569.63
   1  -1  -310238.31  545.61
  -1   1   310552.80  581.95
  -1   1   3 8048.63  424.29
  -6   0   052275.44 3229.08
   6   0   059201.05 3684.43
  -5   1   334648.07 2049.14
  -5   1   338602.96 2267.32
  -5  -1   335679.55 2094.68
   5  -1  -328809.05 1680.15
   5   1  -332952.72 1941.48
   5  -1  -334945.79 2047.47
  -5  -1   324550.33 1474.89
  -2   0   427772.80 1622.71
  -2   0   428367.38 1651.55
  -2   0   424239.58 1381.00
   5  -1   0   56.33   19.89
  -5  -1   0   62.67    7.83
  -5  -1   0   72.70   21.70
   5  -1   0   56.71   24.86
   5   1   0   68.96   25.21
  -6   0   4  721.01   56.90
   6   0  -4  598.39   36.82
  -6   0   4  671.67   54.65
  -6   0   4  669.66   45.80
   2   0   3  498.18   41.91
   2   0   3  447.54   40.32
   2   0   3  523.62   43.93
   4   0   235509.49 2125.54
   4   0   234358.22 2020.99
   8   0  -3   62.09   24.46
  -8   0   3   67.92   22.76
   8   0  -3   81.07   20.00
  -3  -1  -243259.69 2689.62
   3   1   245787.79 2810.40
   3  -1   250116.65 3074.86
  -3  -1  -240819.71 2493.82
   3  -1   248304.26 2926.21
   3  -1   249833.67 3071.54
  -8   0   236321.04 2154.62
   8   0  -236013.11 2163.59
   8   0  -236291.02 2140.52
   1   1   3  268.44   25.90
   1  -1   3  286.99   26.37
  -1  -1  -3  266.48   25.33
   1  -1   3  269.12   35.82
   1  -1   3  265.10   36.08
  -3   1   4 3909.38  186.75
   3  -1  -4 4256.81  231.97
   3   1  -4 4406.03  240.87
  -3  -1   4 4263.91  235.74
  -3  -1   4 3591.24  206.95
  -3   1   4 4043.30  231.39
  -7  -1   217990.27 1021.27
  -7  -1   218381.37 1022.81
  -7   1   218912.41 1049.64
   7  -1  -218717.74 1059.29
   7   1  -220200.45 1153.69
   7  -1  -218575.32 1051.07
  -5  -1   4 2667.86  148.02
   5  -1  -4 2354.20  138.51
  -5  -1   4 2178.33  105.36
   5   1  -4 2412.01  137.68
  -5   1   4 2827.70  164.98
  -5  -1   4 2778.78  152.14
  -5   1   4 2650.77  123.47
  -5   1   4 2425.74  146.31
   0   0   4  932.76   57.14
   0   0   4  976.00   71.19
   0   0   4  999.42   69.32
  -7   1   3  291.14   42.09
  -7  -1   3  291.11   38.75
   7   1  -3  289.93   38.03
   7  -1  -3  289.61   32.82
  -7   1   3  310.86   32.16
  -7  -1   3  356.69   33.03
   7  -1  -3  298.26   30.12
  -6   0  -1  240.82   22.10
   6   0   1  233.77   37.87
   6   0   1  221.32   18.03
  -5  -1  -118255.17  988.80
   5   1   118476.56 1053.81
   5  -1   119093.95 1092.83
  -5  -1  -119345.00 1100.72
  -5  -1  -117865.73  959.23
   5  -1   118945.79 1074.82
   8   0  -456812.02 3569.32
  -8   0   464831.18 4082.86
   8   0  -458541.59 3690.33
  -7  -1   117504.39  934.56
   7  -1  -117810.96 1000.20
   7  -1  -117985.83  998.32
  -7  -1   118661.51 1040.92
   7  -1  -113962.42  745.26
   7  -1  -112944.46  691.53
   7   1  -117796.25 1004.61
   0   2   056214.16 3600.38
   0  -2   069660.51 4393.21
  -8   0   1  332.85   24.62
   8   0  -1  392.76   26.39
   8   0  -1  311.35   43.49
  -4   0   5  117.83   32.59
  -4   0   5  104.51   34.30
   4   0  -5   69.34   12.21
  -6   0   5  422.81   37.83
   6   0  -5  399.73   26.00
  -6   0   5  454.76   51.40
  -6   0   5  439.87   50.18
  -1   1   438763.51 2335.95
  -1   1   430984.81 1824.22
   1  -1  -431897.19 1902.30
  -1  -1   435864.90 2135.13
  -1  -1   434354.35 2061.65
   1   1  -433507.03 2004.34
   0  -2   1 5354.60  302.39
   0   2   1 5472.27  304.17
   0  -2  -1 5848.93  326.19
   0  -2   1 5479.58  300.22
   0  -2  -1 5935.89  326.32
   0   2  -1 6033.83  342.14
  -2   2   111115.18  619.67
   2  -2  -111393.06  638.80
  -2  -2   110909.78  609.44
  -2  -2   110768.64  603.84
   2   2  -111976.47  662.91
   2  -2  -111304.56  623.46
   2   2   0  564.85   44.51
  -2  -2   0  518.18   45.08
  -2   2   0  507.51   52.75
  -2   2   0  554.33   44.78
   2  -2   0  592.87   56.13
   2  -2   0  561.24   47.70
  -2  -2   0  526.19   50.24
  -7  -1   423526.47 1371.37
   7  -1  -422466.04 1272.17
  -7   1   424103.63 1405.14
   7  -1  -422280.53 1300.01
   7   1  -423001.62 1330.85
  -7   1   423017.20 1342.45
  -7  -1   425385.84 1468.86
  -2   0   5  250.10   39.48
  -2   0   5  254.06   43.18
  -2   0   5  218.21   24.13
   2  -2  -2 2183.21  133.33
  -2  -2   2 2222.64  135.57
  -2  -2   2 2472.98  141.99
  -2   2   2 2325.65  132.28
   2  -2  -2 2551.87  150.25
   2   2  -2 2198.32  140.12
  -7  -1   0 1588.91   95.20
   7   1   0 1771.12  110.35
   7  -1   0 1397.51   97.76
   7  -1   0 1533.15   91.59
  -8   0   5  816.80   58.78
  -8   0   5  863.68   73.57
   8   0  -5  800.20   47.08
  -8   0   5  883.49   71.78
  -2  -2  -1  490.65   54.55
   2  -2   1  689.66   50.29
   2   2   1  570.38   54.72
  -2  -2  -1  472.94   42.77
  -2   2  -1  587.37   46.67
   2  -2   1  751.51   63.91
  -2   2  -1  579.07   60.54
   4  -2  -1 3992.98  217.49
  -4  -2   1 4355.79  239.52
  -4  -2   1 4544.64  244.72
  -4   2   1 4438.12  245.72
   4   2  -1 4214.51  242.81
   4  -2  -1 4089.04  235.10
  -4   2   1 4382.54  244.76
   0  -2  -224307.81 1408.96
   0   2   221137.05 1223.25
   0  -2   221347.72 1254.74
   0  -2   221270.26 1228.26
   0   2  -223761.14 1389.13
   0  -2  -222137.33 1281.73
   8   0   034940.30 2118.64
   8   0   036381.70 2119.00
  -8   0   035022.53 2066.89
   4  -2  -2  109.24   24.90
  -4  -2   2   43.95   28.34
  -4  -2   2   34.36   24.42
   4   2  -2   46.16   30.82
  -4   2   2   73.76   28.52
   4  -2  -2   97.16   30.78
  -4   2   2  109.93   23.51
  -5  -1   512205.73  699.15
   5   1  -513105.33  728.15
   5  -1  -513158.00  732.37
  -5   1   513204.24  745.40
  -5  -1   511633.24  667.21
   4   0   3  299.63   27.87
   4   0   3  342.26   34.85
   4   0   3  286.83   40.70
   3  -1   3  305.91   43.18
   3   1   3  256.00   35.09
  -3  -1  -3  313.24   25.64
   3  -1   3  279.13   25.13
   3  -1   3  246.66   35.06
   2   0   4 3006.19  171.13
   2   0   4 3227.37  174.40
   2   0   4 2997.32  167.66
  -4   2   0  197.51   28.12
  -4   2   0  242.23   40.16
  -4  -2   0  236.29   31.21
   4  -2   0  159.73   18.99
   4  -2   0  164.69   29.27
  -4  -2   0  210.04   30.51
   4   2   0  178.69   37.82
  -3   1   5 6255.82  311.54
  -3  -1   5 6581.33  375.62
  -3  -1   5 6601.68  363.20
   3   1  -5 7452.92  405.64
   3  -1  -5 7506.19  411.06
  -3   1   5 7368.23  409.39
   5   1   2   49.60   27.04
   5  -1   2   85.53   23.73
  -5  -1  -2   61.95    8.41
   5  -1   2  167.60   29.71
  -5  -1  -2   76.97   24.93
   5  -1   2   61.65   10.64
   9  -1  -3 1210.69   79.64
  -9  -1   3 1015.89   62.85
   9   1  -3 1249.10   85.55
  -9  -1   3  980.73   71.76
   9  -1  -3  997.17   69.33
  -9   1   3 1279.31   73.06
   1  -1   422240.94 1289.33
   1   1   422402.63 1279.92
   1  -1   422861.38 1312.30
   1  -1   421203.81 1230.52
   1   1   422423.06 1325.67
  -1  -1  -418837.48 1080.69
  10   0  -3 1377.09   79.84
 -10   0   3 1360.20   84.32
  10   0  -3 1267.51   89.83
  -7   1   5 2535.12  159.91
  -7  -1   5 2834.81  163.17
   7   1  -5 2699.78  159.56
  -7  -1   5 3442.88  195.83
  -7   1   5 3144.95  184.55
   7  -1  -5 2515.95  155.18
  -7   1   5 2540.07  119.01
  -7  -1   5 2701.95  138.68
  -6   0  -241788.76 2519.41
   6   0   242080.67 2579.64
   6   0   238695.32 2318.74
   2   2  -3 6486.78  356.27
  -2  -2   3 5543.31  308.82
   2  -2  -3 6457.68  354.16
  -2  -2   3 5582.75  312.44
  -2   2   3 5445.06  294.81
   2  -2  -3 6219.97  344.41
 -10   0   429220.45 1738.13
   9  -1  -2 1023.39   78.63
  -9  -1   2 1081.40   61.43
   9   1  -2 1518.57  103.92
  -9   1   2 1237.13   66.79
  10   0  -429029.07 1712.42
  -9  -1   2 1873.34  108.71
  10   0  -429680.79 1746.53
   9  -1  -2 1300.30   83.40
  -4  -2   3  820.94   64.74
  -4  -2   3  853.51   68.09
  -4   2   3  945.32   65.66
   4  -2  -3  718.21   63.05
   4   2  -3  825.28   63.46
  -9  -1   411570.55  637.57
  -9  -1   410931.39  616.17
   9  -1  -411378.51  623.56
  -9   1   410925.73  606.87
   9   1  -411198.79  627.92
   9  -1  -4 9610.36  553.14
  -9   1   411774.63  667.74
 -10   0   2 6135.47  326.52
  10   0  -2 5990.98  315.19
  10   0  -2 5638.30  324.95
   0   0   5  194.35   34.35
   0   0   5  219.57   37.36
   0   0   5  186.37   27.86
  -6   0   619442.21 1139.13
  -6   0   623615.14 1372.51
   6   0  -619332.49 1064.75
   2   2   2 8461.69  469.40
  -2   2  -2 9119.83  519.33
   2  -2   2 8764.58  474.52
   2  -2   2 8799.68  500.77
  -2  -2  -2 8846.50  504.96
  -2  -2  -2 8719.38  479.48
  -2   2  -2 8743.06  469.21
  -6  -2   216396.50  949.93
  -6  -2   216764.41  956.51
  -6   2   216926.20  968.34
   6  -2  -218235.00 1029.25
   6  -2  -216841.05  974.08
   6   2  -217167.63  994.86
  -6   2   216812.27  974.45
  -4   0   633445.66 2041.83
   4   0  -632024.62 1880.19
  -4   0   634535.69 2094.41
   7  -1   1  973.07   63.98
   7  -1   1  866.68   75.15
  -7  -1  -1 1162.42   76.80
   7   1   1  887.46   73.65
   4  -2   118152.15 1050.25
  -4  -2  -119711.36 1099.30
   4   2   117641.21 1012.33
   4  -2   117444.35  966.14
  -4  -2  -119485.86 1113.50
  -4   2  -118736.56 1055.54
   4  -2   113226.64  771.46
   0  -2   3 2742.64  154.67
   0  -2  -3 3061.00  187.03
   0  -2   3 2693.62  166.85
   0  -2  -3 2682.23  154.24
   0   2  -3 3059.04  187.71
   0   2   3 2623.80  153.22
  -1  -1   5  201.96   39.60
  -1   1   5  195.34   35.57
  -1  -1   5  253.80   40.84
  -1   1   5  218.71   23.09
   1   1  -5  222.43   36.86
   1  -1  -5  213.23   31.66
  -6  -2   1  257.96   28.13
   6   2  -1  199.08   43.94
   6  -2  -1  227.24   41.01
   6  -2  -1  344.01   47.02
  -6   2   1  262.83   36.89
  -6  -2   1  257.23   33.63
   6  -2  -1  205.25   22.74
  10   0  -5 1585.62   97.01
  10   0  -5 1666.19  108.16
 -10   0   5 1582.15  108.42
   9   1  -1 2996.68  185.38
   9  -1  -1 2619.80  152.61
  -9  -1   1 3880.90  210.95
   9  -1  -1 3216.48  194.66
  -8   0   6 9093.54  503.89
  -8   0   6 8502.22  493.12
  -8   0   6 9645.30  542.35
   8   0  -6 8524.83  445.35
  -6   2   3 9823.53  555.46
  -6  -2   3 9868.48  554.26
   6  -2  -310560.95  596.63
  -6   2   3 9855.63  546.89
   6   2  -310522.91  597.69
  -6  -2   3 9473.58  543.61
  -8   0  -1  213.31   21.31
   8   0   1  234.12   17.77
   8   0   1  185.66   42.35
  -9   1   5  452.81   56.44
  -9  -1   5  742.34   67.47
  -9   1   5  539.78   54.62
   9   1  -5  584.27   52.68
   9  -1  -5  494.58   37.09
   9  -1  -5  475.19   54.91
  -9  -1   5  769.41   63.91
 -10   0   1  344.95   29.32
  10   0  -1  335.36   25.86
  10   0  -1  311.38   53.94
   4  -2  -4 5644.82  322.30
  -4  -2   4 5794.32  333.06
  -4  -2   4 5545.93  316.89
  -4   2   4 5508.24  294.26
   4   2  -4 5789.49  333.93
   6  -2   0 3791.43  215.17
   6   2   0 3765.55  224.35
  -6  -2   0 4178.33  242.12
   6  -2   0 4013.12  236.12
  -6   2   0 4163.00  233.03
  -6  -2   0 4191.30  221.06
   6  -2   0 3686.90  187.58
  -2   2   4 6122.83  327.63
  -2  -2   4 6035.44  348.26
   2   2  -4 5315.86  306.10
  -2  -2   4 5880.76  327.05
   2  -2  -4 5637.09  317.43
   5  -1  -6 6360.03  351.65
  -5  -1   6 6056.68  347.20
  -5   1   6 6567.34  383.83
  -5  -1   6 5011.22  301.34
   5   1  -6 6698.57  370.12
  -2   0   640892.57 2532.60
  -2   0   639921.44 2462.44
  -2   0   641630.45 2514.68
  -7  -1   610316.76  597.24
  -7   1   611106.88  645.80
  -7  -1   610139.65  588.51
   7  -1  -611343.47  647.83
   7   1  -610856.15  599.69
  -6  -2   4 1404.46   97.19
   6  -2  -4 1448.63   93.98
  -6  -2   4 1447.14  103.08
   6   2  -4 1464.51  104.37
  -6   2   4 1440.94   83.41
   3  -1   4 8916.55  511.76
   3  -1   410161.96  550.88
   3  -1   4 9500.04  532.04
  -3  -1  -4 8300.01  453.57
   3   1   4 9200.57  519.66
 -10   0   664712.50 4123.09
 -10   0   661661.76 3944.45
  10   0  -659298.96 3784.00
  10   0  -657100.11 3661.16
   5  -1   3 4085.35  215.39
   5  -1   3 3834.30  217.72
  -5  -1  -3 3794.48  192.67
   5   1   3 3957.74  228.72
   5  -1   3 4294.87  255.00
  -5  -1  -3 4430.43  252.50
   9  -1   032247.21 1929.30
  -9  -1   033746.00 2025.79
   9   1   032740.87 1997.06
   9  -1   033578.32 2047.27
   2   2   3 1509.44   98.45
  -2  -2  -3 1766.40  100.48
  -2  -2  -3 1809.54  122.10
  -2   2  -3 1577.31   86.49
   2  -2   3 1303.51   77.89
  -2   2  -3 1647.18  118.71
   2  -2   3 1227.33   95.49
   4   0   429563.07 1748.89
   4   0   429093.93 1750.82
   4   0   431803.97 1915.47
   4  -2   2  371.84   49.70
   4  -2   2  283.55   45.01
  -4  -2  -2  275.17   49.13
   4  -2   2  393.43   29.05
   4   2   2  364.14   48.16
  -4  -2  -2  295.13   33.75
  -3   1   624261.16 1364.01
  -3   1   624575.95 1471.22
   3  -1  -624062.98 1424.31
   3   1  -625349.84 1489.58
  -3  -1   625380.13 1507.46
  -3  -1   626027.11 1552.34
  -8  -2   3 1542.96   94.96
   8  -2  -3 1318.67   96.31
   8  -2  -3 1481.37   90.78
   8   2  -3 1396.36  105.70
  -8  -2   3 1436.42  104.00
  -8   2   3 1502.86  106.73
  -8   2   2 2842.87  174.33
  -8  -2   2 3164.91  171.30
   8   2  -2 2422.75  158.71
   8  -2  -2 2836.48  169.30
   8  -2  -2 2279.07  146.91
  -8  -2   2 3039.33  173.67
   8  -2  -2 2120.91  119.36
  -6   0  -3  649.06   50.23
   6   0   3  609.53   66.16
   6   0   3  636.93   41.35
 -11  -1   414918.38  846.64
  11  -1  -416145.66  922.24
 -11  -1   414769.61  852.82
  11   1  -415756.74  899.60
   2   0   5   87.15   27.04
  11  -1  -415749.69  897.04
   2   0   5  208.69   34.94
   2   0   5   62.70   27.85
 -11   1   416164.01  913.53
  11  -1  -3 9134.85  511.05
  11   1  -3 9121.99  524.66
  11   1  -3 9478.70  509.06
  11  -1  -3 9634.15  545.31
 -11  -1   3 9500.81  535.36
 -11   1   3 9311.24  506.95
   1   1   5 7470.96  439.46
   1  -1   5 7577.94  420.23
   1  -1   5 7291.28  411.44
  -1  -1  -5 6838.26  379.91
   1   1   5 6917.13  381.37
   1  -1   5 7352.84  416.11
  -9   1   6 1091.71   88.51
   9  -1  -6 1243.47   95.65
  -9  -1   6 1196.79   95.22
  -9  -1   6 1170.52   94.47
  -9  -1   6 1302.97   76.33
  -9   1   6 1173.30   93.13
   9   1  -6 1299.68   84.00
   0  -2   418377.38 1084.15
   0  -2   418765.64 1079.37
   0  -2  -418213.53 1049.39
   0   2  -418648.33 1090.28
   0   2   419572.71 1120.49
   0  -2  -418489.89 1093.04
 -10   0   0 2194.31  116.15
  10   0   0 2199.90  147.04
  10   0   0 2152.64  105.47
  12   0  -448954.53 3034.70
  12   0  -446631.70 2915.54
 -12   0   449095.21 3053.52
  -7  -1  -2 4441.40  253.05
   7   1   2 4849.57  281.54
   7  -1   2 4551.87  272.35
   7  -1   2 4580.72  252.70
   6  -2   1 5989.51  349.25
  -6  -2  -1 5957.84  312.32
  -6  -2  -1 5897.19  342.70
   6  -2   1 5563.99  277.47
   6   2   1 5191.59  295.73
   6  -2   1 5731.19  329.02
 -12   0   3 1297.30   85.18
  12   0  -3 1214.96   95.88
  12   0  -3 1325.06   78.39
  -6   0   7  304.97   53.50
  -6   0   7  307.18   44.50
  -8   2   4  379.34   55.62
   8   2  -4  425.45   57.15
  -8  -2   4  341.99   39.91
  -8   2   4  382.41   41.60
   8  -2  -4  507.96   57.88
  -8  -2   4  354.11   43.52
   8  -2  -1  763.31   68.13
   8   2  -1  865.62   83.19
   8  -2  -1  758.83   40.90
  -8  -2   1  785.46   50.77
  -8  -2   1  834.13   63.55
   8  -2  -1  731.73   69.88
   8   0  -7  146.53   12.34
  -8   0   7  229.90   38.40
  -8   0   7  250.07   50.94
 -11   1   528679.70 1736.33
 -11  -1   529878.32 1781.27
 -11  -1   527496.70 1648.52
 -11   1   527633.48 1656.19
  11   1  -527732.13 1660.47
  11  -1  -530130.74 1808.06
  11  -1  -527918.63 1644.91
 -11  -1   2 6097.04  343.49
  11  -1  -2 6892.17  376.49
  11   1  -2 6762.82  392.69
  11  -1  -2 6397.33  371.27
  11   1  -2 5787.29  292.72
  -4  -2   5  900.76   74.41
 -12   0   5   93.41   30.58
  12   0  -5  126.42   29.20
  12   0  -5  103.99   30.27
  -4  -2   5  960.57   73.21
  -4   2   5  893.53   53.69
   4   2  -5 1134.44   89.60
   4  -2  -5 1010.70   80.60
  -6  -2   5 1916.03  131.03
  -6   2   5 1992.54  105.21
  -6   2   5 1827.79  130.03
   6   2  -5 1736.29  122.24
  -6  -2   5 1829.75  124.68
   6  -2  -5 1744.61  121.78
  -8   0  -241095.32 2505.43
   8   0   242278.29 2548.05
   8   0   241737.02 2584.16
   0   0   6 9759.53  554.59
   0   0   6 9565.54  533.26
   0   0   6 9382.13  545.57
   4   0  -7   50.32   16.49
  -4   0   7   84.20   38.74
  -4   0   7   64.11   37.80
 -12   0   2 4546.15  247.86
  -1  -1   6 2978.49  185.38
  12   0  -2 4579.25  241.88
   1   1  -6 3653.49  213.86
  -1  -1   6 2926.38  187.50
  -1   1   6 3895.98  242.25
  12   0  -2 4847.36  292.09
  -1   1   6 3079.52  167.94
   1  -1  -6 3625.78  205.54
   2   2  -5  489.47   66.17
  -2  -2   5  669.08   71.51
  -2  -2   5  596.99   56.54
   2  -2  -5  522.12   55.09
  -2   2   5  536.28   42.01
 -10   0   7 1214.36  104.09
  10   0  -7 1076.94   63.36
 -10   0   7 1118.33   90.25
   9  -1   1 8738.02  513.18
   9   1   1 8703.18  508.16
  -9  -1  -1 9286.33  518.99
   9  -1   1 8362.91  468.15
  -8  -2   5 8359.85  480.49
  -8   2   5 8687.52  512.25
  -8   2   5 8121.18  477.11
   8   2  -5 8064.63  471.74
  -8   2   5 8426.44  454.60
  -8  -2   5 8131.28  473.40
   8  -2  -5 7942.76  456.18
 -12   0   6 1524.30  108.23
  12   0  -6 1558.80  106.24
  12   0  -6 1485.78   93.82
   7   1  -7 1956.69  119.37
  -7  -1   7 1529.66  122.23
  -7  -1   7 1544.41  107.63
   7  -1  -7 1828.24  116.85
  -7   1   7 1929.19  140.72
 -11  -1   611462.14  670.79
 -11  -1   612044.33  694.72
  11   1  -611394.42  660.25
 -11   1   611089.51  646.79
 -11   1   611388.89  664.88
  -8  -2   0 1983.22  101.56
  11  -1  -611979.54  656.88
  -8  -2   0 2028.99  134.60
  11  -1  -611110.07  645.46
   8  -2   0 2019.98  143.93
   8  -2   0 1857.68  126.14
   8   2   0 2002.23  136.49
  11  -1  -1  766.95   57.99
 -11  -1   1  713.14   59.53
  11   1  -1  886.84   74.63
  11  -1  -1  689.09   75.74
   1  -3   0  826.43   76.88
   1   3   0  679.39   73.04
  -1   3   0  768.76   76.09
  -1  -3   0  699.45   66.78
   1  -3   0  770.60   72.54
  -4  -2  -3 1058.43   64.39
  -4  -2  -3 1106.64   89.15
   4  -2   3 1195.90  105.15
   4   2   3 1411.40   94.61
   4  -2   3 1270.23   94.80
   4  -2   3 1353.34   74.37
   5   1  -712664.22  722.10
  -5  -1   711896.03  697.82
  -5  -1   713068.48  763.60
   5  -1  -712105.75  705.08
  -5   1   712419.97  731.29
   1   3  -137676.18 2334.99
  -1   3   139336.98 2420.49
  -1  -3   137095.53 2294.04
   1  -3  -137277.22 2307.59
  -1  -3   138263.34 2351.41
   1  -3  -136114.56 2226.98
  -2  -2  -414887.65  844.03
   2  -2   415864.84  925.83
  -2   2  -415053.32  889.85
   2  -2   414978.35  846.91
  -2  -2  -416169.63  952.60
   2   2   415093.57  859.52
  -9  -1   7 3857.41  205.28
  -9  -1   7 3817.48  234.98
   9   1  -7 3772.11  218.03
  -9  -1   7 3397.59  217.69
   9  -1  -7 3932.57  239.14
  -9   1   7 3793.50  240.13
  10  -2  -3 4541.54  262.64
 -10   2   3 4762.23  285.72
 -10  -2   3 4619.81  266.48
  10   2  -3 4654.34  280.79
 -10  -2   3 4885.37  269.39
  10  -2  -3 4615.93  264.44
  10  -2  -3 4220.22  231.78
 -10   0  -1  248.98   26.12
  10   0   1  255.98   18.67
  10   0   1  262.64   42.69
   1  -3   1 7327.87  412.37
  -1  -3  -1 6677.28  388.72
   1   3   1 7526.57  433.92
  -1   3  -1 6659.30  388.41
  -1  -3  -1 6637.21  392.73
   1  -3   1 7347.56  431.09
   6  -2   2 3819.16  223.72
   6  -2   2 2934.69  146.99
   6   2   2 3775.26  224.85
   6  -2   2 3688.45  219.33
  -6  -2  -2 3853.64  231.69
  -6  -2  -2 3843.29  197.54
  -3  -3   1 6274.83  364.21
   3  -3  -1 6428.59  380.80
   3  -3  -1 6139.07  348.56
  -3  -3   1 6228.96  357.36
   3   3  -1 6400.89  377.67
  -3   3   1 6271.88  357.69
  10  -2  -4 2320.99  150.86
  10  -2  -4 2511.40  150.86
 -10  -2   4 2284.68  150.56
 -10   2   4 2341.99  155.49
  10   2  -4 2325.67  154.25
 -10  -2   4 2486.89  147.24
  -2   0   7 1168.49   96.32
  -2   0   7 1069.33   98.29
  -2   0   7 1017.38   74.53
   5   1   430412.38 1844.97
  -5  -1  -429824.10 1754.93
  -5  -1  -432252.77 1962.21
   5  -1   434232.22 2088.28
   5  -1   429186.40 1758.55
  12   0  -1  182.20   17.56
  12   0  -1  234.49   52.55
 -12   0   1  210.06   22.94
  -3  -1  -526099.38 1535.95
   3   1   527931.45 1667.28
   3  -1   526676.34 1601.57
   3  -1   529728.27 1792.18
   3  -1   528191.98 1677.86
  -3  -3   0 2040.76  139.97
   3   3   0 2299.04  154.25
  -3   3   0 2220.11  152.66
  -3  -3   0 2024.23  129.20
   3  -3   0 2102.76  132.49
   3  -3   0 2121.14  148.84
  -1  -3   2  601.18   60.73
  -1  -3   2  620.33   72.41
  -1   3   2  664.38   63.08
  10  -2  -2 7386.63  431.27
   1  -3  -2  591.26   62.91
 -10  -2   2 7003.16  374.99
  10  -2  -2 7319.77  424.34
 -10  -2   2 7147.94  417.80
   1   3  -2  602.80   75.44
  10   2  -2 7541.92  434.10
  10  -2  -2 6005.53  312.85
   1  -3  -2  559.56   63.73
   3  -3  -2  498.24   54.64
  -3  -3   2  554.47   62.79
  -3  -3   2  546.57   59.42
  -3   3   2  538.78   56.81
   3  -3  -2  519.52   62.92
   3   3  -2  509.72   69.99
   0  -2   5 5248.54  293.44
   0   2   5 5184.01  280.33
   0  -2   5 5139.28  295.26
   0   2  -5 4432.20  264.43
   0  -2  -5 4341.62  249.01
  -6   2   6 6776.05  409.94
  -6   2   6 5385.76  278.78
  -6  -2   6 7051.82  410.69
  -6  -2   6 6558.54  387.91
   6   2  -6 6820.90  396.09
   6  -2  -6 6955.84  409.85
   3  -1  -743686.81 2734.64
  -3  -1   746247.08 2907.05
  -3  -1   745225.24 2847.09
   3   1  -749078.63 3060.85
  -3   1   748974.61 3102.64
  -3   1   739749.83 2404.25
  -7   1  -3 3829.03  203.15
   4   0   5  243.68   44.40
   7  -1   3 4887.19  274.91
  -7  -1  -3 5016.24  286.76
   7  -1   3 5202.38  313.14
   4   0   5  302.14   46.14
   7   1   3 4830.10  285.38
   4   0   5  255.67   35.30
  -4   2   612863.41  760.29
  -4  -2   612450.05  727.71
   4  -2  -613354.84  773.29
  -4  -2   612394.73  730.50
   4   2  -612650.60  738.26
  -4   2   611148.41  605.16
   6   0   413159.92  738.14
  -6   0  -412858.27  735.64
   6   0   412801.07  752.96
 -12   0   7  731.45   77.91
 -12   0   7  735.20   64.86
  12   0  -7  788.59   73.99
  12   0  -7  702.81   55.57
 -13   1   4 2047.16  115.68
  13   1  -4 1944.29  133.99
 -13  -1   4 1519.97  104.81
  13  -1  -4 2046.34  126.25
  13   1  -4 1620.80   95.15
  13  -1  -4 1803.76  122.47
 -10  -2   5  416.40   49.87
 -10   2   5  711.21   65.17
  10  -2  -5  669.25   69.18
  10   2  -5  545.88   65.98
 -10   2   5  541.07   43.96
 -10  -2   5  429.45   52.59
 -10   2   5  536.57   57.09
  -8  -2   6 3883.60  236.95
   8  -2  -6 3115.25  192.30
   8   2  -6 3079.76  196.47
  -8  -2   6 3693.68  218.14
  -8   2   6 3163.87  206.36
  -8   2   6 3184.68  163.23
 -13  -1   510599.48  621.68
  13  -1  -512023.34  689.45
  13   1  -511153.82  647.71
 -13   1   512017.92  682.29
  13  -1  -511483.73  651.97
   1  -1   6 8338.23  481.21
   1  -1   6 8436.48  492.62
  -1  -1  -6 8167.90  459.43
   1   1   6 8724.24  525.94
   1  -1   6 8475.01  484.61
   1   1   6 8893.87  498.05
   1   3   213185.83  782.08
   1  -3   214723.65  884.00
   1  -3   214679.14  849.60
  -1   3  -217014.61  994.72
  -1  -3  -216107.54  938.47
  -1  -3  -216025.59  927.18
  -8   0   8 3676.54  240.57
  -8   0   8 4492.30  278.31
 -11  -1   7  768.25   53.18
  11  -1  -7  769.76   79.02
 -11  -1   7  647.78   63.59
 -11   1   7  816.35   79.82
 -11   1   7  473.41   65.17
 -11  -1   7  682.20   78.42
  11   1  -7  814.40   72.92
  11  -1   0 9019.18  500.21
 -11  -1   0 8866.78  502.91
  11  -1   0 9133.03  530.84
  11   1   0 9455.43  559.50
   8  -2   1 5933.68  362.10
   8  -2   1 5696.09  331.75
  -8  -2  -1 5769.02  340.91
   8   2   1 6105.29  359.53
   3  -3   1 4620.65  286.24
   3  -3   1 5121.05  285.88
  -3  -3  -1 4833.31  295.59
  -3  -3  -1 4623.30  271.16
   3   3   1 4904.91  293.73
  -3   3  -1 5207.51  316.04
  -5  -3   2 2056.99  133.50
  -5   3   2 2013.27  132.97
   5   3  -2 1921.23  128.62
   5  -3  -2 1721.84  116.52
  -5  -3   2 2007.47  137.27
   5  -3  -2 1613.71  105.32
  13  -1  -3 1994.71  139.96
 -13  -1   3 2242.92  137.25
  13   1  -3 2209.85  114.46
  13  -1  -3 1642.12  116.35
  13   1  -3 1803.44  138.53
   2   0   6 6759.70  391.60
   2   0   6 6554.30  380.56
   2   0   6 6609.54  386.58
   5  -3  -1 7632.51  421.47
   5  -3  -1 5634.40  342.02
  -5  -3   1 7523.85  428.01
  -5  -3   1 7743.34  444.92
   5   3  -1 8219.80  482.81
  -5   3   1 7466.92  437.79
  -3  -3   3 3985.61  245.05
  -3  -3   3 4016.90  239.72
   3   3  -3 3332.33  209.76
  -3   3   3 4234.87  249.69
   3  -3  -3 3392.51  213.58
   3  -3  -3 3510.18  218.80
 -10  -2   1 1996.97  136.35
  10   2  -1 2347.60  161.78
  10  -2  -1 2299.35  160.70
  10  -2  -1 2433.78  154.86
  -6   0   8 4051.94  259.44
  -6   0   8 3876.38  244.36
   8   0   3   55.90   15.76
  -8   0  -3   41.70   21.47
   8   0   3   48.98   41.28
  14   0  -4 7570.11  419.14
  14   0  -4 7503.82  444.16
 -14   0   4 7628.06  429.43
  14   0  -5   38.10   37.25
 -14   0   5   17.70   30.55
  14   0  -5   37.23   23.15
  -1  -3   341242.48 2582.64
   1   3  -344856.55 2825.67
  -1  -3   341415.84 2601.29
  -1   3   342705.03 2656.36
   1  -3  -345284.80 2838.45
   1  -3  -342347.07 2653.37
 -10   0   8 5053.33  305.39
 -10   0   8 5223.02  311.67
   5  -3  -3  169.69   46.03
   5   3  -3  139.52   52.10
   5  -3  -3  174.48   47.55
  -5  -3   3  183.51   45.87
  -5   3   3  203.59   40.12
  -5  -3   3  165.38   44.07
   9  -1   2 2589.28  174.95
   9   1   2 1841.72  137.62
   9  -1   2 2092.52  129.68
  -9  -1  -2 2411.59  146.30
   2   2  -6 4151.65  256.65
  -2   2   6 4508.85  238.99
  -2  -2   6 4536.11  279.30
  -2  -2   6 4500.66  264.40
   2  -2  -6 4335.02  260.07
  13  -1  -6 9355.67  522.01
 -13  -1   6 9426.74  546.20
 -13   1   6 9415.08  557.98
 -13  -1   6 9341.63  548.07
  13  -1  -6 9927.49  569.73
 -13   1   6 9104.33  528.37
  13   1  -6 9088.94  522.98
  -5   3   0  184.01   37.52
   5  -3   0  148.06   54.34
   5   3   0  256.95   55.88
  -5  -3   0  330.29   55.23
  -5  -3   0  303.70   47.57
   5  -3   0  152.76   31.01
  -5   3   0  217.14   55.58
  14   0  -3 1337.84   78.95
 -14   0   3 1369.91   91.04
  14   0  -3 1336.48  116.83
  14   0  -6 3349.95  197.49
 -14   0   6 3195.68  199.58
  14   0  -6 3361.95  200.18
  12   0   0 2513.32  172.35
 -12   0   0 2410.28  131.52
  13  -1  -2 1006.49   97.65
  13  -1  -2  847.85   68.60
  13   1  -2 1113.02   92.67
 -13  -1   2 1292.91   87.47
  10  -2  -6  450.89   61.76
 -10  -2   6  193.10   53.95
 -10   2   6  444.04   57.64
 -10   2   6  267.54   27.35
 -10  -2   6  216.97   50.92
 -10   2   6  384.94   61.43
  10   2  -6  242.64   51.78
   4   2   4  293.21   43.85
  -4  -2  -4  406.98   56.64
  -4  -2  -4  341.95   29.82
   4  -2   4  317.62   63.64
   4  -2   4  205.27   47.35
   4  -2   4  194.96   27.24
  -4   0   837246.71 2320.53
   4   0  -837437.94 2256.62
  -4   0   835400.02 2226.01
  -7  -1   8  166.07   35.74
   7  -1  -8   69.91   42.08
  -7   1   8   61.76   49.68
  -7  -1   8  140.43   48.52
   7   1  -8   76.87   30.73
   0   0   7  213.57   35.30
   0   0   7  154.40   41.21
   0   0   7  146.74   44.15
   1  -1  -7 6506.82  374.65
  -1   1   7 6341.33  346.13
  -1  -1   7 7037.06  417.58
  -1  -1   7 6762.16  406.02
   1   1  -7 6815.63  403.80
  -1   1   7 7166.64  436.37
   9  -1  -8 3326.07  210.71
  -9  -1   8 3225.93  212.58
  -9  -1   8 3006.82  201.15
   9   1  -8 3142.00  180.29
  -9   1   8 3385.30  226.31
  -3   3  -2 2256.07  147.86
  -3  -3  -2 2272.87  148.07
  -3  -3  -2 2317.60  144.35
   3  -3   2 2080.17  153.05
   3  -3   2 2095.54  125.45
   3   3   2 2144.66  145.34
   6  -2   3 3068.73  187.72
  -6  -2  -3 2877.70  185.20
  -6  -2  -3 2865.74  152.98
   6  -2   3 2448.76  128.14
   6  -2   3 2732.32  184.90
   6   2   3 3161.02  196.03
  -2  -2  -5 1615.69  101.33
  -2  -2  -5 1600.30  121.19
   2  -2   5 1847.21  115.94
   2  -2   5 1777.65  115.43
   2   2   5 1906.41  126.83
  -2   2  -5 1641.27  127.58
   1   3   3 1616.82  112.89
  -1  -3  -3 1799.23  121.04
   1  -3   3 1522.17  109.75
  -1  -3  -3 1762.48  120.47
   1  -3   3 1613.14  106.40
  -1   3  -3 1642.88  120.04
 -10   0  -216484.31  952.49
  10   0   217738.71  978.00
  10   0   217214.66 1032.07
  -3   3   4 8833.22  501.56
  -3  -3   4 8765.73  527.04
   3  -3  -4 8153.93  477.25
  -3  -3   4 9361.45  543.18
   3  -3  -4 8142.65  491.86
   3   3  -4 7773.96  479.89
   7   3  -2  264.60   61.09
  -7   3   2  257.52   51.78
  -7  -3   2  301.22   57.16
   7  -3  -2  238.14   54.50
  -7   3   2  302.51   52.25
   7  -3  -2  219.00   37.50
  -7  -3   2  323.66   44.16
  -5  -3   4  277.68   51.94
   5  -3  -4  249.69   48.58
  -5   3   4  182.09   37.97
   5   3  -4  257.84   57.74
  -5  -3   4  253.34   55.98
   5  -3  -4  199.22   41.66
  10   2   0  632.41   73.96
  10  -2   0  634.62   65.22
  10  -2   0  730.18   82.72
 -10  -2   0  746.83   72.60
  12  -2  -4 2036.82  139.82
  12   2  -4 2118.50  151.91
 -12  -2   4 1911.12  135.00
  12  -2  -4 1938.25  130.68
 -12   2   4 1915.27  139.95
 -12  -2   4 1995.06  124.52
  -7  -3   343026.66 2680.37
  -7  -3   341740.71 2623.70
  -7   3   343586.32 2713.42
   7  -3  -338245.76 2420.67
   7  -3  -340357.14 2510.80
   7   3  -341890.19 2641.93
  12   0  -813177.17  763.28
 -12   0   815527.46  931.53
  12   0  -813605.22  812.87
 -12   0   815330.38  892.06
  -5   1   811415.93  674.76
  -5  -1   8 9832.53  583.40
   5  -1  -811967.62  698.33
   5   1  -811846.08  678.31
  -5  -1   8 9640.21  587.82
  -5   3  -1 3318.68  194.91
   5  -3   1 2585.14  169.91
  -5  -3  -1 3837.65  215.41
   5  -3   1 2544.47  144.36
  -5  -3  -1 3888.31  244.20
  -5   3  -1 3614.66  234.51
   5   3   1 2678.87  183.15
 -12  -2   3 2906.21  165.54
 -12   2   3 3214.13  210.04
 -12  -2   3 3063.07  198.36
  12   2  -3 3307.86  202.18
  12  -2  -3 3528.90  222.46
  12  -2  -3 2895.17  154.81
  12  -2  -3 3645.89  219.34
   6  -2  -7  274.02   51.76
   6   2  -7  206.95   48.44
  -6  -2   7  226.74   49.95
  -6   2   7  222.83   48.67
  -6  -2   7  193.65   54.65
 -14   0   2  441.96   41.61
  14   0  -2  391.01   34.04
  14   0  -2  403.25   70.39
 -13  -1   7  241.11   53.86
 -13   1   7  189.73   49.32
  13  -1  -7  165.04   37.50
 -13  -1   7  276.31   50.45
 -13   1   7  221.24   52.16
  13  -1  -7  251.45   32.83
  13   1  -7  183.58   40.10
   7  -3  -1 1759.11   99.98
   7  -3  -1 1772.53  134.87
  -7  -3   1 1377.55  102.83
  -7   3   1 1215.95  100.95
  -7  -3   1 1530.02  102.77
   7   3  -1 1845.68  121.10
  -7   3   1 1219.82   95.96
   8  -2  -7 8835.55  527.76
   8   2  -7 8302.85  487.37
  -8   2   7 8682.16  527.00
  -8  -2   7 8320.09  486.18
  -8  -2   7 8412.73  502.51
  14   0  -7 1220.54   98.19
  14   0  -7 1066.69   83.50
 -14   0   7 1020.36   90.29
 -14   0   7 1116.01   98.20
 -12   2   5   59.92   29.33
  12  -2  -5   43.07   30.41
 -12  -2   5   35.90   27.78
  12  -2  -5   71.12   36.26
 -12  -2   5   37.71   38.83
  12   2  -5   42.42   40.29
 -12   2   5   78.30   40.83
  11  -1  -8 1641.39  131.26
 -11   1   8 1706.37  141.44
 -11  -1   8 2225.76  155.97
  11   1  -8 1801.46  118.19
 -11  -1   8 2622.40  177.99
 -11  -1   8 1651.08  101.90
  -1  -3   4 9049.46  520.01
   1  -3  -4 8199.96  494.82
  -1   3   4 8664.11  500.84
   1  -3  -4 8328.38  486.19
   1   3  -4 8350.38  508.72
  -1  -3   4 8631.78  517.61
  11  -1   1  836.35   57.88
  11  -1   1  834.41   77.51
 -11  -1  -1  866.68   66.09
  11   1   1  895.42   88.44
  -8  -2  -2  207.12   36.27
   8  -2   2  145.17   41.09
   8  -2   2   97.82   58.23
   8   2   2  201.36   52.28
   0   2  -612288.66  725.53
   0  -2  -611891.97  680.92
   0  -2   610233.76  613.52
   0   2   610636.93  599.61
   0  -2   610192.05  598.19
   7  -3  -4 6233.57  371.06
  -7   3   4 6932.22  396.28
   7  -3  -4 6630.67  387.22
   7   3  -4 6404.34  384.96
  -7  -3   4 7251.79  428.19
  -7  -3   4 6763.25  408.00
 -13  -1   1 5291.42  296.04
  13  -1  -1 4444.18  290.95
  13  -1  -1 3655.21  213.55
  13   1  -1 4140.32  275.83
  -5  -1  -5 1047.21   86.60
  -5  -1  -5 1045.86   66.36
   5  -1   5  727.03   67.86
   5   1   5  803.49   76.89
   5  -1   5  950.79   91.43
   5  -1   5  745.36   59.08
  -4  -2   7  188.27   44.94
   4  -2  -7  173.71   49.22
  -4  -2   7  184.32   52.84
  -4   2   7  245.13   65.38
   4   2  -7  109.61   46.39
  12  -2  -2 3989.30  240.05
  12  -2  -2 3553.50  231.85
 -12  -2   2 3297.85  213.71
  12   2  -2 3720.89  228.92
   7  -1   422741.45 1395.34
   7  -1   423635.54 1390.16
  -7   1  -422372.86 1301.33
  -7  -1  -420620.18 1248.98
   7   1   422133.43 1340.32
  -3  -1  -6 6670.78  376.94
   3   1   6 7661.13  447.62
   3  -1   6 8278.17  479.17
   3  -1   6 8145.39  483.75
   3  -1   6 8492.29  479.90
 -10  -2   7 1110.87   86.26
  10  -2  -7 1130.69  104.41
  10   2  -7 1332.48  103.96
 -10  -2   7 1162.34  107.08
 -10   2   7 1398.07  116.22
  -2   0   8 9774.28  587.65
   2   0  -8 9425.52  535.13
  -2   0   8 9863.23  583.39
   7  -3   0  800.13   72.67
   7   3   0  910.86   89.93
  -7   3   0  865.99   90.31
   7  -3   0  804.31   55.48
  -7   3   0  881.15   76.16
  -7  -3   0  931.04   90.29
  -7  -3   0  964.66   67.99
 -12  -2   6   33.87   35.66
 -12   2   6   31.67   24.05
  12  -2  -6   67.87   39.72
 -12   2   6   57.65   34.37
 -12  -2   6   31.03   40.28
  12   2  -6   34.96   38.98
 -12   2   6   91.62   34.20
  -3  -1   8 2272.56  159.20
   3   1  -8 2024.04  133.98
  -3   1   8 2141.30  165.03
  -3  -1   8 2459.07  168.62
   3  -1  -8 2178.61  149.01
   6   0   5  607.19   75.23
   6   0   5  755.51   56.57
  -5  -3   5 1758.82  123.55
   5   3  -5 1554.72  133.51
  -5  -3   5 1656.91  123.91
  -5   3   5 1806.11  115.95
   5  -3  -5 1561.36  120.89
   5  -3  -5 1745.91  132.98
  -8   0   9  240.93   60.17
  -8   0   9  222.59   22.94
  -8   0   9  236.91   63.60
  -3   3  -319744.32 1141.38
  -3   3  -321314.15 1280.73
  -3  -3  -320327.17 1232.21
  -3  -3  -320345.90 1193.23
   4   0   6 1797.54  125.19
   3  -3   319375.33 1117.47
   4   0   6 1630.33  120.15
   3   3   320940.24 1216.26
   3  -3   318925.20 1087.95
   3  -3   319572.34 1139.20
   4   0   6 1730.44  114.10
   3   3   320473.42 1218.39
   3  -3   318892.70 1134.97
   3   3   320237.34 1185.03
   3  -3   319865.38 1144.66
  15  -1  -5 8655.34  478.94
  15   1  -5 8929.77  497.96
  15   1  -5 9145.67  544.32
 -15  -1   5 8706.65  514.40
  15   1  -5 9315.66  515.34
 -15   1   5 8940.06  508.32
  15  -1  -5 8820.95  517.14
  15  -1  -5 8955.35  517.72
  12   0   1  162.37   25.49
 -12   0  -1  121.26   20.69
  12   0   1  113.37   12.50
  12   0   1  120.13   39.68
 -10   0   9  163.13   46.62
 -10   0   9  188.01   19.81
 -10   0   9  220.58   22.08
 -10   0   9  224.75   60.53
 -10   0   9  213.88   34.58
  15   1  -4 1069.25   62.81
  15   1  -4  982.15   99.94
 -15   1   4  992.93   60.15
 -15  -1   4 1032.04   81.52
  15  -1  -4 1059.94   96.13
  15  -1  -4  960.70   78.68
  15   1  -4 1005.73   61.32
  15  -1  -4 1066.97   65.30
 -15   1   4  943.00   69.09
  -3  -3   5 1039.18   61.17
  -3   3   5  919.90   74.23
   3  -3  -5 1232.87   97.54
  -3   3   5 1261.89   91.36
   3  -3  -5 1367.59  101.25
   3   3  -5 1485.87  125.76
  -3  -3   5 1032.18   88.81
  -3  -3   5 1087.75  104.51
  -3  -3   5 1361.79   74.26
  14   0  -1  246.01   63.47
 -14   0   1  225.21   27.93
  14   0  -1  259.69   31.29
   9  -1   345671.66 2919.47
  -5  -3  -2 6897.82  405.95
   5  -3   2 6098.50  378.63
   5  -3   2 6810.06  366.53
   5  -3   2 6222.06  346.29
   5   3   2 6258.53  378.04
   5   3   2 6812.99  370.88
   5  -3   2 6208.84  334.16
   9  -1   345146.78 2819.13
   5  -3   2 5980.74  326.45
   9   1   346708.85 2922.73
  -9  -1  -347069.87 2969.36
  -5   3  -2 6673.95  377.19
   5   3   2 7179.81  406.34
  -5   3  -2 6923.51  425.10
   9  -1   345321.41 2831.81
  -5  -3  -2 7173.88  399.41
   9   1   345215.15 2880.92
   9  -3  -3  186.03   42.47
  -9   3   3  128.14   46.24
   9  -3  -3  159.93   23.73
   9  -3  -3  214.45   29.28
   9   3  -3  212.92   25.02
  -9  -3   3  162.54   23.27
   9   3  -3  232.46   46.24
   9  -3  -3  185.39   16.65
  -9   3   3  119.13   47.77
  -9  -3   3  198.40   53.19
  -9  -3   3  170.33   39.70
   1   3   4  480.10   57.34
   1  -3   4  435.14   32.53
   1   3   4  401.79   34.82
  -1   3  -4  442.24   75.98
   1  -3   4  562.73   50.88
   1   3   4  440.19   52.76
  -1  -3  -4  404.95   71.98
   1  -3   4  539.86   36.82
   1  -3   4  566.27   36.91
   1  -3   4  539.11   74.76
  -1  -3  -4  392.85   50.61
   8   0   428491.91 1692.58
   8   0   427109.60 1675.83
  -8   0  -428808.82 1734.95
  -7  -3   511597.39  685.80
   7  -3  -510436.69  625.46
   7  -3  -5 9270.15  560.53
  -7   3   512346.96  693.21
  -7   3   511239.53  631.92
   7   3  -5 9630.67  594.83
   7  -3  -5 8963.99  495.55
  -7  -3   512099.13  715.17
 -14   0   816401.65  934.29
 -10  -2  -1 2249.85  153.35
  10   2   1 2225.21  119.41
  10   2   1 2358.31  165.03
   1  -1   7 3967.93  248.16
   1  -1   7 4162.27  254.66
 -14   0   817258.41 1022.40
  10  -2   1 2338.41  160.50
 -14   0   816750.95 1018.46
   1   1   7 4379.08  280.51
  -1  -1  -7 4237.89  253.42
  14   0  -817474.49 1013.08
   1  -1   7 4812.19  290.19
  14   0  -817928.47 1068.42
  10  -2   1 2408.88  154.41
   1   1   7 3861.96  220.81
  15  -1  -627079.51 1632.16
 -15   1   626863.81 1634.08
 -15  -1   627200.13 1669.40
  15   1  -627521.98 1648.94
  15  -1  -626683.70 1582.69
  15   1  -628025.03 1704.93
  15   1  -626954.62 1604.91
 -15   1   627093.32 1609.48
 -15   1   627453.03 1693.38
  15  -1  -627621.49 1678.14
  13  -1  -816755.64  999.85
  13   1  -816380.70  947.30
 -13  -1   815680.48  944.23
 -13  -1   815142.21  857.30
 -13  -1   815888.34  920.64
 -13   1   815399.39  871.49
 -13   1   815793.92  903.30
 -13   1   816249.32  980.88
 -13   1   816144.80  929.08
 -13  -1   817125.95  987.88
 -13  -1   815810.42  956.22
 -13   1   816638.49  995.97
   9  -3  -2 5698.57  303.49
   9  -3  -2 5637.61  300.09
  -9   3   2 5167.08  321.99
  -9  -3   2 5231.94  307.01
   9   3  -2 5976.34  319.32
  -9   3   2 4962.20  308.10
  -9  -3   2 4991.29  318.16
   9  -3  -2 5762.81  352.03
   9  -3  -2 5865.08  321.10
  -9  -3   2 4949.58  279.86
   9   3  -2 5905.27  347.69
   9  -3  -2 5366.01  294.27
  -6   0   9  506.59   76.59
  -6   0   9  509.53   71.79
  -6   0   9  467.49   34.85
  -2  -2   7 7139.68  432.28
   2  -2  -7 6822.58  406.85
  -2  -2   7 6920.70  370.81
   2   2  -7 6733.34  410.49
  -2   2   7 6854.96  382.27
  -2   2   7 7044.57  381.05
  -2   2   7 6294.48  366.15
  -2  -2   7 6878.16  371.13
  -2   2   7 6699.93  372.63
  -2  -2   7 7501.54  447.87
 -12  -2   1   43.58   33.22
  12   2  -1   21.92   31.56
  12  -2  -1   39.14   42.52
  12   2  -1   26.48    8.70
  12  -2  -1   26.05   31.16
  12  -2  -1   17.33    9.19
   9  -3  -4 9828.06  579.40
   9  -3  -4 9961.99  579.08
   9   3  -410057.43  561.72
   9   3  -410082.98  612.77
  -9  -3   410480.89  611.71
  -9  -3   4 9867.50  545.09
  -9   3   410788.36  625.33
   9  -3  -4 9709.77  530.48
  -9  -3   410127.38  605.16
  -9   3   410354.71  623.97
   9  -3  -4 9967.85  554.60
   2   0   7   19.31   32.72
   2   0   7   23.67   28.25
   2   0   7   16.89   26.71
  16   0  -5  129.91   27.13
  16   0  -5  130.54   21.97
 -16   0   5   96.62   37.30
  16   0  -5  132.65   47.13
  15   1  -3 1036.34  102.79
 -15  -1   3  781.58   69.05
  15   1  -3  991.88   62.18
  15  -1  -3  798.74   53.11
  15  -1  -3  675.75   55.95
  15  -1  -3 1078.14   77.92
  15  -1  -3  775.59   86.24
 -12   0   9  951.01   59.51
 -12   0   9  950.41  107.11
 -12   0   9  930.12   75.52
 -12   0   9  952.04   60.36
  12   0  -9  963.77  100.34
  16   0  -679352.81 5251.64
 -16   0   681109.19 5397.83
  16   0  -680760.76 5332.87
  16   0  -679498.70 5283.06
   4   2   512932.38  734.23
  -4  -2  -511725.67  661.27
   4  -2   512166.72  677.61
   4  -2   512504.63  707.33
   4   2   512426.55  724.82
   4  -2   511647.48  653.29
   4  -2   513396.44  805.91
   4  -2   511007.33  659.87
  -4  -2  -512060.82  725.90
   6  -2   4 9767.10  540.54
   6  -2   4 9318.45  555.50
   6   2   410273.64  580.00
   6  -2   4 9460.09  575.42
   6   2   4 9970.51  586.52
  -6  -2  -4 9667.78  577.43
  -6  -2  -4 9885.64  539.15
   6  -2   4 9414.33  519.24
  -9  -1   9 1745.34   97.19
  -7  -3  -1  315.94   59.29
  -9   1   9 1996.86  156.85
  -7   3  -1  266.52   67.01
   7   3   1  383.92   50.81
  -9  -1   9 1775.92   97.57
   9   1  -9 1810.14  118.63
   7  -3   1  358.84   29.70
  -7  -3  -1  336.03   39.10
   7  -3   1  285.24   24.20
  -9  -1   9 1696.59  134.73
  -7   3  -1  268.22   44.15
  -9   1   9 1886.65  112.30
   9  -1  -9 2000.72  143.89
   7  -3   1  355.66   28.00
   7  -3   1  369.86   61.59
   7   3   1  428.51   30.09
  -9  -1   9 1714.57  109.26
  -7  -3  -1  356.75   37.58
   7  -3   1  378.06   28.82
  -9  -1   9 1746.39  140.92
  -9   1   9 1889.73  105.36
  16   0  -4 2692.72  183.57
  16   0  -4 2618.65  144.94
  16   0  -4 2797.51  154.86
  16   0  -4 2611.69  151.47
 -16   0   4 2846.28  172.26
  13  -1   0  619.38   52.84
 -13  -1   0  906.18   66.55
  13  -1   0  759.73   55.78
  13  -1   0  721.27   88.81
  13  -1   0  716.79   41.99
  13   1   0  626.45   50.16
  13   1   0  680.90   39.52
  13   1   0  628.70   86.24
 -12   2   7  997.00   61.94
  12  -2  -7 1078.16  102.91
 -12  -2   7 1182.41   78.35
 -12  -2   7 1195.06  101.09
 -12   2   7 1130.78  106.90
  12  -2  -7 1044.49   64.14
 -12   2   7 1106.86   68.76
 -12   2   7 1181.39   73.72
  12   2  -7 1056.15   92.11
 -12   2   7 1068.75   95.48
 -12  -2   7 1143.91   90.33
  -1  -3   517702.09 1007.94
  -1  -3   517165.81  982.37
  -1   3   518321.84 1065.98
  -1   3   517491.78 1015.97
   1  -3  -517087.92 1040.48
  -1   3   517853.39 1029.22
   1  -3  -517887.06 1062.61
  -1  -3   516812.64  963.05
   1   3  -517310.57 1051.45
  -1  -3   517520.51 1037.80
  -1   3   518179.19 1050.50
  -1  -3   515914.59  976.51
   9   3  -1 1670.31  134.54
   9  -3  -1 1506.61   87.87
   9   3  -1 1597.60   86.57
  -9  -3   1 1495.13  109.57
  -9   3   1 1424.05  120.74
   9  -3  -1 1517.46   82.58
  -9   3   1 1404.39  109.12
   9  -3  -1 1505.71   86.04
   9  -3  -1 1569.06  111.79
   9  -3  -1 1578.47   88.21
  -9  -3   1 1506.27   95.69
  -9  -3   1 1459.59   92.82
   9   3  -1 1659.00   95.61
  -7  -1   9  269.86   52.56
  -7   1   9   60.90   15.56
  -7  -1   9   85.53   50.11
  -7  -1   9   93.80   16.47
   7  -1  -9   69.56   43.64
  -7   1   9   59.68   28.15
  -7   1   9   57.65   41.37
  -7   1   9   85.75   16.92
  -7  -1   9   77.63   11.25
   7   1  -9   77.82   25.67
  10   0   3  724.03   90.84
  10   0   3  693.22   54.09
 -10   0  -3  753.42   58.50
  10   0   3  613.74   42.67
 -15   1   7 6829.49  371.95
  15  -1  -7 6769.69  381.64
  15  -1  -7 6419.84  354.24
 -15   1   7 6987.15  423.85
  15   1  -7 7319.98  419.50
 -15  -1   7 6585.05  374.17
  15   1  -7 6180.33  376.25
 -15   1   7 6202.73  376.77
 -15   1   7 6565.78  365.98
 -15  -1   7 6678.14  402.32
  15  -1  -7 6492.06  395.48
  15   1  -7 6311.93  348.30
  -8  -2   8  946.54   90.65
  -8  -2   8  953.34   52.63
  -8   2   8  703.82   45.02
  -8  -2   8  925.58   54.78
  -8   2   8  746.58   48.31
  -8   2   8  846.01   53.39
  -8  -2   8  879.62   58.26
   8   2  -8  819.83   76.34
  -8   2   8  785.13   69.36
   8  -2  -8  787.66   87.85
  -8   2   8  735.24   91.69
  -8  -2   8  914.42   94.77
  -9   3   5 3479.34  204.95
   9   3  -5 3975.56  241.90
  -2  -2  -6  662.85   75.52
   2  -2   6  533.66   36.55
  -9  -3   5 3588.01  226.66
  -2   2  -6  671.32   77.46
  -2  -2  -6  675.10   54.53
   2   2   6  567.22   47.20
   9   3  -5 3827.18  208.53
   2   2   6  636.03   45.87
  -9   3   5 3635.90  200.24
  -9  -3   5 3461.70  195.29
   2  -2   6  737.39   42.80
   2  -2   6  533.74   49.92
   9  -3  -5 3908.83  254.53
   9  -3  -5 3406.84  183.88
   2  -2   6  567.12   71.78
  -9  -3   5 3300.42  222.46
   9  -3  -5 4148.41  255.71
   9  -3  -5 3602.93  199.09
   2   2   6  497.26   50.84
  11   1  -910712.29  614.43
 -11  -1   912177.17  669.19
 -11  -1   911651.58  654.28
 -11   1   910920.53  608.85
 -11  -1   911328.24  691.99
 -11   1   911699.33  677.98
 -11  -1   911120.10  665.96
 -11   1   910528.88  592.12
 -11   1   911512.46  710.11
 -11  -1   911976.68  667.18
  11  -1  -911646.62  703.07
  -6  -2   8 7362.86  428.94
  -6  -2   8 7326.08  392.02
   6  -2  -8 6089.58  363.54
  -6   2   8 6454.84  423.62
  -6  -2   8 7120.90  383.70
   6   2  -8 6652.29  401.67
  -6   2   8 6737.78  379.25
  -6  -2   8 7930.94  479.27
  -6   2   8 6533.67  365.58
  -6   2   8 7176.50  398.79
  -6   2   8 5876.08  328.34
  11  -1   2 9748.98  549.47
  11   1   210073.92  610.00
  11  -1   2 9978.74  611.16
 -11  -1  -210031.16  584.74
  11  -1   210111.24  558.10
  11   1   2 9647.01  544.48
  11  -1   210057.25  558.66
  11   1   2 9381.36  517.96
   8   2   3  128.53   28.23
   8   2   3  116.35   16.92
   8  -2   3  174.54   43.43
   8  -2   3  165.77   20.22
   8  -2   3  201.12   17.09
   8   2   3  133.48   51.74
   8  -2   3  244.88   68.82
  -8  -2  -3  115.29   44.91
 -14  -2   4  170.55   35.05
 -14   2   4  264.15   46.90
  14  -2  -4  246.75   26.35
 -14   2   4  231.29   29.34
  14  -2  -4  294.18   57.32
 -14  -2   4  188.46   31.05
 -14  -2   4  148.37   37.36
  14   2  -4  215.40   19.97
  14  -2  -4  290.12   49.45
  14   2  -4  221.50   58.04
  14   2  -4  215.84   26.37
 -16   0   7   61.51   38.47
  16   0  -7   60.54   33.26
  16   0  -7   75.41   34.17
  16   0  -7   72.69   19.21
 -16   0   7   55.17   10.57
  14   2  -5 4918.22  305.75
 -14   2   5 4956.98  312.86
  14  -2  -5 4853.43  264.23
 -14  -2   5 4656.27  290.29
 -14   2   5 4576.87  249.50
  14  -2  -5 4544.50  267.60
  14  -2  -5 5001.66  306.37
  14   2  -5 4880.40  265.26
  14   2  -5 4788.24  255.00
 -14  -2   5 4584.21  264.54
 -14  -2   5 4447.40  244.55
 -14   2   5 4411.39  242.93
   4   0  -9  119.33   24.06
  -4   0   9  152.31   51.46
  -4   0   9  173.34   19.45
  -4   0   9  162.27   54.27
  -1  -1   8 1741.25  126.52
  -1   1   8 1404.23   89.23
  -1   1   8 1160.48  114.36
  -1  -1   8 1610.05  122.76
   1   1  -8 1182.86   95.00
  -1   1   8 1463.50   87.58
   1  -1  -8 1181.18   95.59
  -1   1   8 1157.29   74.45
  -1  -1   8 1459.03   78.42
  -1  -1   8 1481.66   81.59
 -10  -2   812989.07  733.19
  10   2  -813376.00  790.43
 -10   2   812550.38  728.47
 -10  -2   813556.07  813.26
 -10   2   813349.67  762.95
 -10  -2   813034.23  738.30
  10  -2  -814163.70  855.25
 -10   2   814049.87  821.71
 -10   2   812676.85  779.65
 -10  -2   813361.36  809.31
 -10   2   813595.31  768.83
 -10  -2   813301.76  740.73
  16   0  -3  897.56   65.23
  16   0  -3  962.17   61.30
 -16   0   3  948.28   73.95
  16   0  -3  975.91  102.48
  16   0  -3  984.61   66.87
   0   0   8  245.62   52.07
   0   0   8  331.28   51.31
   0   0   8  196.23   38.45
  -5  -3   6 1224.04   70.32
   5  -3  -6 1142.05   66.11
  -5  -3   6 1368.47  105.68
  -5  -3   6 1304.72   72.09
  -5   3   6 1235.60   89.27
  -5   3   6 1410.52   86.61
  -5  -3   6 1341.49  115.21
  -5   3   6 1138.36   70.93
   5  -3  -6 1121.67   99.30
   5  -3  -6 1190.04  106.82
  -5  -3   6 1332.17   75.86
   5   3  -6 1160.15   95.50
  -5   3   6 1371.20   84.78
  15  -1  -2 2406.84  177.16
  15   1  -2 2585.49  143.36
  15   1  -2 2507.87  134.37
  15  -1  -2 2478.55  146.09
  15  -1  -2 2369.77  134.47
  15  -1  -2 2749.40  164.95
  15   1  -2 2482.14  141.62
  15   1  -2 2650.76  190.80
 -15  -1   2 2332.63  145.46
  -7  -3   6  401.11   27.28
  -7   3   6  378.18   48.98
   7  -3  -6  383.60   31.92
  -7   3   6  297.15   29.79
  -7   3   6  390.69   37.48
  -7  -3   6  531.55   57.42
   7   3  -6  423.81   69.81
  -7   3   6  434.47   47.03
  -7  -3   6  525.00   72.74
  -7  -3   6  497.50   32.50
  -7  -3   6  484.56   43.89
   7  -3  -6  350.22   62.16
  -7  -3   6  463.16   32.73
   7  -3  -6  355.63   28.83
   7  -3  -6  331.65   64.92
  -5   1   9 7070.73  395.84
   5  -1  -9 6804.75  410.36
  -5  -1   9 7115.67  439.35
  -5   1   9 6887.00  398.55
   5   1  -9 7139.90  408.77
  -5  -1   9 7247.53  448.68
  -5   1   9 6678.30  425.79
  -5   1   9 6702.48  371.80
  -5  -1   9 7432.76  402.90
  -5  -1   9 6862.73  370.08
  14  -2  -3 1068.67   62.96
  14  -2  -3 1230.09  107.06
  14  -2  -3 1181.73   95.41
  14   2  -3 1131.95   64.43
  14   2  -3 1284.47  112.67
 -14   2   3 1280.64   81.13
 -14  -2   3 1137.78   95.21
  14  -2  -3 1156.36   66.75
  14   2  -3 1131.80   71.06
  14  -2  -6  236.60   40.24
  14  -2  -6  326.71   25.38
 -14   2   6  220.13   63.24
  14  -2  -6  276.08   57.37
 -14  -2   6  195.74   53.01
  14   2  -6  219.41   25.06
  14  -2  -6  267.53   28.16
 -14  -2   6  171.94   25.84
 -14   2   6  323.50   44.00
  14   2  -6  206.14   53.50
 -14   2   6  230.31   24.49
 -14   2   6  250.62   30.91
 -14  -2   6  179.57   50.81
  12  -2   0 8663.23  513.20
  12   2   0 8079.82  456.73
 -12  -2   0 8103.98  481.06
  12   2   0 8348.74  513.89
  12  -2   0 8302.55  485.49
  12   2   0 8434.90  458.27
  12  -2   0 8805.28  496.23
  12  -2   0 8105.03  445.41
  12  -2   0 8405.81  458.72
  14   0   0 3712.37  212.21
  14   0   0 4653.07  293.83
  14   0   0 4485.93  238.89
   3  -3   4  190.47   18.85
   3  -3   4  223.60   47.23
  -3   3  -4  287.96   51.68
   3   3   4  276.16   32.95
  -3   3  -4  219.69   29.78
   3   3   4  242.58   48.05
   3   3   4  298.19   30.54
   3   3   4  245.52   29.79
   3  -3   4  198.42   30.39
  -3  -3  -4  306.95   40.01
  -3  -3  -4  322.38   61.11
   3  -3   4  252.43   23.58
   3  -3   4  260.32   23.45
  -5   3  -3 4810.52  312.08
   5  -3   3 4908.64  263.52
  -5   3  -3 4690.87  273.10
  -5  -3  -3 4792.62  306.02
   5  -3   3 4332.92  267.76
   5  -3   3 4551.32  255.82
   5  -3   3 4785.46  257.57
  -5  -3  -3 5052.10  285.69
   5  -3   3 4940.74  262.03
   5   3   3 5226.37  298.36
   5   3   3 5013.40  276.12
   5   3   3 5138.30  289.84
   5   3   3 4720.96  291.04
  -9   3   0 9652.05  592.90
  -9   3   0 9071.85  536.85
   9   3   010009.89  557.37
  -9  -3   0 9777.24  550.14
   9  -3   0 9666.83  584.65
   9   3   0 9519.52  522.13
   9  -3   0 9600.48  539.96
   9  -3   0 9770.93  538.12
  -9  -3   010186.92  579.47
   9  -3   0 9585.34  532.57
  -9  -3   0 9858.14  583.49
   9  -3   0 9774.01  539.52
   9   3   0 9732.23  589.40
 -14   0   9  356.65   30.46
 -14   0   9  386.10   31.82
 -14   0   9  402.39   70.87
 -14   0   9  397.63   48.30
 -14   0   9  392.48   30.36
 -14   0   9  381.70   51.90
  14   0  -9  345.18   65.75
  -4   2   8 4427.95  247.23
  -4  -2   8 4786.66  291.15
  -4   2   8 3932.25  236.02
  -4   2   8 3839.16  213.71
   4  -2  -8 3418.88  221.43
  -4  -2   8 4804.11  254.70
  -4  -2   8 4567.08  244.84
  -4  -2   8 4918.20  315.63
  -4   2   8 3991.47  265.54
   4   2  -8 3942.63  254.96
   0  -2   7 1154.68   64.80
   0   2   7 1301.27   75.33
   0   2   7 1306.87   92.14
   0  -2   7  979.11  100.45
   0   2   7 1345.63   87.79
   0  -2  -7 1365.84  101.54
   0   2   7 1315.52   85.91
   0   2  -7 1285.60  109.93
   0  -2   7 1160.87   65.21
   0  -2   7 1130.37   87.68
   0  -2   7 1227.00   69.14
  -3   3   6  667.64   47.69
   3  -3  -6  683.57   87.97
  -3  -3   6  509.95   62.43
   3  -3  -6  727.98   71.34
  -3  -3   6  480.96   31.72
   3   3  -6  587.93   82.94
  -3   3   6  562.75   47.47
  -3   3   6  682.40   63.07
  -3   3   6  520.92   48.39
  -3  -3   6  459.95   35.23
  -3  -3   6  622.25   41.51
  -3  -3   6  459.60   74.03
  15   1  -8 3990.25  218.95
  15  -1  -8 3955.66  219.21
 -15   1   8 4273.98  254.70
 -15  -1   8 4396.22  254.27
 -15   1   8 3944.15  218.86
  15   1  -8 4035.49  248.90
 -15  -1   8 3639.61  242.02
 -15   1   8 3587.84  198.54
 -15   1   8 4426.36  277.51
 -15  -1   8 3768.09  222.08
 -15   1   8 4345.71  234.05
 -15  -1   8 3406.11  185.26
  15  -1  -8 4568.49  285.30
  15  -1  -8 3656.14  206.05
 -15   1   8 3756.37  249.05
 -13   1   9 1349.88   95.76
 -13   1   9 1390.31   75.06
 -13   1   9 1426.11  126.46
 -13  -1   9 1104.11  111.12
 -13  -1   9 1181.89  115.20
 -13  -1   9 1161.07   68.13
  13  -1  -9 1478.59  126.17
 -13   1   9 1322.53   75.47
 -13   1   9 1200.55   77.48
 -13  -1   9 1268.25   90.74
 -13   1   9 1422.62   83.28
  13   1  -9 1161.21   86.14
 -13  -1   9 1083.31   81.02
 -13  -1   9 1138.54   66.08
  11  -3  -4 2530.63  181.23
  11  -3  -4 2564.98  144.08
  11  -3  -4 2531.99  133.73
 -11  -3   4 2623.14  165.46
  11  -3  -4 2485.64  147.78
 -11   3   4 2562.21  145.33
  11   3  -4 2644.53  184.43
 -11  -3   4 2450.25  175.69
  11  -3  -4 2500.67  135.22
 -11  -3   4 2417.73  143.65
  11   3  -4 2610.53  141.69
 -11   3   4 2729.74  176.95
 -11   3   4 2611.30  186.53
 -11  -3   3  264.50   43.67
  11  -3  -3  257.68   24.67
  11  -3  -3  270.87   61.80
  11  -3  -3  246.46   20.97
 -11   3   3  259.85   58.06
  11   3  -3  313.06   31.14
 -11  -3   3  286.04   30.09
  11  -3  -3  227.71   27.37
  11   3  -3  316.64   49.45
 -11   3   3  243.79   28.78
  11  -3  -3  247.97   27.97
 -11  -3   3  312.83   59.42
 -11   3   3  263.77   52.32
   1  -3   5 6681.64  364.00
   1   3   5 6822.03  402.33
   1  -3   5 6992.04  376.28
   1  -3   5 6970.69  378.05
  -1  -3  -5 6925.08  428.69
   1   3   5 7013.04  389.69
   1  -3   5 6756.41  421.96
   1  -3   5 6568.87  378.28
   1   3   5 6933.28  396.40
  -1   3  -5 6903.73  426.48
   1   3   5 7382.52  411.33
  -1  -3  -5 6698.95  391.61
  12   0   2 5646.78  301.39
  12   0   2 5493.91  307.22
  12   0   2 5744.32  351.07
  10  -2   2  106.66   45.31
 -10  -2  -2   92.94   39.02
  10  -2   2  135.57   37.68
  10   2   2   97.97   16.14
  10  -2   2  107.11   17.82
  10   2   2  107.29   24.85
  10  -2   2   98.43   16.28
  10   2   2  131.55   56.53
   9  -3  -6 1300.96  113.56
   9   3  -6 1353.25  118.55
  -9  -3   6 1160.34  108.54
  -9  -3   6 1220.56   70.71
   9   3  -6 1207.87   72.73
  -9   3   6 1307.96   81.76
  -9  -3   6 1256.39  107.73
  -9   3   6 1303.27   85.11
   9  -3  -6 1268.94   72.58
   9  -3  -6 1299.46   78.27
  -9  -3   6 1229.44   80.57
  -9   3   6 1261.27   92.10
   9  -3  -6 1366.58  106.35
   5  -1   6 2268.68  165.87
  -5  -1  -6 1866.73  120.05
   5  -1   6 2513.91  166.90
   5  -1   6 2451.23  159.26
  -5  -1  -6 1927.97  143.53
   5   1   6 2306.81  154.90
   5   1   6 2215.24  129.63
   5  -1   6 2077.30  114.31
 -16   0   8 5868.67  323.22
 -16   0   8 5695.49  329.67
  16   0  -8 6193.88  367.94
 -16   0   8 5890.76  356.10
  16   0  -8 5860.99  343.95
 -16   0   8 5703.16  352.45
 -16   0   8 5556.44  300.32
  16   0  -8 5867.78  322.66
  -7   1  -5  769.67   57.18
   7  -1   5  530.77   38.57
  -7  -1  -5  470.11   64.59
   7  -1   5  870.50   67.72
   7   1   5  614.93   40.09
   7   1   5  595.97   73.11
   7  -1   5  557.77   82.79
   7   1   5  622.84   51.77
 -12   2   8  737.32   56.06
  12  -2  -8  805.18   52.15
 -12   2   8  914.30   60.05
  -7  -3  -2  378.40   43.64
 -12  -2   8  738.69   59.26
   7   3   2  371.79   33.69
 -12   2   8  932.81   92.24
   7  -3   2  503.14   35.15
  -7  -3  -2  394.99   67.71
   7  -3   2  408.14   31.37
   7   3   2  470.83   40.51
 -12   2   8  979.54   78.54
 -12  -2   8  661.20   42.19
  -7   3  -2  386.60   44.30
   7   3   2  415.91   32.85
 -12  -2   8  676.30   80.89
   7  -3   2  507.02   35.02
   7   3   2  421.33   27.90
  12  -2  -8 1015.80  102.14
  -7   3  -2  417.86   81.32
   7  -3   2  535.10   74.69
 -12  -2   8  689.58   45.77
 -12  -2   8  756.49   91.83
   7   3   2  297.90   27.91
 -12   2   8 1068.94   65.01
  12   2  -8  754.99   49.31
  12   2  -8  936.31   84.45
   7   3   2  409.22   66.94
  14   2  -2  368.06   68.33
  14  -2  -2  377.49   52.56
  14  -2  -2  282.75   62.13
  14   2  -2  336.80   26.87
 -14  -2   2  268.99   50.17
  14   2  -2  305.30   29.25
  14  -2  -2  301.54   28.44
  14  -2  -2  348.37   28.54
 -14   2   2  259.39   27.70
  16   0  -2  307.31   28.64
   0  -4   025230.80 1504.09
   0  -4   027826.67 1643.84
  16   0  -2  381.31   25.56
   0  -4   025673.70 1567.40
 -16   0   2  258.56   34.52
  16   0  -2  359.84   69.63
   0  -4   026161.22 1601.06
   0  -4   025105.64 1482.40
  16   0  -2  283.91   37.53
   0   4   025298.74 1567.73
  11  -3  -5 3889.00  261.19
 -11  -3   5 3870.24  253.68
  11  -3  -5 3676.64  197.45
  11  -3  -5 3542.58  196.25
 -11  -3   5 4013.00  248.18
 -11   3   5 3799.24  231.48
 -11  -3   5 3608.69  204.29
  11   3  -5 3716.02  206.90
 -11   3   5 4046.97  250.72
  11  -3  -5 3942.85  233.93
  11   3  -5 3727.16  243.57
 -11   3   5 3778.58  210.39
  11  -3  -5 3592.99  194.70
 -14  -2   7  173.85   48.85
  14   2  -7  193.88   53.55
  14   2  -7  184.42   23.17
 -14  -2   7  220.83   56.54
 -14   2   7  164.39   23.33
 -14   2   7  115.52   60.40
 -14   2   7  217.04   50.02
 -14   2   7  206.59   23.54
 -14   2   7  111.30   32.50
 -14  -2   7  165.56   32.50
  14  -2  -7  215.10   59.27
  14  -2  -7  166.62   23.73
 -14   2   7  128.74   26.51
  11   3  -2 1613.63  138.38
 -11   3   2 1432.02   87.04
  11  -3  -2 1520.77   82.72
  11   3  -2 1239.90   71.99
  11  -3  -2 1590.85  116.56
  11   3  -2 1498.91   88.59
  11  -3  -2 1503.27   84.02
 -11   3   2 1215.00  104.95
  11  -3  -2 1528.02   90.51
 -11  -3   2 1432.10   93.88
 -11   3   2 1549.00  124.03
 -11  -3   2 1458.29   95.67
 -11  -3   2 1525.61  125.08
 -10   0  10 5402.10  291.28
 -10   0  10 4974.29  337.18
 -10   0  10 5665.00  315.54
 -10   0  10 5509.48  300.99
   3  -1   7  317.54   53.06
   3   1   7  412.80   34.56
   3  -1   7  424.84   30.14
   3   1   7  350.16   37.64
  -3  -1  -7  431.35   47.93
   3  -1   7  412.78   59.51
   3  -1   7  310.58   23.88
   3  -1   7  323.23   44.91
   3   1   7  318.72   46.42
  13  -1   1  696.50   49.28
  13   1   1  847.85   49.64
  13   1   1  908.66   86.98
  13   1   1  919.03   65.32
  13  -1   1  781.52   80.57
  13  -1   1  710.20   45.85
  13  -1   1  990.75   67.23
 -13  -1  -1  668.67   66.16
   0  -4   1  399.54   35.87
   0  -4   1  376.18   29.88
   0   4  -1  429.71   74.51
   0   4   1  256.03   63.81
   0  -4  -1  360.31   47.58
   0  -4   1  365.87   35.21
   0  -4   1  365.31   27.47
   0  -4  -1  328.37   33.99
   0  -4  -1  310.79   25.89
   0  -4  -1  284.35   57.37
   0  -4   1  382.07   56.87
   0  -4   1  371.45   65.80
   2  -4  -125131.60 1466.63
   2  -4  -124099.54 1455.13
   2   4  -124180.05 1465.28
  -2  -4   118911.92 1117.34
  -2  -4   120446.74 1258.56
   2  -4  -124837.78 1518.48
  -2   4   122202.68 1370.15
  -2  -4   123616.34 1380.32
  -2  -4   123270.11 1370.11
   2  -4  -124618.37 1430.35
  -2  -4   123495.76 1434.10
   9  -1   4 4333.88  289.97
  -9  -1  -4 3809.57  230.51
   9  -1   4 3923.51  219.96
   9  -1   4 3219.53  195.53
   9   1   4 3111.16  216.11
   9  -1   4 3803.44  204.19
   9   1   4 3314.21  179.68
   9   1   4 3262.03  189.90
  -8   0  10 2394.08  128.93
  -8   0  10 2453.01  186.31
  -8   0  10 2340.95  183.93
  -8   0  10 2329.45  144.37
  -8   0  10 2367.80  131.49
   2  -4   0 4394.16  262.36
   2  -4   0 3603.17  195.09
  -2  -4   0 4061.44  263.03
  -2   4   0 4147.93  276.20
   2  -4   0 4388.62  278.03
  -2  -4   0 3921.24  211.50
  -2  -4   0 4076.20  220.66
  -2  -4   0 4018.90  226.12
   2  -4   0 4362.12  233.50
   2  -4   0 4425.53  242.20
   2   4   0 4438.94  272.45
  -2   0   9   90.85   42.80
  -2   0   9   84.98   15.33
  -2   0   9   72.44   18.49
  -2   0   9   70.65   49.34
   2   0  -9   54.36   32.42
  -6   0  -6 5351.27  319.59
  15  -1  -1 3438.40  196.30
   6   0   6 4965.02  292.22
  15  -1  -1 3557.45  192.56
  15  -1  -1 3323.23  188.07
   6   0   6 5313.01  285.43
  15   1  -1 3353.15  176.80
   6   0   6 5117.80  287.38
   6   0   6 5271.22  324.93
  15  -1  -1 3687.64  211.61
  15  -1  -1 3577.84  240.22
  15   1  -1 3634.16  242.98
  15  -1  -1 3545.22  191.58
 -15  -1   1 3276.67  201.83
  15   1  -1 3337.80  187.86
  15   1  -1 3421.86  195.76
  -3  -1   9  391.02   65.35
  -3  -1   9  358.70   31.18
  -3   1   9  544.91   42.78
  -3  -1   9  331.52   27.11
  -3   1   9  358.33   35.97
  -3   1   9  530.23   85.03
  -3   1   9  572.78   38.06
   3   1  -9  496.74   54.13
  -3  -1   9  301.97   74.41
  -3   1   9  500.48   52.32
   3  -1  -9  600.89   63.33
  -1  -3   6  291.56   26.49
  -1   3   6  421.53   36.40
  -1   3   6  338.97   45.66
  -1  -3   6  292.91   28.60
  -1  -3   6  325.90   55.59
  -1   3   6  342.27   31.12
  -1  -3   6  265.75   71.07
  -1  -3   6  392.03   27.42
   1   3  -6  409.25   73.14
  -1   3   6  441.94   51.90
   1  -3  -6  506.73   83.20
   1  -3  -6  481.06   56.25
 -12   0  10 6651.85  429.65
  12   0 -10 6299.18  398.53
 -12   0  10 6204.08  358.21
 -12   0  10 6019.02  332.03
 -12   0  10 6259.79  341.51
  17  -1  -5 2018.52  136.05
  17   1  -5 2398.16  170.46
  17   1  -5 2345.66  134.97
  17   1  -5 3185.66  180.20
  17   1  -5 2223.54  121.85
 -17  -1   5 2720.29  173.58
 -17   1   5 1963.48  126.55
 -17   1   5 2847.38  163.06
  17  -1  -5 2610.59  179.01
  17  -1  -5 2512.72  141.96
  17   1  -5 1917.90  115.50
  17  -1  -6 8729.72  485.96
  17  -1  -6 8319.56  490.37
  17   1  -6 8669.72  525.28
 -17   1   6 8679.46  487.35
 -17   1   6 8581.80  507.67
 -17  -1   6 8392.90  481.70
  17   1  -6 8546.63  471.24
 -17   1   6 8148.70  450.59
 -17  -1   6 8313.90  498.23
  17   1  -6 8806.54  502.18
  17  -1  -6 8707.43  516.23
   8   0   5   56.00   11.07
   8   0   5   67.12   47.37
  -8   0  -5   58.66   26.93
   8   0   5   51.25   21.18
   8   0   5   78.47   17.17
   2  -4  -2  128.76   22.89
  -2  -4   2  122.84   25.14
   2  -4  -2  137.63   48.17
  -2   4   2  180.70   46.41
   2   4  -2   55.77   59.79
   2   4  -2   88.30   20.80
  -2   4   2  117.00   20.18
  -2  -4   2  151.58   49.25
   2  -4  -2  118.53   17.53
   2  -4  -2  127.87   44.61
  -2  -4   2  116.81   17.40
  -2  -4   2  128.32   44.44
  -2   4   2  124.57   36.21
   4   0   7    6.68   25.92
   4   0   7    0.81   12.43
   4   0   7    1.41   18.55
   4   0   7    1.70    8.23
  -2   2   8 3161.82  183.56
   2  -2  -8 2949.25  203.45
  -2   2   8 3679.08  206.24
  -2  -2   8 3722.72  234.58
  -2  -2   8 3399.51  183.47
  -2   2   8 3289.09  189.63
   2   2  -8 3368.82  225.95
  -2  -2   8 3628.58  194.45
  -2  -2   8 3595.37  193.38
  -2  -2   8 3796.24  255.50
   9   3   1  942.36   64.59
   9  -3   1  977.45   58.17
   9   3   1  875.93   56.19
  -9   3  -1  780.32   98.52
   9  -3   1 1004.45   99.89
   9  -3   1  758.04   48.73
  -9  -3  -1  684.73   58.68
  -9   3  -1  676.20   68.06
   9  -3   1  840.19   54.48
   9  -3   1  980.37   59.88
   9   3   1  865.14   95.97
  -9  -3  -1  656.17   83.57
   9   3   1  855.11   51.69
   2  -4   1  179.44   44.16
   2  -4   1  173.88   19.23
   2   4   1  231.55   61.01
   2  -4   1  159.15   19.40
   2  -4   1  164.29   39.97
   2  -4   1  175.49   24.23
  -2  -4  -1  177.05   42.42
  -2  -4  -1  191.49   21.07
  -2   4  -1  193.79   63.84
  -2  -4  -1  155.30   30.50
  -2  -4  -1  142.61   17.66
  -2  -4  -1  208.99   44.67
   2  -4   1  185.95   17.58
  -4   4   112474.25  757.70
   4   4  -112723.77  717.01
   4  -4  -111962.62  730.16
  -4  -4   112340.32  695.57
  -4  -4   112020.71  679.35
   4   4  -112368.88  756.97
   4  -4  -112433.26  699.45
  -4  -4   111926.84  724.23
   4  -4  -111359.33  666.58
   4  -4  -111424.23  636.37
   4  -4  -110852.83  612.87
  -4  -4   112211.75  728.51
   4  -4  -111586.62  653.25
  -7  -3   7 1334.31  116.98
   7  -3  -7 1253.23   73.11
  -7   3   7 1220.57   76.29
  -7   3   7 1310.06   82.35
   7  -3  -7 1236.71  109.23
   7   3  -7 1173.72  103.98
  -7   3   7 1230.92   91.03
  -7  -3   7 1306.37  116.92
  -7  -3   7 1222.35   71.70
  -7  -3   7 1288.22   73.63
  -7  -3   7 1317.67   73.64
   7  -3  -7 1269.57   75.65
  -7  -3   7 1276.21   84.56
   0  -4   2 1677.63   97.20
   0  -4   2 1571.07  112.92
   0  -4   2 1504.26   94.06
   0  -4  -2 1662.98   91.86
   0   4   2 1713.68  131.83
   0  -4  -2 1703.19   95.55
   0  -4   2 1634.67  133.89
   0  -4  -2 1546.67  120.95
   0  -4   2 1604.78   88.71
   0  -4   2 1638.50   90.41
   0   4   2 1785.21  101.64
   0   4   2 1719.76  115.62
   0  -4   2 1511.04   85.89
   0  -4  -2 1690.05  135.70
   0   4  -2 1721.17  144.76
  11  -3  -6  243.57   43.46
 -11   3   6  246.20   44.35
 -11  -3   6  284.80   56.46
 -11  -3   6  271.31   63.77
  11   3  -6  214.35   25.06
  11  -3  -6  215.73   64.42
 -11  -3   6  242.58   25.09
  11   3  -6  242.15   58.50
 -11   3   6  213.63   38.70
  11  -3  -6  249.04   24.95
  11  -3  -6  243.91   27.09
 -11  -3   6  263.73   36.14
 -11   3   6  261.08   30.73
  11  -3  -1  583.00   42.80
 -11  -3   1  941.83   91.38
 -11   3   1  820.81   79.30
  11  -3  -1  932.02   54.35
 -11  -3   1  948.75   67.61
 -11   3   1  957.07   61.38
  11  -3  -1  697.05   46.45
  11   3  -1  651.28   93.66
  11   3  -1  681.95   45.80
  11  -3  -1  665.39   85.59
  11   3  -1  623.24   45.98
  11  -3  -1  799.57   55.25
   4  -4  -2   16.27   28.88
  -4   4   2   16.07   26.46
   4   4  -2   21.07   46.53
  -4  -4   2    4.36   35.62
   4  -4  -2   18.08   12.56
  -4   4   2   34.10   38.45
  -4  -4   2   26.20   40.71
  -4  -4   2   14.35   18.54
  -4  -4   2   12.04   11.85
   4  -4  -2   14.97   43.60
   4  -4  -2   13.53   17.45
   4   4  -2   56.44   17.23
   6   2   5 6417.08  363.94
   6   2   5 6570.52  356.20
   6  -2   5 6415.79  354.81
   6   2   5 6518.92  388.71
   6  -2   5 6662.37  412.64
   6  -2   5 6070.36  334.23
   6   2   5 7021.05  393.88
   6  -2   5 6674.61  358.74
   6  -2   5 6352.85  383.94
  -6  -2  -5 5944.83  368.91
   6   2   5 6640.37  395.40
  17   1  -4 1127.65   65.23
  17   1  -4 1217.10  111.84
  17   1  -4 1016.23   68.36
  17  -1  -4 1322.64   80.44
  17   1  -4 1204.44   75.20
 -17   1   4 1436.33   90.70
 -17  -1   4 1253.03   95.03
  17  -1  -4 1242.27  109.58
  17  -1  -4 1074.08   77.77
  -8   2   911613.16  665.31
   1  -1   8  823.05   50.05
  -8   2   910586.69  625.60
   1  -1   8  892.59   87.85
   1  -1   8  828.80   49.36
  -8   2   912092.03  689.95
  -6   0  10 2385.94  132.98
  -6   0  10 2441.07  151.43
  -1  -1  -8  793.22   68.12
  -8  -2   912089.75  743.18
   8   2  -911623.64  700.72
  -8  -2   911994.04  664.94
  -6   0  10 2370.73  128.30
  -6   0  10 2440.71  188.55
  -8  -2   911613.02  649.02
  -8  -2   912029.62  720.32
   1   1   8  750.91   64.98
  -6   0  10 2308.21  188.13
   1   1   8  806.56   57.45
   8  -2  -911719.16  712.13
   1  -1   8  751.43   51.29
  -8  -2   911864.41  683.27
   1   1   8  894.11   59.76
   1  -1   8  858.43   80.85
  -8   2   911538.20  653.66
   1   1   8  750.30   64.04
  -8   2   912070.43  759.55
   5  -3  -7 4668.69  263.16
  -4  -2  -6 1081.24   98.83
  -5   3   7 5613.80  324.43
   4   2   6 1018.67   76.46
  -5  -3   7 4767.79  261.22
   4   2   6  833.98   75.23
  -5  -3   7 4825.64  315.34
   4  -2   6  687.33   44.94
   5  -3  -7 5481.29  336.97
  -5   3   7 5257.40  296.38
   4  -2   6  722.37   46.36
   5  -3  -7 5564.62  353.79
   4   2   6  846.08   57.38
   5   3  -7 5575.53  347.96
  -5  -3   7 4721.70  252.59
  -5  -3   7 4695.14  270.17
   4   2   6  990.55   64.93
  -5  -3   7 4850.79  307.35
  -5   3   7 5447.92  300.66
   4  -2   6  661.43   66.06
  -4  -2  -6  970.22   74.04
   4  -2   6  672.65   80.80
  -5  -3   7 5227.36  282.03
   4  -2   6  850.72   50.48
   5  -3  -7 5680.81  302.93
   9  -1 -10  365.13   63.04
   9   1 -10  254.71   44.02
  -9   1  10  294.86   30.01
  -9  -1  10  238.18   24.15
  -9   1  10  276.17   26.14
  -9   1  10  341.99   26.33
  -9  -1  10  241.22   21.92
  -9  -1  10  245.09   69.52
  -9   1  10  288.95   57.41
  -9   1  10  284.48   33.56
  -9  -1  10  226.29   54.73
  -9   1  10  346.10   31.06
  -9  -1  10  221.77   35.92
 -17   1   7 1429.60  129.16
  17   1  -7 1678.82  129.27
  17  -1  -7 1902.04  132.35
 -17  -1   7 1230.45  104.38
 -17   1   7 1855.19  137.44
 -17   1   7 1633.70   91.22
  17   1  -7 1453.30  106.24
  17   1  -7 1578.97   92.49
 -17   1   7 1509.80   87.65
 -17  -1   7 1170.97   67.79
 -17  -1   7 1367.18   94.96
  17  -1  -7 1586.46   95.37
  17  -1  -7 1574.44  110.48
 -17   1   7 1404.73   88.39
  12  -2   110109.72  580.61
  12   2   1 9713.04  552.93
 -12  -2  -1 9340.90  562.31
  12  -2   1 9273.20  514.66
  12  -2   1 9782.61  541.51
  12   2   110126.97  607.28
  12  -2   1 9968.75  587.33
  12  -2   110007.23  618.97
  12   2   1 9869.44  544.52
 -10   2   9 2148.17  126.82
 -10   2   9 2301.95  150.23
 -10   2   9 2538.84  146.42
 -10  -2   9 2634.52  189.75
  10  -2  -9 2294.55  174.65
 -10   2   9 2055.21  120.34
 -10  -2   9 2372.33  177.55
 -10  -2   9 2553.56  136.88
 -10  -2   9 2381.71  142.26
  10   2  -9 2142.02  149.44
 -10   2   9 2115.56  174.36
 -10  -2   9 2360.71  127.77
 -15   1   916756.94  967.30
 -15  -1   917553.88 1030.24
 -15   1   915945.67  910.33
 -15  -1   916540.98  995.10
 -15  -1   916155.65  942.60
 -15   1   916461.63 1004.87
 -15   1   917141.03 1052.98
 -15  -1   916335.23  949.30
 -15  -1   916417.48  943.01
  15  -1  -916537.57 1012.95
  15   1  -916054.57  958.72
 -15   1   915613.37  898.60
  15   1  -915939.28  924.83
 -15  -1   916730.02 1030.53
 -15   1   916630.04  982.73
 -15  -1   915738.36  895.05
 -15   1   916825.05  982.79
  15  -1  -915843.02  919.56
   4  -4   0  329.03   32.64
   4  -4   0  359.99   43.61
   4  -4   0  302.32   25.75
   4  -4   0  319.37   27.39
   4  -4   0  362.71   65.52
   4   4   0  341.20   34.57
   4   4   0  307.82   69.45
   4  -4   0  198.52   20.26
  -4  -4   0  255.87   50.67
  -4   4   0  258.11   69.49
  -4  -4   0  240.25   28.11
  -4  -4   0  245.93   62.83
 -11   1  10  707.81   66.46
 -11  -1  10  863.12   83.51
 -11  -1  10  751.61   63.53
  11   1 -10  563.78   58.47
  11  -1 -10  660.02   70.69
 -11  -1  10  875.07  103.47
 -11  -1  10  773.12   46.92
 -11   1  10  611.16   41.20
 -11  -1  10  819.13   52.57
 -11   1  10  771.31   52.73
 -11   1  10  671.69   79.62
 -11   1  10  636.90   42.88
 -16   0   9   58.40   16.73
 -16   0   9   69.63   16.78
 -16   0   9   50.99   22.70
  16   0  -9   94.72   46.61
 -16   0   9   60.47   35.12
  16   0  -9   73.34   17.96
 -16   0   9   60.79   46.26
  16   0  -9   48.61   29.50
 -16   0   9   78.71   15.79
   9  -3  -7  539.30   70.15
  -9  -3   7  457.12   31.63
   9  -3  -7  412.66   34.47
   9  -3  -7  492.72   35.09
  11   1   3  823.49   96.98
  11  -1   3  880.04  104.80
  -9   3   7  381.94   37.55
  11   1   3  803.26   48.14
  11   1   3  835.31   63.22
  -9  -3   7  438.36   32.17
  -9   3   7  412.71   36.51
  -9  -3   7  432.59   71.11
  11  -1   3  925.76   65.23
  -9  -3   7  428.67   36.04
   9   3  -7  574.53   74.60
  -9  -3   7  476.85   68.30
  -9   3   7  453.22   53.78
   9   3  -7  458.60   34.17
 -11  -1  -3  976.42   75.09
  11  -1   3  800.55   67.07
  11  -1   3  943.86   57.61
 -14  -2   1 3619.04  229.71
  14  -2  -1 3800.88  205.85
  14  -2  -1 4062.83  245.76
 -14  -2   1 3375.72  199.22
  14   2  -1 3885.52  220.76
  14  -2  -1 3882.71  207.58
  14   2  -1 3721.82  199.67
  14   2  -1 3893.49  213.26
 -14   2   1 3653.84  203.41
  14  -2  -1 3797.11  256.51
  14   2  -1 4091.30  279.47
  14  -2  -1 3692.74  206.84
  10   0   4  413.85   76.25
 -10   0  -4  360.17   43.83
  10   0   4  347.56   26.28
  10   0   4  380.59   39.92
   8   2   4 1232.38   98.11
   8  -2   4 1007.61   64.46
   8   2   4 1323.92   87.27
   8  -2   4 1020.18  113.73
   8   2   4 1117.46   72.67
  -8  -2  -4 1021.99   94.02
   8   2   4 1323.42   74.18
   8   2   4 1116.65  106.75
   8  -2   4 1205.01   97.29
   8  -2   4 1212.18   70.64
 -14   2   8 1938.02  109.91
  14  -2  -8 1858.75  106.91
 -14  -2   8 1716.50   97.50
 -14   2   8 1718.54  113.21
 -14  -2   8 1880.06  147.55
 -14   2   8 1946.98  115.75
  14  -2  -8 2094.33  144.84
 -14   2   8 1940.21  141.97
  14   2  -8 1918.80  141.15
  14   2  -8 1774.88  102.39
 -14  -2   8 1757.32  114.30
 -14   2   8 1899.16  144.44
 -14  -2   8 1717.21  134.19
 -14   2   8 2008.40  133.15
 -14  -2   8 1748.84   96.64
  18   0  -6   53.94   27.46
  18   0  -6   61.28   21.69
  14   0   1   69.32   15.37
  14   0   1   89.16   25.69
 -18   0   6   82.78   20.81
  14   0   1   86.17   62.51
 -18   0   6   69.96   31.57
  18   0  -6   45.22   44.11
   2   0   8 1772.54  123.65
   2   0   8 1754.68  103.23
   2   0   8 1827.38  134.39
   2   0   8 1898.03  130.78
  -2  -4   3 5131.19  316.52
   2  -4  -3 5110.87  278.58
  -2  -4   3 5385.11  301.98
  -2  -4   3 5138.89  274.75
  -2  -4   3 5619.00  303.03
  -2  -4   3 5532.16  346.97
  -2  -4   3 5461.26  295.17
   2  -4  -3 5122.69  323.39
  -2   4   3 5216.56  297.04
  -2   4   3 5116.00  300.34
   2  -4  -3 5104.72  275.60
  -2   4   3 5569.65  337.12
   2   4  -3 5473.14  301.24
  -2   4   3 5278.76  290.51
   2  -4  -3 5174.51  328.41
   2   4  -3 5319.49  351.07
   6   2  -916170.32  974.55
  -6  -2   915203.47  893.21
  -4   4   3   50.46   31.62
   4  -4  -3   92.01   41.84
  -6  -2   915682.74  890.00
   6  -2  -915348.71  930.68
  -6  -2   915678.47  965.70
  -4  -4   3   46.68   22.74
  -4  -4   3   42.80   14.30
   4  -4  -3   75.67   48.01
   4  -4  -3   73.62   15.90
  -4  -4   3   53.75   43.17
  -4   4   3   60.55   18.41
  -6   2   916730.64  984.45
  -6   2   916202.34  937.13
  -4  -4   3   38.68   45.66
  -6  -2   915564.95  888.81
  -4   4   3   32.40   17.70
  -6   2   915745.60  914.10
   4   4  -3   98.20   41.01
  -6  -2   915860.75  977.56
   4  -4  -3   72.23   19.34
  -6   2   916013.79  927.26
   4   4  -3   67.97   18.19
  -6   2   917076.93 1073.48
  -4   4   3   36.10   36.71
  -6  -2   915452.94  919.86
  18   0  -5   14.03   22.91
  18   0  -5   -0.52   35.11
  18   0  -5   13.01   16.13
 -18   0   5   13.70   23.23
   5   3   4  241.16   21.71
   5   3   4  193.51   41.03
  -5  -3  -4  227.97   59.42
  -5  -3  -4  175.49   41.42
   5  -3   4  279.28   63.89
   5   3   4  215.08   51.99
  -5   3  -4  264.85   66.18
   5   3   4  193.15   28.21
   5  -3   4  275.55   24.72
   5   3   4  211.33   33.69
   5  -3   4  211.34   20.15
   5  -3   4  312.36   28.90
  -5   3  -4  215.09   36.58
  -7  -1  10  252.10   38.39
  -7   1  10  352.20   33.99
  -7   1  10  308.54   29.61
  -7   1  10  328.06   26.06
  -7   1  10  291.66   28.77
   7  -1 -10  322.32   60.91
  -7  -1  10  261.84   68.23
  -7  -1  10  255.12   56.37
  -7  -1  10  249.04   21.07
  -7   1  10  324.03   45.07
  -7  -1  10  254.34   27.73
  -7   1  10  314.98   79.11
   7   1 -10  287.31   47.65
 -14   0  10 1939.59  128.80
 -14   0  10 2086.33  118.62
 -14   0  10 2020.29  168.32
 -14   0  10 1883.19  103.64
 -14   0  10 1865.26  108.06
  14   0 -10 1716.65  104.96
  14   0 -10 1951.56  139.18
  16   0  -1   84.73   52.90
  16   0  -1   74.94   16.48
  16   0  -1   90.91   25.21
  16   0  -1   71.51   11.78
   3   3   511711.72  667.80
   3  -3   511508.46  643.00
   3  -3   512132.33  678.20
   3  -3   511551.53  710.63
   3   3   511897.80  677.72
   3  -3   511412.00  639.92
   3  -3   511762.77  687.42
  -3  -3  -511152.59  688.32
   3   3   511981.92  708.18
  -3  -3  -511361.58  662.54
  -3   3  -511601.87  703.14
   3   3   512429.93  718.70
  -2  -2  -7   12.48   37.67
   2  -2   7   18.22   31.15
   2  -2   7   16.81   12.02
   2   2   7   16.74   15.88
  -2  -2  -7   48.04   24.19
   2  -2   7   30.51   41.30
   2   2   7   15.65   25.59
   2  -2   7   13.61   12.40
   2   2   7   32.22   16.53
   2   2   7   17.22   24.27
  -2   2  -7   32.85   38.20
   2  -2   7   26.76    9.18
 -16   2   5 7531.46  416.16
 -16  -2   5 7132.42  403.00
  16  -2  -5 6939.38  382.96
  16   2  -5 6939.97  377.30
  16  -2  -5 7683.48  464.23
  16   2  -5 7758.22  432.22
  16  -2  -5 6484.56  403.34
  16   2  -5 7169.74  444.66
 -16   2   5 7696.78  480.02
  16  -2  -5 7504.25  417.41
 -16   2   5 6863.75  383.60
 -16  -2   5 7240.79  438.38
  16   2  -5 7368.59  411.26
 -18   0   7   80.53   28.23
  18   0  -7   85.38   22.80
 -18   0   7   72.41   20.70
  18   0  -7   76.41   41.11
  18   0  -7  121.53   42.77
 -18   0   7   88.15   37.43
   2   4   2 1231.45  110.59
   2  -4   2 1141.09   66.14
   2  -4   2 1130.85  113.90
   2  -4   2  971.73   54.87
   2   4   2 1070.75   64.02
  -2  -4  -2 1008.88   90.59
  -2  -4  -2  985.98  102.82
   2  -4   2 1107.55   66.79
   2  -4   2 1125.60   69.80
   2   4   2 1169.00   74.60
  -2   4  -2 1034.82  116.80
   2  -4   2 1188.78   88.45
   2   4   2 1111.17   88.68
  -2  -4  -2  984.61   59.04
  17  -1  -3 5314.06  309.40
  17   1  -3 5116.02  285.72
  17  -1  -3 5022.28  277.03
  17   1  -3 5317.34  342.50
  17  -1  -3 5174.78  294.93
  17  -1  -3 4808.78  267.01
  17   1  -3 5137.29  283.56
 -17  -1   3 4867.08  297.83
  17  -1  -3 5186.69  279.77
  17  -1  -3 5009.97  320.56
  17   1  -3 5190.96  279.39
  -3   3   727179.58 1631.33
  -3  -3   727083.28 1614.63
   3   3  -726624.71 1647.45
   3  -3  -725458.66 1541.25
  -3   3   727711.77 1658.91
  -3  -3   726977.63 1660.71
  -3   3   726009.64 1566.29
  -3  -3   726472.35 1565.46
   3  -3  -726794.15 1683.23
   3  -3  -725034.44 1542.07
  -3  -3   727608.80 1705.27
  -3  -3   727668.95 1634.01
 -12   2   9   48.34   19.53
  12   2  -9   21.56   33.13
  -6   4   2 3861.33  216.61
   6   4  -2 4635.12  255.96
 -12  -2   9   28.97   12.89
   6   4  -2 4681.07  290.24
 -12   2   9   37.38   18.12
 -12   2   9   11.81   18.25
 -12   2   9   50.57   49.05
 -12  -2   9   41.61   48.99
 -12  -2   9   36.49   14.89
  12   2  -9   10.93   12.45
  -6  -4   2 4082.44  256.98
   6  -4  -2 4439.98  275.14
 -12  -2   9   55.88   42.68
  12  -2  -9   19.33   13.97
 -12   2   9   46.26   31.90
 -12  -2   9  105.20   26.31
   6  -4  -2 4443.42  235.66
   6  -4  -2 4206.49  229.37
  -6  -4   2 4070.90  271.14
   6  -4  -2 4248.08  258.37
  -6   4   2 3923.81  250.63
  12  -2  -9   40.44   48.73
  -6  -4   2 3986.01  226.02
  -6   4   2 4020.97  266.57
   6  -4  -2 4328.81  231.80
  -6  -4   2 4059.08  221.85
  16  -2  -610390.26  593.47
  16   2  -611587.72  700.95
 -16  -2   610597.53  620.85
  16  -2  -611426.67  692.44
  16   2  -611950.35  664.81
 -16   2   612252.84  724.75
 -16   2   611619.42  662.19
 -16  -2   610933.63  666.12
  16  -2  -612346.90  737.89
  16   2  -611411.58  643.80
  16  -2  -611665.51  650.26
 -16  -2   611118.69  637.02
 -16   2   611441.85  643.56
 -16   2   611413.23  691.39
   7  -3   319643.75 1215.93
  -7  -3  -321182.24 1305.91
   7   3   320359.64 1181.10
  -7   3  -320234.71 1212.98
   7   3   322602.58 1337.06
   7  -3   320360.39 1177.69
   7   3   321383.93 1271.00
   7   3   319819.04 1215.52
   7  -3   319324.89 1130.33
   7   3   322219.78 1306.29
   7  -3   321207.73 1232.72
   7   3   320374.67 1214.38
  -7   3  -320977.04 1303.95
 -13   1  10  348.46   30.67
  13  -1 -10  379.16   59.67
 -13   1  10  408.83   44.53
 -13  -1  10  484.13   60.21
  13   1 -10  353.19   49.12
 -13   1  10  435.19   37.35
 -13  -1  10  422.18   63.95
 -13   1  10  440.12   81.44
 -13  -1  10  439.74   42.20
  13  -1 -10  372.65   32.09
 -13  -1  10  447.62   35.53
 -13   1  10  335.16   28.64
 -13  -1  10  436.77   33.83
 -16   2   4 2296.34  139.22
  16  -2  -4 2036.03  115.81
  16  -2  -4 2243.53  130.10
  -4   4  -1 5064.98  331.28
   4   4   1 5145.15  285.74
  16   2  -4 2174.28  167.54
   4   4   1 5189.80  332.86
  16   2  -4 2275.74  130.30
  16   2  -4 2095.76  115.89
  16  -2  -4 1907.76  108.77
  -4  -4  -1 5071.33  286.17
  16  -2  -4 2025.53  145.05
  -4  -4  -1 4982.49  312.43
   4  -4   1 4888.12  305.58
  -4  -4  -1 4855.23  315.84
   4  -4   1 4955.58  288.11
 -16  -2   4 2452.81  165.02
   4  -4   1 5195.15  279.32
  16  -2  -4 2114.82  158.62
   4  -4   1 4926.21  265.62
 -16  -2   4 2399.19  143.77
   4  -4   1 4793.68  258.85
   4  -4   1 4985.92  274.62
 -16   2   4 2237.66  125.17
   0   4   3 3541.00  196.01
   0  -4   3 3170.22  171.47
   0  -4   3 3311.25  179.10
   0  -4   3 3251.87  206.30
   0  -4  -3 3584.94  229.13
   0  -4  -3 3528.04  239.73
   0   4  -3 3792.77  265.03
   0  -4  -3 3481.63  193.91
   0  -4   3 3476.56  182.57
   0  -4   3 3409.02  188.22
   0  -4   3 3088.43  203.64
   0  -4  -3 3567.21  190.40
   0   4   3 3538.06  214.59
   0   4   3 3228.61  183.57
   0   4   3 3219.72  210.91
 -17  -1   8 3471.52  205.07
 -17  -1   8 3277.33  176.88
  17   1  -8 3187.97  178.55
  17  -1  -8 3492.71  214.38
 -17   1   8 3308.30  188.62
  17  -1  -8 3518.69  237.44
 -17  -1   8 3295.99  220.47
 -17   1   8 3348.56  215.92
 -17   1   8 3115.58  171.46
  17  -1  -8 3215.98  177.78
  17   1  -8 3267.83  213.35
 -17   1   8 3192.49  179.15
 -17   1   8 3196.86  197.02
  17   1  -8 3653.66  220.74
 -17   1   8 3246.91  218.58
  13  -3  -4  155.33   26.14
  13  -3  -4  154.06   19.22
  13  -3  -4  154.32   20.78
  13   3  -4  188.15   27.52
  13   3  -4  232.94   61.11
 -13  -3   4  111.90   41.05
 -13  -3   4  113.84   30.30
 -13   3   4  125.54   25.52
  13  -3  -4  197.50   59.49
  13   3  -4  157.86   15.76
 -13   3   4   99.27   56.05
 -13  -3   4  150.58   53.03
 -13   3   4   90.03   45.59
   6  -4  -1 3550.03  242.87
   6  -4  -1 3428.44  186.92
   6  -4  -1 2999.76  163.31
  -6   4   1 3465.30  238.09
  -6  -4   1 3357.55  230.46
   6   4  -1 3498.82  192.83
  -6  -4   1 3352.10  213.42
   6  -4  -1 3330.70  180.28
  -6  -4   1 3518.36  201.01
   6   4  -1 3467.55  240.29
   6  -4  -1 3552.64  198.52
  18   0  -4 7540.95  419.54
  18   0  -4 6959.32  392.87
  18   0  -4 7146.18  393.24
  18   0  -4 7097.67  440.01
 -18   0   4 7289.78  419.10
  -6   4   3  284.54   29.09
  -6  -4   3  404.40   61.36
   6  -4  -3  366.47   29.06
  -6   4   3  339.69   45.62
  -6  -4   3  397.58   29.86
  -6   4   3  451.33   61.77
   6   4  -3  370.48   63.10
  -6   4   3  389.89   33.98
   6  -4  -3  431.87   54.46
  -6  -4   3  412.02   42.83
   6   4  -3  353.55   33.73
   6  -4  -3  339.58   25.92
  -6  -4   3  414.53   70.12
   6  -4  -3  361.75   31.31
   6  -4  -3  401.22   57.27
  10  -2   3 4006.45  242.00
  10  -2   3 3880.69  209.35
  10  -2   3 3843.42  210.46
  10   2   3 4031.86  216.22
  10  -2   3 3638.39  226.46
 -10  -2  -3 3961.50  251.90
  10   2   3 4082.82  232.79
  10   2   3 4208.16  235.55
  10   2   3 4186.88  274.63
  10  -2   3 4284.08  296.78
 -10  -2  -3 3632.91  216.36
  13  -3  -5 5572.86  311.97
  13  -3  -5 5724.81  310.62
 -13   3   5 6125.68  362.40
  13   3  -5 5661.21  315.93
  13  -3  -5 5474.87  353.28
 -13  -3   5 5724.31  341.78
 -13  -3   5 5448.14  310.90
  13  -3  -5 5939.43  347.95
 -13   3   5 5766.11  322.85
 -13   3   5 6001.24  368.18
 -13  -3   5 5788.33  363.22
  13   3  -5 5942.14  376.57
  13  -3  -5 5643.02  306.36
   1  -3   6   67.11   17.24
   1  -3   6   60.91   29.00
   1   3   6   36.45   23.74
  -1  -3  -6   33.13   40.63
   1   3   6   62.15   23.80
   1  -3   6   68.60   54.04
   1   3   6   55.46   28.56
   1  -3   6   70.10   16.00
  -1  -3  -6   67.46   51.75
  -1   3  -6  102.28   51.66
   1   3   6   47.51   33.43
   1  -3   6   62.09   16.47
 -11  -3   7  159.17   19.23
  11  -3  -7  208.39   60.52
 -11   3   7  154.84   26.03
  11   3  -7  209.16   55.16
 -11  -3   7  167.13   60.33
  11  -3  -7  210.21   24.30
  11   3  -7  157.78   21.89
 -11  -3   7  154.54   18.10
 -11  -3   7  213.83   53.06
 -11  -3   7  146.16   33.11
  11  -3  -7  209.30   27.28
 -11   3   7  211.61   31.54
 -11   3   7  218.28   30.97
 -11   3   0 1087.00   71.73
  11   3   0 1232.21   73.94
  11  -3   0 1262.39   78.04
  11   3   0 1285.77   81.73
 -11   3   0 1188.83   99.67
  11  -3   0 1167.87   68.97
  11   3   0 1309.62   74.63
  11  -3   0 1210.25   73.83
  11  -3   0 1236.45   71.11
  11  -3   0 1233.31  110.75
  11   3   0 1261.65  120.77
 -11  -3   0 1271.07  112.97
  11  -3   0 1258.61  108.51
 -11  -3   0 1193.02   81.99
 -13   3   3  241.17   32.48
  13   3  -3  286.94   26.09
  15   1   0   98.46   26.65
  15  -1   0   95.19   16.70
 -13  -3   3  203.63   60.68
  15   1   0   87.75   17.09
  13  -3  -3  331.93   68.29
  13   3  -3  252.21   31.35
 -13  -3   3  196.37   27.94
 -15  -1   0   97.13   30.51
 -13   3   3  272.23   60.27
 -13   3   3  290.23   62.51
  15  -1   0  112.80   28.02
  13   3  -3  283.10   66.96
  15  -1   0  111.92   55.54
  13  -3  -3  304.88   28.11
  15   1   0   81.44   16.96
  15  -1   0   67.51   16.90
  13  -3  -3  298.22   25.75
  15  -1   0  102.18   17.09
  13  -3  -3  283.82   26.54
  15   1   0  107.99   66.04
  -4   0  10  232.22   21.62
  -4   0  10  239.25   28.29
  -4   0  10  286.48   74.74
  -4   0  10  249.63   70.08
  -4   0  10  297.20   38.83
  -4   0  10  225.75   24.11
  -1  -1   9 2612.25  195.63
  -1  -1   9 2633.46  144.61
  -1   1   9 2604.89  147.77
  -1   1   9 2541.75  145.38
  -1  -1   9 2565.38  189.49
  -1   1   9 2742.55  208.30
  -1   1   9 2694.60  165.64
   1   1  -9 2724.55  179.12
  -1  -1   9 2327.05  125.89
  -1  -1   9 2329.97  137.69
  -1   1   9 2590.24  148.58
   1  -1  -9 2625.18  172.45
  12   0   3  114.13   28.03
  12   0   3  107.50   19.31
  12   0   3   96.33   61.51
  -4   4   4 9047.68  512.54
   4   4  -4 8846.94  494.52
  -4  -4   4 9214.46  508.09
  -4  -4   4 9628.92  581.26
  -4  -4   4 8859.35  497.68
   4  -4  -4 8763.41  482.74
  -4  -4   4 9359.47  517.49
  -4   4   4 9414.68  553.91
  -4   4   4 9228.91  535.00
   4   4  -4 8655.10  524.92
  -4   4   4 8658.40  486.36
  -4  -4   4 7323.77  406.75
   4  -4  -4 8790.50  539.34
  -4  -4   4 9471.86  580.36
   4  -4  -4 8858.31  544.81
   4  -4  -4 8846.90  494.50
  16  -2  -7 1091.51   73.40
 -16  -2   7 1086.90  105.51
 -16  -2   7  893.58   53.62
  16   2  -7 1194.88   67.53
  16  -2  -7 1183.18   68.30
 -16  -2   7 1069.07   79.13
  16  -2  -7 1181.47   96.30
 -16  -2   7 1102.77   93.46
 -16   2   7 1112.94   69.72
 -16   2   7 1165.48  123.04
  16   2  -7 1163.82  102.51
  16   2  -7 1079.13   70.11
 -16   2   7 1133.61   96.73
  16  -2  -7 1141.30  110.50
 -16   2   7 1137.28   79.09
 -16   2   7 1043.02   93.18
  18   0  -8  331.77   52.03
 -18   0   8  365.36   62.28
 -18   0   8  309.68   45.25
 -18   0   8  236.05   20.69
  18   0  -8  292.67   49.08
 -18   0   8  287.08   30.86
 -18   0   8  306.36   27.24
  18   0  -8  333.71   29.07
 -18   0   8  293.44   57.19
 -18   0   8  329.29   30.85
  -4   2   9  789.15   61.53
  -4  -2   9  646.70   45.67
  -4  -2   9  602.06   82.07
  -4   2   9  784.82   52.71
  -4   2   9  796.84   53.78
  -4   2   9  690.76   49.88
  -4  -2   9  674.91   46.59
  -4  -2   9  533.61   54.92
   4  -2  -9  790.71   78.08
  -4  -2   9  669.76   95.50
  -4  -2   9  732.30   46.71
   4   2  -9  709.45   80.04
  -5   1  10  214.87   27.64
   5  -1 -10  172.69   50.62
  -5  -1  10  283.59   27.00
   5   1 -10   84.67   47.54
  -5   1  10  145.63   18.43
  -5   1  10  157.76   74.95
  -5   1  10  144.19   22.08
  -5  -1  10  313.77   71.42
  -5   1  10  190.51   27.68
  -5  -1  10  258.05   35.04
  -5   1  10  155.45   37.87
  -5  -1  10  259.20   67.72
  -5  -1  10  261.50   23.08
   0   0   9    7.34   11.16
   0   0   9    9.09   26.25
   0   0   9    8.59    9.26
   0   0   9    6.86   14.02
   0   0   9   21.14   40.98
   0   0   9    5.95   17.81
   0   0   9   11.84   31.66
   6  -4   0 4122.00  224.53
   6  -4   0 4669.09  294.24
  -6  -4   0 4435.73  273.93
   6  -4   0 4719.03  254.01
   6  -4   0 4523.95  251.74
   6   4   0 4884.18  270.66
   6  -4   0 4738.62  255.71
  -6  -4   0 4348.12  250.61
   6   4   0 4798.71  294.47
  -6   4   0 4510.36  307.47
   6  -4   0 5140.23  296.45
  -6  -4   0 4462.91  299.01
   0  -2   8  284.91   51.13
   0  -2  -8  195.31   42.04
  16  -2  -3 1080.62   64.28
   0  -2   8  246.56   47.95
   0  -2   8  238.06   23.76
  16  -2  -3  972.82   60.92
   0  -2   8  202.15   18.58
   0   2  -8  144.67   53.83
   0   2   8  181.49   27.26
   0   2   8  187.63   36.15
 -16   2   3 1225.41   80.94
  16   2  -3  997.29  106.92
 -16  -2   3 1110.89   93.88
  16  -2  -3  924.53   61.23
   0  -2   8  166.72   20.31
  16  -2  -3  898.90   83.75
  16  -2  -3 1105.32  104.91
  16   2  -3  900.34   61.99
   0   2   8  227.47   34.31
  16  -2  -3 1028.70   65.51
 -16   2   3 1051.38   63.81
  16   2  -3  952.24   63.48
 -16  -2   3 1070.72   75.68
  16   2  -3  945.21   57.38
  13   1   2 1666.39  146.67
 -13  -1  -2 1716.91  117.53
   2  -4  -4 1020.91   67.54
  13  -1   2 1564.63   94.65
   2  -4  -4  917.03   79.55
  13  -1   2 1723.67  156.29
  -2   4   4  996.34   82.92
   2  -4  -4  985.70  104.89
  13  -1   2 1609.09   92.45
  13   1   2 1619.73   90.99
  -2   4   4 1078.82   70.92
  -2  -4   4 1179.98  111.93
  -2   4   4 1006.09   66.44
  -2  -4   4 1283.55  102.85
   2   4  -4 1022.44   65.00
  -2   4   4 1150.50   94.58
   2   4  -4 1018.56  111.87
  13  -1   2 1577.87   89.55
  -2  -4   4  996.10   62.40
  13   1   2 1700.40  111.11
   2  -4  -4  913.82   53.37
  -2  -4   4 1076.01   62.71
  -2  -4   4 1106.21   67.94
  -2  -4   4 1138.96   73.47
  -9   3  -2  760.80   99.86
   9   3   2  562.08   40.44
   9  -3   2  640.36   45.49
   9  -3   2  714.89   51.96
   9  -3   2  612.84   81.84
  -9  -3  -2  660.79   82.84
   9  -3   2  792.80   50.19
   9   3   2  560.02   50.48
  -9  -3  -2  722.57   59.04
   9  -3   2  600.86   41.73
  -9   3  -2  759.09   66.77
   9   3   2  543.99   35.16
  -9   3  -2  650.48   50.38
   9   3   2  589.20   83.19
 -13  -3   6 3946.74  245.64
 -13   3   6 3766.56  211.93
  13   3  -6 3711.57  249.03
 -13   3   6 3870.84  266.08
  13  -3  -6 3379.28  243.00
 -13   3   6 3245.55  209.82
 -13   3   6 3995.59  247.47
  13  -3  -6 3529.34  194.24
  13  -3  -6 3396.61  188.05
 -13  -3   6 3712.00  235.88
  13  -3  -6 3431.63  216.87
 -13  -3   6 3781.96  219.58
  13   3  -6 3474.82  195.56
   6  -4  -4 1206.09   70.39
  -6  -4   4 1490.32   92.86
  -6  -4   4 1523.37   84.68
  -6  -4   4 1658.20  128.44
   6  -4  -4 1197.50  114.49
  -6   4   4 1489.57   90.35
   6   4  -4 1242.23   80.60
  -6  -4   4 1705.90  135.53
  -6   4   4 1559.75  111.61
  -6  -4   4 1498.59   82.08
   6   4  -4 1259.45  124.60
  -6   4   4 1239.37   94.21
  -6   4   4 1144.20   73.21
   6  -4  -4 1128.25  101.07
   6  -4  -4 1114.88   69.94
   6  -4  -4 1342.05   84.42
  13  -3  -2 1017.04   61.67
  14  -2   0  522.34   64.47
 -14  -2   0  343.30   41.29
  14  -2   0  430.96   35.90
  14   2   0  468.50   35.80
 -14  -2   0  371.21   67.10
 -13  -3   2 1026.51   76.04
 -13   3   2  981.24   69.03
  14  -2   0  438.23   33.55
  13  -3  -2 1031.53   66.63
  14  -2   0  450.92   33.69
  13   3  -2 1059.22   63.54
 -13  -3   2 1054.39  102.95
 -13   3   2  967.57   93.97
  14  -2   0  519.07   82.42
  13  -3  -2 1113.05   94.83
  13   3  -2 1030.17   73.57
  13  -3  -2 1081.59   93.75
  14  -2   0  444.56   44.89
  14   2   0  511.86   46.82
  13  -3  -2 1074.59   67.42
  13   3  -2 1113.15   71.75
  14   2   0  491.21   89.88
  13  -3  -2 1072.36   64.13
  13   3  -2 1079.04  117.09
  14   2   0  500.25   38.59
  18   0  -3  242.40   23.50
  18   0  -3  255.63   30.21
  18   0  -3  302.24   27.29
  18   0  -3  255.91   53.38
  18   0  -3  253.92   37.66
  17  -1  -2  889.22   59.28
  17   1  -2  938.32  106.99
  17   1  -2  888.25   59.25
 -17  -1   2 1022.12   88.35
  17  -1  -2  974.66   58.69
  17  -1  -2  792.87   69.78
  17  -1  -2 1078.59   79.16
  17   1  -2  846.88   53.18
  17  -1  -2  958.26  106.19
  17   1  -2  830.68   63.28
  17  -1  -2  821.85   52.15
   2   4   3 8002.52  442.45
   2  -4   3 8564.01  474.15
  -2  -4  -3 8756.68  542.80
  -2  -4  -3 8358.23  498.39
   2   4   3 8844.42  511.46
   2  -4   3 7033.15  397.39
  -2  -4  -3 8346.51  475.57
   2   4   3 8303.38  464.07
  -2   4  -3 8727.15  529.24
   2  -4   3 8157.55  476.13
   2  -4   3 8514.28  463.01
   2  -4   3 8216.39  453.10
   2  -4   3 7787.17  491.35
   2   4   3 7929.15  457.39
   2   4   3 8429.32  465.23
   2   4   3 7876.98  479.00
  14   2  -9 3677.31  236.82
  14  -2  -9 3789.10  243.38
 -14   2   9 3732.93  228.38
 -14  -2   9 3388.37  187.26
 -14  -2   9 3465.42  188.37
  14  -2  -9 3380.99  189.86
 -14  -2   9 3523.22  199.72
  14   2  -9 3289.33  184.40
 -14   2   9 3570.39  200.37
 -14   2   9 3573.14  205.17
 -14   2   9 3504.81  197.46
 -14  -2   9 3434.04  225.13
 -14  -2   9 3557.26  240.63
 -14   2   9 3560.00  241.56
   7  -1   6 2811.36  151.52
   7  -1   6 2917.83  170.29
   7  -1   6 2732.53  179.59
  -7  -1  -6 2966.84  191.08
   7   1   6 2972.54  202.51
   7   1   6 2913.19  164.95
   7  -1   6 3127.20  223.19
   7   1   6 2753.81  150.27
   7   1   6 3314.46  197.76
   7  -1   6 2979.06  163.82
 -16   0  1029944.96 1812.54
  -7  -3   8  604.02   88.33
   7  -3  -8  632.70   44.90
 -16   0  1024525.29 1950.06
  -7  -3   8  580.28   42.36
   7   3  -8  776.50   84.03
 -16   0  1030858.61 1914.78
  16   0 -1028614.42 1754.20
 -16   0  1030448.07 1933.53
 -16   0  1030139.93 1824.73
  -7   3   8  777.68   71.53
 -16   0  1030476.39 1858.42
 -16   0  1029126.56 1736.19
  -7  -3   8  585.88   52.79
  16   0 -1031033.48 1946.26
  -7  -3   8  582.05   41.84
   7  -3  -8  801.59   88.34
  -7   3   8  823.70   49.43
  -7  -3   8  621.47   84.16
  -7  -3   8  747.87   48.92
  -7   3   8  648.50   56.57
  -7   3   8  714.79   52.47
   4   4   2  317.92   65.89
   4  -4   2  285.23   27.05
  -4   4  -2  332.65   82.22
   4   4   2  289.01   30.74
   4   4   2  302.52   33.10
   4  -4   2  340.78   31.02
   4  -4   2  323.73   42.42
   4  -4   2  302.89   58.97
  -4  -4  -2  355.91   49.14
  -4  -4  -2  308.80   68.36
   4  -4   2  288.01   27.34
   4  -4   2  297.83   26.07
   4   4   2  270.70   24.27
  -1  -3   711421.09  639.46
  -1  -3   711359.28  640.81
  -1   3   711513.77  655.24
  -1  -3   711948.40  670.62
  -1  -3   711171.22  698.45
   1  -3  -711094.89  650.99
  -1   3   711986.90  701.09
   1   3  -712133.25  747.34
  -1  -3   711095.48  663.05
   1  -3  -710850.83  657.29
  -1   3   711671.63  671.69
  -1   3   710966.39  634.21
   1  -3  -712053.90  751.92
 -15   1  10  211.33   29.46
  15   1 -10  239.84   27.01
 -15   1  10  286.07   32.03
 -15   1  10  226.01   23.57
 -15  -1  10  335.09   49.20
  15  -1 -10  226.12   71.54
 -15  -1  10  319.45   25.20
 -15   1  10  244.00   49.28
 -15  -1  10  224.93   25.88
  15   1 -10  226.10   49.76
 -15  -1  10  373.95   73.26
 -15   1  10  257.14   70.84
 -15  -1  10  374.71   32.61
 -15   1  10  267.20   25.21
  15  -1 -10  251.46   27.08
 -15  -1  10  360.67   73.22
   5  -1   7   89.66   54.35
  -5  -1  -7   53.66   23.32
   5  -1   7   67.27   15.00
   5  -1   7   55.59   19.19
   5   1   7   70.57   18.81
  -5  -1  -7   83.88   36.76
   5   1   7   63.84   13.83
   5   1   7   61.48   35.49
   5  -1   7   70.84   35.98
   5   1   7   66.60   19.41
   5  -1   7   75.23   34.93
   5  -1   7   67.46   13.75
  -9  -3   8   83.20   53.28
   9  -3  -8   77.20   47.83
  -9   3   8   36.94    9.39
  -9   3   8   45.16   20.59
   9   3  -8   82.33   45.39
  -9  -3   8   88.66   50.38
  -9   3   8   73.07   35.96
  -9  -3   8   66.51   25.31
   9   3  -8   46.10   15.33
  -9  -3   8   71.36   16.83
  -9  -3   8   85.76   15.57
  -9   3   8   82.90   20.59
   9  -3  -8   68.68   17.13
  -8   4   3  314.87   46.44
   8  -4  -3  297.44   41.35
   8  -4  -3  360.64   36.69
   8  -4  -3  243.17   23.75
  -8   4   3  357.17   65.27
   8   4  -3  280.56   59.20
  -8  -4   3  340.30   72.71
  -8  -4   3  262.45   65.48
   8  -4  -3  356.53   31.32
  -8   4   3  339.11   32.07
  -8  -4   3  274.60   27.56
   8  -4  -3  330.60   56.97
  -8  -4   3  321.97   34.12
   8   4  -3  279.40   33.26
   8  -4  -3  306.71   26.90
 -10   0  11  187.20   21.81
 -10   0  11  194.61   78.50
 -10   0  11  160.36   39.89
 -10   0  11  217.32   23.50
  10   0 -11  202.37   59.60
  17   1  -9  389.17   35.99
  17  -1  -9  274.85   77.42
   8  -4  -2  467.57   56.73
  17   1  -9  383.76   69.45
  17   1  -9  531.26   77.38
  -8  -4   2  471.56   40.66
  -8  -4   2  478.08   82.07
  17  -1  -9  292.98   34.92
 -17  -1   9  372.62   56.07
 -17  -1   9  365.86   29.01
  -8   4   2  447.25   39.73
   8  -4  -2  484.52   34.53
   8   4  -2  443.61   85.01
   8  -4  -2  447.63   34.62
  -8  -4   2  486.31   64.16
 -17  -1   9  469.79   34.22
   8  -4  -2  467.50   67.89
 -17  -1   9  485.03   35.32
 -17  -1   9  448.66   53.33
 -17   1   9  237.45   46.95
 -17  -1   9  486.86   59.20
   8  -4  -2  509.66   43.16
   8   4  -2  470.53   38.33
  -8   4   2  487.32   77.95
 -17   1   9  301.20   35.19
 -17   1   9  325.65   35.06
   8  -4  -2  370.32   31.46
 -17   1   9  327.81   73.65
 -17   1   9  290.75   65.53
 -12  -2  -2  148.63   28.92
  12  -2   2  176.04   27.93
  12  -2   2  149.19   36.76
  12   2   2  125.61   65.99
 -12  -2  -2  170.98   44.08
  12  -2   2  151.22   16.77
  12   2   2  105.07   22.39
  12   2   2   85.55   18.36
  12  -2   2  196.80   22.24
  12  -2   2  190.27   71.66
  12   2   2  134.15   20.95
  12   0 -11   85.50   56.18
 -12   0  11   75.71   19.59
 -12   0  11   70.55   20.47
 -12   0  11   54.32   45.13
 -12   0  11   77.41   26.32
   9  -1   5  111.08   52.43
   9  -1   5  109.28   24.31
   9  -1   5  151.61   18.22
   9  -1   5  173.86   19.24
   9  -1   5  206.27   37.29
   9   1   5  161.98   33.81
   9   1   5  138.90   60.57
   9   1   5  136.64   19.42
  -9  -1  -5  127.23   41.28
   0  -4   4 1136.86  115.77
   0  -4   4 1140.76   70.35
   0  -4  -4 1262.79  104.69
   0   4  -4 1157.63   71.44
   0  -4  -4 1239.91   77.65
   0   4   4 1233.25   74.17
   0  -4  -4 1250.96   71.84
   0   4   4 1140.50   95.13
   0  -4  -4 1235.61  102.56
   0   4   4 1145.59   76.49
   0   4  -4 1239.21  125.69
   0  -4   4 1041.49   77.86
   0  -4   4 1170.51   69.64
   0   4   4 1242.91   74.68
   0  -4   4 1183.92   92.67
   0  -4   4 1171.61   70.66
   0   4   4 1211.40   96.85
 -16   2   8  935.78  114.66
  16   2  -8  697.88   54.31
 -16   2   8  930.25   69.76
  16   2  -8  709.06   46.26
 -16   2   8  854.76   59.77
 -16   2   8  617.29   48.15
 -16  -2   8  983.81   68.32
 -16   2   8  718.80   84.90
 -16  -2   8  996.21   91.11
  16   2  -8  722.81   86.20
  16  -2  -8  698.90   96.15
 -16  -2   8  989.73   62.10
 -16  -2   8  994.10  105.58
 -16  -2   8 1033.23   58.80
  16  -2  -8  792.68   53.17
 -16   2   8  686.86   69.93
  16   0   0 9120.45  582.15
  16   0   0 8937.39  518.25
  16   0   010874.45  674.45
  16   0   010090.51  559.93
  -5   3   8 9120.08  501.81
   5  -3  -8 7196.88  430.88
  -5   3   8 8173.14  482.22
  -5  -3   8 7448.51  415.65
  -5  -3   8 8671.28  477.03
   5  -3  -8 8756.31  531.12
   5  -3  -8 9059.58  567.12
  -5   3   8 7547.87  437.31
  -5  -3   8 7648.22  495.19
  -5  -3   8 7496.73  472.80
  -5  -3   8 7570.99  441.10
   5   3  -8 8859.37  542.89
  -5   3   8 8825.45  498.44
  -5  -3   8 7562.28  425.29
 -18   0   9  326.37   47.16
 -18   0   9  298.38   32.15
 -18   0   9  333.70   29.43
 -18   0   9  347.99   63.78
 -18   0   9  282.75   31.62
 -18   0   9  315.34   28.71
 -18   0   9  306.50   59.23
  18   0  -9  314.37   56.89
  18   0  -9  317.82   33.94
  18   0  -9  345.99   63.80
   6   4   1  675.43   50.97
  -6  -4  -1  797.12   75.72
  -6   4  -1  825.65  108.16
   6   4   1  695.55   45.01
   6   4   1  719.52   77.06
   6  -4   1  637.95   55.47
  -6  -4  -1  788.97   97.42
   6  -4   1  719.88   82.15
   6   4   1  718.30   52.54
   6  -4   1  738.01   51.22
   6  -4   1  785.01   49.86
   6  -4   1  718.68   46.29
  -6  -4  -1  808.55   65.68
   6  -4   1  689.11   46.13
  -8  -4   4 1813.76  101.06
   8  -4  -4 1745.91  101.73
  -8   4   4 1860.47  125.89
   8   4  -4 1739.37  148.83
  -8   4   4 1882.03  111.78
   8  -4  -4 1731.86   96.29
  -8  -4   4 1772.99  145.50
   8  -4  -4 1791.45  151.66
  -8  -4   4 1772.87  112.73
  -8   4   4 1864.35  132.42
   8   4  -4 1693.21   99.12
  -8   4   4 1614.74   99.01
   8  -4  -4 1776.48  107.18
  -8  -4   4 1734.43  133.88
   8  -4  -4 1778.92  122.85
  -8   0  11   34.86   56.91
  -8   0  11   10.60   15.76
  -8   0  11   14.65    9.41
  -8   0  11   31.57   26.98
  13   3  -7 1294.98  116.39
  13  -3  -7 1354.56   80.26
 -13  -3   7 1204.75  103.16
 -13  -3   7 1169.95   70.94
 -13   3   7 1291.14   94.44
 -13  -3   7 1241.70  117.21
  13  -3  -7 1380.63  127.76
 -13  -3   7 1283.80   73.07
 -13   3   7 1217.94   83.83
 -13  -3   7 1232.90   88.81
  13  -3  -7 1242.75   78.92
 -13   3   7 1146.20   76.07
  13   3  -7 1310.30   81.82
  16  -2  -2  292.77   69.61
 -16   2   2  207.62   24.51
   8  -4  -1  220.02   27.73
  16  -2  -2  269.29   28.02
   8  -4  -1  293.34   31.16
  16  -2  -2  307.68   51.51
  -8   4   1  309.08   76.35
  -8  -4   1  273.94   47.06
 -16   2   2  274.08   36.97
 -16  -2   2  298.78   59.46
 -16  -2   2  249.73   34.79
   8  -4  -1  204.30   35.05
  -8  -4   1  288.90   67.94
   8  -4  -1  243.01   26.02
   8   4  -1  234.95   26.58
  16  -2  -2  246.94   23.38
  16  -2  -2  264.30   22.55
   8   4  -1  265.58   69.73
  -8  -4   1  225.98   38.43
  16   2  -2  282.33   26.47
  16  -2  -2  279.45   28.03
   8  -4  -1  272.06   24.46
  16   2  -2  269.48   71.24
   8  -4  -1  251.10   70.29
  16   2  -2  269.58   31.55
  16   2  -2  261.43   28.59
  -8   4   1  246.28   27.36
   3   1   8 1497.00  108.57
   3   1   8 1491.65  112.35
   3  -1   8 1451.49  113.01
   3  -1   8 1323.52   90.93
   3   1   8 1316.83   82.50
   3   1   8 1552.59   98.02
   3  -1   8 1580.89   89.85
   3  -1   8 1642.94  126.59
   3  -1   8 1494.62  131.32
   3   1   8 1339.96   88.83
   3  -1   8 1356.83   75.45
   3  -1   8 1290.16   75.62
  -3  -1  -8 1331.00  103.18
  -4  -4   5  525.24   77.43
   4  -4  -5  638.31   87.59
  -4  -4   5  553.94   47.52
   4  -4  -5  609.05   41.98
  -4  -4   5  687.89   48.85
  -4  -4   5  592.23   84.31
  -4  -4   5  569.20   39.83
  -4   4   5  626.68   48.63
  -4   4   5  598.67   50.37
  -4   4   5  634.38   68.66
   4   4  -5  633.84   46.03
   4  -4  -5  562.41   46.29
  -4  -4   5  626.28   43.23
   4   4  -5  663.57   92.15
   4  -4  -5  638.46   84.76
  -4   4   5  563.86   61.18
  10  -2 -10 1118.42  104.91
 -10   2  10  817.17   48.49
 -10  -2  10  836.00   69.80
 -10  -2  10  807.46   51.91
 -10   2  10 1121.44  122.39
  10   2 -10  915.17   95.59
 -10  -2  10  788.50   84.55
 -10  -2  10  812.20  103.70
 -10   2  10  876.30   64.99
 -10   2  10 1155.66   74.46
 -10   2  10 1052.17   70.95
 -10   2  10 1065.20   93.87
 -10  -2  10  750.20   51.28
  -6  -4   5 4835.69  262.63
  -6  -4   5 4725.33  268.20
  -6   4   5 5063.10  299.16
  -6   4   5 5057.69  288.05
  -6   4   5 4896.05  305.40
  -6  -4   5 5205.05  335.52
  -6  -4   5 5036.51  330.26
  -6   4   5 4942.93  275.64
   6  -4  -5 4811.10  269.51
   6  -4  -5 4826.64  270.28
  -6  -4   5 4990.64  273.78
   6  -4  -5 5126.76  332.47
   6  -4  -5 4903.79  267.26
   6   4  -5 5112.95  319.51
   6   4  -5 5191.57  284.14
   6  -4  -5 5145.78  329.56
  11  -3  -8  961.30   59.00
 -11  -3   8  922.26   64.61
 -11   3   8  904.49   61.80
 -11  -3   8  846.80   52.69
  11  -3  -8  975.60  103.74
 -11  -3   8 1019.74  104.23
 -11   3   8  897.56   67.39
 -11   3   8  977.50   83.40
  11   3  -8  896.82   57.39
  11   3  -8  947.60   97.42
 -11  -3   8  898.58   90.41
 -11  -3   8  831.32   54.12
  11  -3  -8 1023.30   63.28
 -11   3  -1  294.56   54.27
  11   3   1  334.23   74.44
  11  -3   1  371.97   34.07
  11   3   1  329.41   30.12
  11  -3   1  264.65   26.47
  11  -3   1  375.82   71.64
  11  -3   1  346.04   31.42
 -11   3  -1  206.22   30.30
  11   3   1  346.55   30.44
  11  -3   1  349.28   63.59
  11   3   1  373.18   38.64
 -11  -3  -1  256.64   39.93
 -11  -3  -1  298.27   51.79
  14   0   2 9421.20  538.56
  14   0   2 9635.04  610.80
  11  -3   1  366.02   29.73
  14   0   2 8438.13  469.42
  -8  -2  10 2858.05  168.91
  -8  -2  10 2307.04  147.84
  -8   2  10 2925.95  174.57
  -8   2  10 2965.92  165.34
   8  -2 -10 2916.73  202.14
  -8   2  10 2866.06  224.92
  -8  -2  10 2185.18  182.82
  -8  -2  10 2119.24  127.05
  -8   2  10 2262.59  138.93
  -8   2  10 3082.98  176.45
  -8   2  10 2839.66  157.84
  -8  -2  10 2314.91  133.44
  -8  -2  10 2260.10  185.08
   8   2 -10 2882.52  189.26
   6   0   7   69.31   51.44
   6   0   7   51.83   14.57
   6   0   7   64.86   21.87
   6   0   7   55.18   29.50
  -6   0  -7   57.95   32.47
   8   0   6  801.17   61.07
   8   0   6  821.66   97.47
   8   0   6  821.90   53.43
  -8   0  -6  813.44   70.45
 -13   3   1  215.16   56.72
  13  -3  -1  196.06   54.76
  13   3  -1  333.22   29.46
  13   3  -1  276.07   30.96
  13  -3  -1  238.38   24.67
 -13  -3   1  223.73   60.31
  13   3  -1  279.57   71.53
  13   3  -1  242.11   23.50
  13  -3  -1  185.44   19.12
  13  -3  -1  232.07   27.75
  13  -3  -1  281.21   65.99
  13  -3  -1  249.28   28.77
 -13  -3   1  216.16   37.87
 -13   3   1  200.86   29.93
  -2   2   9  508.61   46.23
  -2  -2   9  459.75   34.55
  -2  -2   9  560.30   87.70
  -2   2   9  429.49   35.47
  -2   2   9  576.43   45.18
   2  -2  -9  526.57   67.53
   2   2  -9  496.56   81.32
  -2  -2   9  543.68   40.33
  -2  -2   9  554.92   77.13
  -2   2   9  519.54   57.19
  -2  -2   9  534.18   39.42
   3  -1 -10 1524.29  120.40
  -3  -1  10 1743.75  147.15
  -3  -1  10 1693.74   97.09
  -3  -1  10 1568.69   88.69
  -3   1  10 1534.00   97.20
  -3   1  10 1698.02  101.62
  -3   1  10 1525.68  151.90
  -3   1  10 1514.32   88.02
   3   1 -10 1650.31  139.69
  -3  -1  10 1739.42  148.08
  -3  -1  10 1689.22  118.38
  -3   1  10 1557.21  109.73
   5  -3   5 4717.36  315.08
   5   3   5 4848.34  303.72
   5   3   5 5046.44  274.28
  -5   3  -5 4941.88  330.28
   5   3   5 4905.18  282.68
   5  -3   5 4489.86  247.79
   5   3   5 5328.55  294.46
  -5  -3  -5 5026.99  324.77
   5  -3   5 5273.30  286.87
   5  -3   5 5057.35  279.42
   5   3   5 5169.00  304.69
   6  -2   6 1385.78   79.36
  -6  -2  -6 1236.01  109.60
   6   2   6 1286.19   73.68
   6  -2   6 1312.43  111.50
   6  -2   6 1552.24  148.11
   6   2   6 1371.39   86.63
   6  -2   6 1284.18   74.41
   6  -2   6 1390.57   83.20
   6   2   6 1306.27   84.61
   6   2   6 1168.17  102.22
   6   2   6 1310.18   92.75
 -14   0  11   41.85   35.34
 -19   1   6 1156.51   70.67
 -14   0  11   62.54   19.80
 -19  -1   6 1119.49   97.20
  14   0 -11   29.28   14.94
  19  -1  -6 1058.30   86.24
 -19  -1   6 1120.81   81.30
  19   1  -6 1037.56  103.60
  19   1  -6 1019.27   60.56
 -14   0  11   79.77   60.71
 -19   1   6 1234.57   77.08
  14   0 -11   67.53   40.00
  19   1  -6 1148.28   78.12
  19  -1  -6 1235.56  103.74
 -14   0  11   66.66   18.99
  19  -1  -6 1216.14   80.56
  -2   0  10 3273.95  198.29
  -2   0  10 3234.94  183.98
  -2   0  10 3424.07  238.81
  -2   0  10 3218.98  232.93
  -2   0  10 3220.15  183.99
  -2   0  10 3208.00  176.57
  -2   0  10 3118.19  167.16
 -11   1  11 8120.70  445.20
 -11  -1  11 7079.82  395.61
 -11  -1  11 6718.11  425.00
 -11   1  11 8144.89  476.52
 -11  -1  11 6927.75  385.84
 -11  -1  11 7055.45  404.20
 -11   1  11 8198.48  531.25
 -11   1  11 8474.65  478.78
  11  -1 -11 8479.32  526.94
 -11  -1  11 7362.79  468.59
 -11   1  11 8330.35  458.91
 -11   1  11 7124.48  403.93
  11  -1   4  335.65   30.59
  11  -1   4  163.68   30.44
  11  -1   4  193.07   21.06
 -11  -1  -4  182.16   42.12
  11   1   4  205.54   24.07
  11   1   4  191.04   67.32
  11  -1   4  170.81   58.61
  11   1   4  283.64   38.21
 -12  -2  10  197.37   64.19
 -12   2  10  350.59   78.41
 -12   2  10  288.82   35.86
 -12   2  10  364.89   36.49
 -12   2  10  462.53   41.32
 -12  -2  10  193.59   25.59
 -12  -2  10  191.13   40.06
 -12  -2  10  193.49   20.45
  12  -2 -10  233.90   26.03
 -12  -2  10  208.78   75.03
 -12   2  10  416.28   58.27
  12  -2 -10  434.99   77.26
  12   2 -10  203.50   48.65
   7  -3   4  753.90   93.47
   7   3   4  675.13   57.84
  -7   3  -4  496.79   94.84
   7   3   4  725.25   49.36
   2   4  -5 3490.74  194.17
   7  -3   4  543.06   41.64
   7   3   4  712.48   46.22
   2  -4  -5 3696.47  207.97
   7  -3   4  713.83   51.46
  -7  -3  -4  521.83   80.33
   2  -4  -5 3625.65  254.99
  -2  -4   5 3859.37  208.47
   2  -4  -5 3557.96  192.57
   2   4  -5 3756.19  244.26
  -2  -4   5 3763.47  207.11
  -2   4   5 3831.23  214.03
  -2  -4   5 3699.90  217.67
  -2  -4   5 3786.19  204.78
  -2   4   5 3866.89  236.90
  -7   3  -4  444.73   52.46
  -2  -4   5 3911.39  255.46
  -2   4   5 3855.51  236.38
  -2   4   5 3645.86  206.56
   7   3   4  767.33   61.57
   7   3   4  776.32   91.90
  -2  -4   5 3794.61  259.34
   7   3   4  592.64   48.55
   7  -3   4  702.85   46.23
   2  -4  -5 3725.63  243.85
 -19  -1   7 2496.47  155.09
   8   2   5 1412.87  106.55
 -19  -1   7 2520.51  173.64
   8   2   5 1297.82   76.06
   8   2   5 1384.73   92.96
  19  -1  -7 2350.31  164.62
  19  -1  -7 2618.88  152.26
 -19   1   7 2657.78  157.07
  19  -1  -7 2687.91  189.24
   8   2   5 1368.57  120.81
   8   2   5 1374.19   85.97
  -8  -2  -5 1358.95  116.19
   8  -2   5 1429.69   86.92
 -19   1   7 2637.17  144.45
  19   1  -7 2426.58  142.73
  19   1  -7 2525.50  180.28
  19   1  -7 2509.65  142.53
   8  -2   5 1433.21   82.32
 -19   1   7 1997.75  140.12
 -19  -1   7 2325.58  139.21
   8  -2   5 1504.91   88.28
   8  -2   5 1360.61  119.18
   8  -2   5 1033.08   85.78
   8  -2   5 1404.93  112.23
  19   1  -7 2744.67  173.82
 -19   1   7 2832.01  205.68
 -19   1   7 2513.40  177.75
  -9   1  11  697.91   46.44
  -9   1  11  932.37   62.05
  -9   1  11  771.46   59.64
  -9  -1  11 1124.11  124.21
  -9   1  11  715.44   55.09
   9  -1 -11  758.59   92.93
  -9   1  11  632.40   89.97
  -9  -1  11  931.36   67.83
  -9  -1  11 1044.65   64.99
  -9   1  11  848.54   77.46
  -9  -1  11 1063.76   67.21
  -9  -1  11 1075.13  125.18
  18   0  -2  171.58   33.69
  18   0  -2  151.04   20.81
  18   0  -2  162.87   23.44
  18   0  -2  177.45   63.06
  -3  -3  -6  350.10   69.52
   3   3   6  207.64   22.85
   3  -3   6  227.45   26.36
  -3  -3  -6  318.20   45.37
   3  -3   6  252.05   28.85
  -3   3  -6  296.42   73.04
   3   3   6  301.98   57.65
   3   3   6  321.96   50.11
   3  -3   6  215.76   69.62
   3  -3   6  314.57   31.35
   3   3   6  303.29   39.58
   3   3   6  357.30   38.63
  19  -1  -5  186.84   55.72
  19   1  -5  187.38   30.30
 -19   1   5  181.41   35.79
  19  -1  -5  207.77   25.69
  19  -1  -5  125.08   19.42
  19  -1  -5  249.54   39.95
  19   1  -5  239.14   32.00
  19   1  -5  251.74   23.05
 -19  -1   5  172.72   43.73
  19   1  -5  208.05   62.10
 -19  -1   5  160.39   35.07
   4   2   7 1735.90  105.42
   4  -2   7 1782.25  140.89
  -4   2  -7 1811.99  147.79
   4   2   7 1857.42  136.30
  -4  -2  -7 1876.59  151.53
   4   2   7 1759.45  117.92
   4  -2   7 1755.01  100.46
   4  -2   7 1715.40   97.05
   4   2   7 1928.96  108.82
   4  -2   7 1742.76   97.33
   4   2   7 1842.51  110.42
   4   0   8 7129.19  404.49
   4   0   8 7070.88  389.43
   4   0   8 7621.67  453.36
   4   0   8 7123.82  435.10
   4   0   8 7577.44  463.57
  -8   4   5   92.03   21.59
  -8  -4   5  125.28   53.25
  -8  -4   5  127.75   58.30
   8  -4  -5  149.64   47.74
   8  -4  -5  125.52   25.57
   8   4  -5  168.42   63.38
   8  -4  -5  172.14   59.96
  -8   4   5  119.83   36.48
   8  -4  -5  148.25   17.81
  -8   4   5   92.94   37.99
  -8  -4   5  117.42   29.76
   8   4  -5  116.07   20.05
  -8   4   5  122.48   26.24
  -8  -4   5  110.98   16.95
   8  -4  -5  117.06   19.53
  -8  -4   5  121.27   18.82
  15  -1   1  695.97   47.42
  15  -1   1  719.02   60.98
  15   1   1  590.77   55.41
  15   1   1  527.63   41.16
 -15  -1  -1  607.08   61.48
  15   1   1  549.38   47.02
  15  -1   1  656.92   46.61
  15  -1   1  649.92   98.08
  15   1   1  668.40   99.75
  10   0   5  215.52   26.53
  10   0   5  231.28   68.75
  10   0   5  187.44   33.97
  -8  -4   0  110.34   56.97
   8   4   0   79.32   60.68
   8   4   0  116.37   20.36
  -8  -4   0  106.81   25.82
  -8   4   0  127.55   23.29
   8  -4   0  130.64   23.87
   8  -4   0  152.46   19.47
  -8  -4   0  101.11   44.84
   8  -4   0  138.15   22.34
   8   4   0   38.59   22.40
   8  -4   0  137.65   21.35
   8   4   0   93.20   25.06
   8  -4   0  128.70   62.48
  -8   4   0  198.45   66.93
  -3  -3   8 1262.01   78.24
   3  -3  -8 1262.39  106.85
  -3  -3   8 1308.08  113.69
   3  -3  -8 1279.42  130.25
  -3   3   8 1235.25   80.48
  -3  -3   8 1233.69   74.49
  -3  -3   8 1248.20   77.00
  -3  -3   8 1305.58  132.66
  -3   3   8 1206.29   86.60
  -3   3   8 1312.79   89.53
   3   3  -8 1337.30  127.42
 -13  -1  11 2739.10  157.35
 -13  -1  11 2684.48  213.94
 -13   1  11 2748.68  159.22
 -13  -1  11 2750.07  162.21
 -13  -1  11 2251.07  131.11
 -13   1  11 2612.21  153.59
 -13  -1  11 2742.00  210.47
 -13   1  11 3143.37  199.58
 -13   1  11 3118.66  236.16
  13  -1 -11 3270.51  231.01
 -13   1  11 3117.96  170.62
  -6   0  11  557.25   42.08
  -6   0  11  587.42   78.13
  -6   0  11  605.88   82.79
  -6   0  11  537.86   38.55
  -6   0  11  502.37   41.42
  -6   0  11  522.13   57.73
  -6  -2  10  182.38   21.59
   6  -2 -10  224.36   58.56
  -6  -2  10  247.53   27.86
  -6   2  10  237.90   32.36
  -6   2  10  299.37   85.12
  -6  -2  10  282.20   66.55
  -6   2  10  236.86   47.02
  -6   2  10  199.02   25.08
  -6  -2  10  232.35   26.01
  -6   2  10  243.83   32.50
  -6  -2  10  188.84   33.19
   6   2 -10  222.13   62.44
  -6  -2  10  236.91   73.40
  17  -1  -1 6241.08  406.81
  17  -1  -1 6572.91  362.33
  17  -1  -1 5975.35  349.69
  17  -1  -1 6366.47  368.10
  17   1  -1 6136.85  342.91
  17   1  -1 6306.83  346.59
  17   1  -1 6252.33  350.83
  17  -1  -1 6480.04  358.06
 -17  -1   1 6236.67  371.22
  17   1  -1 6429.04  417.75
  -4  -4  -3  195.39   67.08
   4  -4   3  207.72   25.89
   4   4   3  197.94   26.38
   4  -4   3  226.20   37.56
   4  -4   3  145.59   22.61
   4  -4   3  178.05   24.12
   4   4   3  224.08   30.92
   4   4   3  284.11   63.93
   4  -4   3  196.61   27.32
   4   4   3  205.50   27.93
  -4  -4  -3  158.06   45.70
   4   4   3  245.79   22.78
   4   4   3  219.76   48.28
   4  -4   3  237.46   53.01
  -4   4  -3  113.71   72.69
 -15   3   5 2118.45  155.40
 -15   3   5 2227.08  175.28
 -15  -3   5 2065.26  145.22
 -15  -3   5 2069.64  160.85
  15  -3  -5 2180.29  175.24
 -15  -3   5 2053.29  132.83
  15  -3  -5 2014.84  112.17
  15  -3  -5 2109.82  125.99
  15   3  -5 2246.75  121.29
 -15   3   5 2146.05  132.09
  15   3  -5 2168.23  154.50
  15  -3  -5 2057.20  116.19
  15   3  -5 2179.10  129.25
   1   1   9 2593.85  165.83
   1   1   9 2829.88  165.12
  -1  -1  -9 2666.92  175.39
   1  -1   9 3038.24  165.44
   1  -1   9 2798.53  149.72
   1  -1   9 2694.76  189.44
   1  -1   9 2702.76  147.26
   1   1   9 2681.52  157.66
   1  -1   9 3042.95  177.44
   1  -1   9 2987.35  207.79
  -1   1  -9 2545.32  179.54
   2  -4   4  811.99  103.91
   2  -4   4  825.42   54.56
   2  -4   4  857.11   58.40
   2   4   4  880.17   78.23
   2   4   4  881.51   52.52
   2   4   4  924.43   91.58
  -2  -4  -4  870.98   87.73
   2  -4   4  766.70   54.16
   2  -4   4  851.76   74.22
   2   4   4  835.94   62.51
  -2   4  -4  793.60  104.29
   2   4   4  838.41   54.71
  -2  -4  -4  763.25   49.65
   2   4   4  796.47   55.80
   2  -4   4  840.53   54.45
  -2  -4  -4  755.54   77.77
 -15  -3   4  904.37   98.61
  15   3  -4  955.51   67.66
  15   3  -4 1014.12  107.07
 -15  -3   4  918.59   73.45
  15  -3  -4 1016.25   64.54
  15  -3  -4 1019.31  108.56
 -15   3   4  904.90   60.58
 -15   3   4 1011.32   72.67
  15  -3  -4  957.36   59.40
 -15   3   4  979.93  105.50
  15   3  -4  940.66   56.10
 -15   3   4  987.00  104.62
  15  -3  -4  980.26   68.04
 -16   2   9 2967.29  211.58
  16   2  -9 3058.80  176.81
 -16  -2   9 3307.18  178.33
 -16   2   9 3066.89  196.65
 -16   2   9 3408.52  245.20
  16   2  -9 3173.20  218.11
  16  -2  -9 3168.45  182.48
 -16   2   9 2902.03  168.68
 -16   2   9 2913.73  169.48
 -16  -2   9 3539.13  234.10
 -16  -2   9 3325.27  234.63
  16   2  -9 3009.58  170.31
  16  -2  -9 2992.93  226.72
 -16  -2   9 3511.80  193.67
 -16   2   9 3338.57  189.27
 -16  -2   9 3241.94  197.46
 -16  -2   9 2915.71  164.09
 -19  -1   8  141.11   29.51
 -19   1   8  199.29   51.58
 -19  -1   8  225.35   22.64
 -19   1   8  262.38   29.45
 -19   1   8  147.24   39.74
 -19   1   8  174.56   23.46
 -19  -1   8  230.95   41.30
  19  -1  -8  192.18   56.50
 -19   1   8  233.62   66.77
 -19   1   8  265.64   28.13
  19  -1  -8  238.75   58.55
  19  -1  -8  231.89   33.24
 -19  -1   8  227.07   55.50
  19   1  -8  244.87   53.60
  19   1  -8  263.41   42.87
  19   1  -8  271.64   27.68
   9   3   3 3661.36  198.48
  -9   3  -3 2914.47  194.38
   9  -3   3 3550.59  242.87
   9  -3   3 3340.90  187.82
   9   3   3 3429.12  188.27
   9   3   3 3724.89  218.03
   9   3   3 3468.42  192.84
   9  -3   3 3218.45  182.26
   9   3   3 3614.33  251.96
  -9  -3  -3 3076.14  185.73
  -9  -3  -3 3097.21  219.74
   9  -3   3 3457.30  188.67
  -9   3  -3 3083.82  234.25
  10   2   4   65.07   16.31
  10  -2   4   82.86   14.51
  10   2   4   52.06   20.08
  10  -2   4   95.63   16.71
 -10  -2  -4   54.36   26.06
 -10  -2  -4   54.58   41.79
  10  -2   4   76.23   70.84
  10  -2   4   41.29   19.92
  10   2   4   47.74   21.15
  10   2   4   76.80   56.84
  10  -2   4   53.39   16.60
  10  -2   4   81.11   38.07
 -10   4   3 1820.70  110.14
 -10   4   3 1837.56  151.77
 -10  -4   3 1969.83  152.36
 -10  -4   3 1876.74  120.26
  10  -4  -3 1975.10  169.03
  10  -4  -3 1858.67  122.34
  10  -4  -3 1936.90  117.51
  10  -4  -3 1940.99  110.57
 -10  -4   3 1915.78  160.51
  10  -4  -3 1902.77  111.90
  10   4  -3 1679.40  106.65
  10   4  -3 1950.32  144.97
 -17  -1  10  679.18   48.47
  17  -1 -10  810.43   59.30
 -17   1  10 1106.07  115.16
 -17   1  10  769.72   54.56
  17   1 -10  979.70   63.34
 -17  -1  10  878.73   57.35
 -17  -1  10  771.39   96.94
 -17   1  10  937.65   63.55
 -17   1  10  753.90   58.81
  17   1 -10  930.15   87.29
 -17   1  10  855.05   78.42
  17  -1 -10  916.75  106.59
 -17  -1  10  798.60   74.95
 -17  -1  10  743.13   51.17
  17   1 -10  902.73   98.70
 -17  -1  10  991.80   92.72
 -17   1  10  764.83   96.22
 -19  -1   4 7546.91  456.08
  19   1  -4 7537.27  415.69
  19  -1  -4 7691.56  424.47
  19   1  -4 7313.91  411.20
  19   1  -4 7729.77  435.50
 -19   1   4 7463.72  428.98
  19  -1  -4 7338.02  424.90
  19   1  -4 7405.25  473.41
  19  -1  -4 7666.34  426.46
  19  -1  -4 7838.72  465.91
  19  -1  -4 7870.35  495.97
  -7  -1  11 2049.25  134.34
  -7   1  11 2220.18  129.03
  -7   1  11 2260.78  124.88
  -7  -1  11 2101.47  118.48
  -7   1  11 2194.37  134.37
  -7  -1  11 2224.34  188.08
  -7   1  11 2064.25  122.09
  -7  -1  11 2232.81  187.74
   7  -1 -11 2267.29  171.21
  -7  -1  11 2117.33  123.68
  -7   1  11 2252.87  195.92
  -7   1  11 2365.72  155.64
   1   3   7 1622.80  115.80
   1  -3   7 1656.17   99.76
   1  -3   7 2073.19  143.86
  -1   3  -7 1640.80  131.62
   1  -3   7 1955.68  110.94
  -1  -3  -7 1572.62  119.78
   1   3   7 1828.55  127.14
   1   3   7 1684.11  108.36
   1  -3   7 1986.60  162.47
   1   3   7 1800.26  108.53
  -1  -3  -7 1557.48  141.08
   1  -3   7 1950.70  110.53
 -15   3   6 2125.41  152.88
 -15   3   6 2003.13  165.82
 -15  -3   6 1883.79  127.01
  15  -3  -6 1887.20  108.79
 -15  -3   6 1935.37  142.45
 -15   3   6 1994.02  124.07
  15   3  -6 2171.67  120.85
  15   3  -6 2104.49  126.68
  15  -3  -6 1996.21  161.29
  15   3  -6 2277.95  176.31
 -15  -3   6 1919.92  153.93
  15  -3  -6 1866.06  115.63
  15  -3  -6 1982.04  115.01
  14   2   1 2056.89  118.19
 -14  -2  -1 2201.01  153.46
  18   2  -6 2658.22  155.92
  18   2  -6 2805.57  202.08
 -18   2   6 2695.94  156.18
 -18   2   6 2662.92  205.99
  18   2  -6 2605.93  142.41
  14   2   1 2177.97  182.27
  14  -2   1 1886.61  132.61
 -18  -2   6 2587.66  185.39
 -18  -2   6 2644.75  163.34
 -14  -2  -1 2170.41  140.53
 -18   2   6 2703.76  153.74
  18  -2  -6 2633.97  155.30
  18  -2  -6 2541.10  184.78
  14  -2   1 2063.33  139.52
  18  -2  -6 2647.37  183.93
  14  -2   1 2286.19  129.31
  14  -2   1 2316.26  190.62
  18  -2  -6 2391.73  133.73
  14  -2   1 2336.59  145.17
  14   2   1 2180.78  136.77
  14   2   1 1996.15  114.54
  14  -2   1 2137.54  119.99
   2  -2   8  432.84   31.52
   2  -2   8  602.05   88.88
   2  -2   8  624.90   70.17
  -2  -2  -8  401.58   72.03
  -2  -2  -8  388.81   54.56
   2   2   8  527.19   50.38
  -2   2  -8  377.43   71.88
   2  -2   8  353.73   33.31
   2  -2   8  543.88   38.15
   2   2   8  480.44   64.68
   2   2   8  357.46   38.96
   2   2   8  479.45   53.06
   6  -4   2   12.39   40.88
  -6   4  -2   50.19   56.27
   6  -4   2   25.72   16.48
   6  -4   2   31.03   16.53
  -6  -4  -2   32.54   39.59
   6   4   2   35.55   19.37
  -6  -4  -2   41.76   27.81
   6  -4   2   31.79   15.26
   6  -4   2   22.74   13.03
  -6  -4  -2   44.93   46.97
   6   4   2   54.96   18.34
   6   4   2   42.82   52.64
   6   4   2   32.68   13.54
  13   3  -8  293.60   64.59
  10  -4  -4  136.46   42.44
 -13   3   8  278.70   46.88
  13  -3  -8  282.60   25.45
  10  -4  -4  110.36   68.04
  13   3  -8  265.33   29.31
 -10  -4   4  136.96   20.32
 -13  -3   8  224.82   23.54
 -13  -3   8  209.93   22.21
 -10   4   4  163.79   28.14
  13  -3  -8  247.02   56.99
  13  -3  -8  254.68   32.31
  10   4  -4  163.03   29.71
 -13   3   8  223.98   35.41
 -10  -4   4  162.02   48.03
 -10  -4   4  153.94   34.42
  10  -4  -4  152.52   28.76
 -10  -4   4  163.61   46.86
 -13  -3   8  241.06   41.21
 -13  -3   8  241.94   60.91
  10  -4  -4  109.58   23.14
 -13  -3   8  261.91   74.37
 -13   3   8  191.22   29.52
  10   4  -4   91.46   64.58
 -10   4   4  169.33   54.20
  10  -4  -4  127.62   20.81
 -10   4   4  108.30   38.50
 -20   0   6 2541.63  180.56
  20   0  -6 2574.75  187.14
  20   0  -6 2463.06  137.62
 -20   0   6 2534.20  153.43
  20   0  -6 2644.64  156.76
  20   0  -6 2362.64  151.22
 -18  -2   5  285.23   56.03
  18   2  -5  248.57   25.19
 -18  -2   5  264.59   38.98
 -18   2   5  264.16   70.57
  18  -2  -5  185.27   21.88
 -18   2   5  251.81   28.01
  18  -2  -5  194.30   59.93
  18   2  -5  219.61   31.87
 -18   2   5  224.15   37.25
  18  -2  -5  234.66   22.52
  18  -2  -5  232.25   33.13
  18  -2  -5  271.88   59.68
  18   2  -5  256.17   69.07
  18   2  -5  244.85   27.42
  20   0  -7  310.80   41.15
 -20   0   7  115.67   45.89
 -20   0   7   75.89   43.18
 -20   0   7  101.79   25.19
  20   0  -7   90.54   57.68
  20   0  -7  102.21   21.63
 -14   2  10   83.53   20.01
 -18   0  10 5060.61  275.65
 -14   2  10   88.21   43.03
 -14   2  10  122.05   23.58
 -18   0  10 5041.73  281.80
 -14  -2  10   51.04   17.79
 -14  -2  10   45.31   17.44
 -14   2  10   66.23   59.73
  14  -2 -10  138.40   50.82
 -18   0  10 5457.38  342.78
  18   0 -10 5340.75  301.47
 -18   0  10 4882.34  280.80
 -18   0  10 5468.94  325.22
  14  -2 -10   74.06   18.87
  14   2 -10   46.44   15.83
 -14   2  10   92.39   23.54
 -18   0  10 5390.42  298.68
 -14  -2  10   44.72   53.62
  18   0 -10 5618.07  360.06
 -14  -2  10   43.79   55.60
 -18   0  10 5553.33  369.47
  14   2 -10   45.55   51.20
 -14  -2  10   51.46   30.48
  16   2  -1 2418.91  143.48
  16   2  -1 2455.03  201.44
  16   2  -1 2418.62  137.12
  16  -2  -1 2328.99  130.95
  16  -2  -1 2284.63  128.86
 -16  -2   1 2241.10  141.14
  16  -2  -1 2195.50  127.86
 -16  -2   1 2356.05  163.09
 -16   2   1 2190.06  137.04
  16  -2  -1 2336.32  186.65
  16  -2  -1 2330.32  157.71
  16   2  -1 2280.38  128.57
   2   0   9   43.34   33.44
   2   0   9   62.54   38.88
   2   0   9   20.90   12.00
   2   0   9   31.10   13.76
   2   0   9   33.14   17.38
   2   0   9   52.08   47.91
   2   0   9   39.26   18.11
   2   0   9   38.57   14.87
  10  -4  -2  141.66   51.62
 -10   4   2  274.84   69.25
 -10   4   2  207.21   25.64
 -10  -4   2  189.52   53.91
  10  -4  -2  138.93   19.39
  10  -4  -2  127.95   23.13
  10  -4  -2  169.08   28.84
 -10  -4   2  172.81   36.95
  10  -4  -2  131.62   18.41
 -10  -4   2  195.92   46.01
  10   4  -2   82.54   48.83
  10   4  -2  150.97   29.03
   0  -4  -5 1707.72  126.64
   0  -4  -5 1720.34  150.31
   0  -4   5 1634.84  132.88
   0  -4   5 1872.68  106.92
   0   4  -5 1740.35   99.86
   0   4   5 1635.17  121.28
   0  -4   5 1376.84   86.37
   0   4   5 1639.73  100.45
   0   4   5 1747.23  129.97
   0   4  -5 1886.39  141.23
   0  -4   5 1575.94  145.57
   0   4   5 1737.58  106.71
   0  -4  -5 1559.09   93.29
   0  -4  -5 1567.91   89.45
   0  -4   5 1653.53   95.92
  -6  -4   6 5296.14  293.16
   6  -4  -6 5205.88  340.18
   6   4  -6 5230.72  328.36
   6  -4  -6 5398.46  350.18
  -6   4   6 5260.73  315.07
   6  -4  -6 5115.02  287.13
   6  -4  -6 5205.05  284.79
  -6  -4   6 5125.97  279.64
  -6  -4   6 5282.86  341.83
  -6   4   6 4825.01  307.45
  -6  -4   6 4934.09  283.38
  -6  -4   6 5041.15  334.57
  -6   4   6 5247.26  301.70
  -6   4   6 5348.37  300.68
   6   4  -6 5175.83  289.03
 -18  -2   7  232.29   60.25
  18   2  -7  201.74   31.22
  18  -2  -7  203.63   49.98
  18  -2  -7  194.77   31.59
  18   2  -7  196.26   21.89
  18  -2  -7  224.80   23.44
 -18   2   7  223.60   69.66
 -18   2   7  184.86   35.26
 -18  -2   7  145.65   19.59
  18   2  -7  205.70   58.80
 -18   2   7  176.15   20.90
  18   2  -7  148.33   42.19
 -18  -2   7  188.77   39.90
  18  -2  -7  229.88   60.84
 -16   0  11  320.88   77.44
 -16   0  11  199.30   24.29
 -16   0  11  137.49   30.52
 -16   0  11  226.78   28.80
  16   0 -11  260.90   71.12
 -16   0  11  214.98   38.50
 -16   0  11  174.00   22.32
  16   0 -11  162.55   23.11
 -15   3   3   33.00   36.37
 -15  -3   3   51.30   29.85
  15   3  -3   55.80   22.19
 -15   3   3   15.57   18.85
  15  -3  -3   72.75   23.10
  15   3  -3   81.73   17.03
  15  -3  -3   81.40   20.08
 -15   3   3   63.13   19.93
  15  -3  -3   73.82   17.05
  15   3  -3   54.08   40.94
  15  -3  -3   30.22   18.55
  15  -3  -3   63.81   56.23
  15  -3  -3   97.96   54.11
 -15  -3   3   39.53   47.06
  13  -1   3  439.22   37.12
  13   1   3  557.96   55.51
  13  -1   3  525.48   39.95
  13  -1   3  473.87   42.61
  13  -1   3  496.32   97.35
 -13  -1  -3  455.33   56.76
  13   1   3  541.43   37.06
  13   1   3  539.44   92.31
  12   0   4  211.63   70.57
  12   0   4  166.04   24.99
  12   0   4  167.15   34.75
  20   0  -5   90.38   20.24
  20   0  -5  133.80   55.18
  20   0  -5   73.97   16.00
  -4  -4   6 8007.11  445.63
  -4   4   6 8070.90  480.49
   4  -4  -6 7250.85  407.57
   4  -4  -6 7323.88  405.35
   4  -4  -6 7644.14  488.83
  -4   4   6 7696.77  437.76
   4  -4  -6 7966.92  498.31
  -4   4   6 7784.40  440.77
  -4  -4   6 8205.27  510.48
  -4  -4   6 7591.35  436.25
  -4  -4   6 7505.47  465.33
  -4  -4   6 7722.96  426.72
  -4  -4   6 7846.70  433.45
   4   4  -6 7661.11  431.74
   4   4  -6 7609.54  491.69
  -4   4   6 7611.15  452.56
  -9  -3   9   87.47   29.04
 -15   1  1110992.15  709.45
  15  -1 -1110880.10  686.46
  -9   3   9   89.79   42.28
  -9  -3   9   75.81   17.63
  -9  -3   9   67.96   56.16
  15   1 -11 9814.22  590.68
 -15   1  1110163.57  573.17
 -15   1  1111178.83  651.57
  -9  -3   9   64.46   14.43
 -15   1  1110684.83  610.62
  -9   3   9   79.53   29.35
  -9   3   9   78.48   22.99
   9   3  -9   85.45   49.77
 -15   1  1110698.32  609.13
   9   3  -9   29.25   16.21
   9  -3  -9   70.90   18.70
 -15  -1  1110651.86  657.70
   9  -3  -9   90.28   52.51
 -15  -1  1110932.60  618.55
 -15  -1  1110591.23  674.76
  15  -1 -11 9484.13  562.64
 -15  -1  1110502.49  607.94
 -15  -1  1110802.71  618.30
 -15  -1  1110505.43  591.21
  -9   3   9   99.88   21.60
  -9  -3   9   87.39   56.84
 -13  -3   0  160.55   54.74
  13   3   0  126.07   27.38
  13  -3   0  149.43   58.35
  13  -3   0  147.92   19.69
  13  -3   0  124.50   22.92
  13  -3   0  146.49   70.85
 -13   3   0  128.99   25.71
  13  -3   0  128.80   20.69
  13   3   0  174.73   67.97
  13   3   0  137.75   22.27
 -13  -3   0  133.99   26.77
  13   3   0  136.85   18.76
  13  -3   0  120.75   23.62
 -13   3   0  169.02   52.19
  18   2  -4  878.48   62.56
 -18  -2   4 1028.25   93.75
 -18   2   4 1125.82   80.66
 -20   0   8 6209.33  364.41
 -20   0   8 6081.49  341.91
 -20   0   8 6144.30  350.36
  18   2  -4  954.13   60.27
  18   2  -4 1016.47   69.46
  18  -2  -4  925.56   89.83
  18  -2  -4  893.71   58.40
  20   0  -8 6503.47  361.84
 -18  -2   4 1039.10   75.35
  18  -2  -4 1113.61  112.84
  18   2  -4 1006.99  114.48
  18  -2  -4 1074.72   72.54
 -20   0   8 6474.55  404.24
 -18   2   4 1031.31   65.04
 -20   0   8 5572.87  320.84
  20   0  -8 6835.01  414.77
  18  -2  -4  846.66   55.97
  20   0  -8 5844.50  375.54
 -10   4   5  376.30   40.37
 -10  -4   5  404.12   66.53
 -10  -4   5  362.57   46.14
  10  -4  -5  319.57   52.07
  10  -4  -5  341.31   76.27
  10   4  -5  324.75   31.36
  10  -4  -5  302.81   30.93
 -10   4   5  325.67   46.18
 -10   4   5  396.42   68.20
 -10  -4   5  385.92   79.84
 -10  -4   5  349.91   32.72
  10  -4  -5  347.89   33.79
  10  -4  -5  305.83   28.95
  10   4  -5  365.48   76.77
   8   4  -6 2174.56  127.47
  -8   4   6 1637.92  134.73
   8   4  -6 2232.90  177.27
  -8  -4   6 1917.50  112.32
  -8   4   6 2026.67  121.77
  -8  -4   6 1918.28  159.01
  -8  -4   6 1856.14  113.06
  -8  -4   6 1861.15  105.41
   8  -4  -6 2234.14  171.59
  -8  -4   6 1813.46  153.30
   8  -4  -6 2379.61  177.29
   8  -4  -6 2053.07  118.11
  -8   4   6 2173.48  147.24
   8  -4  -6 2230.85  125.56
  -7  -3   9  387.13   73.46
  -7  -3   9  351.70   32.77
  -7   3   9  372.94   44.15
  -7   3   9  358.94   59.63
   7  -3  -9  350.62   35.40
   7  -3  -9  341.24   70.27
  -7   3   9  334.73   37.19
  -7  -3   9  340.82   32.27
  -7  -3   9  335.26   41.35
  -7  -3   9  325.85   30.25
   7   3  -9  375.40   67.42
  -7   3   9  344.79   33.40
  -7  -3   9  375.21   79.40
 -15  -3   7  648.90   42.62
 -15   3   7  684.25   81.47
 -15   3   7  561.01   64.89
 -15  -3   7  739.77   92.49
 -15   3   7  731.94   60.01
  15  -3  -7  697.56   55.97
 -15  -3   7  799.87   79.61
  15  -3  -7  622.27   46.79
  15  -3  -7  623.23   69.17
  15   3  -7  749.33   98.02
  15   3  -7  687.30   53.60
 -15  -3   7  720.57   51.93
 -15  -3   7  713.45   66.05
  15  -3  -7  589.28  100.03
   8   4   1   18.63   19.25
  -8  -4  -1   43.31   49.86
  -8   4  -1   37.80   60.97
   8  -4   1   35.28   18.42
   8  -4   1   47.32   15.72
   8  -4   1   27.34   57.27
  -8  -4  -1   57.87   31.77
   8   4   1   39.24   58.05
   8  -4   1   36.07   17.73
   8  -4   1   51.98   19.02
   8   4   1   44.53   16.17
   8   4   1   51.72   21.71
  16   0   1  245.52   85.98
  16   0   1  263.18   41.25
  16   0   1  235.38   27.71
 -19  -1   9 2576.44  179.52
 -19   1   9 2831.00  163.94
 -19  -1   9 2709.35  153.13
 -19   1   9 2857.72  169.63
 -19   1   9 2764.71  208.02
 -19   1   9 2416.40  139.35
 -19   1   9 2818.60  204.71
 -19  -1   9 2866.07  179.08
 -19  -1   9 2896.36  210.72
 -19  -1   9 2832.86  159.49
  19  -1  -9 2800.64  164.58
 -19  -1   9 2723.03  150.66
  19  -1  -9 2699.36  199.48
  19   1  -9 2916.66  195.53
 -19   1   9 2612.94  169.65
  19   1  -9 2649.99  183.30
  19   1  -9 2683.65  151.55
  -4   2  10   33.70   26.59
  -4  -2  10   88.55   15.97
  -4  -2  10   35.79   17.93
  -4  -2  10   36.95   57.98
  -4   2  10   55.63   24.87
   4   2 -10   96.39   42.47
  -4  -2  10   49.93   55.73
  -4  -2  10   33.72   13.17
  -4   2  10   60.79   27.17
  -4   2  10  100.58   18.07
  -4  -2  10   21.90   30.20
   4  -2 -10   99.70   43.19
  10   4  -1   84.58   21.01
  11  -3  -9 2881.07  165.14
 -11  -3   9 3376.17  183.29
 -11  -3   9 2953.84  222.71
 -11   3   9 2953.72  167.06
 -11   3   9 3172.92  202.38
 -11  -3   9 3275.03  195.16
  10   4  -1   71.03   68.07
 -10   4   1  139.76   46.27
  10   4  -1   92.60   16.69
  10  -4  -1  129.19   27.29
 -11  -3   9 3295.16  183.16
  10  -4  -1  107.44   66.65
  11   3  -9 3247.51  224.38
  11  -3  -9 2888.38  211.88
  10  -4  -1  110.07   23.29
  10  -4  -1  111.56   22.68
 -10  -4   1  109.71   35.21
 -11   3   9 3326.37  196.15
 -10   4   1   87.03   20.13
  10  -4  -1  106.42   17.36
 -11   3   9 3141.68  183.06
 -11  -3   9 3367.28  236.04
  11   3  -9 2861.37  163.60
 -10  -4   1  106.87   56.51
 -10   4   1  142.37   67.65
  12   2   3  268.00   28.11
  11  -3   2  112.95   21.10
  12  -2   3  353.88   90.84
  11   3   2   71.99   61.52
  12   2   3  253.16   79.55
  12   2   3  277.41   34.34
  11  -3   2  104.69   20.06
  11  -3   2  102.25   18.48
 -11  -3  -2   79.15   52.78
  11  -3   2  116.43   50.57
  12  -2   3  335.07   52.04
  11   3   2   81.88   28.65
  12  -2   3  276.95   36.63
 -12  -2  -3  245.46   37.62
 -11   3  -2   80.17   21.61
 -11   3  -2   72.95   42.12
  11  -3   2  109.65   56.46
  12  -2   3  319.77   28.95
  11   3   2   46.60   16.92
 -11  -3  -2   72.25   28.70
  11  -3   2   41.10   24.36
 -12  -2  -3  255.35   55.10
  12  -2   3  242.08   23.97
  11   3   2   81.76   19.50
  19  -1  -3  724.28   49.57
  19   1  -3  837.55   61.74
  19  -1  -3  817.32   60.47
  19   1  -3  865.83  104.92
  19  -1  -3  943.69   67.49
  19   1  -3  727.59   61.65
  19  -1  -3  887.19   56.64
  19  -1  -3  847.00  108.94
 -19  -1   3  967.35   84.74
  19   1  -3  786.66   51.71
 -18   2   8 1387.84  143.22
  18  -2  -8 1560.77   92.37
 -18   2   8 1402.66  112.17
 -18   2   8 1434.65   89.36
  18  -2  -8 1511.35  138.79
 -18  -2   8 1516.07  107.95
  18   2  -8 1543.25  142.12
  18   2  -8 1509.90   84.36
 -18   2   8 1564.69  129.83
 -18  -2   8 1320.38   79.73
 -18   2   8 1482.35   93.62
  18   2  -8 1469.01  111.55
  18   2  -8 1519.25   96.88
 -18  -2   8 1513.17  135.14
  18  -2  -8 1467.59   97.68
  18   0  -1   29.31   37.65
  18   0  -1   23.42   25.95
  18   0  -1   10.32   10.72
  18   0  -1   22.38   15.24
  -1   3   8  399.03   42.90
  -1  -3   8  470.88   35.03
   1   3  -8  415.03   78.93
  -1  -3   8  516.26   70.29
  -1  -3   8  476.58   39.48
  -1   3   8  441.77   41.21
   1  -3  -8  408.80   59.71
  -1  -3   8  494.18   66.58
   1  -3  -8  376.80   31.12
   1  -3  -8  413.99   82.64
  -1  -3   8  404.12   36.15
  -1   3   8  462.09   59.11
  -1  -1  10  929.45   59.02
  -1   1  10  987.86  125.16
  -1  -1  10  874.27   55.46
  -1   1  10  800.70   53.70
  -1  -1  10  900.45   61.95
  -1   1  10  956.77   75.66
  -1  -1  10  846.81   52.96
  -1   1  10  925.30   67.18
  -1  -1  10  901.25  102.49
  -1   1  10  919.94   65.70
   1  -1 -10  859.91   81.28
   1   1 -10  959.64   97.85
  -1  -1  10  916.13  106.20
   0  -2   9 6491.39  359.80
  -4   0  11  135.07   27.11
  -4   0  11  121.66   34.50
  -4   0  11  167.65   70.46
   0  -2   9 6626.36  362.87
   0   2   9 6692.27  385.21
  -4   0  11  169.22   51.44
   0  -2   9 6620.83  433.95
   0  -2   9 6664.49  369.16
   0  -2  -9 6891.99  420.30
  -4   0  11  135.73   23.31
   0  -2   9 6246.31  408.10
   0   2   9 6694.55  379.05
   0   2   9 6574.41  389.09
  -4   0  11  139.87   22.64
  -4   0  11  134.25   18.78
   0   2  -9 6458.36  412.76
  -5   1  11 1998.39  120.15
  -5   1  11 2210.30  147.79
  -5   1  11 2184.69  194.85
  -5  -1  11 2060.15  177.85
  -5   1  11 2160.26  124.81
  -5   1  11 2209.56  124.28
  -5  -1  11 2056.58  133.48
  -5  -1  11 1967.87  111.64
   5  -1 -11 2212.00  164.09
  -5  -1  11 2028.29  178.86
  -5   1  11 2173.69  133.40
  -5  -1  11 2059.38  121.16
  20   0  -4 2525.92  148.00
  20   0  -4 2346.39  131.17
  20   0  -4 2455.05  190.77
  20   0  -4 2342.70  130.86
  20   0  -4 2473.76  145.72
   2   4  -6 2470.09  192.64
  -2  -4   6 2550.32  143.43
  -2  -4   6 2290.14  179.30
  -2   4   6 2581.39  152.40
  -2  -4   6 2370.12  134.49
  -2  -4   6 2234.47  146.28
   2  -4  -6 2308.13  134.41
   2  -4  -6 2462.48  135.84
  -2  -4   6 2249.64  131.20
   2   4  -6 2411.41  137.98
  -2  -4   6 2275.93  184.88
  -2   4   6 2375.19  146.56
   2  -4  -6 2553.93  182.16
  -2   4   6 2535.04  158.10
  -2   4   6 2505.07  170.57
   2  -4  -6 2485.35  197.01
  15  -3  -2  732.36   54.44
 -15  -3   2  774.47   92.68
 -15  -3   2  772.55   65.30
 -15   3   2  760.44   61.97
  15  -3  -2  776.64   51.88
  15   3  -2  737.54  102.49
  15  -3  -2  767.92   56.95
  15   3  -2  703.36   54.16
  15  -3  -2  757.69   97.43
  15  -3  -2  815.53  108.77
  15   3  -2  725.59   46.08
  15   3  -2  814.72   59.41
 -15   3   2  748.35   93.66
  15  -3  -2  717.92   48.94
   5  -3  -9 3005.46  226.32
  -5  -3   9 2363.73  182.77
  -5  -3   9 2287.70  132.72
  -5   3   9 3088.45  179.38
   5   3  -9 3172.45  224.17
  -5  -3   9 2300.05  136.14
  -5  -3   9 3103.96  171.59
  -5   3   9 3111.63  197.26
  -5   3   9 2556.14  160.17
  -5  -3   9 2487.14  193.42
  -5   3   9 3226.79  178.56
   5  -3  -9 3106.34  214.28
  -5  -3   9 2388.24  152.13
 -20   0   9   88.16   17.55
 -20   0   9   52.43   21.68
 -20   0   9   55.92   46.24
 -20   0   9   59.02   21.57
  20   0  -9   73.33   45.32
 -20   0   9   49.09   49.52
  20   0  -9   51.83   42.92
 -20   0   9   52.49   32.35
  20   0  -9   59.01   24.91
   0   0  10  283.83   73.01
   0   0  10  246.95   67.02
   0   0  10  303.66   31.98
   0   0  10  243.18   24.95
   0   0  10  223.73   39.72
   0   0  10  286.82   33.55
   0   0  10  239.60   22.77
 -18   2   3    2.55   14.90
 -18   2   3   12.45   18.82
 -18  -2   3    3.01   19.74
  18  -2  -3   20.75   47.51
  18  -2  -3   10.44   15.09
  18  -2  -3   10.00   12.81
  18   2  -3    0.26   17.89
  18   2  -3    6.02   14.03
  18   2  -3    6.05   46.21
 -18  -2   3    4.95   32.13
  18   2  -3    1.16   17.83
  18  -2  -3   42.91   16.54
  18  -2  -3    6.13   41.30
 -12   0  1210086.07  595.14
 -12   0  12 9000.34  605.18
  12   0 -1210407.45  636.10
 -12   0  1210199.62  574.62
 -12   0  1210259.61  585.07
 -10   4   6 4890.98  279.15
 -10  -4   6 4622.48  319.76
  10  -4  -6 5137.61  324.08
  10  -4  -6 5472.47  362.88
  10   4  -6 5010.17  283.86
  10  -4  -6 5146.36  293.73
  10   4  -6 5080.28  341.90
 -10   4   6 4893.71  276.84
 -10   4   6 5042.82  300.92
 -10  -4   6 4707.59  275.82
 -10   4   6 4231.28  279.34
  10  -4  -6 5110.03  278.95
 -10  -4   6 4935.90  321.68
  10  -4  -6 5011.71  276.87
 -10  -4   6 4626.27  258.51
 -10  -4   6 4683.26  262.05
   4  -4   411345.17  656.77
   4  -4   410321.72  586.67
   4   4   411530.40  668.09
  -4   4  -410813.94  696.05
   4  -4   410830.12  614.85
   4   4   411560.63  645.42
   4   4   411045.80  681.05
   4  -4   410039.01  627.78
   4   4   411595.96  683.84
   4   4   411252.15  649.72
  -4  -4  -411106.72  683.70
   4  -4   410547.15  599.76
   4   4   410588.83  601.57
  -4  -4  -410549.82  667.73
 -16   2  10   32.52   26.41
 -16  -2  10   32.32   20.22
  16  -2 -10   53.16   59.94
 -16   2  10   48.98   53.04
  16  -2 -10   44.49   20.87
  16   2 -10   51.66   18.22
  16   2 -10   60.03   47.86
 -16  -2  10   51.48   17.51
 -16   2  10   11.53   20.26
 -16  -2  10   35.83   53.12
 -16  -2  10  108.45   34.70
 -16  -2  10   53.18   16.57
 -16   2  10   49.67   22.38
 -16  -2  10   42.92   52.03
 -16   2  10   52.97   38.25
 -10   0  12 1211.55   87.87
 -10   0  12 1231.89   71.57
 -10   0  12 1268.35  145.48
 -10   0  12 1179.96   73.87
  10   0 -12 1176.71  101.98
  17   1   0 4377.87  317.49
  17  -1   0 4748.19  263.89
  -7  -1  -7 1820.14  137.30
  17   1   0 4387.02  247.73
   7   1   7 1544.05   89.73
  17   1   0 4540.14  254.27
   7  -1   7 1772.92  108.64
  17  -1   0 3976.84  254.14
  17  -1   0 4596.55  320.12
  17  -1   0 4582.93  270.43
  17  -1   0 4758.76  262.16
  17   1   0 4370.94  252.23
   7  -1   7 1863.82  169.65
   7  -1   7 1662.64  128.09
   7  -1   7 1910.78  110.36
   7   1   7 1631.64  109.29
   7   1   7 1787.09  111.83
   7  -1   7 1606.48   89.68
   7   1   7 1574.27  149.70
  14   0   3  319.61   91.86
  14   0   3  319.06   46.03
  14   0   3  301.34   29.00
 -10   2  11  256.17   51.64
 -10   2  11  210.28   63.19
 -10   2  11  237.77   26.37
 -10   2  11  212.34   27.76
 -10  -2  11  189.68   71.37
 -10   2  11  208.92   20.39
 -10  -2  11  159.99   42.67
  10  -2 -11  247.16   67.43
 -10   2  11  240.60   35.33
 -10  -2  11  179.67   74.99
  10   2 -11  104.47   55.37
 -10  -2  11  171.29   20.56
 -10  -2  11  172.68   22.83
 -15   3   8 2661.34  173.48
  15   3  -8 2445.42  138.30
 -15  -3   8 2417.55  133.03
 -15  -3   8 2465.47  177.08
 -15  -3   8 2254.58  146.90
 -15   3   8 1955.18  132.05
 -15   3   8 2539.62  148.01
  15  -3  -8 2534.29  198.03
 -15  -3   8 2490.14  177.17
 -15  -3   8 2417.76  136.11
  15  -3  -8 2522.52  144.47
  15  -3  -8 2551.19  144.84
  15   3  -8 2625.20  195.50
  -6  -4  -3 1778.67  136.83
   6  -4   3 1628.41  154.25
  -6  -4  -3 1867.83  123.83
   6   4   3 1777.36  113.35
   6  -4   3 1890.83  109.96
  -6   4  -3 1936.51  173.46
   6  -4   3 1783.13  107.23
   6  -4   3 1760.98  105.45
   6   4   3 1732.97  149.56
   6   4   3 1802.37  102.17
   6   4   3 1755.34  104.71
   6  -4   3 1877.48  109.05
 -13  -3   9  287.11   77.07
 -13  -3   9  283.74   43.52
 -13   3   9  292.59   40.22
 -13   3   9  258.19   34.45
 -13   3   9  321.25   54.31
  13   3  -9  237.72   28.23
  13   3  -9  362.15   66.20
  13  -3  -9  344.54   73.55
  13  -3  -9  275.24   34.20
 -13  -3   9  267.02   26.58
  13  -3  -9  314.42   31.71
 -13  -3   9  305.44   72.71
 -13  -3   9  296.35   30.29
   9   1   6  884.33  105.29
  -9  -1  -6  689.71   73.26
   9  -1   6  698.03   50.60
   9  -1   6  682.38   44.15
   9  -1   6  604.90   52.78
   9  -1   6  679.71  108.20
   9   1   6  717.52   62.88
   9   1   6  726.07   49.29
  -2  -4  -5  164.24   44.35
  -2   4  -5  114.04   21.36
   2  -4   5  109.61   22.82
  -2  -4  -5  119.88   66.94
   2   4   5  179.76   36.85
   2  -4   5  105.44   19.12
   2   4   5  206.21   30.00
   2  -4   5   77.11   47.04
  -2   4  -5  144.72   65.03
   2   4   5  105.16   21.21
   2  -4   5  118.85   52.31
   2   4   5  113.04   30.39
   2   4   5  104.65   47.11
   2  -4   5   95.79   22.88
   2   4   5   99.28   20.43
   5   1   8 3845.48  218.64
   5   1   8 4070.88  280.65
   5  -1   8 4006.80  258.40
   5   1   8 4154.26  224.91
   5  -1   8 3994.15  217.33
   5  -1   8 3881.15  216.08
   5  -1   8 3769.58  227.38
   5  -1   8 3879.69  272.04
   5   1   8 4088.87  240.47
  -5  -1  -8 4007.04  265.77
 -12   2  11 1073.00   75.31
 -12   2  11  888.10   72.20
 -12  -2  11  789.54   59.20
 -12  -2  11  842.51   77.38
 -12   2  11 1067.73   98.22
  12  -2 -11  665.90   54.15
  12   2 -11  806.11   88.09
 -12   2  11 1045.39  109.27
 -12  -2  11  796.51  112.82
  12  -2 -11 1228.31  126.49
 -12   2  11 1089.05   75.28
 -12  -2  11  738.81   85.61
 -12  -2  11  768.42   58.02
 -14   0  12 9623.91  548.21
 -14   0  1210074.77  656.86
 -14   0  1210080.94  591.10
 -14   0  12 9365.71  524.63
  14   0 -1210086.96  636.85
   5  -3   6 2665.76  150.22
   5   3   6 2785.40  179.92
   5  -3   6 2611.93  198.57
   5   3   6 2861.27  168.49
   5  -3   6 2847.17  159.78
  -5  -3  -6 2619.03  197.42
   5   3   6 2656.32  185.25
   5  -3   6 2714.36  156.28
  -5   3  -6 2603.25  187.83
   5   3   6 2756.83  171.57
   5   3   6 2707.85  147.85
 -10  -4   0 1008.98  108.61
  10  -4   0  937.57   65.83
  10  -4   0 1037.31   63.83
  10   4   0  897.00   59.65
 -10   4   0 1153.45  133.95
  10   4   0  828.75   63.88
 -10   4   0 1022.76   96.08
 -10  -4   0  999.25   80.42
 -10   4   0  953.71   65.27
  10   4   0  807.39  111.35
  10  -4   0  818.44  109.98
  10  -4   0  828.65   58.50
  10   4   0  873.80   65.88
  10  -4   0  852.94   60.19
  -7  -3  -5  162.36   63.46
   7   3   5  124.97   37.69
   7  -3   5  152.63   25.30
   7   3   5  181.11   21.69
   7  -3   5  141.57   21.54
  -7   3  -5  198.06   53.97
   7   3   5  177.70   48.07
   7   3   5  153.74   76.81
   7  -3   5  241.09   30.59
   7   3   5  150.56   23.44
   7  -3   5  165.80   66.87
  17   1 -11  862.42  103.71
  15  -1   2    7.12   15.78
  17   1 -11  705.60   54.11
  15  -1   2   27.10   58.40
 -17   1  11  757.22   51.84
 -17   1  11  835.72   65.42
 -17  -1  11  745.74   64.90
  17  -1 -11  761.96   56.94
  15   1   2   12.78   16.55
  17  -1 -11  839.35  108.56
 -17   1  11  870.95   74.68
  15  -1   2   36.09   25.71
 -17   1  11  879.29   63.58
  15   1   2   19.02   54.32
 -17  -1  11  805.22   56.08
  15  -1   2   15.77   13.36
 -17   1  11  869.63  112.86
  15   1   2   12.02   19.22
 -17  -1  11  723.61   86.78
 -17  -1  11  807.72   57.92
 -17  -1  11  773.22   55.05
  12  -4  -4 2494.60  149.95
  12  -4  -4 2564.78  142.38
 -12   4   4 2443.53  148.68
 -12   4   4 2478.72  202.93
  12  -4  -4 2571.02  146.33
  12   4  -4 2485.90  178.00
 -12  -4   4 2473.23  185.01
  12   4  -4 2546.65  151.70
 -12  -4   4 2318.18  147.49
  12  -4  -4 2583.38  187.81
 -12  -4   4 2318.01  184.44
  16  -2   0 2018.14  140.70
  16  -2   0 2039.19  117.23
  16   2   0 1880.13  174.55
  16  -2   0 1716.01   99.23
  16  -2   0 1889.98  169.43
  16  -2   0 1732.53  107.48
  16   2   0 1650.09  101.51
  16   2   0 1959.60  116.19
 -16  -2   0 1689.44  133.44
  16  -2   0 1726.48  112.05
  16   2   0 2064.28  131.28
 -18   0  11   83.21   64.18
 -18   0  11   76.64   16.34
 -18   0  11   81.23   15.73
 -18   0  11   56.05   22.54
  18   0 -11   58.46   21.57
 -18   0  11   53.83   44.04
 -18   0  11   46.85   19.76
  18   0 -11   82.99   60.71
 -18   0  11   59.51   39.81
 -18  -2   9   53.82   15.83
 -18  -2   9   72.99   55.56
 -18  -2   9   62.18   36.94
  18   2  -9   53.69   15.36
  18   2  -9   81.63   49.41
 -18  -2   9   38.23   16.96
  18  -2  -9  118.66   24.76
 -18   2   9  108.24   23.31
 -18   2   9   69.65   45.80
 -18   2   9   43.80   24.53
 -18   2   9   42.62   28.32
  18  -2  -9  110.00   61.04
 -18   2   9   92.98   36.44
  18   2  -9   79.70   18.02
 -18   2   9   93.23   48.89
 -12   4   3 1073.37   74.18
 -12   4   3 1060.58   97.49
  12  -4  -3  943.21   64.92
  12   4  -3  856.56  118.90
  12   4  -3  807.35   57.04
 -12  -4   3 1055.18   96.89
  12   4  -3  947.42   63.44
 -12  -4   3 1048.13   82.54
  12  -4  -3  911.21   57.69
 -12   4   3 1092.19  120.00
  12  -4  -3  894.60  115.05
  12  -4  -3  939.25   63.65
  12  -4  -3  991.19   71.73
   6  -4  -7 5186.26  342.91
   6  -4  -7 5210.48  287.31
   6   4  -7 4962.36  338.48
  -6   4   7 5461.36  311.67
  -6   4   7 5253.52  322.59
  -6  -4   7 5125.99  345.89
  -6   4   7 5175.33  296.55
  -6  -4   7 5469.95  359.43
  -6  -4   7 5239.50  295.55
   6  -4  -7 5241.76  352.62
   6  -4  -7 5003.56  284.25
  -6  -4   7 5360.95  308.68
  -6  -4   7 5663.53  308.67
   6   4  -7 5225.85  294.22
  -6  -4   7 5343.27  289.31
   8  -2 -11  841.49   99.03
  -8   2  11  904.09   65.37
  -8  -2  11  831.69   61.66
  -8  -2  11  812.19  111.88
  -8  -2  11  809.59   69.52
  -8   2  11  844.95   55.38
  -8  -2  11  815.69   54.94
  -8   2  11  896.46  104.62
  -8   2  11  801.46   63.04
  -8   2  11  779.96   63.76
  -8  -2  11  829.21  106.30
  -8   2  11  837.55   83.29
   8   2 -11  787.13   89.21
  -8  -2  11  814.40   55.87
 -19   1  10  480.84   46.10
  -8   4   7   97.16   31.90
   8  -4  -7   89.28   17.28
  19  -1 -10  596.86   94.03
 -19   1  10  563.96   46.42
  -8  -4   7   49.14   56.23
  19   1 -10  506.96   44.64
   8  -4  -7   80.67   55.47
  19  -1 -10  491.59   45.62
   8   4  -7   39.35   19.93
  19   1 -10  471.61   71.69
  -8  -4   7   54.78   19.31
 -19   1  10  475.04   87.52
 -19  -1  10  444.48   37.52
   8  -4  -7   75.81   55.24
  -8  -4   7   61.54   16.60
  -8   4   7   42.51   24.43
  -8   4   7   61.42   29.67
 -19  -1  10  507.85   61.52
  -8  -4   7   47.54   57.01
  -8  -4   7   39.25   30.50
   8   4  -7   65.11   58.78
 -19  -1  10  405.97   35.81
 -19   1  10  535.42   83.63
   8  -4  -7   78.62   20.28
 -19  -1  10  473.15   65.12
  19   1 -10  409.04   75.12
 -19   1  10  421.59   44.29
 -19  -1  10  444.35   82.25
 -19  -1  10  518.89   37.50
   8  -4  -7   79.30   22.92
 -19   1  10  552.69   68.30
  12   4  -5 5096.52  290.20
  12  -4  -5 4816.69  270.81
 -12  -4   5 4678.64  273.54
 -12  -4   5 5266.43  333.35
  12   4  -5 4687.72  318.55
 -12   4   5 4574.02  294.53
 -12   4   5 4745.13  311.86
  12  -4  -5 4797.67  305.27
  12  -4  -5 4827.37  266.98
 -12  -4   5 4838.88  332.90
 -12   4   5 4955.18  286.73
  12  -4  -5 4789.48  330.79
  12  -4  -5 4589.03  264.66
  -8   0  12 3670.91  202.66
  -8   0  12 3675.24  226.63
  -8   0  12 3633.11  281.21
  -8   0  12 3665.92  209.28
   8   0 -12 3537.62  232.97
   3  -3   7  122.48   22.03
   3   3   7  206.68   46.60
   3  -3   7  114.70   23.77
  -3   3  -7  145.98   70.64
  -3  -3  -7  186.60   48.95
   3  -3   7   85.56   65.61
   3   3   7   96.48   48.85
   3   3   7  206.80   25.95
   3  -3   7  157.03   25.46
   3   3   7  141.75   37.68
  20   0  -3  207.57   40.97
  20   0  -3  188.40   23.32
  20   0  -3  200.48   29.63
  20   0  -3  206.63   55.24
  20   0  -3  168.51   22.39
 -11   1  12  120.76   24.43
 -11  -1  12  147.19   79.17
 -11   1  12   86.96   72.19
 -11  -1  12  115.24   69.01
 -11  -1  12  129.47   40.45
 -11   1  12  119.83   32.46
 -11   1  12   71.83   28.09
 -11  -1  12  116.66   23.55
 -11  -1  12  123.78   26.48
 -11   1  12   89.02   25.45
  11  -1 -12   85.91   44.81
 -11   1  12   94.67   20.74
  13  -3   1  316.65   31.71
 -13   3  -1  329.31   62.95
 -13  -3  -1  333.39   71.48
  14   2   2  174.65   38.82
  14   2   2  148.92   25.13
 -14  -2  -2  209.82   51.64
  14  -2   2  124.83   34.86
  14  -2   2  159.21   46.39
  13  -3   1  444.43   88.53
  14  -2   2  141.47   22.41
  13  -3   1  372.86   73.40
  13  -3   1  365.40   31.13
 -13  -3  -1  296.12   42.27
  14  -2   2  132.11   24.64
  14  -2   2   81.56   79.09
  13  -3   1  322.33   26.81
  13   3   1  293.77   30.16
  13   3   1  320.09   33.90
  13  -3   1  328.57   33.86
 -13   3  -1  329.05   37.11
  14   2   2  148.16   75.31
  13   3   1  349.79   85.50
  13   3   1  326.87   41.91
  19  -1  -2 5468.03  302.90
  -8   4  -2 3637.91  230.29
   8  -4   2 4656.82  256.03
   8   4   2 4299.85  243.02
  -8  -4  -2 4291.08  290.27
   8   4   2 4329.92  252.27
   8   4   2 4235.99  294.80
  -8  -4  -2 4488.35  265.07
  19   1  -2 5194.53  306.60
  19  -1  -2 5613.73  311.50
  19  -1  -2 5588.20  329.54
  -8   4  -2 4373.14  314.02
   8  -4   2 4576.52  256.85
  19   1  -2 5393.71  305.28
   8  -4   2 4026.25  266.67
  19   1  -2 5213.39  290.43
   8   4   2 4315.84  232.50
   8  -4   2 4093.05  230.23
   8  -4   2 3988.07  225.71
  19   1  -2 5141.61  350.72
  19  -1  -2 5315.44  304.45
  19  -1  -2 5316.23  341.18
  11   1   5  272.24   29.02
 -11  -1  -5  296.91   52.58
  11   1   5  308.43   82.91
  11  -1   5  284.78   38.22
  11  -1   5  282.74   26.65
  11  -1   5  290.03   31.63
  11   1   5  247.91   41.74
  11  -1   5  351.66   88.87
   9  -3   4 5040.66  277.50
   9  -3   4 4793.57  272.57
   9   3   4 5169.18  284.14
  -9  -3  -4 4715.18  318.44
  -9  -3  -4 4811.01  283.28
   9  -3   4 5146.20  282.26
   9   3   4 5062.60  291.05
  -9   3  -4 4094.40  276.40
  -9   3  -4 4651.01  331.79
   9  -3   4 5151.16  342.48
   9   3   4 5045.45  344.43
   9   3   4 5066.00  299.13
   6   2   7   27.95   47.16
   6   2   7   46.36   28.56
   6  -2   7   35.09   16.40
   6  -2   7   16.51   14.10
   6  -2   7   14.38   26.50
   6   2   7   24.68   19.72
   6   2   7   46.45   27.99
   6  -2   7   51.74   45.07
   6   2   7   13.46   16.22
   6  -2   7   11.50   11.89
  -6  -2  -7   40.31   43.05
   0   4  -6 1484.06   90.05
   0  -4  -6 1626.46  128.49
   0   4  -6 1699.56  154.23
   0  -4  -6 1556.72  149.05
   0  -4   6 1511.20   87.26
   0  -4   6 1473.94   93.28
   0   4   6 1583.28  124.84
   0  -4   6 1456.47  149.09
   0   4   6 1633.38  119.66
   0   4   6 1467.57   91.56
   0  -4  -6 1561.70   91.52
   0   4   6 1522.59   98.56
   0  -4   6 1675.34   96.39
   0   4   6 1571.09  106.93
   0  -4   6 1448.69  128.76
   8  -2   6  696.81   48.25
   8  -2   6  811.30   52.20
   8   2   6  768.20   95.32
   8  -2   6  777.16   83.73
   8  -2   6  781.90  120.56
   8   2   6  738.06   55.48
  -8  -2  -6  639.90   84.85
   8   2   6  777.53   50.32
   8   2   6  715.78   72.52
   8  -2   6  478.32   50.38
   8   2   6  752.46   64.43
   8  -2   6  729.50   48.09
 -13   1  12  641.22   58.14
 -13  -1  12  821.01   58.63
 -13   1  12  623.45   55.78
 -13   1  12  654.13  112.94
 -13  -1  12  877.08  126.30
 -13   1  12  667.53   56.18
 -13   1  12  683.09   51.16
  13  -1 -12  614.63   99.38
 -13  -1  12  814.05   56.12
 -13  -1  12  834.01   94.42
 -13   1  12  630.11   61.87
 -13  -1  12  837.98   78.78
   3  -1   9  534.82   37.32
  -3  -1  -9  556.82   73.97
   3  -1   9  521.74   37.43
  -3  -1  -9  485.85   69.20
   3  -1   9  563.19   79.30
   3   1   9  504.55   39.66
   3   1   9  569.77   46.42
   3  -1   9  502.52   38.33
   3  -1   9  553.63   80.60
   3   1   9  509.69   59.28
   3   1   9  474.52   44.26
  15  -3  -1 1251.28  135.25
  15  -3  -1 1237.40   80.25
  15   3  -1 1282.65   84.02
  15   3  -1 1234.81   78.02
  15   3  -1 1311.13   86.45
 -15  -3   1 1156.41   86.69
  15   3  -1 1225.17  133.70
  15  -3  -1 1261.49   79.63
 -15   3   1 1143.85  117.64
 -15  -3   1 1166.40  117.13
  15  -3  -1 1343.94  124.56
 -15   3   1 1122.12   81.55
  15  -3  -1 1360.33   79.86
  15  -3  -1 1155.93   71.39
  14   2 -11   68.78   60.52
 -14  -2  11   78.76   22.37
 -14   2  11  158.12   39.34
 -14  -2  11   91.33   37.46
  14  -2 -11  168.72   73.09
 -14  -2  11   88.83   65.52
 -14  -2  11   88.76   21.85
  14   2 -11   56.94   18.18
 -14   2  11  143.71   29.07
  14  -2 -11   99.61   20.90
 -14  -2  11   78.01   68.43
 -14   2  11  164.63   30.34
 -14   2  11  164.06   32.14
 -14   2  11  111.01   70.63
   4   4  -7   75.04   18.97
  -4  -4   7   61.18   60.31
  -4   4   7  116.49   27.52
   4  -4  -7   57.91   50.27
  -4  -4   7   62.80   26.51
   4  -4  -7   65.20   20.69
  -4   4   7   78.86   22.14
   4  -4  -7   45.87   16.66
  -4  -4   7   70.53   22.68
  -4  -4   7   47.06   18.69
  -4  -4   7   61.06   52.54
  -4   4   7   70.60   32.60
  -4  -4   7   83.79   22.07
   4  -4  -7   70.15   60.70
   4   4  -7  114.78   61.64
  -3  -3   9  406.91   32.35
  -3   3   9  333.39   58.48
   3  -3  -9  333.08   61.27
  -3  -3   9  356.69   67.92
   3   3  -9  373.19   80.80
  -3   3   9  396.75   40.91
  -3   3   9  343.89   35.92
  -3  -3   9  325.85   36.33
  -3  -3   9  397.11   36.74
   3  -3  -9  382.61   63.64
  -3  -3   9  299.52   89.32
  -2  -2  10 1898.85  170.05
  -2   2  10 2279.60  139.99
  -2   2  10 2264.16  152.88
  -2   2  10 2157.44  125.50
  -2  -2  10 1953.20  113.85
   2  -2 -10 2577.26  183.92
  -2  -2  10 2200.18  125.60
   2   2 -10 2257.74  172.71
  -2  -2  10 2032.81  119.11
  -2   2  10 2133.82  134.15
  -2  -2  10 2113.81  170.80
 -12  -4   2  509.64   86.00
  12  -4  -2  531.28   51.35
  12  -4  -2  412.22   91.91
 -12  -4   2  525.80   48.59
  12  -4  -2  473.29   42.42
  12   4  -2  531.45   48.64
  12  -4  -2  410.40   32.57
  12   4  -2  483.83   42.25
  12   4  -2  434.73   96.77
 -12   4   2  519.14   94.30
 -12   4   2  506.98   79.05
  12  -4  -2  441.09   41.44
 -12   4   2  485.38   44.08
   8   0   7   27.10   15.96
   8   0   7   27.53   23.22
   8   0   7   30.11   56.84
 -20   0  10 1338.67   78.87
 -20   0  10 1362.54   84.58
 -20   0  10 1498.42  127.52
 -20   0  10 1439.11   89.62
 -20   0  10 1457.00  110.99
  20   0 -10 1483.34   97.04
  20   0 -10 1448.53  132.64
 -20   0  10 1562.92  140.57
 -20   0  10 1471.52   94.23
  17  -3  -5   74.83   60.02
  17  -3  -5  110.43   27.85
 -17   3   5  113.88   64.33
 -17   3   5   71.03   21.68
  17   3  -5   67.70   61.63
 -17   3   5  120.39   52.82
 -17   3   5  126.29   25.60
  17   3  -5  105.28   28.02
  17  -3  -5   84.69   17.68
  17  -3  -5   92.93   20.42
 -17  -3   5  105.41   57.22
 -17  -3   5  100.39   36.57
  17   3  -5  112.17   19.67
 -17  -3   6 1676.11  144.17
 -17  -3   6 1744.09  120.35
  17   3  -6 1600.46   97.60
  17  -3  -6 1701.97  108.87
 -17   3   6 1920.94  124.07
 -17   3   6 1939.29  156.77
  17  -3  -6 1541.64   92.46
  17   3  -6 1593.52  148.89
  17  -3  -6 1520.50   93.97
  17  -3  -6 1615.29  151.97
  17   3  -6 1629.84   95.45
 -17   3   6 1880.50  166.56
  -9  -1  12  828.54  115.20
  -9  -1  12  863.17   60.57
  -9   1  12  980.42   69.98
  -9   1  12  960.14   64.85
  -9   1  12  936.33   60.08
  -9  -1  12  870.18   78.18
  -9   1  12  924.17   86.57
  -9   1  12  933.61  112.73
  -9  -1  12  825.11  121.88
  -9  -1  12  857.89   63.17
   9  -1 -12  980.29  109.85
  -9   1  12  843.58   61.60
  -6   0  -8   32.26   33.68
   6   0   8   23.78   49.65
   6   0   8   33.32   22.33
   6   0   8   22.59   15.01
  18   2  -2   49.68   18.33
  18   2  -2   54.35   43.84
  18  -2  -2   53.10   18.73
  18   2  -2   42.43   21.61
  18  -2  -2   43.59   44.15
  18  -2  -2   44.77   19.21
 -18   2   2   24.33   15.93
  18   2  -2   51.17   25.71
 -18  -2   2   43.22   40.06
  18  -2  -2   44.48   41.44
 -18  -2   2   32.98   25.81
  18  -2  -2   44.42   15.83
 -18   2   2   57.17   30.60
  10   4  -7 1417.72   90.47
  10  -4  -7 1667.78  140.97
 -10  -4   7 1127.30   69.42
  10  -4  -7 1597.78   97.19
  10  -4  -7 1498.13   86.25
 -10   4   7 1593.79  121.13
 -10  -4   7 1128.07  123.41
  10   4  -7 1524.38  142.84
 -10  -4   7 1156.73   75.63
  10  -4  -7 1557.16  142.62
  10  -4  -7 1406.05   86.95
 -10   4   7 1518.00   95.78
 -10  -4   7 1089.32  126.98
 -10  -4   7 1147.33   90.48
 -10   4   7 1220.63   92.51
  21  -1  -7 9002.71  562.25
  21  -1  -7 8933.14  514.67
 -21  -1   7 8662.83  553.80
 -21  -1   7 9048.77  518.45
  21   1  -7 8439.51  473.56
 -21  -1   7 8573.58  502.07
  21  -1  -7 8705.85  537.61
 -21   1   7 8572.76  558.41
 -21   1   7 8747.43  499.60
  21   1  -7 8973.99  515.86
 -21   1   7 8612.99  498.37
  21   1  -7 8867.52  566.71
   4   2   8   80.62   32.80
  -4  -2  -8   92.89   51.87
   4  -2   8  113.07   18.21
   4   2   8   73.94   23.68
   4   2   8   67.83   47.21
   4  -2   8   89.60   16.86
   4   2   8   72.88   32.22
   4   2   8   55.90   15.35
   4  -2   8  108.56   20.99
  -4   2  -8   81.97   57.72
   4  -2   8   83.09   56.31
 -16   0  1211570.01  734.29
 -16   0  1211657.67  665.43
  16   0 -1210175.64  624.47
 -16   0  1211421.91  682.13
 -16   0  1210866.31  621.61
  16   0 -1211818.17  747.61
  -3  -1  11   38.56   45.20
  -3   1  11   58.45   24.45
   3  -1 -11   54.38   43.84
  -3   1  11   42.15   24.36
  -3  -1  11   42.77   18.59
  -3  -1  11   48.40   59.95
  -3  -1  11   20.90   20.65
  -3   1  11   67.73   17.41
  -3  -1  11   33.06   15.66
  -3   1  11   54.24   33.02
  -3   1  11   31.05   70.97
  -3  -1  11   33.07   32.10
 -21  -1   6   91.39   46.33
 -12   4   6  207.52   36.00
  21   1  -6  137.57   64.51
  21  -1  -6  105.91   30.07
 -12   4   6  157.31   40.01
  12   4  -6  120.51   22.22
 -12  -4   6  168.32   21.43
 -12  -4   6  218.96   58.47
 -21  -1   6  130.02   26.70
  12  -4  -6  128.83   74.00
  12   4  -6   94.76   66.42
  21  -1  -6  123.26   52.90
  12  -4  -6  149.32   23.65
 -21  -1   6  126.97   36.83
 -21   1   6  122.03   34.83
  21   1  -6  140.26   31.37
  12  -4  -6  156.08   48.88
 -12  -4   6  217.63   53.18
 -21   1   6  119.66   23.61
  21  -1  -6   91.44   55.73
 -12  -4   6  201.20   40.58
  21   1  -6  120.40   19.18
  12  -4  -6  161.58   27.70
  12  -4  -6  205.28   33.10
  10   2   5   35.28   30.80
  10  -2   5   44.82   54.23
  10   2   5   74.65   22.74
  10  -2   5   53.55   17.41
  10  -2   5   70.72   22.22
  10   2   5   31.08   59.27
  10  -2   5   77.32   21.09
 -10  -2  -5  104.54   46.72
  10   2   5   66.91   17.75
  10  -2   5   75.60   66.79
  10   0   6 7748.23  451.29
  10   0   6 7774.21  433.07
  10   0   6 7740.66  509.40
  17  -3  -4   22.47   18.93
  17   3  -4   24.25   51.04
 -17  -3   4    8.33   47.79
  17  -3  -4   32.74   51.59
  17   3  -4   15.41   22.05
  17   3  -4   24.52   16.58
 -17   3   4    9.24   17.93
  17  -3  -4   26.79   16.19
  17  -3  -4   46.71   37.42
 -17  -3   4   10.86   29.30
 -17   3   4   19.28   50.07
 -17   3   4   29.36   18.93
  17  -3  -4   27.79   22.41
  -6   2  11   46.04   37.78
  -6   2  11   51.27   26.57
  -6  -2  11   74.19   17.29
   6   2 -11   32.23   42.88
  -6   2  11   55.76   26.41
  -6  -2  11   49.58   65.09
   6  -2 -11   71.07   47.71
  -6  -2  11   21.85   14.72
  -6   2  11   40.19   20.24
  -6  -2  11   74.44   20.14
  -6   2  11   40.56   54.30
  -6  -2  11   63.29   25.58
  -6  -2  11   65.77   60.60
  -2   0  11   13.95   17.00
  -2   0  11   18.92   53.39
  -2   0  11   11.35   11.53
  -2   0  11   11.57   18.52
  -2   0  11   10.82   26.47
  -2   0  11    9.70   13.78
  18   0   0 8156.04  513.87
  18   0   0 7083.53  408.65
  18   0   0 7879.80  442.17
  18   0   0 7308.01  439.50
  -1   3  -8 1195.81  125.60
   1   3   8 1125.93   96.34
   1   3   8  916.70   80.68
  -1  -3  -8 1016.08  114.52
   1  -3   8 1058.77  107.26
   1  -3   8 1144.22   73.42
   1  -3   8 1136.71   74.22
  -1  -3  -8 1076.28   93.10
   1  -3   8 1089.14  123.83
   1  -3   8 1164.61   71.13
   1   3   8 1092.79   81.54
   1  -5   0 1450.63   96.65
  -1  -5   0 1464.51  133.23
  -1   5   0 1509.56  145.84
   1  -5   0 1506.84   91.29
   1  -5   0 1474.42  132.66
   1  -5   0 1472.55   89.96
   1  -5   0 1462.29  136.89
   1  -5   0 1490.17   92.28
  -1  -5   0 1505.70   89.71
  -1  -5   0 1478.08  133.94
  -1  -5   0 1517.32  103.23
   1   5   0 1490.91   91.92
   1   5   0 1484.01  128.34
  -9   3  10  795.18   60.20
   9  -3 -10  730.80   95.85
  -9   3  10  760.92   52.00
  -9  -3  10  871.43   71.63
  -9  -3  10  874.23   60.68
  -9  -3  10  816.28  109.89
  -9   3  10  762.61   62.09
   9   3 -10  817.30   99.21
   9  -3 -10  656.98   50.68
  -9   3  10  763.57   69.85
  -9  -3  10  895.56   59.58
  -9  -3  10  807.72  107.25
  17   3  -7  178.31   30.89
 -17   3   7  195.35   72.05
 -17  -3   7  167.31   64.60
 -17  -3   7  171.08   48.44
  17   3  -7  165.08   65.37
 -21  -1   8 5892.20  382.41
 -21   1   8 6034.46  342.41
 -17   3   7  169.69   28.53
  17  -3  -7  149.30   25.64
 -21   1   8 5555.51  363.40
  21   1  -8 5767.89  333.94
 -21   1   8 6001.84  343.12
  21   1  -8 6298.94  403.62
  21  -1  -8 6148.14  400.00
  21  -1  -8 6024.53  379.57
 -17  -3   7  185.56   45.88
 -21  -1   8 5895.21  347.67
  21  -1  -8 6397.87  353.08
  21  -1  -8 5982.25  345.95
  17   3  -7  162.25   22.56
  17  -3  -7  157.71   26.38
 -21  -1   8 5966.12  343.08
  17  -3  -7  143.48   54.10
  17  -3  -7  183.41   32.47
 -21   1   8 5206.00  334.93
 -15   1  12  110.57   28.45
 -15   1  12   93.39   72.78
 -15  -1  12   96.00   21.77
  15  -1 -12  101.45   66.43
 -15   1  12   65.81   23.19
 -15   1  12  111.35   45.12
  15  -1 -12   56.23   18.52
 -15  -1  12   87.21   24.06
 -15   1  12  126.61   28.76
 -15  -1  12   76.14   70.47
 -15  -1  12   99.41   39.06
 -15   1  12  105.47   22.60
  -1   5   1 5668.60  379.36
  -1  -5   1 5599.82  310.94
   1  -5  -1 5522.77  364.50
  -1  -5   1 5632.48  370.13
  -1  -5   1 5366.40  357.02
   1   5  -1 5249.52  363.59
   1  -5  -1 5547.49  319.35
   1  -5  -1 5746.96  328.93
   1  -5  -1 5418.87  360.76
  -1  -5   1 5681.51  318.26
   1   5  -1 5698.18  326.43
  -1  -5   1 5523.71  308.00
   1  -5  -1 5381.17  299.93
 -15   3   9 1811.11  132.65
 -15  -3   9 1611.60   96.55
  15   3  -9 1958.92  159.21
 -15  -3   9 1670.09  144.46
 -15  -3   9 1632.59  154.36
 -15  -3   9 1613.43   93.93
 -15   3   9 1726.35  116.56
  15  -3  -9 1734.28  160.03
  15  -3  -9 1823.48  110.01
 -15  -3   9 1614.70  115.17
  15   3  -9 1726.68  106.35
 -15   3   9 1742.00  109.41
  15  -3  -9 1666.09  106.46
 -11  -3  10  696.51   67.80
 -11  -3  10  629.28   99.63
  11  -3 -10  781.67   82.51
  11   3 -10  652.07   49.11
 -11   3  10  818.26   63.91
 -11   3  10  730.44   64.49
 -11  -3  10  721.06   51.24
 -11   3  10  812.02   60.68
 -11  -3  10  670.14  101.34
 -11  -3  10  708.05   53.43
 -11   3  10  822.29   87.49
  11  -3 -10  661.26   50.89
  11   3 -10  825.52  100.41
   4   0   9   49.17   48.89
   4   0   9   31.59   14.74
  -4   0  -9   27.64   38.99
   4   0   9   45.63   21.61
  11   3   3  334.36   47.75
  11   3   3  278.92   29.30
 -11  -3  -3  273.53   67.29
  11  -3   3  379.06   36.23
  11   3   3  348.71   33.24
 -11  -3  -3  229.98   43.97
 -11   3  -3  240.58   64.65
  11  -3   3  379.25   75.56
  11   3   3  337.09   81.86
  11  -3   3  315.91   33.33
  11  -3   3  350.03   30.86
 -11   3  -3  176.16   35.33
 -21  -1   5 3439.12  225.71
  21   1  -5 2957.13  166.26
  21   1  -5 2970.04  182.46
  21   1  -5 3015.73  212.99
  21  -1  -5 3196.19  235.58
  21  -1  -5 2923.89  165.74
 -21   1   5 3471.27  202.57
  21  -1  -5 3442.51  194.72
  21   1  -5 3031.24  183.31
  21  -1  -5 3145.98  189.06
  13   1   4  342.18   67.22
  10   4   1   28.81   20.56
 -10   4  -1   32.83   16.95
  13  -1   4  243.29   31.88
 -10   4  -1   20.61   67.49
  10   4   1   27.90   17.86
  10  -4   1   29.95   56.66
 -10  -4  -1   48.27   52.62
  10  -4   1   25.09   19.41
  13   1   4  280.14   26.66
  13  -1   4  157.51   95.25
  10  -4   1   37.91   14.23
  10  -4   1   34.61   18.73
 -10   4  -1   34.27   37.13
  10   4   1   46.11   21.97
  13  -1   4  264.11   39.88
 -10  -4  -1   51.73   33.15
  13  -1   4  301.06   27.20
  10  -4   1   39.42   12.91
  10   4   1   42.33   57.98
  13   1   4  340.27   46.60
  16   0   210839.54  636.34
  16   0   210520.50  689.42
  16   0   210098.99  578.63
  -1  -5  -1 1360.74  126.36
   1  -5   1 1320.63  116.03
  -1  -5  -1 1321.65   79.36
  -1  -5  -1 1385.85  132.56
   1  -5   1 1311.06   82.81
   1  -5   1 1297.54   85.82
   1  -5   1 1293.81   76.43
  -1   5  -1 1303.66  137.79
   1   5   1 1382.11  136.16
  -1  -5  -1 1347.16   94.48
   1  -5   1 1367.23   85.56
   1   5   1 1343.96   92.76
   1  -5   1 1294.11  129.96
  -6   0  12  711.78   53.50
   6   0 -12  673.29   90.20
  -6   0  12  652.70   45.94
  -6   0  12  709.92   70.40
  -6   0  12  700.75   58.85
  -6   0  12  678.55  110.22
   3  -5  -1  249.99   58.54
   3  -5  -1  232.29   24.79
   3  -5  -1  256.01   36.30
  -3  -5   1  252.77   39.07
   3  -5  -1  261.97   38.80
   3  -5  -1  262.14   70.91
   3   5  -1  245.91   34.67
   3  -5  -1  288.80   30.46
  -3  -5   1  252.93   63.53
  -3  -5   1  229.31   26.89
  -3  -5   1  262.61   70.34
  -3   5   1  239.48   75.11
   3   5  -1  246.98   81.47
 -20  -2   6  445.95   72.72
 -20   2   6  448.67   56.28
  20  -2  -6  403.73   39.50
  20  -2  -6  290.75   28.05
  20  -2  -6  333.71   36.36
  20  -2  -6  469.77   78.96
  20   2  -6  334.65   36.30
  20   2  -6  257.04   33.14
 -20   2   6  412.71   33.71
 -20  -2   6  393.10   50.16
  20   2  -6  323.78   83.78
 -20   2   6  430.70   91.07
  20   2  -6  292.30   29.47
  20  -2  -6  330.89   69.92
  -2   4   7  150.96   36.12
  -2  -4   7  191.21   25.71
  -2   4   7  148.57   38.08
   2  -4  -7  106.01   19.01
  -2   4   7  221.61   33.31
   2  -4  -7  159.43   73.27
  -2  -4   7  181.43   73.52
   2   4  -7   88.76   69.30
  -2  -4   7  207.22   54.36
  -2  -4   7  148.60   25.91
   2  -4  -7  136.16   23.47
   2  -4  -7  117.80   54.12
  -2  -4   7  250.05   31.18
  -7  -3  10 1872.60  165.42
  -7  -3  10 1813.73  159.72
  -7  -3  10 1838.11  109.71
  -7   3  10 1720.42  102.56
  -7   3  10 1831.12  123.25
   7  -3 -10 1757.11  150.23
  -7  -3  10 1836.66  119.91
  -7   3  10 1805.41  116.67
  -7  -3  10 1825.06  107.99
  -7   3  10 1895.69  123.77
  -7  -3  10 1931.18  113.11
   7   3 -10 1715.39  145.11
  12   4  -1  326.48   87.41
 -12   4   1  443.73   97.38
  12  -4  -1  311.59   82.06
  12   4  -1  295.24   33.60
 -12   4   1  417.61   40.80
 -12  -4   1  390.62   65.06
 -12   4   1  440.82   71.55
  12  -4  -1  381.60   42.39
  12   4  -1  266.99   37.92
 -12  -4   1  386.62   55.41
  12  -4  -1  328.67   34.97
  12  -4  -1  419.88   33.43
  12  -4  -1  365.47   37.59
 -20  -2   7 3762.74  262.02
  20  -2  -7 4107.59  282.78
 -20  -2   7 3713.53  219.78
  20  -2  -7 4029.71  229.64
 -20   2   7 3941.38  227.55
 -20   2   7 3657.90  276.81
  20   2  -7 4077.15  289.73
  20   2  -7 3871.61  212.99
 -20   2   7 3906.20  234.68
  20  -2  -7 4278.28  298.28
  20  -2  -7 4025.58  221.64
  20   2  -7 3874.00  227.75
 -18   2  10  729.49   56.71
 -18  -2  10  594.90   48.43
  18  -2 -10  651.88   49.40
 -18  -2  10  729.51   98.38
 -18   2  10  596.26   52.72
 -18   2  10  851.37   60.87
 -18   2  10  647.78  102.74
 -18  -2  10  671.88   47.99
 -18   2  10  754.69   81.80
 -18   2  10  745.40  100.63
 -18  -2  10  567.82   43.84
 -18  -2  10  742.50   76.19
  18   2 -10  730.15   56.41
  18  -2 -10  780.18  110.17
 -18  -2  10  592.64   71.08
  18   2 -10  775.28   97.13
   1  -1  10  733.19   47.89
   1   1  10  718.97   72.06
   1  -1  10  673.49   53.46
   1  -1  10  767.08   52.31
   1  -1  10  801.36  102.94
   1   1  10  800.94   61.35
  -1   1 -10  771.10   90.21
   1  -1  10  856.22  105.49
   1  -1  10  756.21   50.48
   1   1  10  849.64   67.01
  -1  -1 -10  702.49   76.64
  -3  -5   0  115.07   46.13
   3  -5   0  120.36   48.53
   3  -5   0   90.23   18.49
   2   2   9  129.81   40.74
   3   5   0  110.04   29.50
   2  -2   9  186.70   23.13
   3  -5   0  100.44   24.02
  -3  -5   0  130.91   53.50
   2  -2   9  198.49   23.41
   2  -2   9  139.58   19.46
   3  -5   0   87.99   29.38
   3  -5   0  105.20   22.58
  -2   2  -9   99.68   61.35
   2   2   9  150.87   36.96
   3  -5   0  104.24   63.11
  -2  -2  -9  165.57   61.56
  -3   5   0   72.82   70.44
  -3  -5   0  106.35   19.51
   2   2   9  183.72   29.73
   3   5   0   97.67   68.32
  -3  -5   0  143.06   35.26
   2  -2   9  161.73   66.58
  -7   1  12   92.54   24.58
   7  -1 -12  103.26   57.49
  -7   1  12  112.40   59.23
  -7  -1  12   56.22   34.29
   1  -5  -2   21.06   43.84
  -7   1  12  116.05   20.54
   1   5  -2   18.14   14.99
  -1  -5   2    6.58   39.57
  -7   1  12  125.73   25.62
   1  -5  -2   17.61   19.83
  -7   1  12   80.23   44.25
   1  -5  -2    5.93   13.38
  -7   1  12  121.94   23.65
  -1  -5   2    1.12   12.13
  -7  -1  12   44.91   23.13
  -7  -1  12   56.67   54.78
  -7  -1  12   33.94   68.10
  -7  -1  12   63.71   16.56
  -1   5   2   -0.15   47.61
  -1  -5   2    5.02   43.97
   1   5  -2    4.11   51.04
   1  -5  -2    8.67   17.19
   1  -5  -2    5.43   39.79
  -1  -5   2    7.53   15.74
  -1   5   2    2.91   15.38
  -1  -5   2   10.44   19.85
   3   5  -2   14.18   55.93
  -3  -5   2   18.61   46.42
   3  -5  -2   21.63   43.48
  -3   5   2   45.94   17.67
   3   5  -2    3.37   20.79
   3  -5  -2   15.42   23.62
  -3  -5   2    4.87   23.82
  -3  -5   2   19.53   43.38
   3  -5  -2   10.28   45.20
   3  -5  -2    5.63   17.39
   3  -5  -2   18.14   22.29
  -3  -5   2    8.18   15.20
  -3   5   2    5.04   51.03
  12   0   5   97.30   25.13
  12   0   5   97.73   71.65
  12   0   5  117.09   34.34
 -16  -2  11  172.71   42.20
 -16  -2  11  159.26   25.20
  16  -2 -11  114.37   74.01
 -16  -2  11  125.22   68.25
 -16   2  11  207.65   27.70
  16  -2 -11  149.14   25.91
 -16  -2  11  141.61   23.95
 -16  -2  11  154.80   66.20
 -16   2  11  153.77   32.14
 -16   2  11  147.75   55.10
  16   2 -11  115.20   56.13
 -16   2  11  106.50   30.67
 -16   2  11  132.44   72.13
  16   2 -11  123.75   22.87
 -17  -3   3  363.50   46.81
 -17   3   3  256.26   31.27
  17  -3  -3  305.45   29.59
  17  -3  -3  317.48   35.64
  17   3  -3  311.04   36.81
  17   3  -3  349.87   80.40
 -17   3   3  380.37   79.13
  17  -3  -3  328.42   39.10
 -17  -3   3  322.57   72.33
  17   3  -3  345.04   39.74
  17  -3  -3  360.94   77.93
 -17   3   3  380.07   48.09
  17  -3  -3  424.29   84.99
  17   3  -3  336.51   33.32
  17  -3  -3  319.39   33.72
  12  -2   4  923.70   95.40
 -12  -2  -4  920.17   97.40
  12  -2   4  968.55  136.78
  12   2   4  935.94   58.85
  12  -2   4  953.85   61.47
  12  -2   4  905.87   71.99
  12   2   4  894.45   74.94
  12  -2   4  879.17   57.41
  12   2   4  856.79  113.56
 -21  -1   9 2269.29  181.39
  20   0  -2 4211.09  241.05
 -21   1   9 2235.63  180.84
 -21  -1   9 2336.34  156.14
  21   1  -9 2375.06  179.37
  21  -1  -9 2381.79  147.62
  21   1  -9 2419.43  172.53
 -21  -1   9 2201.88  132.72
 -21   1   9 2464.62  144.50
  20   0  -2 4062.73  298.02
 -21   1   9 2195.20  151.50
 -21   1   9 2309.37  187.84
  21  -1  -9 2143.08  185.72
  21   1  -9 2242.52  139.46
  20   0  -2 4080.93  248.94
  20   0  -2 3930.57  222.30
 -21   1   9 2290.57  137.29
 -21   1   9 1978.81  120.99
 -20  -2   5 7031.33  447.10
  20  -2  -5 6990.54  394.76
  20  -2  -5 7395.31  426.41
 -20  -2   5 7261.91  425.10
  20  -2  -5 7368.94  467.57
 -20   2   5 7271.02  482.13
  20   2  -5 7182.13  417.07
  20   2  -5 7154.76  473.28
  20  -2  -5 7542.97  490.03
 -20   2   5 6620.31  394.05
  20  -2  -5 7130.35  408.80
  20   2  -5 7412.56  413.92
  20   2  -5 7041.50  408.03
 -20   2   5 7747.08  436.41
  -4  -4  -5  111.82   66.09
   4  -4   5  106.92   70.57
   4   4   5  196.91   54.42
  -4   4  -5   49.88   74.44
   4   4   5  178.39   49.29
   4  -4   5  112.99   24.77
   4   4   5  147.74   19.98
   4  -4   5  139.00   26.70
   4   4   5  125.60   25.87
   4  -4   5  131.32   24.99
   4   4   5  186.04   38.63
   4   4   5  140.66   32.16
 -13  -3  10 4316.41  240.97
 -13   3  10 4461.56  283.65
 -13  -3  10 3983.14  291.91
 -13   3  10 4288.70  241.10
  13  -3 -10 4246.31  297.23
 -13  -3  10 4194.27  252.74
  13   3 -10 3937.75  229.95
 -13   3  10 4238.46  245.53
 -13  -3  10 4535.40  257.27
   6   4   4  986.98   60.90
   6   4   4 1013.29  108.58
   6   4   4 1037.62   80.78
   6   4   4  965.04   63.69
  13   3 -10 4384.38  292.91
 -13   3  10 4565.36  264.51
   6   4   4  937.70   72.69
 -13  -3  10 4384.47  309.41
  -6  -4  -4  897.48   91.73
   6  -4   4 1018.78  120.65
  13  -3 -10 4094.75  236.72
   6   4   4  904.71   75.64
   6  -4   4  962.44   65.93
   6  -4   4  934.30   65.57
   6  -4   4  952.37   63.24
  -6   4  -4  900.07  120.51
   6  -4   4  939.76   66.72
  22   0  -7  146.10   35.07
  22   0  -7  145.14   74.82
 -22   0   7  162.26   34.96
  19   1 -11 3579.90  208.44
  12  -4  -7 2216.76  168.56
  12  -4  -7 2055.33  159.75
  12  -4  -7 1987.40  114.04
 -12   4   7 2078.67  134.26
 -12  -4   7 2055.11  169.96
  19   1 -11 3469.12  251.58
  12   4  -7 1994.35  124.39
  12  -4  -7 2102.97  134.17
  19  -1 -11 3548.36  207.70
  12   4  -7 2097.34  178.78
  19  -1 -11 4146.40  298.61
 -19  -1  11 3284.62  188.28
 -12  -4   7 1920.19  174.70
 -12  -4   7 1888.73  128.42
 -12  -4   7 1945.84  109.31
 -19   1  11 3647.19  214.75
 -19   1  11 3747.38  214.82
 -12  -4   7 1973.56  115.03
 -19   1  11 4019.70  256.44
 -19   1  11 3781.85  279.23
  12  -4  -7 2047.41  117.60
 -19  -1  11 3332.18  205.19
 -19  -1  11 3661.85  209.81
 -19   1  11 3410.96  257.26
 -19  -1  11 3227.60  186.69
 -12   4   7 2046.35  145.46
 -19   1  11 3573.76  206.33
 -19  -1  11 3205.81  243.77
  17   3  -8 1188.83   76.24
  17  -3  -8 1370.02   86.34
  17   3  -8 1288.25  129.97
 -17   3   8 1251.96  124.36
  17  -3  -8 1338.71  143.91
  17  -1   1  873.41   75.00
 -17  -3   8 1175.97   97.65
  17   1   1  684.93   51.57
 -17  -3   8 1065.50   66.79
  17   1   1  622.67   68.56
  17   3  -8 1335.82   79.64
  17  -1   1  896.09  118.44
  17  -1   1  685.12   49.19
 -17  -3   8 1113.67  111.23
 -17   3   8 1256.84  109.26
  17  -1   1  848.52   59.04
  17  -3  -8 1286.19   89.14
 -17   3   8 1166.47   81.79
 -17  -3   8 1113.17  124.01
  17  -3  -8 1391.80  123.28
  17   1   1  652.31  114.06
 -20   2   8  189.38   25.05
 -20  -2   8  289.04   48.84
 -20   2   8  276.70   40.68
  20   2  -8  186.08   23.43
 -20  -2   8  192.19   22.24
 -20   2   8  227.95   60.85
  20  -2  -8  164.60   66.73
  20  -2  -8  195.76   35.64
 -20  -2   8  238.92   67.12
  20  -2  -8  164.30   23.84
  20   2  -8  227.48   36.94
  20   2  -8  236.16   68.99
  22   0  -8 2776.09  202.24
 -22   0   8 2657.85  158.18
 -22   0   8 2744.14  203.87
 -22   0   8 2522.06  167.06
 -22   0   8 2770.77  166.51
  22   0  -8 2665.65  188.75
  22   0  -8 2789.50  169.90
  22   0  -6   83.51   19.17
 -22   0   6  123.39   35.31
  22   0  -6  132.42   24.64
  22   0  -6   98.87   62.75
   1   5   2 3562.64  256.38
  -1  -5  -2 3192.09  225.79
   1  -5   2 3371.64  186.45
  -1   5  -2 2996.97  244.92
  -1  -5  -2 3258.45  181.18
   1  -5   2 3263.20  190.71
   1   5   2 3383.04  200.03
   1  -5   2 3346.73  188.90
  -1  -5  -2 3173.35  233.30
   1   5   2 3450.73  203.04
  -1  -5  -2 3206.20  194.11
   1  -5   2 3200.14  236.14
   1  -5   2 3577.19  241.77
   1  -5   2 3517.53  199.30
  -8  -4   8  286.63   29.28
   8  -4  -8  248.78   34.01
  -8   4   8  294.78   35.42
  -8  -4   8  334.77   76.66
   8  -4  -8  248.90   76.07
  -8  -4   8  317.99   32.91
  -8   4   8  297.80   58.99
   8  -4  -8  249.82   31.39
   8  -4  -8  262.07   76.53
   8   4  -8  274.66   33.71
  -8   4   8  251.78   37.38
  -8  -4   8  321.08   76.64
  -8  -4   8  299.18   43.92
   8   4  -8  289.55   78.33
  19  -1  -1  908.26   71.48
  19   1  -1 1031.11   69.29
  19   1  -1 1100.02   72.66
  19   1  -1 1117.05  130.42
  19  -1  -1  965.78   65.38
  19  -1  -1 1002.29   72.37
  19  -1  -1 1173.16   71.49
  19   1  -1 1110.77   88.05
  19  -1  -1 1025.20  125.94
   3   5   1  772.19   62.04
   3  -5   1  762.75   60.43
  -3  -5  -1  765.48   50.86
  -3  -5  -1  795.14  105.09
   3  -5   1  779.03   86.54
  -3  -5  -1  757.78   91.20
   3  -5   1  782.24  105.48
   3  -5   1  771.97   56.51
  -3   5  -1  773.33  112.51
   3   5   1  733.18   85.88
   3  -5   1  821.83   64.42
   3  -5   1  742.18   51.31
   3  -5   1  792.66   53.99
  -3  -5  -1  783.95   68.40
   5  -5  -2  913.67   58.09
   5   5  -2  903.39  122.45
   5  -5  -2  884.04   71.29
  -5   5   2  967.12  112.61
   5  -5  -2  884.21  109.28
  -5  -5   2  983.13   77.46
  -5   5   2  896.88   68.51
   5   5  -2  941.69   69.28
   5  -5  -2  930.79   64.08
  -5  -5   2  898.70   59.35
   5  -5  -2  973.04   65.95
   5  -5  -2  983.67   97.99
  -5  -5   2  923.49  104.52
  -5  -5   2  918.65  109.16
   2   0  10  439.18   39.90
  16  -2   1 1286.49   79.60
  16  -2   1 1061.22   71.99
  16   2   1 1054.46  115.48
   2   0  10  373.08   32.60
 -16  -2  -1  857.44   97.85
  16  -2   1 1067.42  135.01
  16  -2   1 1025.50   87.52
  -2   0 -10  373.71   61.62
  16   2   1 1047.26   69.87
   2   0  10  366.26   41.44
  16   2   1  999.54   72.56
  16   2   1 1164.93   92.75
  15  -3   0 2491.00  143.47
  15  -3   0 2579.33  147.38
  -2   4  -611894.64  773.05
  -2  -4  -612006.93  771.20
 -15  -3   0 2789.26  205.64
   2  -4   612362.97  713.74
  15  -3   0 2659.89  203.41
 -15  -3   0 2654.75  164.86
  15   3   0 2589.48  161.43
  15  -3   0 2435.31  143.74
  15  -3   0 2797.05  224.77
   2   4   612268.85  735.57
   2  -4   612163.18  702.58
  15   3   0 2615.50  152.32
   2   4   612019.29  691.39
  15   3   0 2590.91  150.64
 -15   3   0 2559.45  193.11
  15   3   0 2670.72  221.02
   2  -4   612271.41  791.93
  -2  -4  -612821.50  792.22
 -15   3   0 2714.65  165.94
   2   4   612462.95  733.05
   2  -4   612054.62  690.35
   2   4   613863.42  852.48
  15  -3   0 2563.82  152.16
   2   4   612707.23  747.82
  21   1  -4 2526.70  144.37
  21  -1  -4 2500.21  146.20
  21  -1  -4 2419.34  199.97
 -21   1   4 2461.15  161.85
  21   1  -4 2533.74  205.86
  21  -1  -4 2687.97  161.69
  21   1  -4 2608.70  165.42
  21  -1  -4 2569.56  145.62
  21   1  -4 2715.24  164.52
   5  -5  -1  452.61   40.28
   5  -5  -1  410.83   45.37
   5  -5  -1  430.78   68.75
  -5  -5   1  454.36   52.03
  -5  -5   1  471.01   36.13
   5  -5  -1  382.63   32.94
  -5   5   1  467.56   94.54
   5  -5  -1  404.71   82.52
   5   5  -1  418.35   90.50
   5  -5  -1  431.65   42.68
   5   5  -1  467.61   40.70
  -5  -5   1  472.72   73.39
  -5  -5   1  485.25   88.26
  -3   5   3 1228.86   93.48
  -3  -5   3 1288.70   81.72
   3  -5  -3 1448.41  133.03
  -3  -5   3 1277.83   89.60
   3  -5  -3 1465.21   89.26
   3   5  -3 1390.37   91.63
  -3  -5   3 1278.56  124.02
  -3  -5   3 1268.72   75.41
  -3  -5   3 1284.43  128.71
  -3   5   3 1336.67  132.75
   3  -5  -3 1392.73   88.85
   3  -5  -3 1458.10  138.07
   3   5  -3 1426.48  150.00
  -3   5   3 1238.58   83.03
 -20   0  11   97.25   23.09
 -20   0  11   82.09   22.95
 -20   0  11  106.91   52.13
 -20   0  11   89.37   19.97
 -20   0  11   65.01   21.74
 -20   0  11   99.88   67.08
  20   0 -11   95.71   59.17
 -20   0  11   75.66   43.73
  20   0 -11  100.06   25.37
  -1   3   9 2908.58  176.83
  -1  -3   9 3160.01  179.79
  -1  -3   9 2872.37  166.05
  -1   3   9 3042.77  187.53
  -1  -3   9 2983.79  233.10
  -1   3   9 3111.65  203.64
  -1  -3   9 3023.84  172.76
   1  -3  -9 2707.24  156.94
  -1  -3   9 2944.04  219.87
   1   3  -9 3032.04  224.57
   1  -3  -9 2923.57  225.65
   1  -3  -9 2918.34  200.25
 -18   0  12  168.93   29.74
  18   0 -12  113.02   72.20
  18   0 -12  146.47   24.64
 -18   0  12  165.20   28.78
 -18   0  12  136.29   27.22
 -18   0  12  132.14   50.75
 -18   0  12  145.22   78.96
  -6  -4   8 1641.45  108.94
   6   4  -8 1239.80   79.38
   6  -4  -8 1106.21   73.00
  -6  -4   8 1709.87  156.67
  -6   4   8 1260.52  114.58
   6  -4  -8 1276.88   82.57
   6   4  -8 1101.21  109.97
  -6  -4   8 1331.53   87.62
   6  -4  -8 1078.87  130.07
   6  -4  -8 1147.74  123.86
  -6  -4   8 1708.60  103.24
  -6   4   8 1522.35  105.95
  -6  -4   8 1621.90  149.83
  -6  -4   8 1620.97   91.95
  -6   4   8 1239.44   89.62
 -17  -1  12 6565.45  372.56
 -17   1  12 6702.60  413.43
 -17   1  12 5972.66  341.38
 -17  -1  12 6078.72  421.40
  17  -1 -12 5891.02  341.49
 -17  -1  12 6375.98  384.54
  17   1 -12 5656.72  332.25
  17   1 -12 6651.06  439.23
 -17  -1  12 6313.03  360.11
  17  -1 -12 6339.57  430.57
 -17   1  12 6757.68  388.81
 -17   1  12 6276.10  364.55
 -17   1  12 6428.63  446.84
 -17  -1  12 6647.32  379.40
   8   4   3  415.35   35.71
   8  -4   3  379.50   37.77
  -8  -4  -3  371.15   54.94
   8   4   3  438.34   39.23
   8  -4   3  377.82   37.78
   8   4   3  399.85   47.58
   8  -4   3  385.63   38.15
  -8   4  -3  370.85   98.65
   8  -4   3  366.63   85.24
  -8  -4  -3  378.62   81.56
   8  -4   3  357.89   33.79
   8   4   3  388.32   84.97
 -14  -4   4  135.60   50.64
 -14  -4   4  156.67   32.16
 -14   4   4  148.86   32.83
  14  -4  -4  151.54   57.72
  14  -4  -4  144.86   22.24
  14  -4  -4  167.34   26.88
  14   4  -4  123.04   33.52
  14   4  -4  147.57   77.23
 -14   4   4  220.28   64.35
  14   4  -4  153.34   26.37
 -14   4   4  178.35   66.46
  14  -4  -4  163.98   34.24
  14   4  -5  484.09   35.71
  14  -4  -5  430.43   42.10
 -14   4   5  444.62   50.68
 -14  -4   5  421.49   46.56
 -14   4   5  396.92   86.76
 -14  -4   5  453.27   89.75
  14  -4  -5  464.57   41.90
  14  -4  -5  474.54   95.98
  14   4  -5  469.18   48.89
  14  -4  -5  445.63   49.44
  14   4  -5  531.52   97.51
 -18  -2   1  110.43   48.18
  18   2  -1   80.80   56.99
 -18   2   1  149.83   35.96
  18  -2  -1  145.58   23.27
  18  -2  -1  100.05   73.46
  18   2  -1  124.27   34.65
  18  -2  -1  123.94   22.40
  18   2  -1   95.70   23.77
  18  -2  -1   97.10   23.76
  18   2  -1  107.15   22.85
  -5  -3  10  871.31   64.41
  -5   3  10  780.78   61.62
  -5   3  10  898.68   75.80
  -5   3  10  702.41   53.59
   5  -3 -10  809.28  116.04
  -5  -3  10  661.34   66.24
  -5   3  10  807.21   82.61
   5  -3 -10  705.09   88.88
  -5  -3  10  950.39  125.10
  -5  -3  10  829.86  105.71
  -5  -3  10  701.15   51.58
   5   3 -10  744.43   95.24
  -5  -3  10  693.52   54.38
  -1   5   3  128.76   30.34
  -1   5   3  131.75   61.92
  -1  -5   3  127.24   63.77
  -1  -5   3  115.27   23.93
   1   5  -3   78.73   73.02
   1   5  -3  108.37   21.59
  -1  -5   3   90.45   25.24
  -1  -5   3  121.01   54.80
  -1  -5   3  120.20   19.60
   1  -5  -3  129.90   65.35
   1  -5  -3  103.89   21.26
   1  -5  -3  126.03   30.24
   1  -5  -3  110.20   57.11
 -10  -4   8   14.36   16.62
 -10  -4   8   19.22   51.74
 -10   4   8   11.17   21.76
  10   4  -8    7.03   16.88
 -10  -4   8   21.46   29.91
 -10  -4   8   14.00   15.01
  10  -4  -8   42.44   21.43
  -4   2  11   57.68   27.93
  -4  -2  11   60.81   20.02
  -4  -2  11   66.73   56.83
  -4  -2  11   29.24   14.92
  10  -4  -8   32.71   40.40
  10   4  -8   19.45   52.91
  -4  -2  11   59.72   65.16
 -10   4   8   31.74   20.66
   4   2 -11   66.34   46.82
   4  -2 -11   48.72   49.95
  10  -4  -8   13.12   14.38
  10  -4  -8   20.27   14.20
  -4   2  11   58.23   28.99
  -4   2  11   62.40   39.92
  -4   2  11   37.83   18.42
  -4  -2  11   24.61   27.21
  -4  -2  11   55.27   21.84
  10  -4  -8   24.64   49.54
 -10   4   8   32.57   38.91
 -10  -4   8   10.80   54.61
  -5   5   3 3810.91  220.41
  -5  -5   3 4017.83  223.67
   5  -5  -3 4085.17  271.12
   5  -5  -3 3811.67  223.89
   5  -5  -3 4205.05  230.46
  -5  -5   3 3825.99  270.71
  -5   5   3 3052.50  190.56
   5   5  -3 4040.54  236.12
  -5   5   3 4048.99  281.86
   5   5  -3 4094.71  302.61
  -5  -5   3 4026.05  278.97
   5  -5  -3 4077.72  229.13
   5  -5  -3 3868.05  277.32
  -5  -5   3 4055.30  238.43
  13  -3   2  694.96  114.86
 -13  -3  -2  671.75   60.50
  13  -3   2  608.06   86.80
 -13   3  -2  556.70   52.09
  13   3   2  673.08   61.60
  13  -3   2  568.43   41.27
  13   3   2  675.85  104.67
 -13  -3  -2  640.05   90.78
  13  -3   2  599.95   49.49
  13   3   2  619.19   45.73
  13   3   2  644.60   48.31
  13  -3   2  596.76   47.96
 -13   3  -2  544.95   77.22
 -20   2   4  207.40   28.73
 -20  -2   4  238.55   41.39
 -20  -2   4  245.05   60.84
  20  -2  -4  159.02   68.95
  20  -2  -4  182.95   29.69
  20  -2  -4  290.42   77.88
  20   2  -4  191.23   29.57
  20  -2  -4  202.15   36.36
  20   2  -4  174.10   33.94
 -20   2   4  229.97   45.60
  20   2  -4  192.66   27.34
  20  -2  -4  206.87   24.50
  20   2  -4  171.10   78.47
   5  -5   0  143.41   25.30
  -5  -5   0   94.27   27.61
  -5   5   0  106.82   72.79
  -5  -5   0  151.80   51.11
   5  -5   0  118.64   20.84
   5  -5   0  120.17   21.73
  -5  -5   0   94.38   49.94
   5   5   0  123.35   52.88
   5  -5   0   98.65   69.55
   5  -5   0  121.93   29.21
   5  -5   0  138.99   46.51
   5   5   0  169.17   32.15
  -5  -5   0  112.61   21.57
  22   0  -9  109.28   50.55
  22   0  -9  142.34   33.49
 -22   0   9  142.41   29.92
  22   0  -9  117.32   55.99
 -22   0   9   90.57   63.14
 -22   0   9  108.67   28.29
 -22   0   9  135.22   37.84
 -22   0   9  122.85   57.46
  22   0  -5   45.00   43.91
  22   0  -5   30.64   16.35
 -22   0   5   50.98   31.81
  22   0  -5   42.59   26.28
  22   0  -5   41.98   15.01
  14  -4  -3 2118.94  130.30
  14  -4  -3 2137.53  130.22
 -14  -4   3 2301.45  168.16
  14   4  -3 2146.14  136.49
  14  -4  -3 2071.04  118.49
  14  -4  -3 2182.06  137.57
 -14  -4   3 2323.96  153.49
  14  -4  -3 2043.71  185.55
  14   4  -3 2136.79  127.28
 -14   4   3 2374.57  190.60
  14   4  -3 1975.31  160.94
 -14   4   3 2391.97  201.89
 -14   4   3 2358.67  145.00
  14  -4  -6  343.20   44.81
 -14  -4   6  285.70   51.31
 -14  -4   6  315.60   68.85
 -14  -4   6  253.66   78.49
  14  -4  -6  385.50   33.89
  14  -4  -6  370.97   36.74
  14   4  -6  356.21   36.52
  14  -4  -6  365.14   73.05
 -14   4   6  381.10   47.90
  14   4  -6  337.11   84.35
 -20   2   9 1592.53  112.40
 -20  -2   9 1475.04   87.95
 -20   2   9 1718.29  105.08
  20   2  -9 1709.14   98.61
  20  -2  -9 1960.39  114.28
 -20   2   9 1568.03  143.78
  20   2  -9 1716.51  112.09
 -20   2   9 1807.04  135.95
  20  -2  -9 1786.78  117.52
  20   2  -9 1618.53  130.65
  20  -2  -9 1745.49  156.09
 -20  -2   9 1672.60  124.15
 -20  -2   9 1576.01  147.75
  20   2  -9 1856.95  152.74
  14   0   4  422.10   52.68
  15  -1   3 2543.95  146.37
  14   0   4  400.74  100.72
  15   1   3 2541.64  164.42
  15  -1   3 2750.12  174.29
  15  -1   3 2592.11  150.94
  15  -1   3 2691.07  240.58
  15   1   3 2609.51  198.37
  15   1   3 2522.32  142.81
  14   0   4  472.91   38.43
   0  -2  10  624.36   46.51
   0  -2 -10  585.05   77.71
   0  -2 -10  535.50   90.40
   0   2  10  545.60   66.50
   0   2 -10  535.86   83.42
   0  -2  10  546.02   42.76
   0  -2  10  652.32  102.75
   0   2  10  526.55   52.74
   0  -2  10  667.21   91.17
   0   2  10  677.75   60.27
   0  -2  10  640.74   48.39
 -12   4   0 1777.41  147.86
 -12  -4   0 1817.52  129.89
 -12   4   0 1607.87  103.05
 -12  -4   0 1699.97  152.34
 -12   4   0 1979.11  194.47
  12  -4   0 2051.15  160.27
  12   4   0 2033.48  125.48
  12  -4   0 1961.70  113.47
  12  -4   0 2080.91  123.42
  12  -4   0 1993.31  121.35
  12   4   0 1990.73  128.69
  12   4   0 2052.78  119.69
  12  -4   0 1921.45  112.70
  12   4   0 2025.68  159.41
 -12  -2  12 1505.62  161.89
 -12  -2  12 1551.96   94.89
 -12   2  12 2361.01  146.21
 -12  -2  12 1700.61  115.24
 -12   2  12 2228.48  138.82
 -12   2  12 2258.94  149.50
 -12   2  12 1849.34  123.82
 -12  -2  12 1682.52  172.44
 -12   2  12 2141.63  201.68
 -12  -2  12 1535.44  104.19
  12  -2 -12 2539.11  203.91
 -12   0  13   12.72   18.99
  12   0 -13   17.00   52.00
 -12   0  13   32.10   72.91
 -12   0  13   19.85   36.37
 -12   0  13   17.38   22.71
  21   1 -10  164.17   67.60
 -21   1  10  238.74   51.49
  21  -1 -10  212.18   36.34
 -17   3   2  812.06   71.39
  17   3  -2  737.72   52.68
 -17  -3   2  788.44   69.97
 -17  -3   2  839.95   98.71
  17  -3  -2  715.12   96.13
  21  -1 -10  255.41   73.23
  17   3  -2  792.20   61.58
 -21   1  10  202.76   33.86
  17   3  -2  776.85   65.13
 -21  -1  10  159.41   64.95
  17   3  -2  751.68   97.00
 -21  -1  10  166.07   49.37
 -21  -1  10  163.52   23.41
 -21  -1  10  146.72   69.44
  17  -3  -2  817.34   55.88
  17  -3  -2  744.04   50.69
 -21   1  10  264.23   30.14
 -21   1  10  136.42   34.18
 -21   1  10  122.48   72.17
  17  -3  -2  907.31  123.52
 -21   1  10  286.80   78.35
 -17   3   2  854.95   87.93
 -21  -1  10  244.40   31.03
  21   1 -10  221.01   35.09
  21   1 -10  140.27   56.25
  17  -3  -2  788.73   53.75
 -21  -1  10  156.33   20.42
  17  -3  -2  756.83   56.90
   7   3   6 4105.44  283.27
  -7  -3  -6 3703.46  265.88
   7   3   6 3933.10  241.26
  -7   3  -6 3779.10  282.46
   7  -3   6 3896.22  222.08
   7  -3   6 3900.79  218.35
   7   3   6 4302.32  267.88
   7  -3   6 3934.57  230.60
   7   3   6 3882.29  219.20
   7  -3   6 3880.31  280.27
   7   3   6 4053.15  241.19
   4  -4  -8 2464.63  205.58
  -4   4   8 2466.77  171.88
  -4  -4   8 2387.98  152.84
  -4   4   8 2477.06  151.63
   4  -4  -8 2370.53  135.44
  -4  -4   8 2455.48  145.96
  -4   4   8 2532.37  157.22
  -4  -4   8 2534.92  206.25
  -4  -4   8 2504.78  144.92
  -4  -4   8 2514.35  195.02
  -4  -4   8 2688.11  155.98
   4   4  -8 2549.12  190.30
   4  -4  -8 2302.26  177.66
   4  -4  -8 2350.44  138.23
 -10   2  12  506.80   57.84
 -10   2  12  396.94   29.46
   0  -4  -7 1654.91  166.56
   0   4   7 1985.46  117.55
 -10  -2  12  397.95   41.12
 -10  -2  12  414.85   55.65
 -10   2  12  456.32   47.48
 -10   2  12  509.20   50.69
   0   4   7 1718.79  116.82
 -10  -2  12  415.14   36.08
 -10  -2  12  467.12  101.06
  10  -2 -12  376.03   83.99
   0  -4   7 1739.18  111.90
   0  -4   7 1933.27  157.53
   0  -4   7 2117.08  125.06
   0   4   7 1872.62  146.02
 -10  -2  12  400.47  102.30
   0  -4   7 2185.78  133.39
   0   4   7 2018.93  132.87
 -10   2  12  410.69   39.74
   0  -4   7 2145.19  191.96
   0   4  -7 1608.87  165.40
 -10   2  12  490.48   89.02
   0  -4  -7 1724.64  141.15
  -5   1  12 1503.83  117.94
  -5  -1  12 1647.52   98.66
  -5  -1  12 1657.62  167.90
  -5   1  12 1320.47  164.21
  -5   1  12 1420.84   90.55
  -5  -1  12 1789.93  109.38
  -5   1  12 1465.10  102.84
  -5  -1  12 1419.64  110.66
  -5   1  12 1555.10  101.46
   5  -1 -12 1468.37  133.64
  -5   1  12 1397.50   85.47
  -5  -1  12 1630.84  163.13
 -15  -3  10   64.46   37.89
 -15   3  10   97.03   45.61
  15   3 -10   78.15   54.76
  15  -3 -10   73.63   26.27
 -15  -3  10   51.37   18.60
 -15   3  10   38.86   26.28
 -15  -3  10   68.18   49.00
 -14   0  13   34.04   23.56
 -15  -3  10   62.12   59.30
 -15   3  10   29.91   32.63
 -15  -3  10   63.33   20.15
  15  -3 -10   76.76   70.13
 -14   0  13   38.12   21.60
 -14   0  13   40.84   39.24
  15  -3 -10   97.66   25.59
  15   3 -10   53.61   20.60
 -14   0  13   62.64   70.69
  14   0 -13   36.60   61.57
 -14  -2  -3   56.35   46.79
  14   2   3   55.24   68.15
  14  -2   3   96.13   22.91
  14  -2   3   36.45   18.28
   5   3   7  522.27   63.35
  14  -2   3   47.27   29.93
  14  -2   3   37.92   81.77
   5   3   7  421.51   33.83
   5   3   7  436.28   41.37
   5   3   7  424.52   79.29
  14   2   3   51.23   34.44
   5  -3   7  417.51   41.97
  -5  -3  -7  444.31   67.11
   5   3   7  465.47   47.58
   5  -3   7  451.58   86.48
   5  -3   7  446.96   39.61
  14   2   3   82.71   21.71
  -5   3  -7  442.78   92.63
   5  -3   7  459.89   38.20
  -1  -1  11 1133.94  124.55
  -1  -1  11 1040.99   76.36
  -1  -1  11 1116.21   72.45
  -1  -1  11 1104.57  132.95
  -1   1  11 1228.81   77.44
  -1   1  11 1180.70   83.81
  -1   1  11 1270.39   95.16
   1  -1 -11 1300.80  115.16
  -1   1  11 1369.84   93.39
  -1  -1  11 1155.32   71.53
  -1  -1  11 1123.55   69.44
  -4   0  12   54.31   32.01
   4   0 -12   51.41   50.72
  -4   0  12   35.82   20.46
  -4   0  12   34.82   24.53
  -4   0  12   66.70   16.42
  -4   0  12   61.92   20.77
  -4   0  12   60.31   70.13
  -3  -5  -2 5063.44  350.68
  -3  -5  -2 5138.72  306.61
  -3  -5  -2 5211.10  341.30
  -3  -5  -2 5181.41  288.23
   3  -5   2 5365.13  299.29
   3   5   2 5074.17  347.99
   3  -5   2 5003.58  345.05
   3  -5   2 5324.42  342.88
  -3   5  -2 5180.54  373.77
   3   5   2 5213.67  302.05
   3  -5   2 5093.65  288.84
   3   5   2 5232.91  309.31
   3  -5   2 5443.58  312.57
   3  -5   2 5411.14  304.11
 -17   3   910112.27  592.86
  17  -3  -9 9645.86  550.94
  17   3  -9 9568.53  612.26
 -17  -3   9 9050.97  511.02
 -17  -3   9 9429.86  538.25
 -17   3   9 9806.31  594.41
 -17  -3   9 9447.86  621.71
 -17  -3   9 9437.64  559.45
  17  -3  -9 9565.58  557.06
  17   3  -910128.06  570.23
  17   3  -9 9443.28  547.30
 -17  -3   910073.19  648.94
  17  -3  -9 9331.28  612.33
   1  -5   3  939.28   65.36
   1  -5   3  998.08  104.92
  -1  -5  -3  890.01  116.35
   1   5   3  954.69   72.29
   1   5   3  898.29   56.46
   1   5   3  894.96  106.28
  -1  -5  -3  875.75   95.10
   1  -5   3  847.28   66.32
   1   5   3  895.02   67.14
  -1   5  -3  971.82  131.40
   1  -5   3  938.66   62.21
   1  -5   3  898.73  115.18
  -1   5  -3  961.82   69.50
  -1  -5  -3  906.07   57.81
  -1  -5  -3  945.45   79.00
   1  -5   3  930.67   65.38
  10   4   2 3797.29  211.74
 -10  -4  -2 3193.26  242.24
  10   4   2 3437.93  252.18
 -10   4  -2 3286.72  267.56
 -10   4  -2 2787.05  214.61
 -10  -4  -2 3318.23  208.90
  10  -4   2 2727.65  165.22
  10  -4   2 3293.56  190.95
  10  -4   2 3404.23  195.18
  10  -4   2 3483.24  263.49
  10  -4   2 3660.90  208.39
  10   4   2 3776.99  222.25
  10   4   2 3708.17  209.23
   3   5  -4  186.70   77.79
  -3  -5   4   83.13   61.25
  -3  -5   4  132.25   31.32
   3  -5  -4  161.17   24.53
  -3   5   4  212.58   55.40
   3  -5  -4  160.94   26.03
   3  -5  -4  211.11   64.97
   3  -5  -4  195.09   66.04
  -3  -5   4  123.58   25.87
  -3  -5   4  127.07   21.55
   3   5  -4  160.20   28.72
  -3   5   4  133.13   28.83
  -3   5   4   68.68   57.11
  -3  -5   4  123.17   68.53
 -10   0  13   76.90   83.02
 -10   0  13  105.82   43.95
 -10   0  13  109.90   29.10
  10   0 -13   81.83   60.04
 -10   0  13  107.17   22.83
  -7  -5   2 2715.86  154.67
  -7   5   2 2529.53  153.19
   7  -5  -2 2666.97  151.12
   7  -5  -2 2662.70  187.52
   7  -5  -2 2819.47  172.73
   7   5  -2 2857.57  167.08
  -7  -5   2 2749.40  174.19
  -7  -5   2 2893.25  211.42
  -7  -5   2 2714.20  213.47
   7   5  -2 2679.10  223.32
   7  -5  -2 2681.14  162.06
   7  -5  -2 2740.58  153.41
  -7   5   2 2901.85  231.10
   7  -5  -2 2651.70  194.14
 -14  -2  12   19.46   61.84
  -5   5   4 1005.66  110.78
   9  -3   5 5142.00  352.77
   5   5  -4  954.57  127.21
   9   3   5 5442.35  327.94
 -14   2  12   13.88   18.51
 -14  -2  12   18.54   19.39
  -5   5   4  998.30   95.95
   9  -3   5 5891.83  341.98
  -5  -5   4  946.40   64.40
   9   3   5 5513.72  374.78
  -5  -5   4  930.08  113.23
 -14  -2  12   11.81   20.35
 -14  -2  12   22.64   54.81
   9   3   5 6478.30  370.42
   9  -3   5 5647.60  323.27
  -9  -3  -5 6223.85  364.45
   9   3   5 5801.07  322.55
 -14  -2  12   62.13   34.06
  14  -2 -12   53.15   59.60
   5  -5  -4  952.07   66.97
  -9  -3  -5 6141.37  409.47
 -14   2  12   34.83   25.09
  -5  -5   4  970.26   75.78
 -14   2  12    4.52   65.32
   5  -5  -4  906.87   71.27
  14  -2 -12   13.64   15.45
 -14   2  12   10.46   44.06
  -5   5   4  965.67   71.73
  -9   3  -5 6033.78  415.09
   5   5  -4  968.39   72.49
   5  -5  -4  976.82  117.35
   5  -5  -4  919.32  106.40
  -5  -5   4  995.77   64.73
  -5  -5   4  966.40  113.08
   9  -3   5 5302.37  300.28
  -7   5   3 3267.27  240.11
   7  -5  -3 3436.55  236.17
  -7  -5   3 3320.11  185.13
  -7  -5   3 3191.09  241.18
   7   5  -3 3306.58  261.31
   7   5  -3 3366.44  202.08
   7  -5  -3 3335.76  192.63
   7  -5  -3 3388.43  187.40
  -7  -5   3 3318.53  238.26
  -7   5   3 3301.44  191.80
   7  -5  -3 3311.16  232.48
  -7  -5   3 3245.41  199.90
   7  -5  -3 3444.72  198.00
 -12  -4   8 1480.93  152.78
  12  -4  -8 1614.33  142.73
  12   4  -8 1650.22  155.92
 -12  -4   8 1426.32  107.30
 -12  -4   8 1348.53   80.67
  12  -4  -8 1500.59   96.10
 -12  -4   8 1463.42  141.63
  12  -4  -8 1570.87  149.73
 -12   4   8 1533.06  101.70
  12   4  -8 1559.92   99.27
 -12   4   8 1485.78  105.46
 -12   4   8 1518.14  122.09
  12  -4  -8 1486.99  100.14
  12  -4  -8 1491.85   88.80
 -12  -4   8 1459.92   89.55
 -18   2  11 1048.80   76.47
 -18   2  11  922.97   77.86
 -18  -2  11  883.67   99.08
 -18  -2  11  817.98   59.86
  18  -2 -11 1175.17  133.65
 -18  -2  11  849.46   61.25
 -18   2  11 1205.53  110.34
 -18   2  11  924.28  120.73
 -18  -2  11  928.21   63.27
 -18  -2  11  939.04   88.24
 -18   2  11 1080.25   77.51
 -18  -2  11  844.96  114.51
  18   2 -11  956.45   66.91
  18  -2 -11 1029.93   74.18
   7  -1   8 5708.88  397.24
   7   1   8 5674.55  331.31
   7   1   8 5683.40  398.42
   7  -1   8 5618.90  310.36
   7  -1   8 6056.43  342.06
  -7  -1  -8 5647.20  369.21
   7   1   8 5641.53  335.72
   7   1   8 5662.04  316.00
   7  -1   8 5555.44  327.10
  21  -1  -3 1697.49  164.67
   9   1   7   75.88   21.59
  21   1  -3 1706.55  110.83
  21  -1  -3 1612.73   96.63
  21   1  -3 1597.57  159.75
   9  -1   7   76.63   16.54
  21  -1  -3 1714.33  104.74
  21   1  -3 1670.26  101.20
  21  -1  -3 1613.17   96.36
   9  -1   7  117.47   27.68
   9   1   7   81.59   63.28
 -21   1   3 1631.91  109.05
   9  -1   7  155.96   25.66
  -9  -1  -7  114.84   47.76
   9  -1   7  147.01   78.50
   9   1   7  100.11   33.61
  21   1  -3 1642.03  106.50
   5   5   1  842.53  112.31
   5  -5   1  711.60   52.07
  -5  -5  -1  647.61   82.55
  -5  -5  -1  599.77   66.43
  -5  -5  -1  626.43   84.47
  -5   5  -1  470.64  114.32
   5   5   1  870.61   66.57
   5  -5   1  701.95   49.45
   5  -5   1  730.45   60.25
   5  -5   1  786.71   90.55
   5  -5   1  599.59   47.24
  18   0   1  170.69   27.96
  18   0   1  158.50   43.51
  18   0   1  159.11   92.40
  14  -4  -2  857.04   68.69
  14  -4  -2  761.59   58.36
  14  -4  -2  766.50   58.98
 -14   4   2  978.85  130.43
  14   4  -2  809.89  119.32
 -14   4   2  954.07  108.64
 -14  -4   2  920.22  113.08
  14  -4  -2  734.48  111.83
  14   4  -2  778.40   59.27
 -14  -4   2  883.67   80.36
  14   4  -2  775.57   65.25
 -14   4   2  942.62   70.41
  -7  -5   1 3244.89  246.38
   7   5  -1 2991.71  237.25
   0   0  11    6.10   16.90
   0   0 -11   10.13   35.84
   7  -5  -1 3211.86  178.31
  -7  -5   1 3329.93  204.93
   0   0  11    3.09   17.96
   7   5  -1 3290.54  197.97
   0   0  11   10.22   11.96
   7  -5  -1 3015.35  236.00
  -7   5   1 3388.63  263.38
   7  -5  -1 3321.37  198.59
   0   0  11    6.86   54.17
  -7  -5   1 3144.53  176.20
   7  -5  -1 3035.09  177.27
   7  -5  -1 3155.74  178.08
   0   0  11    9.01   13.03
  -7  -5   1 3393.98  233.30
  14  -4  -7  198.35   37.68
   3   3   8  664.92   76.34
  14   4  -7  235.44   35.90
  14  -4  -7  221.99   56.72
 -14  -4   7  167.50   23.84
   3  -3   8  681.45  106.10
   3  -3   8  591.25   51.01
  14  -4  -7  264.78   30.43
  14  -4  -7  272.52   88.09
  14  -4  -7  253.82   35.98
 -14  -4   7  161.07   78.98
   3   3   8  593.02   57.23
 -14  -4   7  203.07   62.35
 -14   4   7  230.31   49.27
 -14  -4   7  225.42   37.68
 -14   4   7  185.15   41.01
   3   3   8  516.39   49.85
   3  -3   8  679.12   50.95
  14   4  -7  256.34   79.09
  -3  -3  -8  579.81   93.52
   3  -3   8  671.79   51.72
  -3   3  -8  590.15  102.43
  -8  -2  12  106.80   21.47
  -8   2  12  111.93   45.61
  -8   2  12  106.68   31.02
  -8   2  12   57.28   25.80
  -8  -2  12   67.73   75.11
  -8   2  12   45.11   23.06
   8  -2 -12   50.39   58.68
  -8  -2  12  114.77   24.39
  -8   2  12   73.42   18.17
  -8  -2  12  100.32   33.77
  -8  -2  12   88.57   54.79
  -8   2  12   57.18   65.55
 -22   0  10  212.65   31.47
 -22   0  10  210.72   63.91
 -22   0  10  222.96   50.09
 -22   0  10  241.16   75.33
 -22   0  10  278.20   37.30
 -22   0  10  216.16   27.60
  22   0 -10  227.87   37.96
  22   0 -10  216.72   82.21
  22   0  -4 2913.10  177.64
  22   0  -4 3127.75  189.70
  22   0  -4 2773.59  160.56
  22   0  -4 2967.92  242.03
  22   0  -4 2773.54  161.32
  20  -2  -3  656.10   49.02
  20  -2  -3  693.30   49.64
 -20  -2   3  681.73   66.76
  20  -2  -3  630.19   50.14
  20   2  -3  606.05   57.68
  20  -2  -3  656.11  110.17
 -20  -2   3  716.76   81.20
 -20   2   3  694.46   72.16
  20   2  -3  601.46   48.23
  20   2  -3  680.11  105.21
  20   2  -3  736.12   59.91
 -20   2   3  624.68   49.75
   1  -5  -4 3677.89  261.42
  -1  -5   4 4079.42  231.57
  -1  -5   4 4071.27  226.53
   1  -5  -4 4015.51  224.13
  -1  -5   4 3993.26  289.73
  -1   5   4 4179.10  283.88
  -1  -5   4 4134.69  246.21
  -1   5   4 4144.01  267.37
  -1  -5   4 4306.49  286.18
  -1  -5   4 4018.18  230.92
  -1   5   4 3919.91  217.50
  -1   5   4 4178.26  244.75
   1   5  -4 3842.23  297.08
   1  -5  -4 4011.97  288.16
   1  -5  -4 3972.34  227.51
   1   5  -4 3961.32  230.04
 -16   0  13   19.31   59.21
 -16   0  13   16.30   19.99
 -16   0  13    0.00   35.18
 -16   0  13    4.82   22.25
  16   0 -13    7.09   54.63
  20   0  -1   31.59   33.57
  20   0  -1   34.57   49.33
  20   0  -1   20.74   18.18
  20   0  -1   44.25   17.02
 -13   1  13  592.37   58.85
 -13  -1  13  911.87   87.90
 -13   1  13  629.77   61.12
 -13   1  13  631.00   51.27
 -13   1  13  550.09  117.37
 -13   1  13  770.40   59.03
 -13  -1  13  929.60   61.71
 -13   1  13  681.08   84.38
 -13  -1  13  942.13  112.78
 -13  -1  13 1025.23  108.42
  13  -1 -13  641.76  103.26
 -13  -1  13  929.41   65.73
   5   1   9 2841.60  166.43
   5   1   9 2923.81  162.26
  -5  -1  -9 3029.06  224.85
   5  -1   9 2877.78  170.42
   5  -1   9 3029.17  174.73
   5  -1   9 3034.41  165.59
   5  -1   9 3202.90  250.77
   5   1   9 3072.23  181.46
   5  -1   9 3169.33  230.72
  11  -1 -13  502.49   89.84
 -11  -1  13  346.01  106.92
 -11   1  13  343.02   38.93
 -11   1  13  480.68   88.32
 -11   1  13  504.97   47.99
 -11   1  13  464.01   44.39
 -11  -1  13  342.39  104.75
 -11   1  13  497.14   40.98
 -11  -1  13  379.33   57.53
 -11   1  13  471.58   67.60
 -11  -1  13  371.33   39.55
 -11  -1  13  349.20   43.14
   7  -5  -4   53.64   27.81
  -7   5   4   57.21   51.99
   7  -5  -4   35.91   61.66
   7   5  -4   42.56   67.06
  -7  -5   4   62.64   32.22
   7  -5  -4   61.98   47.02
   7  -5  -4   57.78   22.32
  -7  -5   4   41.22   61.36
  -7   5   4   73.99   24.03
   7   5  -4   53.33   26.14
  -7  -5   4   30.56   18.00
  -7  -5   4   46.16   53.91
   7  -5  -4   37.66   16.48
  -7   5   4   49.28   41.15
  -3   3  10  818.15   73.84
  -3   3  10  843.78   71.56
  -3  -3  10  921.61   60.63
   3   3 -10  781.10  107.64
   3  -3 -10  838.33   95.56
   3  -3 -10  851.81  114.35
  -3  -3  10  902.57  111.05
  -3  -3  10  937.59   67.53
  -3   3  10  948.10   82.10
  -3  -3  10  978.86  130.51
  -3  -3  10  878.79   62.63
  11  -1   6 1350.95   79.08
  11   1   6 1259.25   89.98
  11   1   6 1410.07  151.47
  11  -1   6 1322.74   81.41
  11  -1   6 1288.46   94.30
  11  -1   6 1289.53  156.80
  11   1   6 1487.40   91.15
 -19   3   6  575.32   49.99
  19  -3  -6  557.97   57.58
 -19   3   6  598.00  105.84
 -19   3   6  566.91   92.37
 -19   3   6  601.40   64.41
  19  -3  -6  519.00   96.06
  19  -3  -6  489.39   42.06
 -19  -3   6  563.42   90.75
 -19  -3   6  571.07   67.18
  19   3  -6  511.12   41.70
  19   3  -6  503.98   75.95
  19   3  -6  498.23   54.71
  19  -3  -6  500.22   47.81
  11   3 -11  370.43   76.02
 -11   3  11  325.76   50.25
 -11  -3  11  329.69   30.55
 -11  -3  11  335.00   70.89
  11  -3 -11  487.09   86.17
 -11   3  11  465.00   71.75
  11  -3 -11  306.07   33.78
 -11   3  11  425.45   37.66
 -11  -3  11  343.81   89.50
 -11   3  11  460.72   48.18
 -11  -3  11  354.66   52.49
 -11  -3  11  338.50   40.40
  -8  -2  -7 1281.54  121.54
   8  -2   7 1330.83   80.46
   8  -2   7 1546.75  171.30
   8   2   7 1440.77   93.00
   8  -2   7 1173.34   75.03
   8  -2   7 1312.80   87.66
   8   2   7 1463.27  138.05
   8  -2   7 1297.62  133.64
   8   2   7 1357.68  103.71
   8   2   7 1400.23   83.86
 -11   3  -4  191.48   87.40
  11  -3   4  242.02   68.94
  11   3   4  228.31   29.77
  11  -3   4  260.19   34.40
  11  -3   4  233.34   31.44
  11  -3   4  213.93   25.33
  11   3   4  236.87   45.89
 -11   3  -4  166.41   30.20
 -11   3  -4  203.47   54.71
  11   3   4  211.34   84.05
 -11  -3  -4  285.03   69.87
 -11  -3  -4  329.71   44.02
  20   2 -10 3574.98  211.92
 -20  -2  10 3791.82  241.29
 -20   2  10 3756.41  284.81
 -20  -2  10 3889.80  216.49
 -20  -2  10 3676.26  210.00
 -20  -2  10 3730.84  214.33
  20   2 -10 3864.86  267.40
  20  -2 -10 3464.94  265.88
 -20   2  10 3894.80  299.17
 -20   2  10 3926.32  237.88
  20   2 -10 3960.41  272.64
 -20   2  10 3912.49  226.08
 -20  -2  10 3844.10  279.47
  20  -2 -10 3732.14  222.74
 -20   2  10 3982.47  257.18
 -19  -1  12 2956.16  242.40
 -19  -1  12 3128.05  183.16
 -19  -1  12 3031.01  205.68
  19  -1 -12 3018.23  244.47
 -19  -1  12 3200.29  187.74
 -19   1  12 3073.74  256.19
 -19   1  12 3190.82  199.80
 -19   1  12 2911.65  177.69
  19   1 -12 3294.11  246.25
  19   1 -12 2876.84  171.91
 -19  -1  12 3110.23  183.15
 -19   1  12 3144.06  204.05
  19  -1 -12 2927.85  178.40
 -19  -3   7  351.40   55.12
 -19   3   7  328.14   70.70
  19  -3  -7  304.07   33.85
  19  -3  -7  308.34   88.72
  19   3  -7  326.43   31.41
  19  -3  -7  281.96   35.20
  19   3  -7  297.07   42.78
  19  -3  -7  304.12   35.61
 -19   3   7  340.32   49.84
 -19  -3   7  287.56   79.07
  19   3  -7  287.79   80.41
   9  -3 -11  165.99   66.92
  -9  -3  11  157.54   75.09
  -9   3  11  129.08   55.93
  -9   3  11  109.60   29.81
   9   3 -11  120.10   64.50
  -9   3  11  133.36   38.21
  -9  -3  11  146.75   28.37
  -9  -3  11  165.33   29.33
  -9  -3  11  146.56   39.29
  -9  -3  11  125.65   77.00
  -9   3  11   98.49   25.02
  -6   2  -8  457.40   93.20
  -6  -2  -8  484.78   78.67
   6   2   8  389.69   83.18
   6  -2   8  454.44   43.63
   6  -2   8  407.00   91.59
   6   2   8  441.41   44.98
   6  -2   8  434.70   36.97
   6   2   8  415.93   33.56
   6   2   8  464.39   60.59
   6  -2   8  456.69   38.56
   6   2   8  466.98   57.15
  19   3  -5 2601.12  151.82
  19  -3  -5 2591.90  150.75
  19  -3  -5 2567.21  210.33
  19   3  -5 2677.79  160.18
  19  -3  -5 2532.14  154.45
 -19   3   5 2914.78  183.82
 -19  -3   5 2687.42  173.75
 -19   3   5 2702.91  199.77
 -19  -3   5 2671.14  207.12
  19   3  -5 2698.95  217.37
  19  -3  -5 2769.75  169.89
 -19   3   5 2848.43  166.25
  -8   0  13   37.48   37.50
  -8   0  13   38.24   23.65
  -8   0  13   59.21   27.10
  -8   0  13   40.15   17.60
  -8   0  13   46.34   73.93
   8   0 -13   29.91   53.96
 -15   1  13 1857.45  143.58
 -15  -1  13 1784.58  114.32
 -15   1  13 1701.11  114.79
 -15  -1  13 1715.68  109.70
 -15   1  13 1954.29  127.13
 -15  -1  13 1757.23  134.84
 -15   1  13 1824.50  118.17
 -15   1  13 1906.14  118.00
 -15  -1  13 1696.76  183.96
 -15   1  13 1765.01  182.75
  15   1 -13 1763.02  146.70
  15  -1 -13 1677.90  162.23
  -2   4   8  227.85   28.87
   2  -4  -8  400.01   89.55
  -2  -4   8  290.46   38.72
  -2  -4   8  289.19   69.72
  -2  -4   8  310.20   34.33
  -2   4   8  301.14   40.66
  -2   4   8  252.12   46.51
  -2  -4   8  298.12   90.62
   2  -4  -8  260.52   26.76
  -2  -4   8  334.57   36.36
   2   4  -8  381.03   88.80
  -2   4   8  287.18   62.75
   2  -4  -8  298.73   63.79
 -16  -2  12  776.92  108.57
 -16   2  12  783.80  125.96
 -16  -2  12  795.98   57.37
 -16  -2  12  751.27  113.79
  16  -2 -12  649.32   53.05
 -16  -2  12  806.83   60.95
 -16   2  12  799.59   92.27
  16  -2 -12  727.15  123.94
 -16  -2  12  812.44   80.48
 -16   2  12  758.30   65.04
  16   2 -12  597.51   50.31
 -16   2  12  729.33   63.71
 -16   2  12  832.98   68.31
  -7  -5   0 1678.39  154.79
   7   5   0 1707.40  104.13
   7  -5   0 1715.41  101.50
  -7  -5   0 1529.73  112.27
   7  -5   0 1805.30  150.14
  -7  -5   0 1448.61  151.86
   7   5   0 1830.26  120.32
   7  -5   0 1640.40   99.24
   7   5   0 1799.70  148.30
  -7   5   0 1539.49  169.65
   7  -5   0 1731.02  112.96
   7  -5   0 1766.03  106.11
  20   0 -12  129.86   26.50
 -20   0  12  117.55   26.86
 -20   0  12   79.31   22.44
 -20   0  12  129.26   77.27
 -20   0  12   55.25   23.17
 -20   0  12  136.55   20.74
  20   0 -12  100.43   68.48
 -20   0  12   99.32   48.86
  15   3   1   13.30   14.55
  15  -3   1   17.16   17.34
 -15  -3  -1   22.76   45.92
 -15   3  -1   17.80   23.66
  15   3   1   21.20   25.73
  15   3   1   11.52   60.83
 -15   3  -1   30.76   44.24
  15  -3   1   15.65   65.49
  15  -3   1   12.99   14.62
  15  -3   1   30.94   45.88
  15   3   1   11.59   15.56
  15  -3   1   27.17   19.91
 -15  -3  -1   21.53   24.57
  15  -3   1    4.34   16.40
  10   2   6 2204.38  139.96
  10   2   6 2187.79  184.61
 -10  -2  -6 2389.50  180.33
  10  -2   6 2068.37  147.68
  10  -2   6 2515.08  205.28
  10   2   6 2390.40  143.90
  10   2   6 2314.08  134.17
  10  -2   6 2132.42  122.80
  10  -2   6 2071.62  169.99
  10  -2   6 2361.94  143.75
  19  -1   0  445.86   61.91
  19   1   0  386.28   56.17
  19   1   0  407.24   40.18
  19  -1   0  329.88   35.75
  19  -1   0  430.95   39.10
  19   1   0  394.64   36.89
  19   1   0  329.67  100.22
  19  -1   0  453.86   76.12
  19  -1   0  363.76   34.32
 -13  -3  11  133.83   29.28
 -13  -3  11   91.66   80.34
 -13   3  11  241.51   37.43
 -13   3  11  192.32   35.59
  13   3 -11   97.92   26.03
  13  -3 -11  158.28   26.59
  16   0   3   60.32   37.39
  13  -3 -11  279.13   76.29
 -13   3  11  195.56   57.63
 -13  -3  11   91.55   70.01
 -13   3  11  184.06   41.19
  13   3 -11  159.75   60.36
  16   0   3   24.93   78.13
  16   0   3   76.75   19.74
 -13  -3  11  132.70   26.54
 -13  -3  11   94.72   43.71
  -6  -4  -5   74.74   63.30
   6  -4   5   41.37   24.75
   6   4   5  104.98   48.95
   6  -4   5   60.55   70.86
   6   4   5   83.12   58.72
   6  -4   5   75.94   24.74
   6   4   5  101.63   36.12
   6   4   5  107.28   29.88
   6   4   5   97.18   21.69
  -6   4  -5   69.95   71.82
   6  -4   5  105.69   26.16
   6   4   5  115.60   20.37
  21  -1 -11  132.50   75.43
 -21  -1  11  174.42   49.59
  21   1 -11  164.05   31.85
 -21   1  11  121.02   34.31
 -21  -1  11  149.70   24.07
 -21   1  11   94.33   31.04
  21   1 -11  110.69   63.77
 -21   1  11  111.27   29.06
 -21  -1  11  138.97   25.03
 -21  -1  11  117.22   22.17
 -21   1  11  128.46   51.24
 -21   1  11   85.70   70.95
 -21   1  11  135.23   71.09
 -21  -1  11  161.37   72.13
  21  -1 -11  115.58   32.46
  -5  -5   5 1162.00   71.06
  -5   5   5 1068.59   75.16
  -5  -5   5 1243.99  133.36
  -5   5   5 1050.52  118.21
   5  -5  -5 1139.52  131.13
  -5   5   5 1177.77  105.75
  -5  -5   5 1134.96   76.44
  -5   5   5 1199.79   87.28
   5  -5  -5 1080.84   80.28
  -5  -5   5 1186.32  127.07
   5   5  -5 1141.71  133.29
   5   5  -5 1137.04   79.93
   5  -5  -5 1091.45  130.61
  -5  -5   5 1161.26   86.18
   5  -5  -5 1152.58   75.18
  -2   2  11 3468.66  214.13
  -2   2  11 3272.57  202.76
   2   2 -11 3118.69  251.16
   2  -2 -11 3281.70  239.89
  -2   2  11 3303.48  216.09
  -2   2  11 3200.84  187.67
  -2  -2  11 3178.05  180.71
  -2  -2  11 3757.08  214.49
  -2  -2  11 3610.90  275.32
  -2  -2  11 3452.55  195.22
  -2  -2  11 3313.34  257.01
 -18  -2   0 1176.34  109.32
  18  -2   0 1015.76  111.88
 -18   2   0 1108.98   89.21
  18  -2   0 1082.86   72.74
  18  -2   0  920.79   66.96
  18   2   0 1022.96  142.60
  18  -2   0 1011.85   68.02
  18   2   0  972.58   69.10
  18   2   0  963.37   65.73
  18   2   0  922.13   82.52
  -8  -4   9 2838.03  178.14
  -8   4   9 2713.10  193.30
   8  -4  -9 2607.07  220.07
  -8  -4   9 2865.83  209.26
  -8  -4   9 2755.19  157.48
  -8  -4   9 2671.24  151.92
   8   4  -9 2852.41  225.28
  -8   4   9 2714.09  172.76
   8  -4  -9 2732.83  218.94
  -8  -4   9 2759.65  221.86
   8   4  -9 2563.25  150.91
   8  -4  -9 2637.26  154.21
   8  -4  -9 2598.64  154.21
  -8   4   9 2730.24  165.73
 -17   3   1 1192.78  132.59
  17   3  -1 1347.21   89.81
  17   3  -1 1386.35   96.59
 -17  -3   1 1157.37  120.89
 -17  -3   1 1199.09   92.74
 -17   3   1 1216.64   95.58
  17   3  -1 1319.48  158.17
  17   3  -1 1128.06   79.22
  17  -3  -1 1346.09  135.65
  17  -3  -1 1335.13   89.18
  17  -3  -1 1432.65   92.58
  17  -3  -1 1401.60  135.26
  17  -3  -1 1448.78   86.40
  17  -3  -1 1270.25   82.44
  -9  -1  13  508.77   66.22
  -9   1  13  515.03   47.19
  -9   1  13  490.52  122.20
  -9  -1  13  491.31   49.30
   9  -1 -13  602.73   97.13
  -9   1  13  676.37   63.07
  -9  -1  13  495.85  113.35
  -9   1  13  607.14   53.09
  -9  -1  13  452.50   86.66
  -9   1  13  549.33   41.72
  -9  -1  13  486.15   43.70
  -9   1  13  641.04   77.59
   4  -4   6   14.07   22.01
   4   4   6    7.22   38.83
   4   4   6   12.46   27.63
   4   4   6   34.66   15.80
   4   4   6    5.41   12.98
  -4  -4  -6   21.46   53.14
   4  -4   6   19.05   20.35
   4   4   6   12.29   53.10
   4  -4   6    9.11   60.09
   4   4   6    8.51   25.99
  -4   4  -6    7.98   62.56
   4  -4   6    4.99   19.29
  -3  -5  -3 1709.41  100.27
   3   5   3 1896.54  109.69
   3  -5   3 1842.14  108.48
   3   5   3 1818.27  119.48
   3  -5   3 1766.66  106.75
   3  -5   3 1737.67  109.72
   3  -5   3 1956.47  112.28
  -3  -5  -3 1774.44  168.66
   3  -5   3 1743.40  162.22
  -3   5  -3 1732.31  175.87
   3   5   3 1811.25  169.65
   3   5   3 1774.52  115.08
  -3  -5  -3 2034.40  162.09
  -3  -5  -3 1760.45  125.37
   1  -3   9  191.72   84.83
   1   3   9  248.22   49.18
 -12   4  -1 1206.96  127.58
  12   4   1 1095.18  135.24
   1   3   9  248.43   53.14
  12   4   1 1122.91   76.38
 -12  -4  -1 1248.14  128.50
   1  -3   9  231.80   32.67
  12  -4   1 1312.55   82.28
  12  -4   1 1211.34   79.28
  12  -4   1 1140.87   75.75
 -12   4  -1 1186.99   82.96
   1  -3   9  222.45   31.27
  12   4   1 1190.46   73.93
  -1   3  -9  206.02   78.84
  -1  -3  -9  254.97   73.62
 -12   4  -1 1305.23  133.68
 -12  -4  -1 1282.70  100.25
   1  -3   9  190.01   30.87
  12  -4   1 1086.49  131.70
  12  -4   1 1125.63   74.16
   1   3   9  283.54   40.94
  12   4   1 1161.78   84.44
  10  -4  -9  655.74   53.77
  10  -4  -9  688.63   48.08
  10   4  -9  754.86  110.92
  10   4  -9  660.58   51.14
  10  -4  -9  700.30   87.97
 -10   4   9  673.20   66.56
   8   0   8   72.15   20.77
 -10  -4   9  688.34  108.91
 -10  -4   9  681.99   53.62
  10  -4  -9  736.04  113.75
 -10   4   9  667.57   57.00
   8   0   8  121.86   31.44
 -10   4   9  705.18   82.79
  10  -4  -9  634.37   49.36
 -10  -4   9  694.96   50.47
   8   0   8   78.74   68.23
 -10  -4   9  618.67  110.69
 -10  -4   9  643.63   67.08
   3  -1  10 5989.42  339.15
  -3  -1 -10 6146.92  404.76
  -3   1 -10 6842.84  454.47
   3   1  10 6555.39  379.00
   3  -1  10 5949.75  328.56
   3  -1  10 6092.93  415.84
   3   1  10 6150.10  362.09
   3  -1  10 6675.72  370.85
   3   5  -5  707.92  110.26
  -3  -5   5  888.02   66.52
   3  -5  -5  768.04  110.54
  -3  -5   5  995.93  108.60
  -3   5   5  757.10   60.35
   3  -5  -5  791.67   55.80
   3   5  -5  764.94   59.91
  -3   5   5  924.32   70.40
  -3   5   5  872.67  105.05
   3  -5  -5  727.58  103.79
  -3  -5   5  915.92   55.76
  -3  -5   5  885.85   64.07
  -3  -5   5  966.96  121.63
  -3   5   5  808.11   91.97
   3  -5  -5  834.08   67.26
   4   2   9   17.39   27.42
   4   2   9   45.86   29.19
   4  -2   9   14.34   47.75
   4  -2   9    8.53   13.73
  -4  -2  -9    3.40   48.38
   4   2   9   12.90   22.29
  -4   2  -9    4.20   48.69
   4  -2   9   14.61   15.00
   4  -2   9   10.64   17.13
  17  -1   2  279.29   50.60
  17  -1   2  260.49   34.54
  17  -1   2  342.77  105.89
  17   1   2  306.28   96.33
  17  -1   2  267.16   27.43
  17   1   2  268.02   35.77
  17   1   2  313.77   53.00
  19   3  -8  130.91   69.95
  19  -3  -8  152.74   35.21
  19   3  -8  133.61   33.45
  19  -3  -8   89.90   73.98
  19  -3  -8  144.35   28.76
  19  -3  -8  118.27   26.44
 -19   3   8  148.57   30.60
 -19   3   8  142.32   65.75
  19   3  -8  138.35   22.01
 -19  -3   8  169.64   70.28
 -19  -3   8  176.69   46.19
  14   4  -1  230.49   26.25
 -14   4   1  257.80   95.28
  14  -4  -1  226.74   30.66
  14  -4  -1  210.34   32.83
 -14  -4   1  261.27   77.60
  14   4  -1  221.52   33.31
  14   4  -1  291.35   85.49
 -14  -4   1  258.02   49.95
  14  -4  -1  261.36   36.74
  14   4  -1  253.29   36.21
 -14   4   1  239.71   67.60
  14  -4  -1  201.42   84.43
  14  -4  -1  267.19   28.01
 -14   4   1  245.40   35.17
  -5   5  -2  610.90  118.94
   5  -5   2  595.91   48.48
  -5  -5  -2  526.71   81.03
   5  -5   2  687.71   91.88
   5  -5   2  705.13   57.54
   5   5   2  691.00   51.42
  -5  -5  -2  526.24  105.57
   5  -5   2  675.01   47.78
  -5  -5  -2  542.17   65.90
   5   5   2  643.26   58.07
   5   5   2  693.52  115.59
   5   5   2  625.20   56.05
   5  -5   2  702.67   60.49
   9   5  -3 1642.17  164.14
   9  -5  -3 1618.59   96.51
  -9   5   3 1520.45  154.85
  -9   5   3 1473.17   97.66
  -9  -5   3 1555.28  116.05
   9  -5  -3 1634.86  162.25
  -9  -5   3 1482.83  148.28
   9  -5  -3 1598.03  103.52
  -9  -5   3 1596.29  141.06
  -9  -5   3 1601.66   94.36
   9  -5  -3 1664.85  113.05
   9   5  -3 1726.66  107.44
  -1   5  -4  327.02   92.74
   1  -5   4  183.79   25.86
  -8  -4  -4   88.38   38.71
   1  -5   4  250.48   33.90
   1   5   4  176.24   33.68
  -8   4  -4  140.23   73.96
  -8  -4  -4   97.18   60.61
   1  -5   4  172.69   25.15
   1  -5   4  263.11   78.89
  -1  -5  -4  228.38   62.19
   1   5   4  158.95   65.83
  -1  -5  -4  239.48   62.81
   1   5   4  209.39   46.48
   8  -4   4   70.85   26.67
   8  -4   4   56.43   69.56
   8  -4   4   65.07   23.88
   8   4   4   92.85   20.21
   8  -4   4   76.46   22.11
   8   4   4   68.14   64.62
   1   5   4  162.93   23.23
  -1  -5  -4  226.53   25.78
   8   4   4   77.92   31.51
   8   4   4   77.17   19.54
   1   5   4  178.10   33.42
  -1   5  -4  246.88   31.49
   1  -5   4  101.99   69.23
  10   0   7    3.27   15.49
  10   0   7   21.69   56.53
  10   0   7    5.58   22.80
 -17  -3  10   66.84   17.67
  17   3 -10   53.54   17.79
 -17   3  10   54.30   44.62
 -17   3  10   22.79   24.93
 -17  -3  10   84.75   62.65
 -17  -3  10   44.35   60.59
 -17  -3  10   51.17   40.41
 -17  -3  10   24.49   19.65
  17  -3 -10   51.05   26.97
  17  -3 -10   57.58   67.77
  17   3 -10   70.64   68.72
  17  -3 -10   56.51   26.41
 -17   3  10   38.77   34.77
  17   3 -10   80.50   23.07
 -19   3   4  114.33   48.97
   7  -5  -5  297.25   73.05
  -7   5   5  307.97   37.18
 -19   3   4   64.11   23.36
 -19  -3   4   94.91   60.57
  -7   5   5  334.11   63.76
  -7  -5   5  440.54   87.23
  19  -3  -4   91.64   30.51
  -7  -5   5  417.69   71.65
 -19   3   4   95.21   36.27
  -7  -5   5  459.39   34.76
 -19  -3   4  117.62   38.19
  19  -3  -4   75.28   70.35
  -7   5   5  385.56   46.87
  -7   5   5  397.48   81.14
  19  -3  -4   84.85   59.27
  -7  -5   5  454.15   53.13
   7  -5  -5  304.02   30.98
  19   3  -4   77.90   24.53
   7  -5  -5  351.83   45.55
  19   3  -4   95.98   22.31
  19  -3  -4   84.09   19.97
  19   3  -4   80.98   29.45
   7  -5  -5  284.25   87.11
  19  -3  -4   91.84   26.50
  19   3  -4  143.46   70.42
  -7  -5   5  443.13   39.53
   7   5  -5  361.50   93.44
   7   5  -5  326.90   43.02
   7  -5  -5  271.29   29.28
  -7   3  11 1752.67  118.71
  -7  -3  11 1661.13  148.36
  -7   3  11 1848.03  114.72
  -7  -3  11 2071.88  120.46
   7   3 -11 1865.33  160.51
  -7  -3  11 1767.43  173.73
  -7  -3  11 1722.87  107.89
  -7  -3  11 1619.59  110.86
   7  -3 -11 1909.50  162.92
  -7  -3  11 1678.52  109.49
  -7   3  11 1868.85  143.76
  -7   3  11 1781.09  123.73
  14   4  -8  198.12   32.73
 -14  -4   8  144.27   71.31
 -14  -4   8  225.23   26.98
  14  -4  -8  155.92   25.75
  13  -1   5 1120.58   77.35
  13   1   5  899.63   59.89
  14  -4  -8  180.93   26.35
  13   1   5  998.47   87.66
  14  -4  -8  164.00   63.76
 -14   4   8  194.38   49.98
  14   4  -8  149.61   76.84
 -14   4   8  116.33   30.20
 -14  -4   8  214.59   24.90
  14  -4  -8  206.03   29.94
  14  -4  -8  129.59   60.59
  13  -1   5 1143.90  148.45
 -14   4   8  223.41   33.88
  13   1   5  903.64  132.73
 -14  -4   8  248.54   49.48
  13  -1   5 1117.02   86.99
 -14  -4   8  347.56   84.23
 -16  -2  -2  136.68   54.95
  16   2   2   96.90   28.04
  16  -2   2  146.49   24.91
  16   2   2  130.28   32.64
  16  -2   2  143.19   27.95
  16  -2   2  157.53   41.57
  16  -2   2  152.19   87.40
  16   2   2  136.05   82.83
  -6   2  12   91.09   35.57
  -6  -2  12   51.75   72.18
  -6  -2  12   61.65   31.11
  -6  -2  12   89.12   22.43
  -6   2  12   88.61   31.56
   6  -2 -12   77.87   63.57
  -6   2  12   87.43   34.33
  -6   2  12  105.87   25.17
  -6  -2  12   62.22   71.02
  -6  -2  12   76.46   26.05
   6   0   9   22.13   58.33
   6   0   9   35.66   24.21
   6   0   9   16.53   15.67
 -23   1   7 1287.00   85.86
 -23  -1   7 1249.90  125.09
  23  -1  -7 1293.89  133.74
 -23  -1   7 1159.08   94.59
 -23   1   7 1252.81  121.22
  23   1  -7 1221.95   94.64
 -23  -1   7 1166.44   82.89
  23   1  -7 1165.81  132.75
 -23   1   7 1286.68  101.26
  23  -1  -7 1319.22   97.30
  23   1  -7 1172.35   72.37
   9  -5  -2  166.00   56.94
  -9  -5   2  127.05   41.73
   9   5  -2  157.92   36.98
   9   5  -2  205.78   77.09
  -9  -5   2   97.71   57.30
  -9   5   2   67.61   23.04
  -9   5   2   53.96   78.95
   9  -5  -2  125.24   33.93
   9  -5  -2  134.05   23.59
   9  -5  -2   65.16   18.65
  -9  -5   2  132.29   71.74
   9  -5  -2  135.13   24.05
  -6  -4   9 1772.95  120.56
  -6  -4   9 1851.81  111.68
  -6  -4   9 2039.14  124.11
  -6   4   9 1881.05  124.31
  -6   4   9 1840.73  144.59
  -6  -4   9 1892.38  171.28
   6  -4  -9 1629.19  102.02
  -6  -4   9 1776.85  107.03
   6   4  -9 1797.32  169.96
   6  -4  -9 1855.58  166.09
   6  -4  -9 1814.34  108.88
   6  -4  -9 1791.05  177.09
  -6   4   9 1796.33  124.93
  -6  -4   9 1840.66  174.82
  23   1  -8 1254.50   76.38
  23   1  -8 1406.44  142.50
 -23   1   8 1331.12  149.41
  23  -1  -8 1473.27   96.12
 -23  -1   8 1353.88  102.81
 -23  -1   8 1254.29  125.94
 -23   1   8 1366.79   87.14
 -23  -1   8 1330.90   89.71
  23  -1  -8 1557.12  151.26
  23   1  -8 1240.97   92.75
  23  -1  -8 1433.70  134.79
 -23   1   8 1426.50   96.60
 -18   0  13   22.57   43.46
 -18   0  13   45.20   19.70
  18   0 -13   15.63   19.49
 -18   0  13   54.62   25.27
 -18   0  13   58.87   67.38
  18   0 -13   56.13   66.21
  -9  -5   4 1266.92   78.05
  -9  -5   4 1278.63  127.07
  -9   5   4 1179.54  100.26
  -9   5   4 1274.65   89.10
   9   5  -4 1206.83   89.65
   9  -5  -4 1195.00   86.88
   9  -5  -4 1153.64   72.95
   9  -5  -4 1104.68  107.68
  -9  -5   4 1279.58   97.01
   9  -5  -4 1145.16  136.49
   9   5  -4 1004.65  133.93
   9  -5  -4 1164.60   80.74
  -9  -5   4 1216.14  139.63
  -9   5   4 1198.43  130.88
  -3  -1  12  445.06   44.87
  -3  -1  12  432.47   96.53
  -3   1  12  426.48   45.91
  -3   1  12  492.34   51.26
  -3   1  12  471.45   62.80
   3  -1 -12  508.38   82.53
  -3  -1  12  442.18   36.76
  -3  -1  12  477.76  101.45
  -3  -1  12  454.04   42.42
  -3   1  12  453.20   39.52
  -3   1  12  500.84  117.36
   2  -4   7  124.76   27.12
  -2   4  -7  140.68   77.31
   2  -4   7  113.92   80.13
   2   4   7   95.61   40.87
  -2  -4  -7  173.67   69.62
   2   4   7  147.46   52.16
   2  -4   7  117.28   32.08
   2   4   7  150.78   36.92
   2  -4   7  149.15   30.59
  22   0 -11   93.38   61.22
 -22   0  11  116.82   29.67
  22   0 -11  113.13   32.49
 -22   0  11  113.95   70.88
 -22   0  11   94.77   23.45
 -22   0  11   83.31   59.24
 -22   0  11  127.43   47.38
 -22   0  11  119.42   24.19
  12  -2   5  227.73   26.95
 -12  -2  -5  283.18   67.42
  12  -2   5  333.68   95.08
  12  -2   5  313.87   38.76
  12  -2   5  284.55   38.05
  12   2   5  252.38   30.94
  12   2   5  249.86   47.59
  12   2   5  206.01   87.20
  16  -4  -5 9482.73  641.82
 -16   4   510457.91  690.25
  16  -4  -5 9836.52  567.92
  16  -4  -510465.82  614.75
 -16   4   510406.14  600.39
  22   0  -3  103.01   28.29
  22   0  -3   90.45   76.79
  22   0  -3  101.87   33.83
  22   0  -3  128.61   23.13
 -16  -4   5 9877.75  628.22
  16   4  -5 9748.35  563.52
  16   4  -5 9408.05  626.65
  16   4  -5 9475.39  562.62
 -16  -4   510050.56  597.80
 -16   4   510207.34  684.55
  16  -4  -5 9642.18  558.94
  21   1  -2 1058.79   71.14
  21  -1  -2 1116.83   96.59
  21   1  -2 1060.96   74.79
  21   1  -2 1066.66   88.10
  21  -1  -2 1046.30   74.07
  21  -1  -2 1061.45  133.80
  21   1  -2 1041.79  130.49
  21  -1  -2 1035.26   67.51
  21  -1  -2  997.11   64.60
 -17   1  13 1369.61   95.84
 -17  -1  13  956.84   71.46
 -17   1  13 1025.57   78.16
 -17   1  13 1335.71   94.02
 -17  -1  13  943.37   72.20
 -17  -1  13  981.44   98.52
 -17   1  13 1191.64  114.65
 -17  -1  13 1007.75  135.18
  17  -1 -13 1361.91  147.65
  17  -1 -13  850.29   64.71
 -17   1  13 1267.65  153.94
  17   1 -13  975.86  127.59
 -17   1  13 1268.66   84.35
  23   1  -6  279.61   43.13
 -23  -1   6  188.06   38.09
  23  -1  -6  286.05   44.12
 -23   1   6  261.24   33.83
  23  -1  -6  269.08   83.75
 -23   1   6  265.54   50.59
  23   1  -6  212.26   25.91
  23  -1  -6  232.05   30.05
  23   1  -6  206.67   82.44
  13  -3   3  295.50   35.36
  13  -3   3  339.30   79.27
  13   3   3  282.37   48.23
  13  -3   3  286.57   76.64
  13   3   3  277.46   33.99
 -13  -3  -3  370.09   79.26
  13  -3   3  244.57   27.33
 -13   3  -3  296.99   67.63
  13  -3   3  360.23   37.57
 -13   3  -3  320.14   40.38
 -13  -3  -3  321.11   44.00
  13   3   3  252.35   87.41
  12  -4  -9  530.09   96.15
 -12   4   9  481.63   49.34
  12  -4  -9  573.44   51.01
 -12  -4   9  599.57   65.22
 -12  -4   9  606.13   44.11
 -12  -4   9  584.71   99.50
 -12   4   9  559.92   76.68
  12   4  -9  573.28   46.69
  12  -4  -9  542.68   42.38
  12   4  -9  545.91  104.61
  12  -4  -9  540.11   42.53
 -12  -4   9  606.93   46.98
  12  -4  -9  547.96   81.65
 -12   4   9  559.41   62.37
 -12  -4   9  602.97  107.39
 -20   2   2  390.42   38.75
 -20  -2   2  518.75   90.72
  20   2  -2  604.30  105.93
 -20   2   2  484.04   62.90
  20  -2  -2  489.57   45.21
  20  -2  -2  566.61  107.78
  20  -2  -2  523.41   44.35
  20   2  -2  546.06   49.21
  20  -2  -2  493.37   41.46
  20   2  -2  579.19   57.39
  20   2  -2  521.23   46.33
  16  -4  -6   94.05   19.30
  16   4  -6   71.99   68.42
 -16  -4   6   64.87   31.50
  16  -4  -6  107.31   36.04
 -16  -4   6   72.38   64.26
  16   4  -6   77.70   24.49
 -16   4   6   76.74   34.95
  16  -4  -6   95.01   73.58
  16  -4  -6  100.71   27.55
  16   4  -6   63.45   17.62
 -15  -3  11  252.89   81.47
   7   5   1 1034.62   68.46
  -7   5  -1  969.84  140.33
 -22  -2   7 1246.11  132.42
 -22   2   7 1311.99   87.57
   7   5   1  986.96  132.01
 -15  -3  11  108.00   59.41
 -15  -3  11  149.35   27.67
  -7  -5  -1  973.54   75.77
 -15   3  11  229.65   46.17
 -22  -2   7 1243.03   99.87
   7  -5   1  967.88   73.16
  22   2  -7 1178.94   74.56
 -15  -3  11  131.86   49.57
 -15   3  11  283.83   39.00
  15   3 -11  228.78   73.26
  15  -3 -11  343.75   83.45
  22  -2  -7 1305.13  137.00
 -15   3  11  325.53   63.07
   7  -5   1  974.73   63.42
  22   2  -7 1294.99   87.00
  -7  -5  -1  929.23  122.34
   7  -5   1  813.20  104.44
 -22   2   7 1276.76  148.02
   7  -5   1  872.42   61.84
  22  -2  -7 1412.65  142.18
 -22   2   7 1343.47  105.68
  15   3 -11  181.93   31.47
  15  -3 -11  261.35   33.96
   7   5   1  915.94   74.18
  22  -2  -7 1317.08   86.81
   7  -5   1  881.37   57.63
 -15  -3  11  150.25   28.11
  22  -2  -7 1258.89   87.00
  22   2  -7 1271.63  142.76
  22  -2  -7 1225.58   79.68
  16   4  -4 2903.11  173.16
  16   4  -4 2653.95  224.24
 -16   4   4 3093.07  243.61
 -16  -4   4 2933.24  187.40
  16   4  -4 2716.53  161.89
 -16   4   4 3003.79  235.10
  16  -4  -4 2726.91  163.82
 -16  -4   4 2997.65  235.35
 -16   4   4 3111.08  191.43
  16  -4  -4 2969.72  185.06
  16  -4  -4 2606.83  223.08
  16  -4  -4 2711.78  165.66
   2   0 -12 2729.89  204.92
  -2   0  12 2780.78  247.13
  -2   0  12 2670.04  157.96
  -2   0  12 2917.13  164.52
  -2   0  12 2542.63  171.79
  -2   0  12 2752.48  163.51
  -2   0  12 2870.17  173.50
  12   0   6  245.26   98.49
  12   0   6  236.41   43.35
  12   0   6  231.31   26.80
  23   1  -9    5.17   41.27
 -23   1   9    2.30   18.76
  23  -1  -9    0.66   12.81
 -23   1   9    0.11   21.63
 -23  -1   9    0.99   39.86
 -23   1   9   13.80   48.62
  23   1  -9    7.31   21.49
 -23  -1   9    9.52   27.16
  23  -1  -9   14.16   42.26
 -23   1   9   -0.19   34.31
 -23  -1   9   -3.17   15.07
  23  -1  -9   25.12   22.84
  -1  -5   5   36.07   23.23
   1   5  -5   69.57   69.26
   1  -5  -5  153.57   67.89
  -1  -5   5   23.00   19.21
   1  -5  -5   70.72   18.73
  -1   5   5   77.66   25.84
   1   5  -5   51.01   20.76
   1  -5  -5   47.29   56.71
  -1   5   5   52.79   26.02
  -1   5   5   54.14   57.33
  -1  -5   5   65.19   65.48
  -1   5   5   41.75   28.33
  -1   5   5   58.84   51.15
  -1  -5   5   23.42   52.63
  -1  -5   5   61.17   23.79
   9  -5  -1  641.06   57.63
   9   5  -1  672.13  119.13
   9   5  -1  691.49   56.32
   9  -5  -1  693.02  116.36
   9   5  -1  672.05   64.11
   9  -5  -1  727.19   51.25
  -9   5   1  765.27  126.37
  -9  -5   1  761.22   75.77
  -9   5   1  519.62   46.02
  -9  -5   1  697.18  115.50
   9  -5  -1  715.15   64.26
   9  -5  -1  678.82   47.50
  10  -4   3 2453.44  150.69
  10  -4   3 2407.12  143.77
  10   4   3 2594.50  150.51
  10  -4   3 2292.34  134.54
 -10   4  -3 2511.40  223.24
 -10  -4  -3 2293.45  193.33
  10   4   3 2412.86  142.02
  10  -4   3 2374.75  206.47
 -10  -4  -3 2334.49  156.68
  10   4   3 2469.41  160.06
  10   4   3 2526.94  213.95
  -4   0 -10 6176.70  411.17
   4   0  10 6447.51  371.91
   4   0  10 6174.38  347.27
 -22   2   8 6486.72  385.78
 -22  -2   8 6423.21  385.10
  22   2  -8 6321.81  427.36
 -22   2   8 6094.57  354.13
 -22   2   8 6076.00  425.61
  22   2  -8 6442.38  359.40
 -22  -2   8 6158.29  415.84
  22  -2  -8 5669.65  342.28
  22  -2  -8 6047.81  337.65
  22   2  -8 6140.44  361.88
  22  -2  -8 6140.23  412.42
  22   2  -6 1655.38  145.34
  22  -2  -6 1502.33   99.20
 -22  -2   6 1875.64  127.41
  22  -2  -6 1757.52  120.40
  22   2  -6 1547.41   96.12
  22  -2  -6 1866.87  172.06
 -22   2   6 1662.60  147.41
 -22   2   6 1955.33  138.55
  22   2  -6 1356.77   89.51
  22   2  -6 1721.31  109.89
 -22  -2   6 1892.15  156.95
  22  -2  -6 1427.42  135.22
 -22   2   6 1803.26  113.05
  -6   0  13   90.51   20.06
  -6   0  13  115.02   41.97
  -6   0  13   74.42   30.95
  -6   0  13  116.55   87.49
  -6   0  13  103.85   26.61
   6   0 -13  107.87   59.80
   2  -2  10   32.64   19.46
   2  -2  10   25.21   19.32
  -2   2 -10   12.50   55.84
   2  -2  10   51.15   64.33
   2   2  10   89.19   35.42
  -2  -2 -10   66.11   57.45
   2   2  10   29.11   25.11
   2   2  10   63.89   33.03
   2  -2  10   46.04   18.95
   9  -5  -5  637.54  110.00
  -9   5   5  609.22   74.87
   9   5  -5  673.13  112.08
   9  -5  -5  608.06   83.43
   9  -5  -5  630.16   51.71
  -9  -5   5  646.54  105.92
   9   5  -5  659.54   60.02
   9  -5  -5  591.05   44.93
  -9  -5   5  675.16   68.33
  -9   5   5  518.23   93.12
  -9   5   5  647.10   60.52
  -9  -5   5  668.88   49.63
   9  -5  -5  604.56   53.53
  -9  -5   5  639.60   97.02
  19  -3  -9 1680.50  115.27
 -19  -3   9 1617.25   94.64
 -19   3   9 1421.46  122.19
  19  -3  -9 1534.51  102.13
 -19  -3   9 1653.21  142.90
  19  -3  -9 1529.86  164.77
 -19  -3   9 1697.70  129.05
 -19  -3   9 1808.85  173.54
 -19   3   9 1886.12  120.94
 -19   3   9 1847.57  159.16
  19   3  -9 1521.57  104.65
  19   3  -9 1466.37   89.14
  19   3  -9 1558.80  150.41
  -7   1  13 4095.35  331.62
   7  -1 -13 4401.73  307.79
  -7  -1  13 3700.12  297.25
  -7  -1  13 3613.16  230.63
  -7   1  13 4339.55  279.10
  -7  -1  13 3795.16  225.66
  -7   1  13 3838.82  228.12
  -7   1  13 4502.09  272.78
  -7   1  13 4215.88  232.45
  -7  -1  13 3721.26  303.90
  -7  -1  13 3737.85  215.63
  -7   1  13 4409.63  255.29
 -20  -2  11  622.78  104.41
 -20   2  11  645.23   63.06
 -20  -2  11  592.66   47.65
 -20  -2  11  553.04   41.36
 -20   2  11  729.10   86.02
  20  -2 -11  669.25   59.80
  20   2 -11  648.24   93.60
  20  -2 -11  745.10  114.60
  20   2 -11  643.63   54.52
 -20   2  11  668.03   67.63
 -20   2  11  675.22  108.16
 -20  -2  11  650.75   51.04
 -20  -2  11  615.44   77.75
 -20   2  11  699.01   57.80
 -18  -2  12   20.32   59.06
  18  -2 -12   19.02   21.10
 -18   2  12   64.62   26.13
 -18  -2  12   30.28   20.80
 -18  -2  12   18.30   44.85
  18  -2 -12   53.53   65.55
  18   2 -12   19.00   18.33
 -18   2  12   33.28   66.30
 -18  -2  12   15.76   19.63
 -18   2  12   23.62   27.40
 -18   2  12    8.14   25.10
 -18   2  12   23.57   46.44
 -18  -2  12   24.62   38.19
 -19   3   3 1166.28  133.04
  19  -3  -3 1112.07   78.00
  19   3  -3 1037.00   76.68
  19  -3  -3 1155.60   83.29
 -19   3   3 1159.01   92.70
 -19   3   3  967.27   68.81
  19   3  -3 1079.94   74.29
  19  -3  -3  981.19   65.17
 -19  -3   3 1160.95  123.14
  19  -3  -3 1199.80   74.88
  19  -3  -3 1353.32  151.43
  19  -3  -3 1038.06  121.30
  19   3  -3 1139.43   84.09
 -19  -3   3 1108.44   89.21
  19   3  -3 1166.54  123.05
 -16  -4   7 7473.28  440.19
  16  -4  -7 7764.98  530.84
  16  -4  -7 7814.24  450.01
  16  -4  -7 7893.22  452.09
 -16  -4   7 7370.74  500.19
  16   4  -7 7802.83  458.85
 -16   4   7 8105.43  482.01
  16  -4  -7 7721.23  456.48
  16   4  -7 8139.99  548.45
  16   4  -7 8187.10  466.34
  -4   4   9   48.67   34.01
  -4  -4   9   51.69   19.86
   4  -4  -9   37.56   48.73
   4   4  -9   52.32   65.65
   4  -4  -9   40.63   18.22
  -4   4   9   39.92   46.63
  -4  -4   9   87.85   52.03
   4  -4  -9   16.50   16.99
  -4  -4   9  101.24   22.41
  -4   4   9   29.04   22.88
  -4  -4   9   74.92   25.86
  -4  -4   9   49.90   57.78
   4  -4  -9    7.58   53.02
   1  -1  11  814.71  115.72
   1  -1  11  750.58  111.04
   1   1  11  947.09   71.00
   1  -1  11  802.28   54.58
   1  -1  11  921.27   59.29
   1   1  11  875.73   81.63
   1  -1  11  799.59   56.99
   1   1  11  935.64   74.82
  23   1  -5  903.41  126.73
  23   1  -5  950.71   82.04
  23  -1  -5  979.83  127.22
  23  -1  -5  990.91   79.34
  23  -1  -5  870.68   62.26
 -23   1   5 1040.98   81.25
  23  -1  -5  945.55   62.32
  23   1  -5 1054.78   82.55
  23   1  -5  960.19   65.56
  -1  -3  10 4899.77  281.72
   1  -3 -10 4836.96  346.91
  -1   3  10 4775.66  304.33
  -1   3  10 5042.96  309.45
   1   3 -10 4783.70  338.18
   1  -3 -10 4630.69  320.95
  -1  -3  10 4661.85  349.52
  -1  -3  10 4736.42  265.57
  -1  -3  10 4660.84  270.14
  -1   3  10 4906.96  295.24
  16  -4  -3  109.56   20.59
 -16   4   3  136.62   86.37
  16   4  -3  166.48   37.12
 -16   4   3  152.31   36.69
 -16   4   3  184.48   73.25
  16  -4  -3  137.15   27.76
  16  -4  -3  143.81   36.99
  16   4  -3  133.02   28.03
  16  -4  -3  131.80   29.92
 -16  -4   3  207.18   35.41
 -16  -4   3  193.15   72.86
  16   4  -3  128.25   60.89
  16  -4  -3  141.20   77.67
  -5  -3  11 4055.72  230.71
  -5   3  11 4509.75  277.20
   0  -4   8 4358.63  305.28
   5  -3 -11 4354.33  322.80
   0   4   8 4642.62  299.72
  -5  -3  11 3907.00  305.48
   0  -4   8 4286.24  247.22
   0  -4  -8 4380.88  307.10
   5  -3 -11 4515.15  314.41
  -5  -3  11 4777.52  267.07
  -5   3  11 4723.15  270.25
   0   4   8 4493.30  276.70
   0  -4   8 4669.51  274.76
   0   4   8 4518.05  276.30
   0   4  -8 4384.08  329.94
  -5  -3  11 4125.34  245.25
  -5  -3  11 4364.92  323.26
   5   3 -11 4560.51  322.65
   0  -4   8 4462.17  255.71
  -5   3  11 4641.96  283.04
   0  -4  -8 4182.83  311.32
  -5   3  11 4692.51  300.57
  -5  -5   6  559.06   54.84
   5  -5  -6  528.48   45.45
   5  -5  -6  499.91   43.84
  -5  -5   6  539.97   98.45
   5  -5  -6  487.43   98.63
  -5   5   6  491.30   75.76
  -5  -5   6  564.03   42.61
  -5  -5   6  566.21   49.24
   5   5  -6  540.09   49.27
  -5   5   6  505.41   49.69
  -5   5   6  536.29   55.51
   5  -5  -6  520.11   98.10
  -5  -5   6  581.55  103.62
   5   5  -6  481.17  102.04
  -7  -5   6 2436.87  206.80
  -7   5   6 2191.05  162.68
  -7   5   6 2206.39  135.58
  -7  -5   6 2490.76  139.98
   7  -5  -6 2220.48  199.38
   7  -5  -6 2243.30  137.81
  -7  -5   6 2425.05  139.10
  -7  -5   6 2494.48  159.71
  -7  -5   6 2510.05  206.32
  -7   5   6 2430.00  154.97
   7   5  -6 2226.26  199.74
   7  -5  -6 2245.31  141.87
   7   5  -6 2284.18  141.78
   7  -5  -6 2208.33  189.62
  20   0   0   40.68   20.75
  20   0   0   95.59   75.54
  20   0   0   66.32   41.10
  20   0   0   84.35   18.78
  15   1   4  984.97   72.68
  15  -1   4 1047.65  123.44
  15   1   4 1006.78   90.46
  15  -1   4 1098.01   79.62
  15  -1   4 1109.54   89.67
  22  -2  -9  141.48   29.69
  22   2  -9  123.50   34.31
  22  -2  -9  151.90   73.02
 -22  -2   9  108.95   46.56
  22   2  -9  101.80   20.88
  22   2  -9  140.87   69.32
 -22   2   9  153.91   32.85
 -22  -2   9  101.88   67.83
 -22   2   9  140.72   61.08
  22  -2  -9  151.05   23.85
 -22   2   9  154.99   40.48
  22   2  -5  155.94   80.21
  22  -2  -5  192.38   30.57
  22   2  -5  161.04   36.25
 -22   2   5  113.64   76.15
  22   2  -5  136.14   24.82
 -22   2   5  148.35   28.94
  22  -2  -5   84.90   79.82
 -22  -2   5  104.25   38.49
  22  -2  -5  184.53   37.04
 -22  -2   5   95.77   65.04
  22   2  -5  163.49   32.48
 -22   2   5  172.59   45.46
  24   0  -8  100.72   37.11
  24   0  -8   81.02   63.27
 -24   0   8   96.55   27.80
 -24   0   8   90.63   25.20
  24   0  -7  161.07   41.95
  24   0  -7  158.84   76.41
 -24   0   7  147.82   40.88
 -23   1  10  594.32   59.23
 -23  -1  10  554.30   71.37
  23  -1 -10  599.88   51.08
 -23   1  10  528.51   45.47
  23   1 -10  593.30   58.88
 -23   1  10  545.99  104.87
 -23   1  10  521.34   70.72
 -23  -1  10  623.00   54.02
 -23  -1  10  562.16  108.77
 -23  -1  10  461.68   83.37
  23  -1 -10  569.35   89.51
  14   2   4  212.60   31.48
 -14  -2  -4  106.02   60.02
  14   2   4  206.59   36.44
  14  -2   4  134.75   70.15
  14  -2   4  169.40   30.84
  14   2   4  260.56   86.00
  14  -2   4  186.37   40.02
  14  -2   4  202.45   26.03
 -14  -4   0   55.27   62.41
  14   4   0   67.58   17.79
  14  -4   0   25.21   23.09
 -14   4   0    7.73   54.68
  14  -4   0   14.52   18.99
 -14   4   0   20.18   22.38
  14   4   0   64.95   24.26
  14  -4   0   64.18   69.11
 -14  -4   0   53.07   36.96
 -14   4   0   35.60   58.00
  14  -4   0   76.39   26.24
  14   4   0   66.55   70.53
  14   4   0   61.98   25.22
  14  -4   0   40.13   20.94
   3  -5   4  832.21  121.18
   3  -5   4  797.51   59.46
  -3   5  -4  801.84   59.95
  -3  -5  -4  762.61  117.46
   3   5   4  746.59   66.30
   3  -5   4  797.16   64.05
  -3   5  -4  852.11  133.95
  -3  -5  -4  799.25   77.91
   3   5   4  752.79   50.96
   3   5   4  778.84   61.82
   3   5   4  767.35  106.81
   3  -5   4  814.00   56.04
 -12   2  13   47.51   52.03
 -12  -2  13   92.06   40.52
 -12   2  13   87.23   84.29
 -12   2  13   46.31   31.53
 -12  -2  13   61.05   80.24
 -12  -2  13  105.93   28.36
 -12   2  13   88.36   30.76
 -12   2  13   29.65   30.83
 -12  -2  13   80.81   72.32
 -12  -2  13   60.37   27.85
  12  -2 -13   61.56   54.44
  -5  -5  -3  862.05  127.19
   5   5   3 1016.77   65.59
   5  -5   3  992.17   67.00
   5  -5   3 1038.82   72.06
   5   5   3 1008.51   76.98
   5   5   3 1022.50  126.73
   5  -5   3 1029.85   71.86
  -5   5  -3  788.25  138.66
  -5  -5  -3  907.50   88.32
   5   5   3 1032.77   77.42
   5  -5   3  995.19  111.13
   5  -5   3  903.04   59.49
  21  -1 -12 3132.12  260.60
  21  -1 -12 3141.50  191.53
 -21  -1  12 3152.55  257.50
 -21  -1  12 3316.37  193.95
  21   1 -12 3594.41  270.46
 -21   1  12 3311.52  196.65
 -21   1  12 2918.56  249.18
 -21   1  12 2853.82  178.87
 -21  -1  12 3300.82  191.98
  21   1 -12 3030.50  184.17
 -21   1  12 3054.73  214.87
 -21   1  12 2916.84  179.82
 -21  -1  12 3232.82  217.72
 -21  -1  12 3074.66  183.40
 -21   1  12 3422.14  204.12
  -9  -5   0  194.85   49.34
  -9   5   0  265.57   90.92
  -9  -5   0  274.72   80.15
   9  -5   0  175.71   26.21
   9   5   0  206.37   39.52
   9  -5   0  175.13   30.08
  14   0   5   43.37   33.62
   9  -5   0  192.19   85.55
   9   5   0  174.76   30.12
   9  -5   0  150.21   35.15
   9  -5   0  184.60   36.81
  14   0   5   27.18   22.96
  14   0   5   47.26   70.96
   9   5   0  185.30   68.40
  18   0   2  444.45   63.96
  18   0   2  415.47   43.96
  18   0   2  369.87   83.81
  14  -4  -9  947.89  117.00
 -14  -4   9 1004.89   79.37
 -14  -4   9  992.43   67.89
  14  -4  -9  891.30   69.11
  14   4  -9  904.19   68.37
 -14  -4   9 1030.16  135.04
 -14  -4   9 1102.70  132.35
 -14  -4   9 1051.34   66.48
 -14   4   9 1003.51   86.02
  14   4  -9  891.30  121.55
  14  -4  -9  856.53   61.03
 -14   4   9  883.63   69.82
  14  -4  -9  835.52  124.73
  14  -4  -9 1011.18   79.16
 -14   4   9  918.47   95.37
 -17   3   0  553.45   93.14
  17  -3   0  401.76   87.03
 -17  -3   0  586.30   92.80
  17   3   0  392.56  107.74
  -7  -3  -7  310.86   82.51
 -17   3   0  615.06   61.87
  17   3   0  395.93   53.14
  -7   3  -7  312.29   92.85
   7  -3   7  324.22   85.14
  17  -3   0  597.17   47.10
  17  -3   0  445.10   38.97
  17  -3   0  506.76   47.16
   7  -3   7  342.24   33.64
 -17  -3   0  563.16   57.21
   7   3   7  271.59   84.47
   7   3   7  351.65   43.24
  17  -3   0  649.68  118.57
   7   3   7  360.26   58.50
   7  -3   7  334.45   45.56
  17   3   0  431.55   41.76
   7  -3   7  355.30   37.43
  17   3   0  457.36   40.29
  17  -3   0  480.29   45.75
   7   3   7  307.83   42.99
   7   3   7  337.46   31.24
  -3   5   6  456.47   52.48
  -3  -5   6  441.32   51.99
  -3  -5   6  393.74   90.09
  -3  -5   6  453.20   45.07
  -3  -5   6  416.49   36.77
   3  -5  -6  455.68   46.23
  -3   5   6  455.29   78.90
   3   5  -6  421.70   95.72
   3  -5  -6  452.62   77.32
   3  -5  -6  441.20   38.90
   3   5  -6  444.60   42.24
  -3   5   6  470.38   42.53
   3  -5  -6  425.20   89.52
  -3  -5   6  468.52   42.76
  -3  -5   6  436.21   92.59
 -14  -2  13 1118.25   74.99
 -14  -2  13 1061.90  112.59
 -14   2  13 1001.93   86.51
 -14   2  13 1066.02   86.29
  14  -2 -13 1043.71  134.43
 -14   2  13  995.87  123.87
 -14  -2  13 1080.60   70.69
 -14   2  13  983.14  107.82
 -14  -2  13 1091.44   98.27
 -14   2  13  951.78   70.87
 -14  -2  13 1103.53  147.48
 -24   0   9    9.17   24.19
 -24   0   9   46.53   23.50
 -24   0   9   22.99   55.99
  24   0  -9   13.93   27.79
 -24   0   9    5.82   34.33
  -4   2  12 1599.10  114.19
  -4  -2  12 1250.68  152.71
  -4   2  12 1499.48   96.07
  -4  -2  12 1486.64  100.69
  -4  -2  12 1496.83   95.79
  -4  -2  12 1375.62  157.53
  -4  -2  12 1330.87   83.89
  -4   2  12 1492.84  124.81
   4  -2 -12 1715.56  174.25
  -4   2  12 1436.55  108.94
   2   0  11   59.43   22.36
   2   0  11   19.96   16.03
   2   0  11   34.35   25.44
  -2   0 -11   37.19   42.99
  -9  -3  -6 2670.71  213.40
  -9   3  -6 2727.99  231.77
   9   3   6 2638.31  154.17
   9  -3   6 2542.13  144.85
   9  -3   6 2944.17  172.78
   9   3   6 2762.18  169.51
   9  -3   6 2716.71  161.49
  -9  -3  -6 2644.29  166.82
   9  -3   6 2542.60  209.24
   9   3   6 2535.36  216.00
   9   3   6 2448.39  166.83
 -11  -5   4 1558.51  140.75
 -11  -5   4 1435.77  108.89
  11  -5  -4 1487.15   93.29
 -11  -5   4 1343.81  154.95
  11  -5  -4 1495.75   99.52
  11  -5  -4 1369.00  157.71
  11   5  -4 1267.29  150.68
  11   5  -4 1435.69   94.38
 -11   5   4 1412.03   96.65
  11  -5  -4 1474.99  105.32
 -11   5   4 1384.64  154.38
 -11   5   3  328.41   40.73
  19  -1 -13  735.50   58.20
  11   5  -3  405.18  105.43
  19   1 -13  683.82   59.13
  11  -5  -3  378.11   40.83
 -11   5   3  363.00   92.81
 -19  -1  13  986.03   71.63
  11  -5  -3  382.98  100.82
  11  -5  -3  440.09   45.57
  11   5  -3  379.28   35.55
  11  -5  -3  234.95   31.09
 -19   1  13  774.69   95.21
 -11  -5   3  350.67   56.10
 -19   1  13  778.09   60.39
  19   1 -13 1039.49  130.05
 -19   1  13  691.43  128.30
 -11  -5   3  329.54   71.86
 -19  -1  13  988.96  113.29
 -19   1  13  926.77   75.01
 -19   1  13  781.29   68.22
  11   5  -3  455.27   52.00
 -19  -1  13  927.65   96.85
 -19  -1  13 1029.41   75.48
  11  -5  -3  373.80   38.13
  19  -1 -13  733.95  123.04
 -14   0  14 2555.25  171.64
  14   0 -14 2464.67  209.79
 -14   0  14 2389.12  144.56
 -14   0  14 2417.13  156.79
 -14   0  14 2095.32  218.52
   1   5   5  158.54   69.00
  -1  -5  -5  205.40   83.68
  -1   5  -5  130.09   26.20
  -1  -5  -5  145.15   26.36
  -1  -5  -5  160.29   79.33
   1  -5   5  182.27   27.39
  -1   5  -5  175.33   82.61
   1   5   5  177.28   37.31
   1  -5   5  135.53   32.80
   1   5   5  207.30   35.05
   1  -5   5  146.44   59.94
   1   5   5  158.94   32.63
   1  -5   5  158.82   31.80
   1   5   5  232.44   63.76
  12  -4   2   53.05   21.74
  12   4   2  101.85   23.74
  12   4   2  108.14   76.97
  12  -4   2  103.46   21.80
  12  -4   2   64.41   22.71
  12   4   2  108.99   25.54
 -12  -4  -2  135.78   40.82
  12  -4   2   93.99   25.66
 -12   4  -2  114.92   65.16
  12   4   2  110.20   33.45
  12  -4   2   70.60   71.72
 -12  -4  -2  145.00   66.91
  -9  -5   6 1484.80   88.75
  -9  -5   6 1498.24  115.06
   9  -5  -6 1590.75  110.31
  -9   5   6 1527.12  102.73
   9  -5  -6 1641.81   98.16
  -9  -5   6 1533.48  155.53
   9  -5  -6 1715.33  109.85
   9   5  -6 1652.93  167.32
   9  -5  -6 1865.52  160.52
   9  -5  -6 1715.22  167.65
  -9   5   6 1626.86  128.31
  -9   5   6 1505.00   96.45
   9   5  -6 1722.98  111.89
  -9  -5   6 1468.01   93.71
  -9  -5   6 1427.12  150.92
 -24   0   618464.70 1124.75
  24   0  -617190.39 1010.90
   5  -3   8 1473.80   88.59
  -5  -3  -8 1017.86  124.21
  24   0  -616661.56  996.32
  24   0  -617638.02 1159.98
   5  -3   8 1151.63   85.62
   5   3   8 1056.78   86.45
   5   3   8 1145.32  103.72
   5  -3   8 1497.74   97.07
   5   3   8 1107.14   85.12
  -5   3  -8 1150.83  124.78
   5  -3   8 1576.55  153.16
  24   0  -618596.97 1121.68
 -10   2  13  464.40   52.46
 -10  -2  13  388.69   50.06
 -10   2  13  457.10  117.25
 -10   2  13  443.19   49.61
 -10   2  13  437.83   51.79
 -10  -2  13  425.48   48.95
 -10  -2  13  424.76   46.23
 -10  -2  13  389.90  111.18
 -10  -2  13  396.43   86.19
  10  -2 -13  454.85   97.58
 -10   2  13  486.55   73.23
 -20   0  13   98.35   29.77
 -20   0  13  122.50   76.64
 -20   0  13   90.78   20.39
 -20   0  13   78.61   52.20
  20   0 -13   99.39   77.13
  20   0 -13   73.78   28.81
  12   0 -14 1360.89  140.45
 -12   0  14 1564.20  114.95
 -12   0  14 1395.63   92.48
 -12   0  14 1395.27  100.95
 -12   0  14 1496.25  183.15
 -12   0  14 1418.65  120.11
  16  -4  -8  869.92   77.12
  16   4  -8  983.94  134.34
 -16  -4   8  763.22   61.31
 -16   4   8  875.41   71.16
 -16  -4   8  842.07  120.12
  16  -4  -8  957.80  136.51
  16  -4  -8  951.29   72.04
 -16  -4   8  799.74  110.14
  16  -4  -8  922.14   66.68
  16   4  -8  874.34   70.03
 -16  -4   8  797.99   84.88
 -16   4   8  843.51  103.26
  17  -3 -11 3124.60  189.22
  15  -3   2  502.82   40.89
 -15   3  -2  446.84   83.33
  15   3   2  537.25   43.64
  17   3 -11 2821.31  170.00
  15   3   2  573.26   50.76
 -15   3  -2  499.44   52.48
  17  -3 -11 3103.30  187.12
  15  -3   2  560.71   93.27
 -17  -3  11 2954.12  239.75
 -17  -3  11 3159.12  250.50
 -17  -3  11 3100.89  205.41
  17  -3 -11 2858.47  241.67
  15   3   2  564.13  114.03
  15  -3   2  587.36   50.67
 -17   3  11 3043.78  186.95
 -17   3  11 3194.07  194.37
  17   3 -11 2978.62  231.33
  15  -3   2  532.11   90.31
 -17  -3  11 3218.34  186.47
 -17   3  11 3135.93  218.70
 -17  -3  11 3057.60  176.15
 -15  -3  -2  544.06   90.84
  15   3   2  602.86   54.89
 -15  -3  -2  517.27   58.22
  -7  -5  -2    1.89   29.39
   7   5   2    5.63   21.23
   7  -5   2    9.06   17.59
   7  -5   2    4.28   16.19
  -7  -5  -2    4.75   53.23
   7   5   2    0.08   18.66
   7   5   2    4.10   14.71
   7  -5   2   15.00   55.40
   7  -5   2   -0.20   15.42
   7  -5   2    6.34   17.92
  -7   5  -2   12.55   59.36
   7   5   2   -0.20   55.40
 -22   0  12 3725.86  248.13
 -22   0  12 3546.71  218.36
 -22   0  12 3304.78  198.99
 -22   0  12 3614.80  288.12
  22   0 -12 3606.86  274.63
 -22   0  12 3470.00  207.54
 -22   0  12 3329.10  269.17
  22   0 -12 3397.21  206.18
  22   0  -2 4359.05  253.67
  22   0  -2 4304.22  325.29
  22   0  -2 4465.65  281.72
  22   0  -2 4263.09  246.53
  18  -2   1  611.11   47.88
  18   2   1  620.41   59.18
  18   2   1  608.23  118.52
  18  -2   1  460.97   46.10
  18   2   1  587.83   54.77
  18  -2   1  520.54  118.61
  18   2   1  524.88   44.11
  19  -1   1  284.22   98.76
  19  -1   1  230.74   32.87
  19   1   1  215.15  103.39
  19   1   1  226.34   33.91
  19   1   1  290.31   53.57
  19  -1   1  293.11   44.09
   0   2  11   46.48   33.96
   0   2 -11   18.83   61.50
   0  -2 -11   46.48   60.24
   0  -2  11   41.91   16.76
   0  -2  11   29.30   18.33
   0  -2  11   71.96   20.78
   0  -2  11   80.26   51.40
   0   2  11   35.62   38.71
   0   2  11   25.20   29.13
  16   4  -2 1712.89  102.45
 -16  -4   2 1682.23  125.94
  16  -4  -2 1744.73  118.19
  16  -4  -2 1558.75   94.86
  16  -4  -2 1672.57  103.37
 -16   4   2 1691.42  192.44
  16   4  -2 1540.92  170.00
  16   4  -2 1748.58  118.48
 -16   4   2 1653.61  164.20
  16  -4  -2 1633.20  167.88
 -16  -4   2 1636.71  159.32
 -16   4   2 1711.54  115.16
  16  -4  -2 1632.52  107.95
  19   3 -10 1352.14   83.50
  19  -3 -10 1458.16  105.19
 -19  -3  10 1242.97   80.98
  19   3 -10 1423.15   98.28
 -19  -3  10 1222.36   81.00
 -19  -3  10 1273.42   99.28
  19   3 -10 1380.82  143.76
 -19  -3  10 1298.54  145.04
 -19   3  10 1417.38  117.68
 -19  -3  10 1194.11   76.38
  19  -3 -10 1395.40  158.06
 -19   3  10 1481.30  103.14
 -19  -3  10 1303.95  146.67
  19  -3 -10 1453.50   98.83
  11  -5  -5 4383.19  248.12
  11   5  -5 4457.25  258.15
 -11   5   5 4510.23  286.50
 -11  -5   5 4972.84  350.95
  11   5  -5 4205.89  314.69
 -11  -5   5 4239.03  295.12
 -11  -5   5 4138.12  257.13
 -11  -5   5 4647.12  266.80
  11  -5  -5 4386.80  325.88
 -11   5   5 4797.45  284.29
  11  -5  -5 4410.20  258.33
  11  -5  -5 4390.15  264.70
  11  -5  -2   74.10   19.80
 -11  -5   2   73.63   32.29
  11  -5  -2   95.36   29.61
  11  -5  -2   84.82   25.94
  11   5  -2   75.85   29.93
  11  -5  -2  117.24   25.92
 -11  -5   2   96.25   55.83
  11   5  -2   67.66   33.58
 -11   5   2  154.36   83.68
  11  -5  -2  117.00   80.89
 -11   5   2  115.56   26.63
  11   5  -2   64.61   60.83
  23  -1  -4 2409.89  142.87
  23  -1  -4 2431.08  217.04
  23  -1  -4 2498.56  145.92
  23   1  -4 2828.23  183.57
  23   1  -4 2633.31  155.41
 -23   1   4 2402.56  171.54
  23   1  -4 2515.48  218.56
  23   1  -4 2703.96  169.62
  23  -1  -4 2570.50  164.54
 -16   0  14 2360.34  226.48
 -16   0  14 2378.25  153.29
 -16   0  14 2613.26  187.84
 -16   0  14 2533.36  157.04
  16   0 -14 2440.82  216.56
  22  -2 -10 6759.88  380.47
  22  -2 -10 6493.57  447.43
  22   2 -10 6376.06  377.36
 -22   2  10 6415.32  408.17
  22   2 -10 6855.61  460.91
 -22  -2  10 5724.09  324.68
 -22  -2  10 5767.68  407.09
 -22   2  10 6720.43  394.57
 -22   2  10 6074.28  356.95
 -22  -2  10 6353.59  389.29
 -22   2  10 6173.87  446.13
 -22  -2  10 6556.90  374.00
  22  -2 -10 6315.36  375.16
 -10  -4  10  587.16  109.54
 -10   4  10  577.59   82.34
  10   4 -10  458.96   41.64
  10  -4 -10  538.77   48.10
  10  -4 -10  550.77  112.39
  10   4 -10  535.79  104.16
  10  -4 -10  530.13   48.44
 -10   4  10  522.20   52.47
 -10  -4  10  584.45   45.24
  10  -4 -10  500.29  102.32
 -10  -4  10  588.46   67.21
 -10   4  10  633.71   65.47
 -10  -4  10  618.59   49.37
 -10  -4  10  566.18  103.87
  22  -2  -4  723.92   58.26
  22   2  -4  737.54  114.36
  22   2  -4  738.69   66.13
 -22  -2   4  763.07  112.30
  22  -2  -4  750.00   64.57
 -22  -2   4  739.94   72.78
 -22   2   4  707.66   55.41
  22   2  -4  716.35   63.58
  22  -2  -4  804.30  118.77
  22   2  -4  725.43   50.41
  22  -2  -4  706.04   51.30
 -22   2   4  754.14   78.04
 -11   3  12   67.54   31.98
 -11  -3  12   49.22   39.04
 -11   3  12   74.59   31.38
 -11  -3  12   66.45   25.60
 -11   3  12   87.94   42.74
 -11  -3  12   62.70   53.88
 -11   3  12   95.83   37.88
  11  -3 -12   88.68   49.88
 -11  -3  12   76.73   73.32
 -11  -3  12   57.69   21.86
 -16   2  13   84.06   33.04
 -16   2  13  105.98   64.08
 -16   2  13   52.39   57.51
 -16  -2  13   98.98   26.58
 -16  -2  13   96.85   28.11
 -16  -2  13   93.32   46.57
 -16  -2  13  125.18   83.02
 -16   2  13   50.17   32.30
  16  -2 -13   36.41   20.90
 -16   2  13   72.50   35.94
 -16  -2  13  139.20   74.32
  16  -2 -13   57.31   76.68
  20  -2  -1   63.20   21.91
  20   2  -1  139.19   78.97
 -20   2   1   17.86   19.61
  20  -2  -1   57.93   69.89
  20  -2  -1   59.67   21.50
  20   2  -1   69.26   22.20
  20  -2  -1   31.56   19.62
  20   2  -1   60.87   22.63
 -20   2   1   54.76   36.50
  20   2  -1   72.75   35.11
  21   1  -1  287.80   53.81
  19  -3  -2 3959.97  233.99
  19   3  -2 4162.07  245.88
 -19   3   2 3849.08  292.16
  19  -3  -2 3913.49  230.47
  19  -3  -2 3787.52  282.87
  19  -3  -2 3927.62  222.96
  19   3  -2 4040.32  241.67
 -19   3   2 3933.90  247.38
  21   1  -1  283.99   89.42
  19  -3  -2 4232.86  327.15
  21  -1  -1  296.22   93.02
  19   3  -2 3905.20  227.53
  21  -1  -1  388.30   61.02
  21   1  -1  277.21   36.36
 -19  -3   2 3944.86  243.79
 -19  -3   2 4063.63  297.53
  21  -1  -1  264.98   32.80
  21  -1  -1  297.13   34.35
  21   1  -1  259.74   32.07
  19  -3  -2 3929.70  224.16
  21  -1  -1  276.64   29.89
  19   3  -2 3257.51  276.12
 -11  -3  -5  131.81   36.18
  11   3   5  122.57   80.59
  11   3   5  141.03   25.71
  11  -3   5  210.49   30.95
  11  -3   5  162.11   35.53
  11  -3   5  119.41   77.38
  11  -3   5  152.95   23.52
 -11  -3  -5  134.28   62.87
  11   3   5  172.40   46.12
 -11   3  -5   86.08   84.58
 -24   0  10 1062.93   76.74
 -24   0  10 1096.97   83.85
 -24   0  10 1001.08  123.44
 -24   0  10 1012.51  129.38
  24   0 -10  924.72  108.28
 -24   0  10 1044.44   93.83
  24   0 -10 1042.41   73.91
  -8  -4  10  168.85   82.21
   8   4 -10  228.78   80.61
  -8   4  10  202.17   63.63
   8  -4 -10  171.30   28.66
  -8  -4  10  184.47   41.88
  -8  -4  10  207.30   34.61
   8  -4 -10  239.67   61.89
  -8   4  10  158.31   34.53
  -8   4  10  163.41   28.39
   8  -4 -10  192.52   68.63
  -8  -4  10  268.23   83.74
  -8  -4  10  200.01   30.44
   8  -4 -10  195.02   23.29
 -13   3  12  575.77   58.68
 -13  -3  12  430.49   83.57
 -13   3  12  593.24   59.55
 -13  -3  12  389.61   46.63
 -13   3  12  575.41   70.34
  13  -3 -12  614.31  101.57
  13  -3 -12  354.84   40.68
 -13  -3  12  417.19   64.47
 -13  -3  12  410.19   45.84
 -13  -3  12  380.24   97.29
 -13   3  12  435.18   60.13
  -2   4   9 1047.80   85.40
  -2   4   9 1041.49   93.86
   2  -4  -9  998.23   64.90
  -2   4   9  783.07   78.94
   2  -4  -9 1098.61  139.75
  -2  -4   9  745.78   63.45
  -2  -4   9 1034.84   70.12
  -2  -4   9  680.28  129.01
  -2  -4   9  779.57   68.49
   2  -4  -9 1091.18  131.96
   2   4  -9 1020.53  130.32
  -3   3  -9  297.97   84.11
 -10   0  14 5583.85  328.91
  10   0 -14 4805.45  324.80
 -10   0  14 5383.02  340.58
   3  -3   9  334.17   93.00
   3  -3   9  302.14   37.80
   3   3   9  278.06   61.75
 -10   0  14 5074.45  394.66
 -10   0  14 5147.15  303.65
   3   3   9  297.90   35.69
   3  -3   9  263.19   34.60
   3   3   9  260.39   51.56
  -3  -3  -9  251.48   77.81
 -10   0  14 5213.69  292.98
   3  -3   9  276.51   32.66
   6  -4   6  818.25  126.07
   6  -4   6  843.31   66.70
  -6   4  -6  803.07  125.44
   6  -4   6  900.80   74.86
   6   4   6  896.20  128.70
   6  -4   6  873.41   70.33
  -6  -4  -6  945.08  121.12
   6   4   6  874.75   83.78
   6   4   6  987.98   81.17
   6   4   6  899.50   59.19
   6   4   6 1063.48  103.49
  -5  -1  13 1116.64   79.77
  -5   1  13 1118.44   81.95
  -5  -1  13 1059.74  145.45
  -5   1  13 1168.25   89.41
  -5   1  13 1132.42  102.31
  -5  -1  13 1085.35   72.53
  -5   1  13 1097.24  163.77
  -5  -1  13 1081.26  151.17
  -5  -1  13  927.62   85.30
   5  -1 -13 1007.86  117.34
  -5   1  13 1033.59   72.64
  -5  -1  13 1168.37   84.02
  -1   5   6 1671.98  119.00
  -1  -5   6 1553.57  163.40
   1  -5  -6 1570.90  148.82
   1   5  -6 1571.30   99.84
   1  -5  -6 1503.18   91.44
  -1   5   6 1565.82  107.38
  -1   5   6 1638.85  106.13
   1   5  -6 1420.90  163.40
  -1  -5   6 1733.91  113.99
   1  -5  -6 1564.95  167.43
  -1  -5   6 1639.64  103.24
  -1  -5   6 1628.46  107.05
  -1   5   6 1585.94  136.99
 -13   1  14 1084.40   74.07
  13  -1 -14 1058.52  109.25
 -13   1  14  995.49  154.32
 -13  -1  14 1010.96   80.96
 -13   1  14 1151.48  113.40
 -13  -1  14 1077.43  100.53
 -13   1  14 1007.11   76.36
 -13   1  14 1181.47   89.94
 -13  -1  14  906.28  123.12
  13   1 -14  966.34  124.66
 -13  -1  14  996.83   68.72
 -13   1  14 1107.08   85.83
 -12  -4  10 2173.98  152.38
  12  -4 -10 2020.28  127.90
  12   4 -10 2072.05  125.23
 -12   4  10 2234.16  151.56
  12   4 -10 2219.85  201.80
  12  -4 -10 2181.88  126.55
 -12  -4  10 2097.73  124.26
 -12   4  10 2113.17  135.37
 -12  -4  10 2126.12  130.78
 -12   4  10 2188.15  139.62
  12  -4 -10 2119.62  196.38
  12  -4 -10 2418.21  210.21
  12  -4 -10 2266.93  138.34
 -12  -4  10 2082.90  191.90
 -12  -4  10 2041.75  195.39
 -23   1  11  510.22   48.02
 -23  -1  11  698.78   78.28
  23  -1 -11  570.11   99.63
 -23   1  11  686.61   65.35
  23   1 -11  659.36   60.81
 -23   1  11  447.73   49.93
 -23  -1  11  633.84   50.23
 -23  -1  11  661.69  108.81
 -23   1  11  610.97   77.68
 -23   1  11  739.01  112.43
 -23   1  11  464.64  102.63
  23  -1 -11  638.51   62.86
 -23   1  11  672.37   63.14
 -23  -1  11  600.90   56.35
  23   1 -11  692.50   95.34
  -1  -1  12   36.28   17.00
  -1   1  12   45.40   19.19
  -1   1  12   52.11   27.55
  -1  -1  12   57.78   64.05
  -1   1  12   53.67   27.10
  -1  -1  12   18.03   22.02
  -1  -1  12   29.12   19.54
  -1  -1  12   23.74   69.55
  -1   1  12   51.81   32.75
   1  -1 -12   34.99   52.27
   8  -4   5   58.20   70.53
   8  -4   5   84.69   20.66
   8   4   5   46.81   19.57
  24   0  -5  545.82   42.58
  24   0  -5  591.67   63.72
  24   0  -5  551.64  114.58
   8   4   5   59.92   37.54
  -8   4  -5  100.86   76.47
   8  -4   5   58.16   28.45
  -8  -4  -5   82.44   62.75
   8  -4   5   54.23   23.95
 -24   0   5  559.66   73.52
  24   0  -5  540.35   44.62
  -8  -4  -5   79.03   29.69
   8   4   5   59.10   68.35
   9  -3 -12  704.69  106.99
  -9  -3  12  691.76   50.43
  -9   3  12  700.33   62.86
  -9  -3  12  755.75  120.77
  -9   3  12  771.91   92.93
  -9  -3  12  672.61  124.20
  -9   3  12  732.05   72.98
  -9   3  12  726.86   59.04
  -9  -3  12  743.47   73.20
  -9  -3  12  775.54   66.45
  -4   0  13   33.89   20.95
  -4   0  13   25.56   26.68
  -4   0  13   35.30   78.89
  -4   0  13   36.97   31.44
   4   0 -13   39.67   51.16
  -4   0  13   37.85   16.74
   9  -1   8  301.68   45.35
   9   1   8  348.67   34.64
   9  -1   8  273.43   95.93
   9  -1   8  332.53   38.99
   9   1   8  343.61   93.53
   9   1   8  383.13   54.37
   4   4   7 4936.70  315.65
  -8  -2  13  770.54  105.07
   4  -4   7 4530.10  341.84
  -8  -2  13  709.33  130.72
  -8  -2  13  731.09   67.92
  -8   2  13  765.88   68.77
   4  -4   7 4897.71  289.92
   4   4   7 4694.27  291.98
  -8   2  13  761.53   92.49
  -8  -2  13  860.32   65.69
   4  -4   7 4852.64  281.65
  -4   4  -7 4620.45  350.46
  -4  -4  -7 4355.14  320.17
  -8   2  13  747.50   73.24
   4  -4   7 4689.79  274.67
  -8   2  13  755.94   63.67
  -8  -2  13  805.70   60.46
   8  -2 -13  812.00  120.29
   4   4   7 4983.12  303.68
  21  -3  -7 5048.66  286.25
 -15  -1  14 1545.63  105.92
 -15   1  14 1506.10  133.63
 -15  -1  14 1596.08  188.14
 -21  -3   7 4905.03  305.66
 -15   1  14 1534.53  111.71
 -15  -1  14 1608.01  109.00
  21   3  -7 4845.93  351.94
 -21  -3   7 4711.10  341.89
 -15   1  14 1425.65  100.04
  21  -3  -7 5054.11  294.19
 -21   3   7 4817.20  298.19
  15  -1 -14 1428.61  153.15
  21  -3  -7 5056.86  361.11
 -21   3   7 4993.05  286.40
  21   3  -7 4929.02  281.71
 -15   1  14 1459.56  108.20
  21   3  -7 4490.97  278.79
  15   1 -14 1370.52  135.62
 -21   3   7 4913.97  365.86
  21  -3  -7 4893.10  279.55
 -15   1  14 1252.62  162.21
 -15   1  14 1452.66   96.76
 -15  -1  14 1626.11  132.09
  -3  -3  11  878.86  131.09
  -3   3  11  938.23   72.14
   3  -3 -11 1014.98  110.05
   3  -3 -11  993.61   65.40
  -3   3  11 1028.89  101.76
  -3  -3  11  900.33   69.96
   3  -3 -11  890.83  111.15
  -3  -3  11  939.77   69.95
  -3   3  11  958.64   87.56
   3   3 -11  985.19  124.65
  -3  -3  11  807.28  120.67
  -3  -3  11 1049.87   72.89
  -7  -1  -9  679.07   92.32
   7  -1   9  574.18   41.11
   7  -1   9  735.16  124.73
   7   1   9  688.18   49.42
   7  -1   9  711.60   57.67
   7  -1   9  658.39   56.54
   7   1   9  664.98   69.76
   9  -5   1  154.84   33.04
   9  -5   1  190.83   35.26
   9  -5   1  129.79   27.50
  -9  -5  -1  137.33   35.83
  -9  -5  -1  139.20   72.88
  -9   5  -1   78.38   68.69
   9   5   1  210.08   38.65
   9  -5   1  189.63   32.34
   9   5   1  283.22   87.26
   9   5   1  194.19   30.10
   9  -5   1  203.25   87.79
   9   5   1  192.05   31.63
 -20  -2  12   81.22   23.97
  20   2 -12  114.13   26.57
 -20   2  12  126.04   32.15
  20  -2 -12  137.81   80.12
 -20  -2  12   88.87   22.92
 -20  -2  12   86.07   73.60
  20   2 -12   92.52   65.69
  20  -2 -12   92.48   29.98
 -20   2  12   61.36   29.78
 -20  -2  12  104.32   24.52
 -20   2  12   74.21   36.94
 -20  -2  12  121.06   51.11
 -20   2  12   79.54   80.09
 -20   2  12  119.43   42.50
  21  -3  -6   90.47   35.05
 -21  -3   6   30.55   60.99
 -21  -3   6   27.30   40.82
  21  -3  -6   72.69   23.53
  21  -3  -6   70.70   65.97
 -21   3   6   88.41   56.21
 -21   3   6   45.25   24.21
  21   3  -6   53.13   35.32
 -21   3   6   97.16   30.68
  21  -3  -6   50.24   20.63
 -21   3   6   52.85   69.85
  21   3  -6   33.93   21.84
  21   3  -6   53.02   73.76
  -7  -5   7  441.48   37.16
   7  -5  -7  422.04   49.39
  -7  -5   7  449.11   96.20
  -7  -5   7  461.93   44.75
  -7  -5   7  463.27   56.97
  -7   5   7  416.14   59.11
  -7   5   7  421.59   54.44
   7  -5  -7  425.40   43.04
  -7   5   7  379.80   44.18
   7   5  -7  416.16   42.54
  -7  -5   7  466.07   99.85
   7  -5  -7  412.96   96.66
   7   5  -7  422.27   99.62
   7  -5  -7  482.38   97.40
  16   0   4 5308.01  326.66
  16   0   4 4988.36  384.36
  16   0   4 5337.49  308.94
 -11  -5   6  932.40   63.29
  11  -5  -6  899.73   61.50
 -11  -5   6  966.63  121.49
 -11  -5   6  946.01   88.16
 -11   5   6  910.53   86.90
  11   5  -6  864.97  121.59
  11  -5  -6  907.70   71.66
  11  -5  -6  888.86  128.11
 -11  -5   6  924.70  126.19
 -11   5   6  941.44   80.68
  11  -5  -6  900.14   76.43
  11   5  -6  873.23   74.31
  17  -1   3 1018.49   92.86
  17   1   3 1083.63   79.64
  17   1   3 1033.92  146.63
  17  -1   3 1014.97   73.02
  17   1   3 1158.37   97.86
  17  -1   3 1095.95  164.71
  16  -2   3  135.82   27.69
  16   2   3   79.92   81.88
  16  -2   3   64.38   21.28
  16  -2   3   74.58   39.43
  16   2   3   74.84   21.44
  16  -2   3   68.90   93.88
  16   2   3  110.22   41.72
 -11  -5   1 3458.41  264.96
 -11   5   1 3058.55  187.11
  11   5  -1 3670.19  225.24
  11   5  -1 3400.83  274.42
  11  -5  -1 3337.12  271.77
 -11   5   1 3594.42  299.25
  11  -5  -1 3801.37  227.84
  11  -5  -1 3506.62  198.11
 -11  -5   1 3479.38  211.19
  11  -5  -1 3528.97  207.02
  11  -5  -1 3606.92  215.87
  11   5  -1 3562.35  210.66
 -11   1  14 1834.83  112.56
 -11  -1  14 1912.05  206.47
 -11   1  14 2025.21  128.13
 -11   1  14 1976.41  138.83
 -11   1  14 1767.03  210.05
 -11   1  14 1983.75  160.98
 -11   1  14 1835.86  116.88
 -11  -1  14 2075.91  155.28
 -11  -1  14 2002.99  118.94
  11  -1 -14 1790.22  169.24
 -11  -1  14 2043.34  131.98
  11   1   7   41.65   20.07
  11  -1   7   19.08   24.91
  11  -1   7    9.09   22.61
  11  -1   7   16.83   77.57
  11   1   7   62.79   62.64
  11   1   7   40.12   27.38
  -6  -4  10   72.97   19.89
  -6   4  10   77.09   28.65
  -6   4  10   83.37   53.53
  -6  -4  10  118.46   64.62
  -6  -4  10   72.25   26.64
  -6   4  10   47.43   33.05
   6  -4 -10   73.12   62.84
  -6  -4  10   68.30   72.82
   6   4 -10   68.03   65.95
  -6  -4  10   46.25   32.45
  -6  -4  10   78.77   27.40
   6  -4 -10   52.81   78.88
   6  -4 -10   44.84   20.92
  -5  -5   7  920.26  128.88
   5  -5  -7 1052.85  127.69
  -5  -5   7  910.56   73.83
  -5   5   7 1020.58   77.69
  -5  -5   7  900.06   62.46
   5  -5  -7  975.30   75.45
  -5  -5   7  952.48  123.05
  -5  -5   7  931.98   71.01
  -5   5   7  992.41  106.43
   5   5  -7  954.37  125.33
  -5   5   7  965.42   72.26
   5   5  -7  964.10   69.60
   5  -5  -7 1045.00  133.56
   5  -5  -7 1033.05   69.89
  21   3  -8  289.42   32.22
  21  -3  -8  361.45   42.02
  21  -3  -8  401.84  102.35
 -21  -3   8  303.10   85.33
 -21  -3   8  284.20   58.85
  21  -3  -8  385.72   39.17
 -21   3   8  361.65   78.47
  21  -3  -8  357.06   50.58
  21   3  -8  312.86   47.78
  21   3  -8  275.96   88.43
 -21   3   8  295.10   44.01
 -15   3  12  330.96   48.83
  15   3 -12  340.05   37.66
 -15  -3  12  647.23  112.29
  15  -3 -12  395.38   98.68
 -15   3  12  380.69   45.45
 -15  -3  12  519.02   72.47
 -15  -3  12  593.63   52.44
 -15   3  12  484.59   82.61
 -15  -3  12  504.39  114.09
 -15  -3  12  610.97   52.42
 -15   3  12  524.29   65.84
  15  -3 -12  387.60   42.13
  -8  -2  -8 1531.69  146.16
  -8   2  -8 1526.28  162.38
   8   2   8 1513.58  117.32
   8  -2   8 1531.15   91.52
   8  -2   8 1622.48  109.38
   8   2   8 1485.27   90.66
   8   2   8 1547.65  101.86
 -18   0  14  188.35   59.82
 -18   0  14  191.76   90.30
  18   0 -14  179.26   87.17
 -18   0  14  225.14   30.41
 -18   0  14  190.14   37.95
  16  -4  -9  723.42  124.16
  16  -4  -9  721.77   63.23
  16  -4  -9  674.31   52.44
 -16   4   9  654.40   79.18
 -16  -4   9  478.70   42.95
 -16  -4   9  551.25  117.75
 -16  -4   9  567.59   60.25
 -16  -4   9  516.09   44.42
  16   4  -9  629.25   57.56
  16  -4  -9  636.64   53.25
 -16   4   9  574.39   66.60
  16   4  -9  689.76  116.85
 -16  -4   9  538.63  100.10
  -9   5   7 1887.28  120.49
  -9  -5   7 1864.74  176.26
  -9   5   7 1893.13  148.87
  -9  -5   7 1992.35  139.33
   0   0  1213471.80  790.63
   9  -5  -7 1935.93  175.32
   0   0 -1212959.53  844.66
   0   0  1213938.61  822.75
   9   5  -7 1891.06  180.90
  -9  -5   7 1930.94  119.74
   9  -5  -7 1891.49  158.60
  -9  -5   7 1897.11  110.41
   0   0  1212388.86  725.34
   9  -5  -7 1916.51  113.64
  -9  -5   7 1817.33  177.34
   9   5  -7 1889.80  121.68
  -9   5   7 2000.32  135.15
   9  -5  -7 1884.63  127.88
  10  -4   4  160.89   27.26
  10  -4   4  260.04   37.81
 -10   4  -4  128.90   91.59
  10  -4   4  243.33   89.67
  10   4   4  232.23   86.87
  10   4   4  210.62   29.93
  10   4   4  225.00   46.38
  10   4   4  220.99   30.73
 -10  -4  -4  165.83   76.25
  10  -4   4  214.69   30.84
 -10  -4  -4  176.89   49.25
  10   2   7  244.38   50.72
 -10  -2  -7  145.27   67.60
  10   2   7  246.45   87.59
  10  -2   7  139.33   32.98
  10  -2   7  191.60   35.37
  10  -2   7  237.43   26.83
  10  -2   7  178.74  107.76
  10   2   7  231.50   29.32
  10   2   7  153.07   30.91
 -21  -3   5  223.96   43.31
 -21  -3   5  187.90   77.26
  21  -3  -5  332.61   43.56
  21   3  -5  317.57   48.77
  21   3  -5  312.87   36.68
 -21   3   5  192.02   86.66
  21  -3  -5  268.43   69.79
  21  -3  -5  335.64   32.15
  21  -3  -5  436.60   90.33
 -21   3   5  217.40   53.65
 -21   3   5  233.34   35.53
  21   3  -5  349.81   97.53
  21  -3  -5  263.17   46.24
   5  -1  10   59.57   21.85
  -5  -1 -10   65.34   62.90
  13   3   4 2270.05  136.30
   5  -1  10   60.69   23.73
   5   1  10   68.71   30.85
  -5   1 -10   51.92   66.44
  13  -3   4 1970.02  119.89
 -13  -3  -4 2277.94  196.07
  13   3   4 2265.62  214.55
   5   1  10  102.22   38.25
   5   1  10   48.67   19.42
  13  -3   4 2282.66  146.26
   5  -1  10   81.42   17.23
 -13  -3  -4 2132.75  151.76
  13   3   4 2200.09  152.70
  13  -3   4 2235.37  137.06
  13  -3   4 1990.15  182.39
 -13   3  -4 2075.16  181.01
 -13   3  -4 1509.37  126.34
  14  -4   1 1050.36   73.99
  14   4   1 1089.34   77.86
 -18   4   6  637.08   70.09
 -14   4  -1 1056.11   78.22
 -18   4   6  629.40   88.46
  18  -4  -6  580.75   91.98
  18   4  -6  596.87  106.86
 -18  -4   6  531.60   72.26
  14   4   1 1076.95  124.99
  14   4   1 1017.02   82.13
  18   4  -6  598.68   53.88
  18  -4  -6  633.25   69.27
 -18  -4   6  488.42   77.03
  14  -4   1  979.42  133.66
 -14   4  -1 1171.34  155.72
 -14  -4  -1 1219.13  136.06
  14   4   1 1105.56   79.51
  14  -4   1 1206.17   81.47
  18  -4  -6  638.28   55.78
  18  -4  -6  665.09   57.30
 -14  -4  -1 1262.50  102.47
 -14   4  -1 1009.59  138.95
  18   4  -6  542.51   49.31
  14  -4   1 1027.03   77.91
  14  -4   1 1028.74   80.13
   2  -4   8   17.89   20.80
   2  -4   8   59.19   21.91
  -2  -4  -8   44.78   66.27
   2  -4   8   67.72   21.50
   2  -4   8   31.71   55.72
   2   4   8   55.15   35.91
   2   4   8   86.15   49.67
  -2   4  -8   35.87   71.83
   2   4   8   90.35   39.55
   6  -2   9  315.02   40.07
  -6   2  -9  284.97   84.32
   6  -2   9  206.01   27.37
   6   2   9  367.46   40.43
   6  -2   9  178.27   26.11
   6  -2   9  124.53   82.29
   6   2   9  212.82   25.95
  -6  -2  -9  369.94   78.43
   6   2   9  224.77   50.92
   6   2   9  285.59   53.24
 -18  -4   5   46.68   42.62
  18  -4  -5   75.40   25.45
 -18  -4   5   37.85   65.95
 -18   4   5   47.17   72.75
  18  -4  -5   77.88   20.26
  18  -4  -5   75.05   27.98
 -18   4   5   51.72   72.20
  18   4  -5   48.87   34.56
  18   4  -5   24.85   70.23
  18  -4  -5   37.29   75.61
  18   4  -5   40.15   23.24
 -18   4   5   72.61   35.19
 -17   1  14 1042.26   84.31
 -17   1  14 1288.39   89.12
 -17   1  14 1263.02   89.18
  17  -1 -14 1203.67  128.50
 -17  -1  14 1158.11   86.54
 -17   1  14 1153.86  152.85
 -17  -1  14 1116.29  153.88
 -17   1  14 1297.93  125.02
 -17   1  14 1221.68   84.87
  17   1 -14 1092.32  137.34
 -17  -1  14 1059.56   82.05
 -17  -1  14 1206.29  113.69
   5  -5   4 4161.22  243.13
   5  -5   4 3713.04  298.46
   5   5   4 4024.25  247.35
  -5  -5  -4 3970.60  240.28
  -5   5  -4 3879.15  226.35
   5   5   4 3953.96  234.53
   5  -5   4 3912.28  235.87
  -5  -5  -4 3932.41  299.30
  -5   5  -4 3984.01  325.37
   5   5   4 4227.78  235.65
   5  -5   4 4037.98  237.16
   5   5   4 4067.69  303.35
 -24   0  11   13.22   60.43
 -24   0  11   42.18   57.10
  24   0 -11   29.83   28.54
 -24   0  11   38.13   38.29
 -24   0  11   18.93   18.94
 -24   0  11   26.99   26.75
  24   0 -11   37.83   55.34
 -24   0  11   35.36   21.00
  18  -2 -13   46.96   57.36
 -18   2  13   77.89   31.67
 -18   2  13   25.25   82.79
 -18   2  13   48.14   32.79
 -18   2  13   82.13   56.61
 -18  -2  13   46.55   25.06
 -18  -2  13   57.09   26.18
 -18  -2  13   41.08   74.94
  18   2 -13   64.60   21.87
 -18  -2  13   58.98   45.88
 -18   2  13   47.50   30.68
  18  -2 -13   50.04   23.26
  14   4 -10  194.99   30.45
  14  -4 -10  225.70   30.61
 -14   4  10  225.31   60.67
 -14   4  10  203.69   46.92
 -14  -4  10  186.04   87.89
  14  -4 -10  230.57   86.88
  14  -4 -10  216.02   28.38
  14  -4 -10  311.65   82.69
 -14   4  10  176.35   34.16
 -14  -4  10  200.98   50.81
  14   4 -10  191.95   77.83
 -14  -4  10  211.21   32.72
  14  -4 -10  240.43   36.34
 -14  -4  10  180.55   26.79
 -14  -4  10  226.01   82.98
 -16   4   1   63.47   29.52
 -16  -4   1   89.71   39.84
  16  -4  -1   54.89   27.17
  16   4  -1   67.57   29.35
 -16  -4   1   89.19   48.14
  16  -4  -1   66.09   71.30
  16  -4  -1   61.05   29.04
  16  -4  -1   49.65   22.89
 -16   4   1   99.43   84.05
  16   4  -1   52.84   59.08
  16   4  -1   62.97   27.01
  16  -4  -1   84.68   20.63
  16   4  -1   26.01   25.32
 -16   4   1   52.69   80.16
   1  -3  10  524.48   49.29
   1   3  10  617.44   81.03
   1  -3  10  513.59   47.38
  -1  -3 -10  564.55  101.97
   1  -3  10  519.67   43.40
  -1   3 -10  521.02  128.71
   1  -3  10  461.15  108.81
   1   3  10  633.40   63.27
   1   3  10  592.92   70.44
   3  -5   5   86.74   27.37
   3   5   5   27.14   24.75
   3   5   5   40.07   16.90
   3   5   5   36.51   30.33
   3  -5   5   45.34   26.38
  -3  -5  -5   84.63   73.85
   3  -5   5   56.21   30.19
   3   5   5   41.49   64.98
  -3   5  -5   62.57   76.33
   3  -5   5   47.63   79.79
  -3   5  -5   47.67   21.80
  -7   3  12  610.09   58.05
  -7  -3  12  481.99   60.50
  -7  -3  12  528.26  111.99
  -7   3  12  623.99   54.22
   7  -3 -12  594.96  117.97
  -7  -3  12  519.34  123.98
  -7   3  12  643.82   85.05
  -7  -3  12  554.71   54.69
  -7  -3  12  590.47   45.39
  -7   3  12  572.64   61.49
   7  -3 -12  578.10   97.19
  -7  -3  12  601.91   59.61
  22   2 -11  702.25  105.20
  22  -2 -11  845.62   74.84
  22  -2 -11  932.31  132.70
 -22   2  11  806.28  131.28
 -22  -2  11  809.57   89.63
  22  -2 -11 1020.67   72.34
 -22  -2  11  717.60   52.86
  22   2 -11  864.64   72.80
 -22   2  11  809.17   77.72
 -22   2  11  934.15   94.36
 -22  -2  11  758.36  119.96
 -22  -2  11  692.12   54.24
 -22  -2  11  835.13   61.90
   8   0 -14  263.23   76.44
  -8   0  14  219.41   29.66
  -8   0  14  246.51   58.34
  -8   0  14  222.83  105.70
  -8   0  14  227.92   41.85
  -8   0  14  221.57   37.00
  22   2  -3   35.99   66.09
  22  -2  -3   20.93   19.85
  22  -2  -3    7.25   18.47
 -22   2   3    3.25   24.73
  22  -2  -3   19.68   21.41
 -22   2   3   19.70   35.91
  22   2  -3   36.12   23.98
  22   2  -3   29.52   28.39
  22  -2  -3   12.31   61.97
  22   2  -3   15.63   19.88
 -18  -4   7 3369.54  245.20
 -18   4   7 3583.48  226.99
 -18  -4   7 3563.91  233.79
  18  -4  -7 3159.71  265.45
  18   4  -7 3585.22  208.26
  18  -4  -7 3394.97  218.06
  18   4  -7 3446.70  206.46
  18  -4  -7 3467.19  207.39
  18  -4  -7 3227.94  189.03
  18   4  -7 3374.17  269.80
  23   1  -3   29.29   49.33
  23   1  -3   43.22   21.26
  23  -1  -3   19.44   18.48
  23   1  -3   35.22   24.91
  23  -1  -3   34.52   24.11
  23  -1  -3   35.86   70.40
  23   1  -3   31.24   38.21
 -23   1   3   24.76   40.82
  23  -1  -3   24.34   17.70
  13  -1   6 1015.04   85.87
  13  -1   6 1044.16  162.47
  13   1   6  996.83  127.48
  13   1   6 1064.67   77.84
  13  -1   6 1024.57   79.99
  13   1   6 1091.48   85.78
 -21  -1  13   37.34   24.28
 -21  -1  13   24.10   72.16
 -21   1  13  112.67   28.57
 -21  -1  13   36.88   24.76
 -21   1  13  113.31   72.93
 -21  -1  13   70.13   48.61
 -21  -1  13   24.23   23.23
  21   1 -13   22.17   23.95
 -21   1  13   51.79   29.28
 -21   1  13   13.97   48.04
  21  -1 -13   89.83   79.11
 -21   1  13   20.65   24.95
  21  -1 -13   11.95   23.60
  21   1 -13   57.35   66.37
   3   5  -7  428.15   97.29
  -3  -5   7  441.10   40.60
  -3   5   7  449.15   52.06
   3   5  -7  483.07   42.32
  -3  -5   7  491.60   53.48
  -3   5   7  442.61   56.64
   3  -5  -7  444.29   39.81
  -3  -5   7  364.72   89.27
  -3  -5   7  416.63   80.12
   3  -5  -7  524.39  105.34
   3  -5  -7  448.61   93.34
  -3   5   7  478.71   81.87
  -3  -5   7  447.28   41.18
 -21  -3   9  323.72   88.62
  21  -3  -9  240.48   92.00
  21  -3  -9  269.86   39.93
  21   3  -9  205.97   35.62
  21  -3  -9  251.61   35.49
  21  -3  -9  285.32   40.78
 -21   3   9  368.44   58.56
 -21   3   9  364.46   84.47
  21   3  -9  222.93   28.59
  21   3  -9  102.94   81.18
 -21  -3   9  269.54   60.66
   7  -5   3  259.87   37.73
   7   5   3  295.48   32.03
   7  -5   3  259.53   40.63
   7   5   3  272.09   42.08
  -7   5  -3  354.68   80.79
  -7  -5  -3  276.37   58.85
  -7  -5  -3  332.82   86.47
   7  -5   3  307.84   40.10
   7   5   3  300.84   40.03
   7   5   3  293.06   89.74
   7  -5   3  280.89   34.23
   7  -5   3  262.16   99.12
  -9  -1  14  156.84   35.11
  -9  -1  14  122.14   46.40
  -9  -1  14  157.49   69.76
  -9   1  14  121.00   81.05
  -9   1  14  138.12   23.68
  -9   1  14  138.79   55.43
  -9   1  14  128.74   32.70
  -9   1  14  118.76   30.45
  -9  -1  14  143.44   97.72
  -9  -1  14  141.53   30.47
   9  -1 -14  143.81   54.72
  -9   1  14  158.22   39.72
 -19  -3  11   82.73   48.46
  19   3 -11   41.98   19.26
 -19  -3  11   52.19   21.35
  19   3 -11   63.71   62.18
 -19  -3  11  101.09   69.46
  -2   2  12  131.78   34.38
  19   3 -11   68.39   26.67
  19  -3 -11  102.40   23.39
  19  -3 -11  100.28   32.11
  -2   2  12   89.85   45.59
  -2   2  12   28.69   26.09
  -2   2  12  134.35   37.48
 -19   3  11   75.96   48.96
  -2  -2  12   52.40   25.25
 -19   3  11   74.57   39.36
 -19   3  11   48.93   27.18
 -19  -3  11   44.53   21.62
  -2  -2  12   80.75   75.85
  -2  -2  12   53.13   19.47
  -2  -2  12  140.59   26.58
  -2  -2  12  204.58   81.21
  -2  -2  12  143.15   29.20
   2  -2 -12   70.07   56.20
 -19  -3  11   50.35   66.27
   2  -2 -12   69.56   70.13
  19  -3 -11  112.81   60.12
  12  -2   6   76.81   19.65
  12  -2   6   77.93   96.81
  24   0  -4  339.00   45.79
  12  -2   6   85.08   24.00
  12   2   6   71.19   23.61
  24   0  -4  308.29   34.34
  12  -2   6   59.28   29.11
  12   2   6   80.32   41.94
  12   2   6   72.53   92.62
  24   0  -4  338.37  101.64
  17   3   1  267.04   39.75
  17   3   1  220.03   29.98
  17  -3   1  351.88   39.52
  17  -3   1  223.35  106.79
  17   3   1  291.74   49.93
 -17  -3  -1  208.90   43.61
 -17  -3  -1  188.64   75.51
 -17   3  -1  124.07   76.95
  17  -3   1  256.91   36.10
 -17   3  -1  207.78   45.20
  17   3   1  254.44  101.51
 -13   5   4 1733.33  215.65
 -13  -5   4 1919.65  167.09
  13   5  -4 2175.34  145.22
 -13  -5   4 1826.92  124.42
  13  -5  -4 2109.83  129.75
  13  -5  -4 2063.19  141.83
  13  -5  -4 2126.23  209.29
  13   5  -4 1877.31  124.79
  13   5  -4 2153.26  213.88
  13  -5  -4 2195.38  140.23
 -13   5   4 1934.36  130.53
  20   0   1   17.86   29.92
  20   0   1   35.81   24.72
  20   0   1   58.19   83.32
 -18  -4   4  957.02  107.80
  18   4  -4  996.98   72.15
  18  -4  -4  826.90  135.15
  18  -4  -4  969.58   67.47
  18  -4  -4 1013.85   75.67
 -18   4   4  982.11  143.08
  18   4  -4  942.33  135.96
 -18   4   4 1055.19   88.01
  18   4  -4 1040.09   75.10
 -18   4   4  955.89  133.38
 -18  -4   4 1027.53   95.15
  18  -4  -4  981.38   70.63
  13  -5  -5  325.11   36.67
  13   5  -5  397.98   81.32
  13   5  -5  324.37   40.53
  13  -5  -5  324.42   46.71
 -13   5   5  306.10   45.81
  13  -5  -5  343.25   41.77
 -13  -5   5  378.30  102.15
 -13  -5   5  309.85   58.90
  13  -5  -5  370.20  108.57
   4   2  10  344.60   56.37
   4  -2  10  386.52   35.62
   4   2  10  311.19   61.74
   4  -2  10  366.88   36.87
  -4  -2 -10  266.15   83.39
  -4   2 -10  339.18   93.40
   4   2  10  389.47   47.24
   4  -2  10  379.37   94.21
   4  -2  10  395.04   41.65
  -1   5  -6 6115.43  442.80
   1   5   6 5707.45  335.53
   1  -5   6 5813.58  348.77
   1  -5   6 5420.58  411.56
   1  -5   6 5695.19  332.54
   1   5   6 6104.76  371.66
   1   5   6 6287.73  372.43
  -1   5  -6 6144.12  356.11
  -1  -5  -6 6394.46  451.25
   1   5   6 6532.23  414.90
   1  -5   6 6319.03  371.27
   8   0   9  127.35   87.59
   8   0   9  155.00   38.93
   8   0   9  125.89   26.38
  22   0 -13  806.97  125.11
 -11   5   7 1061.60   77.35
 -11  -5   7  940.28   66.05
 -22   0  13  705.12   77.98
 -11   5   7 1052.64   90.70
  11  -5  -7 1072.60   86.02
  11   5  -7 1078.30  138.67
 -11  -5   7 1044.66  141.44
 -22   0  13  691.28   58.16
  11  -5  -7 1159.37  144.32
 -22   0  13  693.08   58.44
  11  -5  -7 1085.42   82.42
  11   5  -7  996.81   80.98
 -11  -5   7  927.56   61.55
 -22   0  13  677.92  123.57
  11  -5  -7 1074.53   70.31
 -11   5   7 1006.43  100.65
  11  -5  -7 1197.17  128.43
  22   0 -13  592.87   59.55
 -11  -5   7  949.58  135.13
 -11  -5   7 1048.01   92.57
 -22   0  13  697.47   65.04
  10   0   8 8179.69  491.09
  10   0   8 8240.24  584.43
  10   0   8 8695.49  502.03
  19   3  -1  156.67   32.84
  19  -3  -1  204.80   99.45
  19   3  -1  191.91   41.46
  19   3  -1  241.19  101.75
 -19   3   1  192.50   47.40
  19  -3  -1  210.84   29.16
  19   3  -1  195.38   33.75
 -19  -3   1  161.52   44.65
  19  -3  -1  240.55   33.83
 -19  -3   1  207.19   72.08
  19  -3  -1  178.00   32.13
 -19   3   1  234.59   80.95
  11  -5   0 4319.61  335.22
 -11  -5   0 4626.75  291.06
 -11  -5   0 4538.26  338.12
  11  -5   0 4787.27  268.01
 -11   5   0 4576.09  364.83
  11  -5   0 4785.79  282.73
  11   5   0 4469.87  347.28
  11   5   0 4556.41  264.76
  11  -5   0 4319.33  259.22
  11   5   0 4485.33  271.61
  11  -5   0 4381.85  257.92
  -6  -2  13  199.14   90.26
  -6   2  13  315.88   49.60
  -6   2  13  217.03   45.41
  -6   2  13  326.54   39.20
   6  -2 -13  334.91   83.24
  -6  -2  13  150.29  101.79
  -6   2  13  315.46   62.14
  -6  -2  13  160.14   35.45
  -6  -2  13  143.90   32.74
  -6  -2  13  146.68   43.02
 -13  -5   3  427.56   96.30
  13  -5  -3  399.24  108.18
 -13   5   3  490.18   50.54
  13  -5  -3  476.51   40.17
  13   5  -3  420.87   45.95
 -13  -5   3  422.25   64.13
  13  -5  -3  482.78   48.71
 -13   5   3  463.08  105.51
  13   5  -3  412.64   88.14
  13   5  -3  418.35   50.72
  13  -5  -3  462.09   51.43
  21   3  -4  154.56   31.51
  21   3  -4  169.37   38.28
 -21   3   4  173.75   46.74
  21   3  -4  206.98   86.21
  21   3  -4  165.73   30.41
  21  -3  -4  143.54   87.77
  21  -3  -4  169.79   37.14
 -21   3   4  156.32   80.02
  21  -3  -4  125.41   25.49
  21  -3  -4  123.24   70.50
 -21  -3   4  151.33   68.49
 -21   3   4  129.33   36.81
 -21  -3   4  173.37   44.50
  21  -3  -4  170.79   33.27
  21  -3  -4  148.00   23.82
  22   0  -1   34.55   56.29
  22   0  -1   21.38   19.26
  22   0  -1   50.79   31.17
  22   0  -1   47.65   23.00
  -4  -4  10 1412.17  177.11
   4   4 -10 1592.27  166.11
   4  -4 -10 1587.28  150.47
  -4  -4  10 1415.76  103.39
  -4   4  10 1564.70  120.79
  -4  -4  10 1782.80  115.37
   4  -4 -10 1546.53   94.42
  -4   4  10 1644.62  109.60
   4  -4 -10 1621.99  155.00
  -4  -4  10 1170.62  153.54
  -4   4  10 1584.54  138.08
  -4  -4  10 1435.47   95.56
 -23   1  12  978.84  142.49
  23   1 -12  956.91   76.86
  23  -1 -12  996.02   82.01
 -23   1  12  924.36   72.59
 -23   1  12  995.13  105.80
 -23  -1  12  939.83   98.38
 -23   1  12  917.61   73.09
 -23   1  12  808.17  128.08
 -23   1  12  862.73   75.45
  23   1 -12  905.72  120.03
 -23  -1  12  786.02   60.90
 -23  -1  12 1032.05   76.82
 -23   1  12 1013.07   74.53
 -23  -1  12  828.03  130.87
  23  -1 -12 1213.39  145.55
 -23  -1  12  801.00   63.03
  12  -4   3   92.26   80.53
  12  -4   3  151.28   31.47
 -12  -4  -3  183.26   47.40
  12   4   3  117.20   24.34
  12   4   3  134.43   86.14
  12  -4   3  106.14   26.03
 -12  -4  -3  159.87   73.23
  12   4   3  126.86   28.40
  12  -4   3  110.95   25.41
  12   4   3  147.16   39.54
 -12   4  -3  141.20  102.86
   3   1  11  168.66   33.31
  -3  -1 -11  146.48   73.24
   3  -1  11  201.97   86.72
   3   1  11  161.64   43.25
   3  -1  11  220.97   25.34
   3  -1  11  175.51   26.78
   3  -1  11  189.76   27.98
 -17   3  12 3746.00  261.32
 -17  -3  12 3718.85  215.84
  17  -3 -12 3609.37  218.90
 -17   3  12 3910.36  248.48
 -17   3  12 3495.63  218.21
 -17  -3  12 3857.39  228.36
  17  -3 -12 3648.05  223.79
 -17  -3  12 3486.18  297.59
 -17  -3  12 3716.03  244.03
 -17  -3  12 3586.14  288.93
  17   3 -12 3313.96  198.29
  17  -3 -12 3409.25  290.06
 -18   4   8  542.59   68.75
  18  -4  -8  556.93   65.78
  18  -4  -8  495.41   50.01
  18  -4  -8  499.29   94.39
  18  -4  -8  507.57   45.95
  18   4  -8  479.34  103.68
  18   4  -8  461.21   53.95
 -18  -4   8  523.89  104.64
 -18  -4   8  500.38   72.39
  18   4  -8  465.78   38.60
  25   1  -8   43.96   68.23
 -25   1   8   55.15   77.52
 -25  -1   8   42.84   38.90
 -25   1   8  122.48   29.88
  25   1  -8   50.26   36.21
 -25   1   8   78.30   40.39
 -25  -1   8   63.20   27.17
  25  -1  -8   89.79   41.49
  25   1  -8   33.27   19.53
   0   4   9 4340.55  274.25
   0  -4  -9 4048.23  307.50
   0  -4   9 4060.05  324.78
   0  -4   9 3949.97  235.65
   0   4   9 4099.26  261.45
   0   4   9 4157.94  275.87
   0  -4   9 4181.68  252.60
   0   4  -9 3800.97  308.22
   0  -4   9 4007.07  239.06
   6   0  1016910.90 1003.00
   6   0  1016800.30 1010.12
   9  -5   2  983.57   75.42
   9   5   2 1072.19   75.30
  -9  -5  -2 1149.59   86.12
   9  -5   2 1034.23   76.25
  -9  -5  -2 1101.16  115.58
  -9   5  -2 1180.04  162.72
   9   5   2  957.88   77.94
   9   5   2  992.74  143.59
   9   5   2 1018.80   78.52
   9  -5   2  917.98  142.87
   9  -5   2  964.68   69.16
   9  -5   2 1257.91   84.89
 -25   1   7 2675.75  166.62
 -25   1   7 2592.32  180.04
 -25  -1   7 2746.70  176.29
  25   1  -7 2465.34  218.45
 -25   1   7 2450.87  231.11
  25  -1  -7 2811.12  183.71
  25   1  -7 2547.86  146.93
  25  -1  -7 2780.41  163.43
  25   1  -7 2601.25  172.84
  25  -1  -7 2969.28  256.06
  12   0   7   24.05   30.07
  12   0   7   28.57   71.74
  12   0   7    9.70   20.49
 -25   1   9 3681.38  223.28
 -25  -1   9 3311.91  199.32
  25  -1  -9 3493.00  227.98
 -25  -1   9 3388.03  221.44
 -25  -1   9 3518.16  215.93
 -25   1   9 3734.93  235.68
 -25   1   9 3665.12  297.79
  25   1  -9 3681.13  229.21
  25   1  -9 3561.32  281.61
  13  -5  -6 2754.32  162.14
 -13   5   6 2942.90  186.61
 -13  -5   6 2902.79  167.15
  13  -5  -6 2658.93  169.44
  13  -5  -6 2839.92  183.33
  13   5  -6 2728.17  239.15
 -13  -5   6 2959.55  184.37
 -13   5   6 2684.28  195.17
  13   5  -6 2758.13  176.73
 -13  -5   6 2826.79  241.69
  13  -5  -6 2212.05  222.13
  20  -2   0 1686.86  102.03
  20   2   0 1539.10   99.75
  20   2   0 1509.81  185.53
  20   2   0 1608.20  113.45
  20  -2   0 1856.81  196.54
  20  -2   0 1778.55  109.69
 -20   2   0 1707.52  130.51
  20   2   0 1629.94  107.55
 -20   0  14  328.38   56.01
  20   0 -14  283.87   36.98
 -20   0  14  401.71  109.21
 -20   0  14  339.28   46.38
  20   0 -14  372.08  105.71
 -20   0  14  357.38   46.95
 -19   1  14 5161.74  310.45
 -19   1  14 5087.47  334.78
 -19  -1  14 4769.77  281.53
 -19  -1  14 4815.05  290.14
 -19   1  14 4641.24  375.71
 -19  -1  14 4771.28  297.17
 -19   1  14 5025.29  295.03
 -19  -1  14 4868.41  387.27
 -19   1  14 5522.94  332.01
  19  -1 -14 5058.90  356.28
  19  -1 -14 4110.68  258.85
  19   1 -14 5078.65  375.21
 -24  -2   8 2232.73  202.56
  24   2  -8 2854.16  233.65
 -24   2   8 2615.01  167.76
  24   2  -8 2739.42  169.87
 -24   2   8 2579.19  161.34
 -24   2   8 2370.75  224.63
  24   2  -8 2595.07  149.69
  24  -2  -8 2620.18  174.36
 -24  -2   8 2467.32  170.15
  24  -2  -8 2466.31  143.55
  24  -2  -8 2673.25  165.97
  24  -2  -8 2619.89  222.14
  -3   1  13 1184.27   80.39
  -3   1  13 1313.98  102.10
   3  -1 -13 1058.87  125.49
  -3  -1  13 1391.13   87.41
  -3  -1  13 1222.07  167.79
  -3  -1  13 1336.23  168.19
  -3  -1  13 1374.78   93.33
  -3   1  13 1196.25  104.56
  -3   1  13 1279.93   99.62
  -3  -1  13 1286.47   91.61
  24  -2  -7  602.55   55.09
  24   2  -7  545.34  110.01
 -24   2   7  556.68   59.67
  24   2  -7  596.67   47.09
 -24  -2   7  525.42   66.73
 -24  -2   7  487.58   96.61
 -24  -2   7  520.96   50.29
  24   2  -7  624.10   68.28
 -24   2   7  534.21  122.95
 -24   2   7  572.48   53.40
  24  -2  -7  574.78   64.01
  21   1   0 1794.29  141.67
  21   1   0 1863.17  121.97
  21   1   0 1991.30  213.23
  21  -1   0 2131.56  160.39
  21  -1   0 1992.97  127.43
  21   1   0 1635.96  110.26
  18   0   3   25.99   39.18
  21  -1   0 2115.54  190.56
  18   0   3   -1.92   82.42
  18   0   3   40.56   28.60
 -15   3  -3 2538.72  164.35
  15  -3   3 2367.43  211.99
  15   3   3 2508.34  154.18
  15   3   3 2545.39  244.25
 -15  -3  -3 2680.39  174.44
 -15   3  -3 2044.35  190.18
  15  -3   3 2527.18  154.95
  15   3   3 2560.72  174.84
  15  -3   3 2564.13  152.98
 -15  -3  -3 2638.28  214.01
  13  -5  -2  229.78   37.78
 -13   5   2  150.38   33.00
  13  -5  -2  109.62   26.85
  13  -5  -2  234.75   36.04
 -13  -5   2  213.07   84.17
  13  -5  -2  213.42   97.72
  13   5  -2  321.40  101.04
  13   5  -2  228.59   45.63
  13  -5  -2  202.03   42.96
  13   5  -2  254.22   38.88
 -13  -5   2  202.92   53.79
 -13   5   2  108.91   96.96
 -18   4   3  389.56   44.55
 -18  -4   3  383.84   94.47
  18  -4  -3  343.75   35.25
  18  -4  -3  370.74   38.36
  18  -4  -3  333.44   97.25
  18   4  -3  365.80   41.34
  18  -4  -3  406.77   47.54
 -18   4   3  410.06  102.19
  18   4  -3  347.83  107.12
 -18   4   3  429.11  118.97
  18   4  -3  372.35   50.86
 -18  -4   3  405.01   62.48
  18  -4  -3  407.79   51.85
  15   1   5  507.33   69.86
  15  -1   5  659.77   72.51
  15  -1   5  662.69  139.86
  15   1   5  560.22  131.07
  15   1   5  498.05   52.12
  15  -1   5  663.39   61.76
 -21  -3  10  281.60   32.91
  21  -3 -10  383.44   56.18
 -21  -3  10  342.24   66.87
 -21  -3  10  279.65   32.20
  21   3 -10  336.93   50.09
 -21   3  10  332.81   65.82
  21  -3 -10  460.12   47.39
  21   3 -10  334.05   37.45
 -21   3  10  338.58   62.53
 -21  -3  10  308.18   94.07
  21  -3 -10  483.67  111.13
  21   3 -10  344.67   92.70
  14   2   5 1156.39  161.39
  14  -2   5 1175.45   75.12
  14   2   5 1191.41   82.88
  14   2   5 1224.14   94.60
  14  -2   5 1152.68   93.95
  14  -2   5 1213.50   90.53
  14  -2   5 1126.06  138.64
  18  -2   2 3463.85  199.07
  18   2   2 3299.72  202.35
  18  -2   2 3295.71  208.49
  18  -2   2 2967.17  184.39
  18  -2   2 3203.43  285.78
  18   2   2 3373.65  222.76
  18   2   2 3191.35  279.04
 -16   4  10  174.40   39.06
  16  -4 -10  204.17   40.98
  16  -4 -10  223.77   40.64
 -16  -4  10  224.76   30.52
  16  -4 -10  155.00   77.84
  16   4 -10  166.09   86.77
  16   4 -10  237.31   33.21
  16  -4 -10  217.26   30.08
 -16  -4  10  240.24   42.53
 -16  -4  10  269.53   83.09
 -16   4  10  122.11   35.94
 -16   4  10  203.44   58.70
 -16  -4  10  271.92   96.53
 -16  -4  10  190.43   26.96
  16  -4 -10  311.18   95.30
  -7  -5   8 7063.88  423.42
  -7   5   8 7015.76  428.87
  -7   5   8 7510.38  436.72
   7  -5  -8 7017.20  414.07
  -7   5   8 7195.35  456.54
   7  -5  -8 8063.94  525.13
   7  -5  -8 7571.18  434.90
   7   5  -8 7397.64  426.61
   7   5  -8 7759.17  539.35
  -7  -5   8 6988.51  410.77
  -7  -5   8 6866.97  392.68
   7  -5  -8 7722.62  531.23
  -7  -5   8 7224.93  501.00
  -7  -5   8 6760.05  482.53
 -24   0  12  329.09  119.29
 -24   0  12  414.68   70.37
 -24   0  12  363.10   87.93
 -24   0  12  399.06   42.63
 -24   0  12  407.95   51.73
  24   0 -12  414.73  109.59
  24   0 -12  431.30   53.09
 -24   0  12  466.88   44.54
   1   5  -7  790.02  131.13
   1  -5  -7  757.41   54.06
  -1   5   7  735.04   69.79
  -1   5   7  678.84   70.14
   1  -5  -7  725.61  103.26
  -1  -5   7  730.18   65.20
  -1   5   7  780.48  100.24
  -1   5   7  661.49   55.90
  -1  -5   7  663.30   55.36
   1  -5  -7  798.27  128.28
  -1  -5   7  686.90  123.61
  -1  -5   7  785.27   72.53
  -5   3  12  360.94   45.44
  -5  -3  12  233.11  102.49
  -5   3  12  318.80   30.81
  -5  -3  12  284.34   32.51
  -5  -3  12  334.88   41.50
   5  -3 -12  387.45   75.26
  -5   3  12  341.96   56.40
   5  -3 -12  345.78   82.80
  -5  -3  12  321.13   36.57
  -5   3  12  364.10   68.88
  -5  -3  12  268.76   82.10
 -24   2   9  639.48  129.51
 -24   2   9  593.95   74.07
 -24   2   9  638.52   62.01
 -24  -2   9  578.35  102.06
  24  -2  -9  696.00   71.11
  24   2  -9  665.07   51.22
  24   2  -9  666.84  113.37
  24  -2  -9  741.21   52.57
  24  -2  -9  739.08  116.43
 -24  -2   9  660.05   77.28
  24   2  -9  702.30   70.94
  -9  -5   8  445.28   63.48
   9   5  -8  486.75   46.63
   9   5  -8  506.64  111.27
   9  -5  -8  500.68   42.62
  -9  -5   8  557.72  105.26
   1   3 -11   42.07   62.22
  -1   3  11   32.77   43.05
  -1  -3  11   12.87   24.15
  -9  -5   8  488.19  111.19
  -1  -3  11   18.11   21.89
  -1  -3  11   15.13   71.36
  -1   3  11   42.15   35.15
   9  -5  -8  549.35  101.55
  -1  -3  11   24.89   19.59
  -9  -5   8  492.51   41.36
  -9   5   8  544.22   84.60
  -9  -5   8  439.35   44.58
   9  -5  -8  472.18   83.58
   9  -5  -8  445.56   51.58
   1  -3 -11   50.48   62.26
  -9   5   8  443.90   61.29
  -9   5   8  488.24   50.42
  -1   3  11   26.71   31.11
  19   1   2 1977.76  128.71
  19  -1   2 1808.02  119.23
  19   1   2 1845.65  207.71
  19  -1   2 2004.11  150.91
  19   1   2 1979.83  147.99
  19  -1   2 1952.18  228.36
  10  -4 -11 1105.00  140.93
 -10  -4  11 1092.38   77.47
 -10   4  11 1096.48   85.35
 -10  -4  11 1176.71  165.94
  10  -4 -11 1276.14  161.96
 -10   4  11 1199.44   89.69
  10  -4 -11 1050.26   75.85
 -10  -4  11 1153.45   97.05
 -10   4  11 1153.83  119.03
  10  -4 -11 1174.08   81.72
 -10  -4  11 1134.52  144.84
  10   4 -11 1123.84  144.32
 -10  -4  11 1084.17   82.59
  25   1  -6 1078.17   90.94
 -25  -1   6  975.78   87.43
  25  -1  -6 1011.70   71.48
  25   1  -6 1074.86   71.28
 -25   1   6 1210.77   85.47
  25  -1  -6 1217.33  151.57
 -25   1   6 1363.57  113.78
  25  -1  -6 1215.47   96.21
  25   1  -6 1062.45  145.46
  -2   2 -11 6554.19  483.41
   2  -2  11 7724.60  440.39
   2   2  11 7297.19  448.80
   2   2  11 7891.98  470.80
   2   2  11 7527.40  457.61
   2  -2  11 7404.68  516.15
  -2  -2 -11 7934.16  546.46
   2  -2  11 8103.50  465.22
   2  -2  11 7598.52  437.05
  -2   0  13  178.47   34.65
  -2   0  13  165.79  100.60
  -2   0  13  183.47   24.41
  -2   0  13  209.16   28.66
   2   0 -13  175.03   68.11
 -14  -2  14   86.36   95.70
 -14   2  14  350.27   52.00
 -14   2  14  272.28   44.93
 -14   2  14  190.29  112.62
 -14   2  14  194.26   43.28
 -14  -2  14  149.11  107.75
 -14   2  14  287.32   75.82
  14  -2 -14  290.68   74.68
 -14  -2  14  144.35   37.54
 -14  -2  14  140.32   54.57
 -14  -2  14  119.13   37.30
 -25   1  10 2755.05  175.11
  25  -1 -10 2620.20  234.07
 -25  -1  10 2820.66  176.12
 -25  -1  10 2675.24  184.92
 -25   1  10 2815.25  183.97
  25   1 -10 2765.45  180.36
 -25  -1  10 2430.96  219.77
  25  -1 -10 3012.90  195.14
 -25  -1  10 2613.57  221.37
 -25   1  10 2560.83  233.53
  25  -1 -10 2671.72  158.86
  24   2  -6  271.53   94.69
  24  -2  -6  263.50   38.11
 -24  -2   6  229.65   38.73
  24  -2  -6  282.68   92.57
 -24   2   6  219.65   34.64
  24   2  -6  260.78   32.17
  24  -2  -6  237.60   44.33
  24   2  -6  258.42   47.65
 -24  -2   6  182.40   51.21
 -24   2   6  164.48   93.07
 -24   2   6  205.65   57.21
  12  -4 -11   24.35   27.58
 -12  -4  11   42.43   76.31
 -12   4  11   19.30   38.86
  12   4 -11   50.43   66.56
 -12   4  11   39.08   28.66
  12  -4 -11   65.96   24.87
 -12  -4  11   43.48   29.99
 -12  -4  11   52.31   26.73
  12  -4 -11   39.21   78.66
  12  -4 -11   71.97   72.68
 -12  -4  11   47.70   22.17
  12  -4 -11   14.40   19.44
 -12  -4  11   49.71   74.08
 -12   4  11   42.67   39.22
  -7   1  14  214.18   33.01
  -7   1  14  187.64   26.21
  -7   1  14  208.19   33.97
   7  -1 -14  260.92   77.85
 -20  -2  13  350.48   45.52
  -7  -1  14  210.08   31.64
  -7   1  14  202.58   35.50
  -7   1  14  228.81   92.89
 -20   2  13  476.04  120.73
 -20   2  13  457.76   51.80
  -7  -1  14  198.08   35.49
  -7  -1  14  150.33  104.19
  -7   1  14  229.94   59.78
 -20   2  13  457.55   56.73
 -20  -2  13  488.87   77.57
 -20   2  13  458.98   57.95
  -7  -1  14  181.58   75.30
 -20  -2  13  500.18   48.19
  -7  -1  14  150.97   44.31
 -20   2  13  480.01   85.77
  20   2 -13  477.29   45.29
 -20  -2  13  397.81  107.04
  20  -2 -13  472.47  116.70
 -20  -2  13  423.21   43.79
  20   2 -13  471.53  107.20
  -7  -1  14  192.55   37.17
  20  -2 -13  451.37   47.34
 -12   2  14 2744.89  176.37
 -12  -2  14 2741.39  193.38
 -12   2  14 2780.50  206.83
 -12   2  14 2655.16  166.80
 -12  -2  14 2369.23  229.60
 -12  -2  14 2656.47  265.62
 -12  -2  14 2534.16  164.30
 -12   2  14 2450.78  255.15
 -12   2  14 2525.47  170.16
 -12  -2  14 2707.10  160.49
  12  -2 -14 2789.39  241.25
   4   0  11    0.20   16.39
   4   0  11    0.60   11.44
  -6   0  14  572.24  140.78
  -6   0  14  529.59   71.89
  -6   0  14  599.62   46.39
  -6   0  14  585.44   55.83
  -6   0  14  610.28   62.77
   6   0 -14  598.36  101.45
 -22  -2  12  102.43   25.55
 -22  -2  12  168.06   27.52
 -22   2  12   50.48   30.84
 -22  -2  12  156.29   80.62
 -22   2  12   63.79   23.57
 -22  -2  12  154.66   27.40
  22  -2 -12   88.83   66.66
  22   2 -12  115.94   32.57
 -22   2  12  180.30   59.72
 -22   2  12  153.40   42.36
 -22   2  12   89.20   83.18
 -22  -2  12  160.83   56.45
  22   2 -12  151.88   73.77
  22  -2 -12  119.27   28.71
  16  -4   0  223.56   82.02
 -16   4   0  198.34   79.64
  16   4   0  176.24   35.66
  16   4   0  158.07   35.45
 -16  -4   0  217.33   82.60
  16  -4   0  218.87   30.46
  16  -4   0  176.30   30.83
  16   4   0  189.06   33.88
  16  -4   0  157.24   36.39
 -16  -4   0  210.07   48.02
  16   4   0  237.23  101.62
  16  -4   0  207.21   29.32
 -16   4   0  170.66   73.41
 -16   4   0  192.75   36.38
  -5  -5   8   69.61   22.99
  -5  -5   8   58.77   75.87
  -5  -5   8   60.99   29.57
  -5  -5   8   60.45   32.52
  -5   5   8   59.69   57.26
  -5   5   8   94.56   30.80
  -5   5   8   64.30   39.14
   5   5  -8   91.40   77.87
   5   5  -8   65.50   23.22
  -5  -5   8   63.24   76.07
   5  -5  -8  106.13   68.88
   5  -5  -8   76.69   22.33
   5  -5  -8   91.05   79.30
   5  -5  -8  109.12   23.39
  -7   3  -8  392.74  103.50
   7   3   8  400.40   60.32
   7  -3   8  365.76   34.65
   7   3   8  412.83   48.17
   7  -3   8  378.15   35.92
   7  -3   8  514.03   52.88
   7  -3   8  371.53  101.81
   7   3   8  349.14   62.32
  -7  -3  -8  335.77   90.90
   7   3   8  302.57   31.41
  22  -2  -2 1881.24  202.41
  22   2  -2 1693.05  161.00
  22   2  -2 1738.88  129.76
  22  -2  -2 1759.42  114.01
 -22   2   2 1859.24  140.65
  22  -2  -2 1737.11  109.47
 -22   2   2 1624.39  103.39
  22   2  -2 1821.86  117.94
  22  -2  -2 1814.64  112.55
  22   2  -2 1713.23  111.65
  14   0   6  476.04   62.97
  14   0   6  452.05  138.54
  14   0   6  534.29   52.99
  -9  -3  -7  627.38   66.44
  18   4  -9  162.17   84.72
  -9   3  -7  633.71  128.17
  -9  -3  -7  637.04  107.39
   9   3   7  855.96   89.11
   9  -3   7  870.19  123.43
 -21   3   3   51.99   44.19
  21   3  -3  143.49   86.29
   9  -3   7  813.84   56.78
 -18  -4   9  109.76   86.58
  18  -4  -9  166.87   35.81
 -21   3   3   73.61   76.08
  18  -4  -9  162.24   29.70
  21   3  -3  140.24   30.89
  21   3  -3  119.31   22.82
   9   3   7  721.26   61.56
   9  -3   7  853.95   64.52
  18   4  -9  157.65   35.22
  21   3  -3  140.32   34.66
  21  -3  -3   83.66   91.58
 -18   4   9   93.55   51.67
 -18  -4   9  109.68   54.27
 -21  -3   3  111.36   37.88
  21  -3  -3  118.98   32.77
 -21  -3   3   66.37   66.07
 -18   4   9  139.77   47.48
  18  -4  -9  159.78  100.68
   9   3   7  857.89   58.82
   9  -3   7  716.36   60.23
  21  -3  -3   85.76   22.93
  18   4  -9  170.19   28.33
  21  -3  -3  128.08   30.36
  18  -4  -9  143.44   42.51
  -8  -4  11  399.35  101.00
  -8   4  11  323.76   59.07
   8   4 -11  160.21   88.50
  -8  -4  11  371.54   98.67
  -8   4  11  253.48   44.51
   8  -4 -11  298.09   88.08
  -8  -4  11  374.06   45.59
  -8  -4  11  269.33   47.27
  -8   4  11  253.17   56.78
   8  -4 -11  150.05  100.62
  -8  -4  11  389.26   42.85
   8  -4 -11  203.50   32.14
 -13   5   7   75.55   41.18
  13  -5  -7   66.76   30.50
 -13  -5   7   44.86   65.72
 -13  -5   7   22.79   42.98
 -13   5   7   55.23   26.84
 -13  -5   7   14.78   79.07
  13   5  -7   41.70   30.40
  13  -5  -7   86.48   36.77
  13   5  -7   33.25   74.43
 -13  -5   7   30.37   19.56
  13  -5  -7   52.73   79.76
  13  -5  -7   84.44   22.63
   0  -6   0 1898.82  175.75
   0  -6   0 1906.53  117.20
   0   6   0 1873.67  201.97
   0  -6   0 1918.09  130.84
   0   6   0 1852.28  129.43
   0  -6   0 1834.11  177.36
  24   0  -3    0.24   19.97
  24   0  -3    9.26   25.74
  24   0  -3    8.72   17.33
  24   0  -3    7.12   64.62
  23   1  -210064.34  699.87
  23   1  -210420.59  635.42
  23  -1  -210141.75  602.23
  23  -1  -210404.36  606.44
  23  -1  -210199.12  602.14
  23  -1  -210912.48  737.87
  23   1  -210262.68  608.46
  23   1  -210057.57  591.15
 -23   1   210195.46  630.20
 -16  -2  14 9127.87  539.99
 -16  -2  14 9301.71  576.41
  16  -2 -14 9952.94  687.53
 -16  -2  14 9210.12  647.21
 -16   2  14 9855.82  598.44
 -16   2  14 9597.82  584.19
 -16   2  14 8970.27  634.92
 -16  -2  14 8860.36  651.71
 -16   2  14 9828.79  593.80
 -16  -2  14 9166.00  547.46
 -16   2  14 9730.13  618.85
   1  -1  12 5832.35  323.57
   1   1  12 5502.66  328.41
   1   1  12 5198.74  313.44
   1  -1  12 4578.46  267.11
   1  -1  12 5669.03  320.56
  -1  -1 -12 5019.72  370.19
   1  -1  12 5578.48  415.35
 -11  -5   8  175.47   30.76
  11  -5  -8  244.90   40.99
 -11  -5   8  171.77   50.05
  11  -5  -8  294.50   40.43
 -11   5   8  202.00   35.36
 -11   5   8  191.52   47.90
  11   5  -8  242.79   95.40
  11  -5  -8  255.85   34.88
 -11   5   8  288.72   67.57
 -11  -5   8  190.31   94.80
  11  -5  -8  275.25   92.95
  11   5  -8  235.52   35.48
  11  -5  -8  279.90   85.42
 -11  -5   8  176.76   86.47
 -11  -5   8  165.52   25.26
  14  -4   2 1874.50  125.55
  14   4   2 1847.41  114.55
  11  -5   1 1003.39  152.01
  14   4   2 1825.93  117.91
  14   4   2 1960.25  204.10
 -11  -5  -1 1223.75  108.90
  11   5   1 1000.44   80.17
 -14   4  -2 1851.48  122.21
  11   5   1 1081.17   77.56
 -11   5  -1 1304.95  181.78
  14  -4   2 1845.87  187.66
  11  -5   1 1212.57   87.24
  11  -5   1 1125.14   83.35
 -11  -5  -1 1234.15  121.86
  14  -4   2 2101.87  132.78
  11  -5   1 1147.34   87.25
  14   4   2 1802.92  130.55
 -14   4  -2 2057.25  195.43
  14  -4   2 1949.65  120.52
 -14  -4  -2 2199.37  153.65
 -14  -4  -2 2118.24  170.30
  11   5   1 1141.98   88.38
  11   5   1 1055.23  154.05
  11  -5   1 1261.59   84.14
 -14   0  15   74.52   27.86
 -14   0  15  101.77   41.01
 -14   0  15   97.26   37.73
 -14   0  15  115.17   54.24
  14   0 -15   99.24   74.76
 -14   0  15   21.51  105.13
   0   6   1  650.52   68.50
   0   6  -1  634.92  135.92
 -13  -3  13 5258.09  308.85
   0  -6  -1  692.00  116.28
   0   6   1  554.42  125.72
 -13   3  13 4900.28  309.19
 -13  -3  13 5118.95  307.45
  13  -3 -13 4730.82  358.83
   0  -6  -1  670.16   52.98
   0   6  -1  631.88   62.08
   0  -6   1  618.63   52.55
   0  -6   1  682.86  107.96
   0  -6   1  610.97  107.68
   0  -6  -1  667.22   69.32
   0  -6   1  638.17   63.27
 -13  -3  13 4854.08  388.24
 -13   3  13 5108.12  321.08
 -13  -3  13 5183.67  394.39
   0  -6  -1  627.13  107.24
 -13  -3  13 5213.93  327.28
 -13   3  13 5004.40  306.58
 -13   3  13 5046.29  343.41
  -2   6   1  660.09  132.53
  -2  -6   1  630.19   67.99
  -2   6   1  642.75   56.80
   2   6  -1  615.59  128.55
   2   6  -1  592.02   64.30
  -2  -6   1  695.04  109.88
   2  -6  -1  561.19   61.08
   2  -6  -1  568.94   50.26
   2  -6  -1  559.93  109.32
  -2  -6   1  630.36   50.42
  -2  -6   1  568.02  102.42
   2  -6  -1  597.61  110.28
 -24   2  10 3135.12  204.20
 -24   2  10 3209.49  202.75
  24  -2 -10 2957.65  174.63
 -24  -2  10 2949.91  178.37
  24  -2 -10 3064.32  198.66
 -24   2  10 3106.82  275.89
  24  -2 -10 3025.85  256.73
  24   2 -10 3021.27  195.51
 -24  -2  10 3056.37  209.52
  24   2 -10 2979.48  247.03
 -24  -2  10 3012.33  253.43
  -2   6   0  431.03   52.19
  -5  -3  -9  821.23  115.92
  -2   6   0  406.19  111.92
  -2  -6   0  373.61   56.34
  -2  -6   0  400.37   98.01
   5  -3   9  840.03   60.45
   2  -6   0  403.39   42.27
  -5   3  -9  645.64  122.68
  -2  -6   0  336.07   86.58
   5  -3   9  952.79  131.76
   2   6   0  345.02   51.60
   5   3   9  976.69   92.26
   2  -6   0  332.08   34.09
   5   3   9  807.94   72.05
  -2  -6   0  375.74   37.16
   5   3   9  911.22   89.35
   2   6   0  340.43   84.31
   5  -3   9  731.54   57.87
   2  -6   0  319.26   94.72
   5  -3   9  815.66   68.67
   2  -6   0  341.18   79.88
   2  -6   0  396.85   46.65
   6  -4   7 3009.20  185.98
   6   4   7 2718.58  155.85
   6  -4   7 3114.83  187.16
  -6   4  -7 2493.14  245.79
   6   4   7 2437.63  167.88
   6   4   7 2925.73  199.42
   6  -4   7 3091.14  275.73
   6  -4   7 2523.74  172.14
  -6  -4  -7 2171.85  210.21
   6   4   7 2769.06  203.79
 -11   3  13 1421.59  109.10
 -11  -3  13 1490.78   95.54
 -11  -3  13 1489.82  120.74
 -11   3  13 1554.92  109.31
 -11  -3  13 1558.07  108.56
 -11  -3  13 1498.72  190.43
 -11   3  13 1494.36  142.24
 -11  -3  13 1414.90  169.10
 -11   3  13 1607.40  120.17
  11  -3 -13 1501.94  162.27
   8  -4   613385.62  801.05
  -8   4  -613939.34  956.54
   8  -4   614439.71  853.24
   8  -4   613531.36  824.29
   8   4   613884.97  847.92
  -8  -4  -613996.47  934.31
   8  -4   613557.08  935.02
  -8  -4  -614404.09  867.45
   8   4   614741.48  858.52
   8   4   613892.13  949.20
  13  -5  -1 1803.08  122.91
  13  -5  -1 1623.63  109.64
  13   5  -1 1742.35  124.49
  13  -5  -1 1581.13  187.50
 -13  -5   1 1935.28  185.45
 -13   5   1 1644.30  113.04
 -13  -5   1 1942.65  144.62
  13  -5  -1 1831.51  110.85
  13   5  -1 1615.00  190.70
  13   5  -1 1737.72  115.72
  13  -5  -1 1632.43  113.11
 -13   5   1 2017.95  222.66
 -26   0   8 1789.12  129.18
  26   0  -8 1846.03  133.96
 -26   0   8 1804.42  119.89
  26   0  -8 1792.30  190.78
   5   5   5 1731.39  124.88
  -5   5  -5 1411.06  182.04
  -5  -5  -5 1522.31  110.76
   5  -5   5 1633.59  113.54
   5  -5   5 1713.14  188.73
   5  -5   5 1629.56  112.94
   5  -5   5 1655.05  109.64
   5   5   5 1734.72  110.77
   5   5   5 1821.65  108.76
   5   5   5 1584.35  183.01
  -5  -5  -5 1410.66  161.09
 -10  -2  14 1396.51  102.95
  10  -2 -14 1628.22  169.69
 -10   2  14 1547.41  110.48
 -10   2  14 1426.64  105.29
 -10  -2  14 1315.35  111.31
 -10   2  14 1572.47  112.19
 -10   2  14 1554.33  138.87
 -10  -2  14 1423.08   92.44
 -10  -2  14 1320.60  181.38
 -10  -2  14 1193.30  175.38
  11  -3   6   91.22   20.45
 -11  -3  -6   94.18   67.73
  11  -3   6  111.92   37.61
  11  -3   6  118.36   27.02
 -11  -3  -6   81.83   37.11
  11   3   6  112.54   85.42
  11   3   6  105.40   44.92
 -11   3  -6   57.41   87.69
  11   3   6   97.60   25.40
  14  -4 -11   42.78   77.89
 -14   4  11   85.66   52.83
 -14  -4  11   19.38   58.86
 -14  -4  11   59.72   32.81
 -14   4  11   42.56   29.18
 -14  -4  11   66.06   25.49
  14  -4 -11   31.61   77.52
 -14   4  11   64.50   32.01
  14  -4 -11   65.48   28.31
  14   4 -11   56.50   22.29
 -14  -4  11    7.35   76.29
 -14  -4  11   63.42   23.21
  14  -4 -11   65.14   27.07
  14  -4 -11   57.93   21.78
  14   4 -11   59.32   69.28
 -16   0  15  123.55   97.50
  16   0 -15  112.75   90.03
 -16   0  15  138.13   39.63
 -16   0  15  135.99   58.49
 -16   0  15  110.91   32.79
  -2  -4  10  101.72   24.90
  -2   4  10  112.75   46.99
  -2  -4  10  119.61   97.35
   2  -4 -10   68.03   57.42
  -2  -4  10  136.03   31.65
   2   4 -10  172.01   79.85
  -2  -4  10   95.15   34.58
  -2   4  10  100.14   45.17
  -2   4  10  105.81   32.81
 -26   0   9    6.19   62.83
  26   0  -9   21.61   31.54
 -26   0   9   14.25   27.48
 -26   0   9    2.21   26.55
  19  -3 -12  583.88   58.24
 -19   3  12  630.24   85.45
 -19   3  12  527.48   68.32
  19   3 -12  554.62   50.18
  19  -3 -12  544.87  122.75
 -19  -3  12  594.14   52.40
 -19  -3  12  587.25   82.07
 -19   3  12  457.98   54.14
  19  -3 -12  557.03   62.17
 -19  -3  12  606.38  125.48
 -19  -3  12  623.43   49.91
 -19  -3  12  622.66  118.63
 -24   2   5  209.90   57.06
   7   5   4 5733.98  347.21
  24  -2  -5  244.91   42.34
  24  -2  -5  263.69  103.43
   7  -5   4 5141.95  394.58
 -12   0  15    3.13   35.48
  24  -2  -5  289.31   37.39
 -24   2   5  176.22   90.56
   7  -5   4 5346.47  318.54
 -12   0  15   31.37   73.60
  24   2  -5  248.89   44.23
   7  -5   4 5559.10  326.87
   7   5   4 5846.01  339.03
 -24   2   5  214.64   33.70
 -12   0  15   -6.07   24.27
  12   0 -15   18.33   50.37
  -7  -5  -4 5353.65  336.36
  24   2  -5  223.46   30.50
   7   5   4 6145.58  343.76
  -7  -5  -4 5164.04  375.81
   7   5   4 5918.49  431.45
  -7   5  -4 5108.00  409.28
 -12   0  15   14.48   26.86
  24   2  -5  239.90   97.61
  24   2  -5  266.45   44.67
 -12   0  15    0.34   17.43
   7  -5   4 5583.47  330.34
   2   6  -2  263.75   44.74
   2  -6  -2  289.90   49.89
   2  -6  -2  288.44   35.76
  -2  -6   2  219.40   31.32
   2  -6  -2  313.09   85.73
  -2  -6   2  253.87   82.28
  -2  -6   2  224.34   84.32
   2   6  -2  271.23   80.22
  -2   6   2  111.91   91.64
  -2   6   2  229.74   38.06
  -2  -6   2  182.15   44.00
   2  -6  -2  305.13   90.46
  -4  -2  13  135.78   31.78
  -4  -2  13  199.52   96.74
  -4  -2  13  120.86   32.45
  -4   2  13  158.92   29.13
  -4  -2  13  136.45   28.41
  -4   2  13  182.01   42.30
  -4   2  13  136.28   41.54
  -4   2  13  142.64   53.94
  -4  -2  13  164.67   92.56
   4  -2 -13  183.35   77.58
  18   4  -2   75.61   29.71
  18  -4  -2   88.51   73.61
 -18   4   2   98.92   95.09
  18  -4  -2   88.99   22.04
 -18   4   2   83.20   75.17
  18   4  -2   72.92   32.24
 -18   4   2  110.71   35.36
  18  -4  -2   96.44   30.97
 -18  -4   2  103.16   43.22
  18   4  -2   60.34   31.89
  18  -4  -2   82.65   32.28
  18  -4  -2   76.37   24.43
  18   4  -2   61.80   94.74
 -18  -4   2  104.91   72.63
   3   5   6  216.68   53.79
   3  -5   6  181.99   38.07
   3  -5   6  223.82   29.22
  -3  -5  -6  168.98   92.88
  -3   5  -6  120.23   97.77
  25  -1  -5  188.46  102.35
   3   5   6  266.17   33.05
  25   1  -5  208.24   28.77
  25  -1  -5  210.70   34.05
  25  -1  -5  235.74   44.02
   3   5   6  204.60   35.73
   3  -5   6  236.78  100.15
   3  -5   6  248.52   42.40
  25   1  -5  203.46   41.74
  25  -1  -5  192.79   28.70
  25   1  -5  216.46   91.19
   3   5   6  235.56   45.92
 -25   1   5  266.85   59.48
 -25   1   5  221.95   35.25
 -15  -3  13 1593.15  188.96
 -15  -3  13 1751.01  116.90
 -15   3  13 1707.93  128.44
 -15   3  13 1625.37  110.53
  15  -3 -13 1361.33   96.62
 -15   3  13 1617.39  153.35
 -15  -3  13 1764.06  119.78
 -15   3  13 1554.62  117.35
  15  -3 -13 1507.16  146.21
 -15  -3  13 1647.35  190.29
 -15  -3  13 1720.90  135.68
 -25  -1  11  113.40   35.66
 -25  -1  11  148.19   82.52
 -25   1  11  180.81   51.76
 -25   1  11  231.89   40.72
  25   1 -11  162.91   40.22
  25  -1 -11  195.06   45.19
  25  -1 -11  139.36   25.16
 -25  -1  11  135.61   51.34
  25  -1 -11  119.74   78.61
 -25   1  11  212.38   92.23
 -25   1  11  261.08   45.17
  -4   4  -8 1640.61  188.86
  -4  -4  -8 1701.51  171.98
   4  -4   8 1580.76  110.08
   4  -4   8 1539.04  105.13
  26   0  -7  196.12   28.37
   4   4   8 1807.01  147.42
   4   4   8 1607.29  130.06
  26   0  -7  276.75   51.98
   4  -4   8 1488.11  177.94
   4   4   8 1834.10  129.89
   4  -4   8 1769.97  122.28
  26   0  -7  296.39   97.70
 -26   0   7  256.75   55.08
  26   0  -7  248.71   29.06
   2   6   1 1785.43  190.26
  -2  -6  -1 1778.76  183.38
   2  -6   1 1749.37  175.84
  -2  -6  -1 1700.36  105.39
   2  -6   1 1702.65  100.58
   2   6   1 1846.08  121.04
  -2   6  -1 1639.77  198.63
   2  -6   1 1830.26  121.96
  -2  -6  -1 1626.84  122.58
   2  -6   1 1847.09  120.29
  -2  -6  -1 1619.24  163.38
  -2   6  -1 1707.49  121.84
  -4  -6   1   93.16   22.84
   4  -6  -1   74.05   33.03
   4  -6  -1   84.88   28.34
   4   6  -1   99.74   36.78
  -4  -6   1  125.83   69.97
  -4  -6   1  167.84   41.67
   4  -6  -1   65.64   26.62
   4   6  -1   58.75   91.23
   4  -6  -1   70.60   78.91
   4  -6  -1  107.74   38.19
  -4  -6   1  130.17   79.01
  -4   6   1  122.41   90.34
  10  -4   5  798.18   72.81
  10  -4   5  563.00   52.43
 -23  -1  13  157.49   58.74
  10   4   5  604.36   74.92
 -23  -1  13  142.48   31.44
 -10  -4  -5  895.95   85.10
 -23   1  13   72.03   84.30
  10  -4   5  488.42  119.16
 -23  -1  13  169.14   25.10
 -23   1  13   80.77   30.64
 -23  -1  13  159.63   31.86
  23  -1 -13  118.42   89.47
  23   1 -13  154.42   32.88
 -23   1  13   99.91   54.69
 -23  -1  13  137.36   90.34
  23  -1 -13   84.20   32.42
  23   1 -13  155.63   77.02
 -10   4  -5  726.17  137.35
  10   4   5  662.24   54.43
 -23   1  13   50.64   34.19
  10  -4   5  559.89   52.19
 -23   1  13   88.59   32.51
  10   4   5  605.55  128.00
 -10  -4  -5  949.47  123.42
  19   3   0  541.73   47.41
  19  -3   0  346.58   42.54
  19   3   0  438.24  122.34
 -19  -3   0  395.28   58.03
  19  -3   0  580.48   52.31
 -19  -3   0  356.96   87.75
  19   3   0  545.63   64.57
  19  -3   0  400.42   43.48
 -19   3   0  398.17   59.16
  19   3   0  468.59   45.88
 -19   3   0  299.67   94.34
  19  -3   0  447.79   99.33
   0  -6  -2 6750.08  387.34
   0  -6  -2 7081.52  495.66
   0   6  -2 6593.30  489.26
   0   6   2 7273.08  438.34
   0  -6  -2 6887.91  482.60
   0  -6  -2 6803.22  412.77
   0   6  -2 6783.62  407.42
   0  -6   2 7417.60  503.69
   0   6   2 7564.42  525.67
   0  -6   2 7404.87  420.22
   0  -6   2 7493.80  433.14
   0  -6   2 7314.62  425.05
   0  -6   2 6991.20  488.98
  16   2   4  654.84  134.49
  16  -2   4  632.65  137.42
  16  -2   4  704.82   71.97
  16  -2   4  666.91   60.46
  16   2   4  625.29   64.40
  16  -2   4  605.41   47.28
  16   2   4  599.68   55.30
  -3  -5   8 1656.20  104.88
  -3   5   8 1559.97  102.06
   3  -5  -8 1493.53  165.34
   3  -5  -8 1433.36  165.28
  -3   5   8 1495.69  142.30
  -3   5   8 1413.93  105.42
  -3  -5   8 1750.79  115.71
  -3  -5   8 1655.90  175.25
  -3  -5   8 1510.67  108.00
  -3   5   8 1578.29  120.12
   3   5  -8 1333.73  160.33
   3  -5  -8 1383.10   89.03
   4  -6  -2 3999.01  289.59
   4   6  -2 4227.15  260.57
  -4  -6   2 4047.20  232.61
  -4  -6   2 4180.05  255.23
  -4   6   2 4347.95  338.21
   4   6  -2 4022.68  327.88
  -4  -6   2 4431.81  332.32
   4  -6  -2 4314.93  258.89
   4  -6  -2 4161.94  238.28
  -4  -6   2 4274.55  318.88
   4  -6  -2 4433.90  262.30
   4  -6  -2 4198.23  312.96
 -21  -3  11  100.58   22.50
 -21  -3  11   53.36   22.84
  21  -3 -11  116.30   32.89
 -21  -3  11   97.78   53.82
 -21   3  11  116.53   47.83
 -21   3  11  107.77   45.66
  21   3 -11   96.86   74.35
  21  -3 -11  101.99   91.81
  21   3 -11   87.40   22.33
  21  -3 -11  136.86   38.58
 -21  -3  11   54.19   23.15
  21   3 -11  118.17   33.19
 -21  -3  11  111.35   76.07
  -6  -4  11  340.38   33.49
   6  -4 -11  164.55   28.70
   6  -4 -11  138.63   85.52
   6   4 -11   48.49   87.45
  -6   4  11  201.83   46.20
  -6   4  11  193.81   70.29
   6  -4 -11  125.87  102.29
  -6  -4  11  248.44   35.20
  -6  -4  11  361.36   46.79
  -6   4  11  291.10   57.53
  -6  -4  11  279.80  103.52
  -6  -4  11  151.70   98.78
 -26   0  10  112.03   36.23
  26   0 -10  143.18   38.54
 -26   0  10  114.58   75.67
 -26   0  10   99.53   45.87
 -26   0  10   82.25   32.08
 -21   1  14   59.25   55.45
  21  -1 -14   54.60   23.33
 -21   1  14   84.88   34.11
 -21  -1  14   57.74   28.75
 -21   1  14   99.34   83.01
 -21  -1  14   42.99   28.03
 -21   1  14   35.06   28.45
 -21   1  14   66.04   33.16
 -21  -1  14   36.21   85.13
  21   1 -14   68.98   81.52
 -21  -1  14   73.57   55.32
  21   1 -14   47.03   23.80
  21  -1 -14  116.95   91.28
  17  -1   4 2036.38  148.81
  17  -1   4 2015.42  137.23
  17   1   4 2060.39  140.08
  17   1   4 2000.92  131.36
  17  -1   4 1849.09  221.42
  17   1   4 1893.70  218.05
  -9   3  13 1112.14   92.53
  -9  -3  13 1282.24   96.76
  -9  -3  13 1141.26   94.53
   9  -3 -13 1120.23  138.17
  -9   3  13 1206.39  104.23
  -9   3  13 1083.07   83.20
  -9  -3  13 1311.08   91.50
  -9   3  13 1205.90  119.81
  -9  -3  13 1209.89  170.64
  -9  -3  13 1178.19  161.18
 -15   5   5 4548.38  274.60
  15   5  -5 4294.58  249.24
 -15  -5   5 4399.54  330.75
 -15  -5   5 4413.12  283.55
  15  -5  -5 4113.18  250.31
  15   5  -5 4119.34  322.81
  15   5  -5 4359.09  261.39
  15  -5  -5 4344.37  270.86
  15  -5  -5 3897.24  326.60
  15  -5  -5 4078.47  242.00
   2   0  12 4555.36  270.55
   2   0  12 5437.56  316.37
 -18   2  14  396.90   53.80
 -18  -2  14  371.39   48.69
 -18   2  14  261.31   54.27
 -18   2  14  315.20   47.54
 -18   2  14  349.20   82.86
 -18  -2  14  386.10   49.15
 -18   2  14  163.91  114.76
 -18  -2  14  351.50   71.84
 -18  -2  14  397.01  111.96
  18  -2 -14  252.50  113.48
  18   2 -14  388.02   81.28
  -4  -6   0 1112.75   97.96
   4  -6   0 1087.18   84.65
   4   6   0 1196.83  159.05
  -4  -6   0 1128.48   72.59
   4  -6   0 1051.84   69.41
  -4   6   0 1060.03  159.30
  -4  -6   0 1056.42  148.38
   4  -6   0 1032.68   78.15
   4  -6   0 1115.24   83.25
   4   6   0 1271.44  102.65
  -4  -6   0 1085.51  137.83
   4  -6   0 1016.17  140.70
 -15   1  15 3609.60  257.76
 -15  -5   4  182.13   55.99
 -15  -1  15 3381.75  235.02
  15  -5  -4  171.83   44.51
 -15   5   4  158.07   39.10
  15  -1 -15 3230.55  245.27
   3  -3  10 3570.87  211.11
   3   3  10 3617.51  238.40
  15   1 -15 3315.58  277.39
  -3  -3 -10 3426.53  268.11
   3  -3  10 3443.57  202.86
  15  -5  -4  214.90   35.37
   3   3  10 3826.07  238.70
 -15   1  15 3243.76  199.08
 -15   1  15 3259.77  196.69
 -15   1  15 3121.67  204.15
 -15   1  15 3585.67  230.22
   3  -3  10 3430.76  287.58
  15   5  -4  170.62   46.55
  15   5  -4  213.96   36.10
 -15   1  15 3012.29  290.37
  -3   3 -10 3601.31  311.07
   3   3  10 3547.06  222.32
   3  -3  10 3956.18  234.09
  15  -5  -4  226.89   30.94
  15  -5  -4  168.74   77.34
 -15   5   4  145.19  105.98
 -15  -5   4  159.53   85.84
 -15  -1  15 3504.97  216.24
  15   5  -4  192.64   93.88
 -15  -1  15 3236.56  284.20
 -15  -1  15 3536.27  214.04
 -18   0  15  140.59   65.37
 -18   0  15  139.94   71.86
 -18   0  15  128.22   36.56
 -18   0  15  143.33   39.06
  18   0 -15  138.57   68.23
  17   3   2  719.22   64.16
  17  -3   2  784.60   65.28
  17   3   2  729.82  137.88
  17   3   2  654.00   61.72
  17  -3   2  748.33   61.37
 -17   3  -2  729.94  117.50
  17  -3   2  859.58  148.60
 -17  -3  -2  765.41  113.76
 -17   3  -2  743.21   70.44
   0  -2  12 3885.81  222.00
   0  -2  12 3885.24  225.41
   0   2  12 3760.54  233.18
   0   2  12 3687.15  244.21
   0  -2  12 3812.08  221.53
   0   2  12 3611.49  233.91
   0  -2 -12 3850.85  303.37
   0  -2  12 3739.13  313.03
 -22   0  14 6037.51  374.53
   9  -5   3 1354.73   90.10
   9  -5   3 1304.62   95.23
   9  -5   3 1224.51   92.46
   9  -5   3 1414.35   99.99
   9  -5   3 1154.42  160.66
   9   5   3 1314.00   86.71
 -22   0  14 5851.25  455.22
   9   5   3 1289.55   89.55
   9   5   3 1343.56  161.15
  -9  -5  -3 1477.84  118.76
 -22   0  14 6016.29  362.11
  22   0 -14 6013.48  453.72
  -9  -5  -3 1495.36  160.29
   9   5   3 1263.43   94.62
  -9   5  -3 1356.26  181.46
 -22   0  14 5937.70  353.87
  22   0 -14 5919.78  350.89
  13  -1 -15  211.37   87.25
  13   1 -15  200.51   83.18
 -13   1  15  241.59   70.14
 -13   1  15  218.59   31.88
 -13   1  15  223.72  117.81
 -13  -1  15  219.57   36.83
 -13  -1  15  210.31  115.79
 -13   1  15  189.88   34.30
 -13   1  15  258.40   47.02
 -13  -1  15  204.49   61.90
 -13  -1  15  201.67   43.75
 -13   1  15  240.33   39.45
  16   0   5   45.92   27.02
  16   0   5   27.88   39.22
  16   0   5    6.90   67.82
  22   0   0  181.49   58.22
  22   0   0  169.83   34.49
  22   0   0  183.15   71.98
 -13  -3  -5 5214.91  314.20
 -13   3  -5 5024.62  395.61
  13   3   5 5552.41  320.58
  13  -3   5 5337.74  308.32
 -13  -3  -5 5362.27  388.69
  13   3   5 5100.43  393.35
  13  -3   5 5667.03  340.28
  13   3   5 5202.81  314.12
 -13   3  -5 3848.23  278.82
   1  -5   7  189.38   41.71
   1  -5   7  188.99   38.83
   1   5   7  190.40   46.23
   1  -5   7  177.28  103.06
   1   5   7  163.75   28.18
   1   5   7  256.44   69.89
   1  -5   7  194.05   33.08
  -1  -5  -7  204.71   94.38
   1   5   7  173.07   41.38
  -1   5  -7  171.95   91.65
 -15  -5   6 1273.46  115.19
  15  -5  -6 1231.93  138.42
  15   5  -6 1264.75  101.11
  15   5  -6 1275.89   85.32
  15  -5  -6 1192.13   83.67
  15  -5  -6 1032.05   94.90
 -15  -5   6 1214.61  155.92
 -15   5   6 1263.88   90.08
  15   5  -6 1245.03  164.13
  15  -5  -6 1217.31   84.42
 -23  -3   7  291.50   90.97
  23  -3  -7  420.78  108.25
 -23   3   7  240.92   49.48
  23  -3  -7  340.77   48.42
 -23   3   7  275.48   40.23
  23   3  -7  356.75   37.06
 -23  -3   7  296.97   60.89
  23   3  -7  407.69   61.36
  23   3  -7  334.84  102.90
 -23   3   7  221.38  101.92
  23  -3  -7  394.28   36.55
  23  -3  -7  311.41   56.69
  -2  -6   3  372.84   43.06
   2   6  -3  454.23  119.55
   2  -6  -3  573.02  101.05
  -2   6   3  401.74   59.56
  -2  -6   3  348.27   35.10
   2   6  -3  376.08   42.81
  -2  -6   3  335.53   96.89
   2  -6  -3  507.88   66.07
   2  -6  -3  524.86  105.11
  -2   6   3  392.03  111.51
  -2  -6   3  374.21   50.58
  -2  -6   3  368.95   98.64
   2  -6  -3  519.53   45.66
 -13  -5   8 1687.67  101.69
 -13  -5   8 1659.99  104.44
  13  -5  -8 1914.32  115.61
  13   5  -8 1771.58  182.86
  13  -5  -8 1895.69  127.35
 -13  -5   8 1702.89  181.67
 -13  -5   8 1809.85  138.96
  13   5  -8 1820.77  123.00
 -13   5   8 1803.47  142.92
  13  -5  -8 1814.00  188.96
 -13  -5   8 1706.69  192.12
 -13   5   8 1784.73  134.55
  13  -5  -8 1740.73  114.35
  -4  -6   3   23.10   32.71
  -4  -6   3    8.16   63.03
  -4   6   3   16.27   77.03
   4   6  -3   41.42   30.25
  -4  -6   3    3.08   71.43
   4  -6  -3   64.17   23.66
   4  -6  -3   46.62   32.29
   4  -6  -3   48.81   67.75
  -4  -6   3   22.74   15.92
   4  -6  -3   43.63   66.54
   4   6  -3   20.96   81.65
   4  -6  -3   14.59   35.56
  20  -4  -6 1730.09  131.93
 -20   4   6 1662.30  183.75
 -20   4   6 1618.67  125.82
  20   4  -6 1781.48  113.97
  20  -4  -6 1713.18  109.52
 -20  -4   6 1666.40  134.74
 -20  -4   6 1509.04  169.98
  20  -4  -6 1827.26  194.53
  20  -4  -6 1715.02  111.56
  20   4  -6 1671.01  128.16
  20   4  -6 1589.08  175.52
  23  -3  -8 2185.71  144.72
 -23  -3   8 2242.30  206.41
 -23  -3   8 2254.55  164.27
  23   3  -8 2191.79  131.94
 -23   3   8 2284.04  166.43
 -23   3   8 2126.44  214.83
  23   3  -8 2266.92  159.98
  23  -3  -8 2038.62  126.49
  23   3  -8 2296.91  223.11
  23  -3  -8 2109.14  201.55
  23  -3  -8 2247.61  160.21
  24  -2 -11 6198.96  376.73
 -26   0   6 1189.98  108.99
  26   0  -6 1085.35   72.22
  24  -2 -11 5978.58  343.67
  26   0  -6 1244.91   99.72
 -24   2  11 5336.91  322.64
  24  -2 -11 5936.63  432.96
  26   0  -6 1157.72  155.30
 -24   2  11 5621.55  375.59
  26   0  -6 1081.69   72.54
 -24  -2  11 6182.51  388.66
 -24   2  11 6459.09  395.47
  24   2 -11 6061.59  357.02
 -24  -2  11 5890.20  412.64
 -24  -2  11 6133.05  356.94
 -24   2  11 6238.93  470.36
 -24   0  13   70.28   35.32
 -24   0  13   67.50   27.94
 -24   0  13   84.17   52.39
  24   0 -13   72.84   79.52
  24   0 -13  102.94   32.37
 -24   0  13   72.85   82.67
  20   4  -7  140.10   28.16
  20  -4  -7  160.46   34.30
  20   4  -7  147.02   86.05
  20  -4  -7  187.78   49.08
 -20  -4   7  121.32   59.66
  20  -4  -7  146.56   34.12
 -20  -4   7  130.28   55.28
  20   4  -7  133.61   42.99
 -20   4   7  233.81   48.79
  20  -4  -7  129.03   99.29
 -18  -4  10  108.27   25.85
  18   4 -10  132.12   34.10
  18  -4 -10  178.39   95.26
  18  -4 -10  170.05   41.68
 -18   4  10  181.07   50.52
  18  -4 -10  159.88   30.27
 -18  -4  10  138.98   82.63
 -18   4  10  161.39   46.85
  18   4 -10  132.08   26.55
 -18  -4  10  158.82   53.89
  18   4 -10  129.55   85.23
 -18  -4  10  122.48   86.04
  18  -4 -10  191.39   37.85
 -18  -4  10   91.09   22.61
 -10   0  15   25.03   32.05
 -10   0  15   18.00   87.72
 -10   0  15   16.54   20.03
 -10   0  15   47.84   44.05
  10   0 -15   30.08   60.40
 -10   0  15   24.43   28.72
  -3  -3  12  183.49  107.46
  -3   3  12  265.28   51.83
  -3  -3  12  261.34   42.15
  -3  -3  12  208.35   38.30
  -3   3  12  279.33   57.04
   3  -3 -12  338.67   92.94
  -3  -3  12  239.85   31.64
   3  -3 -12  260.08   30.39
  -3   3  12  292.91   50.30
  -2   4  -9 1203.54  156.79
  -2  -4  -9 1164.49  140.19
   2   4   9 1243.48  100.79
   2   4   9 1231.97  101.60
   2   4   9 1073.60   88.38
   2  -4   9  937.65  155.97
   2  -4   9 1076.96   86.51
   2  -4   9 1061.01   81.32
   2  -4   9 1247.91   96.74
  -8  -2  14  200.76  110.35
  20   0   2 4555.15  294.23
  20   0   2 4069.10  348.99
  -8   2  14  271.89   54.78
  -8   2  14  268.45   40.87
  -8   2  14  301.35   46.51
  -8  -2  14  194.09  110.14
  -8   2  14  225.88   70.26
  -8  -2  14  288.24   35.00
  -8  -2  14  224.20   51.31
  -8  -2  14  302.81   41.21
   8  -2 -14  229.34   91.33
  20   0   2 4451.13  269.63
 -17  -1  15  132.96   36.68
 -17   1  15  137.02   32.44
  17  -1 -15   58.87   62.27
 -17   1  15  112.53   65.97
  17   1 -15  138.35   84.37
 -17   1  15   88.95   95.53
 -17   1  15  110.00   34.98
 -17  -1  15  123.01   42.87
 -17   1  15  110.42   39.31
 -17  -1  15   72.16   94.10
 -17   1  15  108.60   41.26
 -17  -1  15  122.29   37.23
 -16  -4  11   93.34   38.27
 -16  -4  11  115.84   23.38
  16  -4 -11  120.90   64.45
 -16   4  11  128.34   57.04
  16  -4 -11  134.66   34.60
   2  -6   2 3337.45  204.61
  16  -4 -11   97.74   95.59
 -16  -4  11   76.09   26.06
 -16   4  11   58.29   31.80
  16   4 -11   52.31   89.71
  -2  -6  -2 3500.03  201.28
  -2   6  -2 3438.75  211.78
  16   4 -11   65.00   27.04
   2  -6   2 3209.20  264.68
  -2  -6  -2 3669.65  286.74
 -16  -4  11   60.44   86.37
  16  -4 -11  126.84   27.99
   2  -6   2 3326.65  189.82
 -16   4  11  110.54   50.49
  -2   6  -2 3338.02  289.97
  16  -4 -11  121.63   26.31
  -2  -6  -2 3466.28  280.89
   2   6   2 3292.51  213.46
 -16  -4  11   51.32   78.35
   2   6   2 3383.72  194.51
   2   6   2 3432.56  281.56
  -2  -6  -2 3587.19  231.67
 -21  -3   2  564.22  108.76
 -21   3   2  540.17  106.87
 -21  -3   2  581.18   67.59
 -17   3  13   38.46   32.77
 -21   3   2  577.79   70.14
 -17  -3  13   83.03   28.55
 -17   3  13   55.29   44.34
 -17  -3  13   22.89   85.81
 -17  -3  13   83.59   49.06
 -17  -3  13   72.49   28.17
  21   3  -2  555.27   53.79
  17  -3 -13   42.49   22.85
 -17   3  13   43.99   41.80
 -17  -3  13   68.38   76.41
  21   3  -2  496.74   94.16
  21   3  -2  514.67   56.36
  17  -3 -13   54.07   76.45
  21   3  -2  533.52   54.39
  21  -3  -2  538.78  100.49
  21  -3  -2  522.70   51.78
  21  -3  -2  524.07   52.87
  21  -3  -2  502.58   44.61
 -15  -5   3  688.75   79.03
  15   5  -3  688.70   54.94
  15  -5  -3  665.68   58.26
  15   5  -3  657.75   70.63
  15   5  -3  600.31  133.06
 -15   5   3  585.02   58.74
 -15   5   3  535.91  128.03
  15  -5  -3  631.78   58.86
 -15  -5   3  677.58  113.61
  15  -5  -3  649.59  128.04
  15  -5  -3  612.47   50.36
  23  -3  -6   46.58   19.87
 -23  -3   6   33.65   67.77
 -23   3   6   29.69   24.88
  23   3  -6   44.57   22.74
  23   3  -6   41.10   75.59
 -23   3   6   72.47   44.70
  23  -3  -6   23.40   80.37
  23  -3  -6   70.58   30.66
 -23  -3   6   21.73   39.22
 -23   3   6   23.93   75.84
  23  -3  -6   63.41   36.13
  23   3  -6   47.76   38.27
  12  -4   4   22.89   74.00
 -12  -4  -4   69.91   39.68
  12  -4   4   59.90   30.61
  12  -4   4   48.63   31.12
  12  -4   4   40.73   22.80
 -12  -4  -4   80.84   71.34
 -12   4  -4   42.62   88.81
  12   4   4   57.61   78.68
  12   4   4   96.11   24.63
  12   4   4   63.98   38.88
  -6  -6   2   12.35   58.27
   6  -6  -2    2.63   27.72
  -6  -6   2   15.75   24.01
   6   6  -2   13.93   29.15
   6  -6  -2    8.40   21.92
  -6  -6   2    5.43   15.37
   6  -6  -2    9.93   16.22
  -6  -6   2   16.32   61.07
  -6   6   2   18.95   63.02
   6  -6  -2    7.98   62.09
   6  -6  -2    8.54   29.34
   6   6  -2   29.68   66.70
  -5   1  14 7400.97  443.88
  -5  -1  14 6263.62  404.20
   5  -1 -14 7986.33  560.64
  -5  -1  14 6980.98  529.53
  -5  -1  14 7537.91  444.30
  -5  -1  14 7549.20  449.52
  -5  -1  14 7507.02  428.52
  -5   1  14 8094.92  502.74
  -5   1  14 7970.33  463.60
  -5   1  14 8543.90  510.03
   9   1   9 1290.68   94.96
   9  -1   9 1417.80   99.99
   9  -1   9 1242.09  200.49
   9   1   9 1417.90   90.33
   9  -1   9 1508.03  103.69
 -20  -4   5  598.23  107.67
  20   4  -5  656.81   69.99
  20   4  -5  586.84  120.33
 -20  -4   5  649.16   77.77
 -20   4   5  641.41  118.75
  20   4  -5  624.12   55.57
  20  -4  -5  673.78   73.20
  20  -4  -5  548.05   59.13
 -20   4   5  681.62   70.68
  20  -4  -5  628.15   52.54
  20  -4  -5  684.28  124.22
 -20   4   5  616.67  139.44
   9  -5  -9  430.21  108.46
   9  -5  -9  382.70   46.59
   9  -5  -9  479.74  105.50
   9   5  -9  398.30   40.32
  -9  -5   9  410.69  102.37
  -9  -5   9  295.35   42.59
  -9  -5   9  346.91   55.04
   9  -5  -9  470.87   45.98
   9   5  -9  429.27   83.27
  -9   5   9  438.86   48.62
  -9  -5   9  289.72  103.88
  -9  -5   9  340.04   36.57
  -9   5   9  482.22   82.69
  -9   5   9  387.12   49.35
  -4   6  -1 3707.49  314.02
 -11   1  15  481.07   56.97
 -11   1  15  444.88  106.96
 -11   1  15  378.87   39.39
  11  -1 -15  370.02   95.41
  -4  -6  -1 3770.64  309.49
 -11   1  15  480.67   80.32
  -4  -6  -1 4000.66  228.91
   4  -6   1 3890.93  222.14
  -4  -6  -1 3973.69  252.70
 -11   1  15  478.70   49.96
   4   6   1 3926.55  239.16
 -11  -1  15  506.98   71.02
 -11  -1  15  568.94   50.21
  11   1 -15  482.33   99.57
 -11  -1  15  490.86  137.34
  -4   6  -1 3876.42  232.70
   4   6   1 4015.46  323.73
 -11   1  15  430.21   51.57
 -11  -1  15  555.86   56.78
   4  -6   1 4060.73  247.41
   4   6   1 3956.66  231.63
   4  -6   1 3838.22  299.35
 -13   5   0  532.54  142.46
 -13  -5   0  587.99   75.54
  13   5   0  374.75  120.13
  13  -5   0  447.47  118.08
 -13  -5   0  517.74  108.31
  13  -5   0  444.48   50.96
  13  -5   0  460.94   49.80
  13   5   0  420.86   52.63
  13   5   0  445.05   43.40
  13  -5   0  513.24   53.41
  13  -5   0  559.49   48.35
 -26   0  11   -5.64   24.05
  26   0 -11   -4.05   24.69
 -26   0  11    3.03   34.28
 -26   0  11   12.41   49.46
 -26   0  11    9.23   17.36
   0  -6  -3 1305.28  153.55
   0  -6   3 1393.40  100.80
   0   6   3 1443.61  110.87
 -24   2   4  917.03  135.55
   0  -6   3 1414.06  100.54
   0   6   3 1478.49   91.37
 -24   2   4  878.83   67.72
  24  -2  -4  893.81   76.05
  24  -2  -4  899.47   68.02
   0  -6   3 1329.05   83.78
   0   6  -3 1305.30   97.05
 -24   2   4  985.17   98.92
  24  -2  -4  875.18   62.90
  24   2  -4  991.36   85.17
  24   2  -4  918.42  142.39
   0  -6  -3 1358.84  114.19
   0  -6  -3 1400.56  168.39
  24  -2  -4 1008.71  148.30
  24   2  -4  976.83   81.32
  24   2  -4  995.60   70.78
   0  -6  -3 1347.06   88.41
   0  -6   3 1428.84  162.48
   0   6   3 1281.51  171.45
   0   6  -3 1249.29  175.51
 -23  -3   9 2130.70  204.19
  23   3  -9 2212.58  219.31
  23   3  -9 2012.53  120.31
 -23   3   9 2114.97  154.82
  23  -3  -9 1753.50  121.35
  23  -3  -9 1762.87  112.75
 -23  -3   9 2161.67  160.16
  23  -3  -9 2048.63  146.55
  23   3  -9 2016.07  145.14
 -23   3   9 2067.41  223.83
  23  -3  -9 1832.05  196.69
  20   2   1   59.43   22.82
  20  -2   1   41.63   20.26
 -20   2  -1   55.23   39.07
  20  -2   1   56.98   25.94
  20  -2   1   29.46   85.55
  20   2   1   50.97   41.67
  20   2   1   35.37   66.64
  20  -4  -8 2326.59  229.81
 -20   4   8 2591.78  179.65
 -20  -4   8 2396.36  220.46
   6  -6  -1  850.37   62.39
  20  -4  -8 2545.12  174.66
  -6  -6   1  935.13  129.69
  20  -4  -8 2320.04  149.99
  20  -4  -8 2353.45  150.76
  -6  -6   1  880.44  134.03
  -6  -6   1  889.84   61.48
  -6   6   1  814.21  141.59
  20   4  -8 2385.71  143.81
   6  -6  -1  860.01   78.33
   6   6  -1  922.03   85.47
 -20  -4   8 2402.60  176.79
  20   4  -8 2366.96  160.30
   6  -6  -1  795.39   57.69
   6   6  -1  812.92  141.73
   6  -6  -1  775.12  106.09
  20   4  -8 2231.71  214.12
  -6  -6   1  892.49   73.57
  11   1   8 4397.37  256.89
  11   1   8 4437.77  282.72
  11  -1   8 4697.19  279.69
  11  -1   8 4403.47  272.14
  11  -1   8 3833.46  354.53
  11   1   8 4721.77  417.89
   6  -6  -3  112.38   78.56
  -6  -6   3   65.80   72.20
  -6  -6   3   69.06   79.40
  -6  -6   3   58.97   39.72
   6  -6  -3   75.44   39.34
   6   6  -3   88.57   89.02
   6  -6  -3  103.71   28.62
  -6  -6   3   52.87   21.13
   6  -6  -3  113.65   28.71
  -6   6   3   43.02  124.50
   6   6  -3   86.84   36.09
  -7   5   9  467.31   67.46
  -7  -5   9  422.96   53.47
  -7  -5   9  445.98   42.34
   7  -5  -9  537.07  106.94
  -7  -5   9  413.01  113.28
   7  -5  -9  531.31   47.55
   7   5  -9  559.56  117.44
   7   5  -9  499.37   44.91
  -7  -5   9  419.20  106.38
  -7   5   9  550.48   56.33
   7  -5  -9  478.16   47.84
  -7   5   9  586.47   93.26
   7  -5  -9  560.92  117.26
  -7  -5   9  490.95   42.77
   7  -1  10 5480.32  318.22
  15   5  -7 7055.58  416.44
   7   1  10 5202.91  320.78
  15  -5  -7 7417.46  537.88
 -15  -5   7 7184.07  445.95
  15  -5  -7 7383.73  425.75
  15  -5  -7 7645.22  454.68
   7  -1  10 5338.58  318.03
 -15   5   7 7060.08  430.95
  -7   1 -10 4913.51  394.49
  15  -5  -7 7178.96  434.78
  15   5  -7 7386.40  446.65
  -1  -1  13  398.54   39.94
   7   1  10 4828.41  277.05
  -1   1  13  444.84   64.87
  -1   1  13  517.73   51.81
 -15  -5   7 6759.07  496.74
  -1  -1  13  408.14   37.25
  -1  -1  13  323.09   41.85
  -1   1  13  450.79   52.68
  15   5  -7 7205.66  522.01
  -1  -1  13  299.05   88.37
  25   1  -4  245.53   56.50
  25   1  -4  289.04   41.58
  25  -1  -4  232.06   41.42
  25   1  -4  252.05  101.75
  25  -1  -4  176.89   26.77
 -25   1   4  262.56   51.25
  25  -1  -4  234.31  107.93
  25  -1  -4  227.73   30.78
  25   1  -4  253.34   34.00
  -8   2  -9 2815.81  265.82
   8  -2   9 3372.70  208.01
   8  -2   9 3324.64  187.46
  -8  -2  -9 2955.82  249.07
   8   2   9 3145.29  193.11
   8   2   9 3176.07  181.10
   8   2   9 3413.83  224.75
   4   0 -14 1271.18  146.47
  -4   0  14 1308.07   96.02
  -4   0  14 1271.99   79.85
  -4   0  14 1372.33   92.09
  -4   0  14 1296.27  186.29
  -4   0  14 1176.56  106.40
 -22   2  13   88.57   35.67
  22   2 -13  193.19   83.68
 -22   2  13   36.43   31.48
 -22  -2  13  161.56   60.37
 -22  -2  13  147.37   30.56
 -22  -2  13  115.53   86.91
 -22   2  13  108.09   47.89
  22  -2 -13   85.37   91.26
 -22  -2  13  163.94   31.28
 -22  -2  13  108.71   27.56
 -22   2  13  144.50   41.43
  22  -2 -13  106.31   34.38
 -22   2  13   80.30   97.77
  22   2 -13   96.04   30.64
  10  -2   8  489.58   54.04
  10  -2   8  358.74   33.13
  10   2   8  461.31   45.75
  10   2   8  374.04   65.72
 -10   2  -8  411.34  112.76
  10   2   8  376.81   38.67
 -25   1  12   92.63   35.50
 -25   1  12  143.45   49.04
 -25  -1  12   79.51   31.24
 -25   1  12   66.03   80.05
 -25   1  12  126.93   40.92
 -25  -1  12   80.65   52.21
 -25  -1  12   84.32   85.26
  25   1 -12   80.78   36.71
  25  -1 -12  108.54   39.71
 -25   1  12   74.73   19.52
  25  -1 -12   89.66   81.79
  16  -4   1  202.59   33.45
  24   0  -2  425.04   44.68
  16   4   1  251.00   39.08
 -16  -4  -1  196.10   85.20
 -16  -4  -1  203.00   51.39
  16  -4   1  201.22  109.83
  16   4   1  219.49   32.08
 -16   4  -1  176.40   37.19
 -16   4  -1  124.42  113.35
  16  -4   1  247.57   35.67
  24   0  -2  407.05   72.20
  24   0  -2  393.52   40.09
  16   4   1  236.30   46.32
  16  -4   1  288.44   30.04
  24   0  -2  445.56  112.36
  16   4   1  197.26  105.75
  16  -4   1  299.44   42.16
  22  -2  -1  629.46   55.84
 -22   2   1  562.64   56.52
  22  -2  -1  705.67   58.09
  22   2  -1  745.85   57.60
  22   2  -1  800.87   66.63
  22   2  -1  738.71  137.29
  22  -2  -1  733.21   56.63
  22  -2  -1  694.17  142.22
 -22   2   1  717.90   83.93
  22   2  -1  840.66   85.65
  21  -1   1 1079.87   74.27
  21  -1   1 1066.25  109.34
  21   1   1 1203.35  146.77
  21   1   1 1238.34   82.87
  21   1   1 1345.77  118.36
  21  -1   1 1031.79  165.94
   7  -3 -13  447.79  107.75
  -7  -3  13  396.86   39.21
  -7   3  13  429.88   45.82
  -7  -3  13  605.14   59.03
  -7  -3  13  545.70  121.92
  -7   3  13  522.67   65.63
  -7  -3  13  664.09   61.83
  -7   3  13  590.18   69.69
   7  -3 -13  530.84  104.35
  -7   3  13  516.25   84.36
  -7  -3  13  471.12   62.59
  -7  -3  13  480.49  122.82
  11   5  -9  265.31  100.20
  11  -5  -9  225.97   99.44
  11  -5  -9  272.94   93.83
 -11  -5   9  280.43   54.99
 -11  -5   9  292.87   99.93
  11   5  -9  272.51   35.99
 -11  -5   9  287.49   36.50
 -11   5   9  239.78   38.92
  11  -5  -9  302.22   43.94
 -11   5   9  295.63   72.40
 -11  -5   9  261.20   30.35
 -11  -5   9  312.47   98.30
  11  -5  -9  298.02   39.72
 -11   5   9  263.52   42.60
  11  -5   2  861.46  146.93
  11   5   2  894.09  146.87
  11   5   2  865.76   71.07
  11  -5   2  995.62   77.97
  11   5   2  924.66   70.53
  11  -5   2  851.30   63.46
 -11   5  -2  806.28  161.35
  11  -5   2  911.39   72.82
 -11  -5  -2  783.98  122.83
 -11  -5  -2  826.20   89.55
  11   5   2  884.96   70.87
  11  -5   2  911.06   70.90
  -4  -6   4  248.11   47.65
  -4  -6   4  272.33   38.44
   4   6  -4  320.40   47.03
   4  -6  -4  397.86   56.75
   4   6  -4  387.13  112.84
  -4  -6   4  250.17   92.97
  -4   6   4  219.88   39.52
  -4  -6   4  225.66   87.06
  -4  -6   4  247.41   33.54
   4  -6  -4  313.34   39.54
   4  -6  -4  304.86   41.69
   4  -6  -4  367.83   92.72
   4  -6  -4  316.86   93.44
  18  -4  -1  633.62   57.74
 -18   4   1  598.93   63.29
  18  -4  -1  679.92   63.89
 -18  -4   1  535.34  107.52
 -18   4   1  573.79  117.06
 -18   4   1  534.43  139.04
  18  -4  -1  509.32   47.63
 -18  -4   1  607.81   69.79
  18   4  -1  666.03   59.58
  18   4  -1  692.27   54.71
  18  -4  -1  652.76   49.35
  18   4  -1  621.12   66.32
  18  -4  -1  690.92  137.41
  18   4  -1  567.45  137.11
   1  -3  11   90.37   28.24
  -1   3 -11   33.76   81.25
  -1  -3 -11   45.90   53.93
   1  -3  11   32.38   87.18
   1  -3  11   86.57   28.33
   1   3  11   94.86   49.74
   1   3  11   76.52   27.98
   1  -3  11   42.76   25.42
   1   3  11  114.03   46.22
  -1  -5   8 1186.01  168.06
  -1  -5   8 1195.25   85.04
   1  -5  -8 1036.71  153.88
  -1   5   8 1213.19   96.82
  -1  -5   8 1268.06   97.03
  -1   5   8 1262.85  127.39
  -1   5   8 1162.24   80.06
   1   5  -8  996.36  154.07
  -1  -5   8 1316.23   97.03
  -1   5   8 1204.66  102.12
 -20   0  15    6.10   27.98
  20   0 -15    0.81   66.04
 -20   0  15   -5.15   71.99
 -20   0  15   -8.96   48.29
 -20   0  15   20.89   26.86
  -4  -4  11  736.14   63.15
 -23  -3   5 1370.66  160.21
  -4   4  11  808.51   77.87
   4   4 -11  571.30  126.68
   4  -4 -11  631.81  116.21
 -23  -3   5 1308.60  107.51
  -4  -4  11  717.07  138.16
  -4  -4  11  736.19   68.50
   4  -4 -11  687.41   52.57
  -4   4  11  791.24   97.46
 -23   3   5 1161.76  151.24
 -23   3   5 1301.77  112.05
  -4   4  11  843.34   85.80
   4  -4 -11  672.98  137.15
  23   3  -5 1222.77  100.49
  -4  -4  11  719.96   63.05
  23  -3  -5 1177.92   90.72
 -23   3   5 1093.70   80.48
  23  -3  -5 1194.47   97.46
  23   3  -5 1148.22   82.09
  23   3  -5 1124.14  155.28
  23   1  -1 1762.34  137.22
  23  -1  -1 1263.19   87.12
  23  -1  -1 1531.87  161.34
  23   1  -1 1623.45  186.00
  23   1  -1 1480.54   99.55
  23  -1  -1  980.21   93.30
  23  -1  -1 1454.05   99.81
  23   1  -1 1617.60  106.82
  -6   2 -10 2239.69  231.68
   6   2  10 2297.75  144.63
  -6  -2 -10 2022.27  200.84
   6  -2  10 2485.66  143.69
   6  -2  10 2567.54  163.68
   6   2  10 2483.78  174.66
  -6  -6   0  245.13   99.23
   6  -6   0  246.35   48.13
  -6   6   0  180.09  106.57
   6   6   0  231.08   52.86
   6   6   0  199.32   81.08
  -6  -6   0  265.45   60.22
   6  -6   0  282.91   96.54
   6  -6   0  239.34   42.95
   6   6   0  259.95   38.57
   6  -6   0  238.04   30.88
  -2  -6   4 2084.01  199.77
  13   1   7  143.26   92.18
   2  -6  -4 1567.40  102.92
  13   1   7  173.00   33.61
   2   6  -4 1736.03  123.06
  13  -1   7   67.78  106.80
  -2  -6   4 2055.96  133.50
   2   6  -4 1570.26  193.63
   2  -6  -4 1534.18  177.10
   2  -6  -4 1633.19  128.62
  13   1   7  195.47   40.37
  -2  -6   4 1971.49  114.63
   2  -6  -4 1556.58  173.86
  -2   6   4 1984.43  139.60
  13  -1   7  181.47   36.90
  -2  -6   4 2059.81  132.72
  13  -1   7  156.06   41.68
  -2  -6   4 2270.80  214.52
  -2   6   4 1805.71  124.35
  20  -4  -4 1483.61  162.66
  20  -4  -4 1428.04  109.99
  20   4  -4 1429.12   97.52
  20  -4  -4 1520.51   97.07
  20  -4  -4 1533.75  108.26
  20   4  -4 1571.44  179.80
  20   4  -4 1516.56  113.77
 -20  -4   4 1357.45  156.39
 -20   4   4 1407.91  111.63
 -20  -4   4 1323.26  115.31
 -20   4   4 1274.46  194.88
 -20   4   4 1354.27  160.55
  12  -2   7 2472.30  152.36
  12  -2   7 1941.43  152.42
  12  -2   7 2235.95  270.22
  12  -2   7 2371.90  136.17
  12   2   7 2415.13  175.74
  12   2   7 2444.68  260.89
  12   2   7 2450.79  147.11
  26   0  -5   72.93   23.08
  26   0  -5  102.24   86.17
  26   0  -5   95.03   37.15
 -26   0   5   77.53   51.16
  15  -5  -2  497.47   52.11
 -15  -5   2  447.61  102.88
  15   5  -2  574.18   60.45
  15   5  -2  519.65   54.73
  15   5  -2  490.00  120.41
  15  -5  -2  482.75   52.04
  15  -5  -2  554.60   60.10
 -15  -5   2  522.44   73.88
  15  -5  -2  447.13  120.55
  15  -5  -2  477.79   40.88
 -15   5   2  507.12   52.18
 -15   5   2  524.22  134.43
 -19  -1  15 1771.21  206.26
 -19   1  15 1592.97  123.07
 -19  -1  15 2048.91  127.06
 -19  -1  15 2106.81  141.23
  19  -1 -15 1515.69  184.28
  19   1 -15 1949.93  204.73
 -19  -1  15 1964.49  160.73
 -19   1  15 1742.09  163.71
 -19   1  15 1733.07  124.20
 -19   1  15 1395.57  190.98
 -19   1  15 1697.90  124.25
   6  -6  -4  288.86   91.18
  -6   6   4  277.71   44.52
   6   6  -4  232.49   44.62
   6  -6  -4  281.27   39.59
  -6  -6   4  316.09   95.98
  -6  -6   4  291.62   51.98
  -6  -6   4  348.75   96.13
   6  -6  -4  239.97   96.64
   6  -6  -4  280.78   52.04
   6  -6  -4  250.62   47.52
   6   6  -4  137.10  108.88
  -6  -6   4  286.50   35.30
 -15   3  -4  149.19   97.51
 -15  -3  -4  191.07   77.05
  15   3   4  119.99   95.77
  15  -3   4  189.18   37.27
  15  -3   4  138.69   28.80
 -15   3  -4  145.48   33.44
  15   3   4  127.82   31.53
 -20   2  14 2423.54  162.24
 -20   2  14 2615.31  207.02
  20  -2 -14 2105.75  141.76
  20   2 -14 2169.04  143.20
  20   2 -14 2896.77  253.61
 -20   2  14 2007.42  239.24
 -20   2  14 2324.63  161.27
  20  -2 -14 2237.72  231.92
 -20   2  14 2772.41  183.25
 -20  -2  14 3033.63  184.72
 -20  -2  14 2857.72  206.13
 -20  -2  14 2871.45  174.33
 -20  -2  14 2634.35  248.80
  -5   5   9  890.66   89.87
  -5   5   9  903.81   77.10
  -5  -5   9  766.89  145.50
   5  -5  -9  849.53   62.02
   5  -5  -9  853.15  137.12
  -5   5   9  913.93  110.61
   5   1  11  518.79   52.96
  -5  -5   9  931.04  139.65
  -5  -5   9  874.35   73.54
  -5  -5   9  885.25   64.89
   5   1  11  695.09   69.70
   5  -5  -9  867.68  129.89
   5  -1  11  534.57   48.65
  -5   5   9  835.74   62.98
   5   5  -9  851.60  133.09
   0   0  13   33.79   22.99
   0   0  13   33.10   23.49
   0   0  13   32.15   25.66
  18   2   3   59.12   33.33
  18  -2   3   41.77   93.16
  18  -2   3   50.12   29.31
  18   2   3   27.55   68.72
  18  -2   3   44.76   29.20
  18   2   3   56.31   22.98
  18  -2   3   25.71   19.75
  20   4  -9 2016.96  125.00
 -23  -3  10  440.52   42.65
  23  -3 -10  542.76   67.72
 -23  -3  10  513.66   80.66
 -23  -3  10  530.71  108.19
  20  -4  -9 2200.85  142.44
  23   3 -10  529.64   63.03
  23   3 -10  510.20  123.25
 -20   4   9 2065.13  154.98
 -23   3  10  477.28   74.98
 -20  -4   9 1867.37  199.24
  23  -3 -10  571.57   60.43
  23  -3 -10  535.19   50.55
  20  -4  -9 2306.62  233.18
  20   4  -9 2054.75  206.52
  23   3 -10  439.81   39.47
  20   4  -9 2036.26  142.19
  20  -4  -9 2215.16  140.96
 -20  -4   9 1997.49  159.46
  23  -3 -10  429.67  121.78
 -23   3  10  537.02  102.69
  20  -4  -9 2150.37  154.23
   0  -4  10 6531.99  492.07
   0  -4  10 7212.75  426.93
   0  -4  10 7032.50  415.45
   0  -4 -10 6038.36  438.93
   0   4  10 6548.24  417.72
   0  -4  10 6800.95  402.43
   0   4  10 6654.31  412.31
   0   4 -10 6037.71  464.98
   0   4  10 6814.70  410.10
 -12   4  12  746.30   68.27
 -12  -4  12  922.55   69.90
 -12   4  12  877.55   88.08
 -12   4  12  763.54  102.86
 -12  -4  12  930.08  141.96
 -12  -4  12  866.85   87.65
 -12  -4  12  943.99   76.75
  12  -4 -12  703.54   61.08
 -12  -4  12  854.32  147.21
  12   4 -12  653.91  129.43
  12  -4 -12  751.32  127.72
  12  -4 -12  675.46   58.82
  12  -4 -12  775.14  143.53
  21   3 -12 1668.74  195.58
 -21  -3  12 1617.57  159.80
 -21   3  12 1449.48  134.23
  21  -3 -12 1604.45  115.72
 -21   3  12 1698.12  131.50
  21   3 -12 1454.34  102.25
 -21  -3  12 1661.02  102.39
  21  -3 -12 1421.63  104.84
 -21  -3  12 1808.63  151.76
  21  -3 -12 1314.12  173.58
 -21  -3  12 1668.58  107.01
   2   6   3  577.50   44.22
  -2  -6  -3  511.51   42.97
   2   6   3  478.66  134.18
  -2  -6  -3  629.56   96.99
  -2  -6  -3  620.17   75.79
   2  -6   3  537.16   58.64
  -2   6  -3  575.44  130.24
  -2   6  -3  546.35   55.77
   2   6   3  569.42   64.86
   2  -6   3  562.92  117.07
   2  -6   3  491.68   44.31
   8   0 -15   44.31   65.51
  -8   0  15   36.50   19.85
  -8   0  15   44.53   27.97
  -8   0  15   14.08   94.20
  -8   0  15   28.62   32.05
  -8   0  15   35.92   41.62
 -10   4  12  972.98  116.86
  10  -4 -12 1047.92  139.78
 -10  -4  12  728.00   63.39
 -10   4  12  898.13   79.19
  10   4 -12  890.02  145.01
 -10  -4  12  810.89   75.25
 -10  -4  12  739.81  142.14
 -10  -4  12  725.27  139.95
  10  -4 -12 1009.65  160.55
 -10  -4  12  753.68   81.17
  10  -4 -12  993.10   73.03
 -10   4  12  821.50   90.07
   4   6   2 2836.07  181.52
  -4  -6  -2 2075.57  213.52
   4   6   2 2893.39  167.13
  -4   6  -2 2227.91  149.28
  -4   6  -2 2004.93  198.19
   4  -6   2 2540.01  228.16
   4  -6   2 2662.91  156.37
  -4  -6  -2 2195.45  165.10
   4   6   2 2862.08  255.12
   4  -6   2 2576.65  165.78
 -24  -2  12 2877.92  256.79
  24  -2 -12 3061.38  199.62
 -24  -2  12 3137.90  181.91
  24  -2 -12 2567.07  161.51
  24  -2 -12 2533.94  238.80
  24   2 -12 2865.05  185.46
 -24   2  12 3445.44  213.03
 -24  -2  12 3256.10  228.41
 -24  -2  12 2673.57  166.93
 -24   2  12 2790.07  202.32
  18   0   4 2869.61  285.69
  18   0   4 3286.29  221.34
  18   0   4 3290.53  208.79
  -9  -1  15  180.31   50.11
  -9   1  15  189.95   60.51
  -9  -1  15  129.16  110.51
   9   1 -15  188.43   81.10
  -9   1  15   99.78   22.87
  -9   1  15  164.29   36.96
  -9  -1  15  218.44   33.52
  -9   1  15  182.04   32.91
  -9   1  15  191.38   45.49
  -9  -1  15  214.51   41.40
   9  -1 -15  118.34   80.49
  -9  -1  15  178.96   38.62
  -9   1  15  133.54  125.83
  19  -1   3  230.89  130.71
  19   1   3  423.69   71.74
  19  -1   3  365.33   46.40
  19  -1   3  432.14   67.91
  19   1   3  394.54   53.11
  19   1   3  359.16  126.01
 -14  -4  -3  118.00   43.31
 -14   4  -3   92.41  112.88
  14  -4   3   48.99  100.87
  14  -4   3   84.60   34.31
  14   4   3  126.88   31.46
  14  -4   3  159.40   24.99
  14   4   3  158.09   42.55
 -14  -4  -3   89.42   76.83
  14   4   3  123.54   96.24
  14  -4   3  172.57   35.73
  14   4   3  136.91   25.30
   8   6  -3  279.58   39.19
   8   6  -3  207.79   78.58
  -8  -6   3  277.90   31.20
   8  -6  -3  228.72   94.25
  -8  -6   3  305.30   78.83
  -8   6   3  247.57  115.93
   8  -6  -3  198.59   27.98
   8  -6  -3  241.51   39.71
  -8   6   3  185.27   34.60
   8  -6  -3  316.66   51.54
  -8  -6   3  285.31   55.59
 -15  -5   8 2038.27  157.09
  15   5  -8 2229.69  148.27
 -15   5   8 2017.89  150.36
 -15  -5   8 1903.41  209.03
  15  -5  -8 2204.44  135.12
  15  -5  -8 2059.32  185.97
 -15   5   8 2041.16  165.25
 -15  -5   8 2039.25  126.94
  15  -5  -8 1956.02  126.86
  15   5  -8 2102.82  214.37
  15  -5  -8 2114.12  137.62
   8  -6  -2  598.61   48.43
   8   6  -2  689.91  129.98
  -8  -6   2  533.83  116.92
   8   6  -2  517.81   65.13
  -8   6   2  551.01  117.60
   8  -6  -2  642.75   61.40
  -8  -6   2  582.59   72.82
   8  -6  -2  644.24   69.25
   8  -6  -2  645.39  119.13
  13  -5  -9  212.38   39.83
  13   5  -9  198.08   91.94
 -13  -5   9  221.16   91.79
 -13  -5   9  214.40  102.39
 -13   5   9  204.17   37.27
 -13  -5   9  222.63   32.47
  13  -5  -9  139.86   91.46
  13   5  -9  206.01   35.43
  13  -5  -9  188.39   28.45
 -13   5   9  277.87   53.27
  13  -5  -9  243.82   43.12
 -13  -5   9  223.60   27.59
  13  -5  -9  165.00   97.96
 -13   5   9  220.42   66.08
 -13  -5   9  239.63   53.51
  -2  -2  13  926.38   67.65
  -2   2  13  917.62   82.98
  -2  -2  13  874.71  121.29
  -2   2  13  683.20   71.57
  -2  -2  13  937.63   72.86
  -2   2  13  730.86   86.76
 -26   0  12   39.69   79.61
  26   0 -12   63.35   35.32
 -26   0  12   59.80   26.36
 -26   0  12   42.08   22.65
 -26   0  12   53.06   45.44
   2  -2 -13  594.61  114.01
 -26   0  12   76.02   34.34
  19  -3 -13 1784.13  129.66
 -19  -3  13 1977.93  127.09
  19  -3 -13 1731.16  119.76
 -19  -3  13 1772.86  193.28
 -19  -3  13 1860.58  204.72
 -19   3  13 1953.00  145.54
  19  -3 -13 1588.53  197.13
 -19   3  13 1710.48  124.00
  19   3 -13 1573.21  105.93
 -19  -3  13 2016.86  156.96
 -19  -3  13 2023.05  126.63
 -19   3  13 1746.05  159.01
   5   5   6  571.15   67.68
 -14   4  12  306.65   45.86
 -14  -4  12  386.43  105.57
 -14   4  12  482.70   55.62
  14  -4 -12  359.71  108.05
 -14  -4  12  376.07   48.02
 -14  -4  12  398.10  119.34
 -14  -4  12  424.02   45.13
  14  -4 -12  363.36   48.33
   5  -5   6  547.66  100.67
  14   4 -12  235.20   99.53
  -5  -5  -6  447.99   70.69
  -5   5  -6  377.68  122.68
   5  -5   6  496.78   57.03
   5   5   6  589.25   49.43
 -14  -4  12  380.83   66.46
 -14   4  12  394.70   81.34
   5  -5   6  597.45   52.23
  14  -4 -12  367.80   43.95
   5   5   6  545.48   42.58
   5  -5   6  624.72   58.43
  14  -4 -12  344.03   37.21
  14  -4 -12  343.88  111.39
  -5  -5  -6  390.16  102.16
   0  -6  -4 6754.94  481.22
   0  -6   4 6434.76  368.89
   0   6  -4 5979.03  453.01
   0   6   4 6458.66  392.38
   0  -6   4 6244.81  355.05
   0  -6  -4 6283.44  359.04
   0  -6  -4 6453.17  468.62
   0   6   4 5644.36  327.52
   0  -6   4 6163.11  426.74
   0   6   4 6511.92  379.85
   0  -6  -4 6670.85  406.09
   0   6  -4 6200.17  367.87
   4   2  11   83.18   31.55
   4   2  11   77.80   44.33
   4  -2  11   91.69   27.73
  -4  -2 -11   77.71   74.30
   4  -2  11   83.29   22.19
   4   2  11   98.16   45.48
   4  -2  11   95.52   23.02
  -6  -2  14  593.50   49.85
  -6  -2  14  546.95  132.20
   6  -2 -14  961.64  135.67
  -6   2  14  919.29   68.70
  -6   2  14  904.00   99.35
  -6  -2  14  366.76  138.98
  -6   2  14  723.69   68.17
  -6  -2  14  589.65   62.21
  -6  -2  14  535.77   54.06
  -6   2  14  861.37   83.83
   7   5   5  329.48   33.42
   7  -5   5  331.20   48.15
   7  -5   5  428.66   52.07
  -7  -5  -5  456.48   70.61
  -7   5  -5  375.69  111.87
  -7  -5  -5  391.98   98.00
   7   5   5  340.82   53.20
   7   5   5  301.09   36.33
   7  -5   5  340.81  113.22
   7  -5   5  291.31   43.74
 -23   1  14   38.11   87.58
 -23   1  14  107.89   29.32
  23   1 -14   96.61   78.00
  23   1 -14  120.04   28.06
  10   0   9   50.08  112.23
 -23  -1  14  124.95   29.51
 -23  -1  14   96.31   57.95
  10   0   9  108.98   27.40
  23  -1 -14   88.54   28.65
  23  -1 -14   88.91   88.67
 -23   1  14   82.77   33.49
 -23  -1  14  134.68   26.19
 -23   1  14   48.03   30.90
 -23  -1  14   16.84   21.36
  10   0   9  148.43   39.86
 -23  -1  14   88.76   89.32
 -23   1  14   94.37   59.14
 -18  -4  11   38.10   70.17
  18  -4 -11    8.30   29.64
  18  -4 -11   30.19   21.14
  18  -4 -11   14.98   78.59
 -18  -4  11   23.10   42.63
  18  -4 -11   30.41   28.72
  18   4 -11    6.06   24.13
  18   4 -11   17.07   67.50
 -18   4  11   26.91   39.25
  18   4 -11   16.24   18.59
 -18  -4  11   10.17   18.89
 -18  -4  11    6.92   16.45
 -18   4  11   25.19   41.90
 -18  -4  11    6.84   56.33
  14   2   6 1519.72  181.57
  14   2   6 1682.76  136.81
  14   2   6 1591.33  107.80
  14  -2   6 1524.94  116.01
   8   0  10 3499.68  203.57
   8   0  10 3424.58  212.47
  14  -2   6 1615.14   95.94
  14  -2   6 1221.93  102.21
  14  -2   6 1237.98  213.68
  -6  -6  -1   48.75   45.71
   6   6   1   60.43   24.43
  -6   6  -1   33.25   93.40
   6   6   1   55.46   36.56
  -6  -6  -1   58.66   84.43
   6  -6   1   77.43   77.99
   6   6   1   26.86   88.20
   6  -6   1   69.78   33.42
   6  -6   1   68.35   34.72
   6  -6   1   52.56   23.13
  -8  -6   4  323.53   57.51
  -8  -6   4  327.78  102.50
   8  -6  -4  412.35   49.49
   8   6  -4  390.50   54.86
  -8  -6   4  303.35   33.83
   8  -6  -4  415.55   55.12
  -8  -6   4  256.11  103.31
   8   6  -4  326.50  115.08
   8  -6  -4  421.32   48.22
   8  -6  -4  326.39   34.02
   8  -6  -4  403.59  104.01
  -8   6   4  276.84   42.11
 -19   3  -1 2401.11  167.26
  19   3   1 2492.58  249.64
 -19   3  -1 2009.47  212.35
  19  -3   1 2414.02  252.83
  19   3   1 2327.34  141.93
  19   3   1 2763.12  186.28
  19  -3   1 2654.41  162.68
  19  -3   1 2423.86  152.21
  19   3   1 2575.89  162.98
 -24   2   3 2217.25  139.86
  24  -2  -3 2328.63  141.41
   8  -6  -1  135.41   88.84
  24   2  -3 2441.16  157.46
  15  -1   6 5414.92  328.06
  24  -2  -3 2424.50  155.41
  24   2  -3 2419.86  153.72
  15  -1   6 4927.90  430.75
  24  -2  -3 2376.19  145.52
  24   2  -3 2195.22  224.14
  15   1   6 5030.44  306.19
   8  -6  -1  123.92   26.73
  24   2  -3 2491.52  171.55
  -8  -6   1  180.01   91.91
  15  -1   6 5314.42  330.86
   8  -6  -1  168.13   41.71
   8   6  -1   85.78   76.94
 -24   2   3 2284.41  174.76
  15   1   6 4357.34  393.42
  -8  -6   1  206.42   53.55
  15   1   6 5177.48  311.30
  -8   6   1  181.60  103.60
   8   6  -1  118.46   34.46
  24  -2  -3 2391.58  251.29
   8  -6  -1  182.09   36.05
   8   6  -1  173.41   44.86
  23   3  -4 1025.80   69.01
  23  -3  -4  980.20   77.29
 -23  -3   4  876.56  126.79
 -23   3   4  730.39  129.35
 -23   3   4  668.62   60.69
  23  -3  -4  838.91  157.14
  23   3  -4  927.87  144.24
  23   3  -4 1098.90   85.26
 -23   3   4  803.13   89.78
  23   3  -4 1005.46   85.87
  23  -3  -4  703.46   55.76
  23  -3  -4  925.29   79.81
 -23  -3   4  839.03   85.32
   4  -6  -5 4365.90  253.21
  -4   6   5 4071.23  254.97
  -4  -6   5 4248.56  255.63
   4  -6  -5 4289.33  328.64
   4  -6  -5 4569.63  350.18
  -4  -6   5 4517.99  367.62
   4   6  -5 4290.15  261.98
   4  -6  -5 4613.01  288.62
  -4  -6   5 4007.20  228.51
  -4  -6   5 4050.50  250.09
  -4  -6   5 4038.56  320.48
   4   6  -5 3839.74  332.44
   8   4 -12 5122.09  419.13
   8  -4 -12 6026.15  350.41
  -8  -4  12 5366.46  341.09
   8  -4 -12 6190.39  466.53
  -8  -4  12 6240.85  367.85
  -8   4  12 6166.21  389.25
  -8   4  12 6202.44  380.84
  -8   4  12 6437.50  418.20
  -8  -4  12 6241.09  362.90
   8  -4 -12 5846.94  450.04
  -8  -4  12 5954.56  426.22
  -8  -4  12 4812.23  424.31
  12   0   8   32.02   33.98
  12   0   8   26.65   82.76
  12   0   8   20.94   23.67
  -3  -5  -7  164.53   85.92
   3   5   7  234.12   48.83
   3  -5   7  181.58   36.19
  -3   5  -7  111.03   98.63
   3  -5   7  157.00   41.63
   3  -5   7  187.14   39.75
   3  -5   7  139.50  102.38
   3   5   7  206.75   48.10
   3   5   7  215.13   29.67
   3   5   7  191.85   50.78
   6  -6  -5   78.89   36.16
   6   6  -5   31.18   81.27
  -6  -6   5   30.11   27.83
  -6  -6   5   11.22   68.70
  -6  -6   5   23.07   72.57
   6  -6  -5   59.83   38.38
   6  -6  -5   45.82   27.01
   6  -6  -5   63.08   81.82
  -6   6   5   53.36   28.40
   6  -6  -5   48.38   69.19
   6   6  -5   35.49   30.79
  -6  -6   5   15.78   24.02
 -20   4   3   38.69   35.56
 -20  -4   3   69.48   39.18
 -20   4   3   28.31   69.88
 -20   4   3   21.88   81.88
  20   4  -3   37.74   30.38
  20  -4  -3   15.51   81.26
  20  -4  -3   18.81   28.84
  20   4  -3   18.34   78.08
  20  -4  -3   12.03   17.34
  20  -4  -3   28.96   30.24
  20  -4  -3   17.00   18.72
 -20  -4   3   37.87   66.04
  20   4  -3   27.89   26.78
  13  -5   1  617.30   56.60
 -14  -2  15  413.56   70.79
 -14   2  15  395.83   52.43
  13   5   1  570.97  133.63
 -14  -2  15  414.97  130.25
 -14  -2  15  440.01   54.93
 -14  -2  15  400.96   52.73
 -14   2  15  517.56   90.77
 -13  -5  -1  571.60   76.37
 -14  -2  15  395.02  115.26
 -13  -5  -1  553.00  111.28
  13   5   1  607.11   57.90
  13  -5   1  611.51  130.66
  13   5   1  576.22   58.24
 -14   2  15  358.17  107.44
 -13   5  -1  488.98  151.17
 -14   2  15  476.96   51.35
  13  -5   1  618.28   59.92
 -14   2  15  442.99   60.56
  13  -5   1  539.18   50.95
  13  -5   1  566.52   51.41
  14  -2 -15  423.25  113.11
  13   5   1  614.47   56.70
  21  -3  -1 1279.51   92.45
  21  -3  -1 1169.16  178.18
 -21   3   1  984.41  148.95
  21   3  -1 1262.14   87.98
  21   3  -1 1267.41  101.89
  21  -3  -1 1121.32   86.81
 -21   3   1 1269.73  107.98
  21   3  -1 1268.29   90.37
  21  -3  -1 1153.46   81.68
  21   3  -1 1219.58  177.44
  27  -1  -9  109.42   23.11
  27   1  -9  100.04  113.63
 -27  -1   9  151.92   39.50
 -27   1   9  163.14   47.51
  27  -1  -9  147.19   38.78
 -27  -1   9   95.45   31.27
  27   1  -9  174.01   48.62
 -27   1   9  143.92   91.76
 -27  -1   9  133.84   61.17
 -27   1   9  189.69   38.09
  -9   5  -4   15.57  115.77
  -9  -5  -4  219.54   43.82
   9   5   4  341.91   35.39
   9  -5   4  275.19   43.25
   9   5   4  279.47   33.91
   9  -5   4  139.02  109.15
   9   5   4  260.17   46.05
  -9  -5  -4  199.47   92.08
   9   5   4  233.69  132.43
   9  -5   4  233.21   39.69
   9  -5   4  179.14   38.94
   3   1  12 6782.86  402.65
   3   1  12 7096.75  422.34
  27   1  -8 1517.25  119.04
  27   1  -8 1296.85   84.67
[truncated: 372,537 more chars]
