# Supplementary material for: Asymmetric intramolecular α-cyclopropanation of aldehydes using a donor/acceptor carbene mimetic
Source: Nat Commun. 2015 Dec 8;6:10041. doi: 10.1038/ncomms10041 (PMC4686670; doi:10.1038/ncomms10041)
Supplement: Supplementary Data 2 — X-ray CIF file for compound 4c (CCDC1405230) [file ncomms10041-s3.cif]

 
data_shelx
 
_audit_creation_method            SHELXL-2014
_chemical_name_systematic
;
 ?
;
_chemical_name_common             ?
_chemical_melting_point           ?
_chemical_formula_moiety          ?
_chemical_formula_sum
 'C15 H20 I N O3 S' 
_chemical_formula_weight          421.28

loop_
 _atom_type_symbol
 _atom_type_description
 _atom_type_scat_dispersion_real
 _atom_type_scat_dispersion_imag
 _atom_type_scat_source
 'C'  'C'   0.0181   0.0091
 'International Tables Vol C Tables 4.2.6.8 and 6.1.1.4'
 'H'  'H'   0.0000   0.0000
 'International Tables Vol C Tables 4.2.6.8 and 6.1.1.4'
 'I'  'I'  -0.3257   6.8362
 'International Tables Vol C Tables 4.2.6.8 and 6.1.1.4'
 'N'  'N'   0.0311   0.0180
 'International Tables Vol C Tables 4.2.6.8 and 6.1.1.4'
 'O'  'O'   0.0492   0.0322
 'International Tables Vol C Tables 4.2.6.8 and 6.1.1.4'
 'S'  'S'   0.3331   0.5567
 'International Tables Vol C Tables 4.2.6.8 and 6.1.1.4'
 
_space_group_crystal_system       monoclinic
_space_group_IT_number            14
_space_group_name_H-M_alt         'P 21/n'
_space_group_name_Hall            '-P 2yn'
 
_shelx_space_group_comment
;
The symmetry employed for this shelxl refinement is uniquely defined
by the following loop, which should always be used as a source of
symmetry information in preference to the above space-group names.
They are only intended as comments.
;
 
loop_
 _space_group_symop_operation_xyz
 'x, y, z'
 '-x+1/2, y+1/2, -z+1/2'
 '-x, -y, -z'
 'x-1/2, -y-1/2, z-1/2'
 
_cell_length_a                    11.4472(4)
_cell_length_b                    5.3308(2)
_cell_length_c                    28.617(2)
_cell_angle_alpha                 90
_cell_angle_beta                  95.192(7)
_cell_angle_gamma                 90
_cell_volume                      1739.12(15)
_cell_formula_units_Z             4
_cell_measurement_temperature     293(2)
_cell_measurement_reflns_used     8147 
_cell_measurement_theta_min       7.80 
_cell_measurement_theta_max       69.20 
 
_exptl_crystal_description        prism 
_exptl_crystal_colour             colorless 
_exptl_crystal_density_meas       ? 
_exptl_crystal_density_method     ?              
_exptl_crystal_density_diffrn     1.609          
_exptl_crystal_F_000              840
_exptl_transmission_factor_min    ?                                             
_exptl_transmission_factor_max    ?                                             
_exptl_crystal_size_max           0.300
_exptl_crystal_size_mid           0.120
_exptl_crystal_size_min           0.100
_exptl_absorpt_coefficient_mu     15.667
_shelx_estimated_absorpt_T_min    0.089
_shelx_estimated_absorpt_T_max    0.303
_exptl_absorpt_correction_type    multi-scan 
_exptl_absorpt_correction_T_min   0.017 
_exptl_absorpt_correction_T_max   0.043 
_exptl_absorpt_process_details    'Jacobson, R. (1998) Private communication' 
 
_exptl_special_details
;
 ?
;
 
_diffrn_ambient_temperature       293(2)
_diffrn_radiation_wavelength      1.54187
_diffrn_radiation_type            CuK\a
_diffrn_source                    ?                       
_diffrn_measurement_device_type   'Rigaku Saturn944+ CCD' 
_diffrn_measurement_method        \w 
_diffrn_detector_area_resol_mean  ? 
_diffrn_reflns_number             10599
_diffrn_reflns_av_unetI/netI      0.0543
_diffrn_reflns_av_R_equivalents   0.0582
_diffrn_reflns_limit_h_min        -13
_diffrn_reflns_limit_h_max        13
_diffrn_reflns_limit_k_min        -6
_diffrn_reflns_limit_k_max        6
_diffrn_reflns_limit_l_min        -34
_diffrn_reflns_limit_l_max        31
_diffrn_reflns_theta_min          7.773
_diffrn_reflns_theta_max          69.212
_diffrn_reflns_theta_full         67.687
_diffrn_measured_fraction_theta_max   0.970
_diffrn_measured_fraction_theta_full  0.985
_diffrn_reflns_Laue_measured_fraction_max    0.970
_diffrn_reflns_Laue_measured_fraction_full   0.985
_diffrn_reflns_point_group_measured_fraction_max   0.970
_diffrn_reflns_point_group_measured_fraction_full  0.985
_reflns_number_total              3158
_reflns_number_gt                 2348
_reflns_threshold_expression      'I > 2\s(I)'
_reflns_Friedel_coverage          0.000
_reflns_Friedel_fraction_max      .
_reflns_Friedel_fraction_full     .
 
_reflns_special_details
;
 Reflections were merged by SHELXL according to the crystal
 class for the calculation of statistics and refinement.
 
 _reflns_Friedel_fraction is defined as the number of unique
 Friedel pairs measured divided by the number that would be
 possible theoretically, ignoring centric projections and
 systematic absences.
;
 
_computing_data_collection        'CrystalClear-SM 2.0 r4 (Rigaku, 2009)'
_computing_cell_refinement        'CrystalClear-SM Auto 2.0 r4'
_computing_data_reduction         'CrystalClear-SM Auto 2.0 r4'
_computing_structure_solution     'SHELXS97 (Sheldrick, 1997)'
_computing_structure_refinement   'SHELXL-2014 (Sheldrick, 2014)'
_computing_molecular_graphics     'CrystalStructure 4.0'
_computing_publication_material   'CrystalStructure 4.0 (Rigaku, 2009)'
 
_refine_special_details
;
 ?
;
_refine_ls_structure_factor_coef  Fsqd
_refine_ls_matrix_type            full
_refine_ls_weighting_scheme       calc
_refine_ls_weighting_details
'w=1/[\s^2^(Fo^2^)+(0.0442P)^2^+2.2941P] where P=(Fo^2^+2Fc^2^)/3'
_atom_sites_solution_primary      ?
_atom_sites_solution_secondary    ?
_atom_sites_solution_hydrogens    geom
_refine_ls_hydrogen_treatment     constr
_refine_ls_extinction_method      none
_refine_ls_extinction_coef        .
_refine_ls_number_reflns          3158
_refine_ls_number_parameters      277
_refine_ls_number_restraints      223
_refine_ls_R_factor_all           0.0605
_refine_ls_R_factor_gt            0.0439
_refine_ls_wR_factor_ref          0.1201
_refine_ls_wR_factor_gt           0.1061
_refine_ls_goodness_of_fit_ref    1.066
_refine_ls_restrained_S_all       1.037
_refine_ls_shift/su_max           0.000
_refine_ls_shift/su_mean          0.000
 
loop_
 _atom_site_label
 _atom_site_type_symbol
 _atom_site_fract_x
 _atom_site_fract_y
 _atom_site_fract_z
 _atom_site_U_iso_or_equiv
 _atom_site_adp_type
 _atom_site_occupancy
 _atom_site_site_symmetry_order  
 _atom_site_calc_flag
 _atom_site_refinement_flags_posn
 _atom_site_refinement_flags_adp
 _atom_site_refinement_flags_occupancy
 _atom_site_disorder_assembly
 _atom_site_disorder_group
I1 I 0.87989(4) 0.83535(10) 0.21543(2) 0.0845(2) Uani 1 1 d . . . . .
S1 S 0.89539(11) 1.0549(3) 0.39806(4) 0.0536(3) Uani 1 1 d . . . . .
C1 C 0.6824(5) 0.4695(12) 0.4677(2) 0.0684(15) Uani 1 1 d . . . . .
N1 N 0.9808(4) 0.9016(8) 0.36559(13) 0.0535(10) Uani 1 1 d D . . . .
O1 O 0.9700(4) 1.1751(7) 0.43378(13) 0.0704(11) Uani 1 1 d . . . . .
O2 O 0.8194(3) 1.2009(7) 0.36682(12) 0.0679(10) Uani 1 1 d . . . . .
C2 C 0.8100(4) 0.8339(10) 0.42556(16) 0.0536(12) Uani 1 1 d . . . . .
C13 C 0.7052(5) 0.7481(12) 0.40309(18) 0.0629(14) Uani 1 1 d . . . . .
H13 H 0.6772 0.8131 0.3740 0.075 Uiso 1 1 calc R U . . .
C14 C 0.8501(5) 0.7387(12) 0.46891(17) 0.0653(15) Uani 1 1 d . . . . .
H14 H 0.9201 0.7960 0.4843 0.078 Uiso 1 1 calc R U . . .
C19 C 0.6428(5) 0.5654(13) 0.4243(2) 0.0723(16) Uani 1 1 d . . . . .
H19 H 0.5730 0.5058 0.4091 0.087 Uiso 1 1 calc R U . . .
C20 C 0.7847(6) 0.5563(13) 0.48930(19) 0.0752(17) Uani 1 1 d . . . . .
H20 H 0.8118 0.4920 0.5185 0.090 Uiso 1 1 calc R U . . .
C24 C 0.6139(7) 0.2629(14) 0.4897(3) 0.096(2) Uani 1 1 d . . . . .
H24A H 0.5442 0.2257 0.4697 0.144 Uiso 1 1 calc R U . . .
H24B H 0.6616 0.1150 0.4937 0.144 Uiso 1 1 calc R U . . .
H24C H 0.5925 0.3177 0.5198 0.144 Uiso 1 1 calc R U . . .
C9A C 0.939(3) 0.813(5) 0.3220(9) 0.055(7) Uani 0.591(17) 1 d D . P A 1
H9A1 H 0.8569 0.7706 0.3223 0.066 Uiso 0.591(17) 1 calc R U P A 1
H9A2 H 0.9812 0.6605 0.3154 0.066 Uiso 0.591(17) 1 calc R U P A 1
C15A C 0.9534(10) 1.002(3) 0.2834(4) 0.058(3) Uani 0.591(17) 1 d D U P A 1
H15A H 0.9121 1.1578 0.2896 0.069 Uiso 0.591(17) 1 calc R U P A 1
C16A C 1.0795(11) 1.056(3) 0.2765(3) 0.072(4) Uani 0.591(17) 1 d D U P A 1
H16A H 1.1335 0.9348 0.2695 0.087 Uiso 0.591(17) 1 calc R U P A 1
O3A O 1.1040(17) 1.291(4) 0.2815(9) 0.092(5) Uani 0.591(17) 1 d D U P A 1
C9B C 0.913(4) 0.799(8) 0.3185(13) 0.057(9) Uani 0.409(17) 1 d D . P A 2
H9B1 H 0.9092 0.6168 0.3190 0.068 Uiso 0.409(17) 1 calc R U P A 2
H9B2 H 0.8343 0.8653 0.3144 0.068 Uiso 0.409(17) 1 calc R U P A 2
C15B C 0.9847(16) 0.888(4) 0.2792(5) 0.057(5) Uani 0.409(17) 1 d D U P A 2
H15B H 1.0614 0.8058 0.2797 0.069 Uiso 0.409(17) 1 calc R U P A 2
C16B C 0.9924(19) 1.169(3) 0.2785(5) 0.074(5) Uani 0.409(17) 1 d D U P A 2
H16B H 0.9309 1.2797 0.2821 0.089 Uiso 0.409(17) 1 calc R U P A 2
O3B O 1.100(4) 1.233(7) 0.2722(14) 0.147(15) Uani 0.409(17) 1 d D U P A 2
C4A C 1.0781(13) 0.749(5) 0.3962(5) 0.052(4) Uani 0.570(11) 1 d D U P A 1
H4A1 H 1.0992 0.8348 0.4256 0.063 Uiso 0.570(11) 1 calc R U P A 1
H4A2 H 1.0489 0.5832 0.4031 0.063 Uiso 0.570(11) 1 calc R U P A 1
C5A C 1.1837(9) 0.727(2) 0.3684(4) 0.074(3) Uani 0.570(11) 1 d D U P A 1
H5A H 1.1859 0.5898 0.3483 0.089 Uiso 0.570(11) 1 calc R U P A 1
C6A C 1.272(3) 0.881(9) 0.3699(16) 0.081(5) Uani 0.570(11) 1 d D U P A 1
C7A C 1.2733(15) 1.126(3) 0.3974(6) 0.118(5) Uani 0.570(11) 1 d D U P A 1
H7A1 H 1.2720 1.2652 0.3760 0.177 Uiso 0.570(11) 1 calc R U P A 1
H7A2 H 1.3431 1.1343 0.4186 0.177 Uiso 0.570(11) 1 calc R U P A 1
H7A3 H 1.2056 1.1336 0.4148 0.177 Uiso 0.570(11) 1 calc R U P A 1
C8A C 1.3784(12) 0.861(4) 0.3438(7) 0.146(7) Uani 0.570(11) 1 d D U P A 1
H8A1 H 1.3764 0.7050 0.3269 0.218 Uiso 0.570(11) 1 calc R U P A 1
H8A2 H 1.4473 0.8662 0.3655 0.218 Uiso 0.570(11) 1 calc R U P A 1
H8A3 H 1.3801 0.9978 0.3221 0.218 Uiso 0.570(11) 1 calc R U P A 1
C4B C 1.0745(15) 0.755(6) 0.3812(6) 0.047(4) Uani 0.430(11) 1 d D U P A 2
H4B1 H 1.0901 0.6356 0.3570 0.057 Uiso 0.430(11) 1 calc R U P A 2
H4B2 H 1.0555 0.6616 0.4086 0.057 Uiso 0.430(11) 1 calc R U P A 2
C5B C 1.1824(10) 0.911(3) 0.3937(5) 0.069(4) Uani 0.430(11) 1 d D U P A 2
H5B H 1.1792 1.0147 0.4196 0.083 Uiso 0.430(11) 1 calc R U P A 2
C6B C 1.279(3) 0.921(12) 0.374(2) 0.077(6) Uani 0.430(11) 1 d D U P A 2
C7B C 1.310(2) 0.763(4) 0.3324(6) 0.109(6) Uani 0.430(11) 1 d D U P A 2
H7B1 H 1.3799 0.6673 0.3414 0.163 Uiso 0.430(11) 1 calc R U P A 2
H7B2 H 1.3240 0.8705 0.3066 0.163 Uiso 0.430(11) 1 calc R U P A 2
H7B3 H 1.2467 0.6508 0.3232 0.163 Uiso 0.430(11) 1 calc R U P A 2
C8B C 1.3790(16) 1.088(4) 0.3901(8) 0.123(7) Uani 0.430(11) 1 d D U P A 2
H8B1 H 1.3498 1.2303 0.4060 0.184 Uiso 0.430(11) 1 calc R U P A 2
H8B2 H 1.4179 1.1444 0.3637 0.184 Uiso 0.430(11) 1 calc R U P A 2
H8B3 H 1.4336 0.9974 0.4113 0.184 Uiso 0.430(11) 1 calc R U P A 2
 
loop_
 _atom_site_aniso_label
 _atom_site_aniso_U_11
 _atom_site_aniso_U_22
 _atom_site_aniso_U_33
 _atom_site_aniso_U_23
 _atom_site_aniso_U_13
 _atom_site_aniso_U_12
I1 0.0738(3) 0.1258(5) 0.0515(2) -0.0006(2) -0.00816(17) -0.0124(2)
S1 0.0582(7) 0.0575(7) 0.0431(6) -0.0018(5) -0.0064(5) 0.0063(6)
C1 0.067(4) 0.070(4) 0.072(3) 0.003(3) 0.023(3) 0.015(3)
N1 0.056(2) 0.059(3) 0.045(2) 0.0027(19) 0.0005(18) 0.005(2)
O1 0.076(3) 0.074(3) 0.058(2) -0.0151(18) -0.0086(18) -0.010(2)
O2 0.073(2) 0.070(3) 0.058(2) 0.0100(18) -0.0060(18) 0.029(2)
C2 0.048(3) 0.070(3) 0.041(2) -0.003(2) -0.003(2) 0.007(2)
C13 0.057(3) 0.083(4) 0.046(3) -0.003(3) -0.005(2) 0.006(3)
C14 0.061(3) 0.090(4) 0.042(2) 0.001(3) -0.008(2) 0.012(3)
C19 0.054(3) 0.091(4) 0.072(4) -0.010(3) 0.007(3) 0.001(3)
C20 0.078(4) 0.094(5) 0.054(3) 0.021(3) 0.008(3) 0.015(4)
C24 0.101(5) 0.079(5) 0.114(6) 0.016(4) 0.039(4) 0.004(4)
C9A 0.052(13) 0.052(9) 0.060(11) -0.002(8) -0.003(8) -0.006(6)
C15A 0.068(7) 0.066(10) 0.036(4) 0.000(6) -0.013(4) -0.002(6)
C16A 0.080(7) 0.085(9) 0.051(5) 0.007(6) -0.003(5) -0.025(7)
O3A 0.129(10) 0.068(7) 0.079(12) -0.016(6) 0.006(6) -0.052(6)
C9B 0.052(17) 0.076(16) 0.040(10) -0.018(9) -0.004(9) -0.011(11)
C15B 0.053(9) 0.066(10) 0.051(8) -0.002(8) 0.000(6) -0.011(8)
C16B 0.093(12) 0.072(10) 0.058(8) -0.001(8) 0.015(8) -0.013(10)
O3B 0.25(3) 0.12(3) 0.063(13) -0.006(17) 0.006(13) -0.09(2)
C4A 0.058(6) 0.058(7) 0.039(9) 0.021(8) -0.010(5) 0.005(5)
C5A 0.053(5) 0.086(7) 0.081(7) 0.005(6) -0.004(4) 0.017(5)
C6A 0.051(8) 0.111(15) 0.079(10) 0.025(9) 0.000(7) 0.009(8)
C7A 0.110(12) 0.105(10) 0.136(12) 0.013(8) -0.010(9) -0.029(8)
C8A 0.051(7) 0.24(2) 0.148(15) 0.035(13) 0.017(8) 0.013(10)
C4B 0.057(7) 0.061(9) 0.022(9) 0.016(8) -0.004(6) 0.009(6)
C5B 0.050(6) 0.074(9) 0.083(8) 0.005(7) -0.006(5) 0.009(6)
C6B 0.051(9) 0.088(15) 0.089(14) 0.019(10) -0.003(9) 0.009(9)
C7B 0.087(13) 0.149(16) 0.093(12) 0.004(10) 0.019(10) 0.005(12)
C8B 0.073(10) 0.124(15) 0.170(18) 0.000(12) 0.008(11) -0.024(10)
 
_geom_special_details
;
 All esds (except the esd in the dihedral angle between two l.s. planes)
 are estimated using the full covariance matrix.  The cell esds are taken
 into account individually in the estimation of esds in distances, angles
 and torsion angles; correlations between esds in cell parameters are only
 used when they are defined by crystal symmetry.  An approximate (isotropic)
 treatment of cell esds is used for estimating esds involving l.s. planes.
;
 
loop_
 _geom_bond_atom_site_label_1
 _geom_bond_atom_site_label_2
 _geom_bond_distance
 _geom_bond_site_symmetry_2
 _geom_bond_publ_flag
I1 C15B 2.110(17) . ?
I1 C15A 2.233(12) . ?
S1 O2 1.422(3) . ?
S1 O1 1.424(4) . ?
S1 N1 1.629(4) . ?
S1 C2 1.761(5) . ?
C1 C20 1.355(8) . ?
C1 C19 1.383(8) . ?
C1 C24 1.522(9) . ?
N1 C4B 1.37(3) . ?
N1 C9A 1.38(3) . ?
N1 C4A 1.58(2) . ?
N1 C9B 1.59(5) . ?
C2 C14 1.380(7) . ?
C2 C13 1.387(7) . ?
C13 C19 1.380(8) . ?
C13 H13 0.9300 . ?
C14 C20 1.388(9) . ?
C14 H14 0.9300 . ?
C19 H19 0.9300 . ?
C20 H20 0.9300 . ?
C24 H24A 0.9600 . ?
C24 H24B 0.9600 . ?
C24 H24C 0.9600 . ?
C9A C15A 1.516(15) . ?
C9A H9A1 0.9700 . ?
C9A H9A2 0.9700 . ?
C15A C16A 1.502(13) . ?
C15A H15A 0.9800 . ?
C16A O3A 1.29(2) . ?
C16A H16A 0.9300 . ?
C9B C15B 1.523(18) . ?
C9B H9B1 0.9700 . ?
C9B H9B2 0.9700 . ?
C15B C16B 1.505(16) . ?
C15B H15B 0.9800 . ?
C16B O3B 1.30(3) . ?
C16B H16B 0.9300 . ?
C4A C5A 1.511(16) . ?
C4A H4A1 0.9700 . ?
C4A H4A2 0.9700 . ?
C5A C6A 1.30(2) . ?
C5A H5A 0.9300 . ?
C6A C8A 1.49(3) . ?
C6A C7A 1.52(4) . ?
C7A H7A1 0.9600 . ?
C7A H7A2 0.9600 . ?
C7A H7A3 0.9600 . ?
C8A H8A1 0.9600 . ?
C8A H8A2 0.9600 . ?
C8A H8A3 0.9600 . ?
C4B C5B 1.503(18) . ?
C4B H4B1 0.9700 . ?
C4B H4B2 0.9700 . ?
C5B C6B 1.30(2) . ?
C5B H5B 0.9300 . ?
C6B C8B 1.49(3) . ?
C6B C7B 1.52(5) . ?
C7B H7B1 0.9600 . ?
C7B H7B2 0.9600 . ?
C7B H7B3 0.9600 . ?
C8B H8B1 0.9600 . ?
C8B H8B2 0.9600 . ?
C8B H8B3 0.9600 . ?
 
loop_
 _geom_angle_atom_site_label_1
 _geom_angle_atom_site_label_2
 _geom_angle_atom_site_label_3
 _geom_angle
 _geom_angle_site_symmetry_1
 _geom_angle_site_symmetry_3
 _geom_angle_publ_flag
O2 S1 O1 119.9(3) . . ?
O2 S1 N1 106.3(2) . . ?
O1 S1 N1 106.4(2) . . ?
O2 S1 C2 108.3(2) . . ?
O1 S1 C2 107.6(2) . . ?
N1 S1 C2 107.8(2) . . ?
C20 C1 C19 118.9(6) . . ?
C20 C1 C24 121.0(6) . . ?
C19 C1 C24 120.0(6) . . ?
C9A N1 C4A 119.5(15) . . ?
C4B N1 C9B 113(2) . . ?
C4B N1 S1 126.4(8) . . ?
C9A N1 S1 120.9(14) . . ?
C4A N1 S1 111.9(7) . . ?
C9B N1 S1 112.7(16) . . ?
C14 C2 C13 120.0(5) . . ?
C14 C2 S1 119.6(4) . . ?
C13 C2 S1 120.3(4) . . ?
C19 C13 C2 119.3(5) . . ?
C19 C13 H13 120.3 . . ?
C2 C13 H13 120.3 . . ?
C2 C14 C20 119.2(5) . . ?
C2 C14 H14 120.4 . . ?
C20 C14 H14 120.4 . . ?
C13 C19 C1 121.0(6) . . ?
C13 C19 H19 119.5 . . ?
C1 C19 H19 119.5 . . ?
C1 C20 C14 121.6(5) . . ?
C1 C20 H20 119.2 . . ?
C14 C20 H20 119.2 . . ?
C1 C24 H24A 109.5 . . ?
C1 C24 H24B 109.5 . . ?
H24A C24 H24B 109.5 . . ?
C1 C24 H24C 109.5 . . ?
H24A C24 H24C 109.5 . . ?
H24B C24 H24C 109.5 . . ?
N1 C9A C15A 112.3(18) . . ?
N1 C9A H9A1 109.1 . . ?
C15A C9A H9A1 109.1 . . ?
N1 C9A H9A2 109.1 . . ?
C15A C9A H9A2 109.1 . . ?
H9A1 C9A H9A2 107.9 . . ?
C16A C15A C9A 113.0(15) . . ?
C16A C15A I1 104.7(8) . . ?
C9A C15A I1 108.2(15) . . ?
C16A C15A H15A 110.2 . . ?
C9A C15A H15A 110.2 . . ?
I1 C15A H15A 110.2 . . ?
O3A C16A C15A 112.0(17) . . ?
O3A C16A H16A 124.0 . . ?
C15A C16A H16A 124.0 . . ?
C15B C9B N1 105(3) . . ?
C15B C9B H9B1 110.7 . . ?
N1 C9B H9B1 110.7 . . ?
C15B C9B H9B2 110.7 . . ?
N1 C9B H9B2 110.7 . . ?
H9B1 C9B H9B2 108.8 . . ?
C16B C15B C9B 111(2) . . ?
C16B C15B I1 98.6(12) . . ?
C9B C15B I1 107(2) . . ?
C16B C15B H15B 113.0 . . ?
C9B C15B H15B 113.0 . . ?
I1 C15B H15B 113.0 . . ?
O3B C16B C15B 109(2) . . ?
O3B C16B H16B 125.7 . . ?
C15B C16B H16B 125.7 . . ?
C5A C4A N1 107.8(10) . . ?
C5A C4A H4A1 110.1 . . ?
N1 C4A H4A1 110.1 . . ?
C5A C4A H4A2 110.1 . . ?
N1 C4A H4A2 110.1 . . ?
H4A1 C4A H4A2 108.5 . . ?
C6A C5A C4A 126(2) . . ?
C6A C5A H5A 116.9 . . ?
C4A C5A H5A 116.9 . . ?
C5A C6A C8A 127(3) . . ?
C5A C6A C7A 122(2) . . ?
C8A C6A C7A 110.6(18) . . ?
C6A C7A H7A1 109.5 . . ?
C6A C7A H7A2 109.5 . . ?
H7A1 C7A H7A2 109.5 . . ?
C6A C7A H7A3 109.5 . . ?
H7A1 C7A H7A3 109.5 . . ?
H7A2 C7A H7A3 109.5 . . ?
C6A C8A H8A1 109.5 . . ?
C6A C8A H8A2 109.5 . . ?
H8A1 C8A H8A2 109.5 . . ?
C6A C8A H8A3 109.5 . . ?
H8A1 C8A H8A3 109.5 . . ?
H8A2 C8A H8A3 109.5 . . ?
N1 C4B C5B 111(2) . . ?
N1 C4B H4B1 109.3 . . ?
C5B C4B H4B1 109.3 . . ?
N1 C4B H4B2 109.3 . . ?
C5B C4B H4B2 109.3 . . ?
H4B1 C4B H4B2 108.0 . . ?
C6B C5B C4B 129(2) . . ?
C6B C5B H5B 115.3 . . ?
C4B C5B H5B 115.3 . . ?
C5B C6B C8B 123(4) . . ?
C5B C6B C7B 126(3) . . ?
C8B C6B C7B 110.6(18) . . ?
C6B C7B H7B1 109.5 . . ?
C6B C7B H7B2 109.5 . . ?
H7B1 C7B H7B2 109.5 . . ?
C6B C7B H7B3 109.5 . . ?
H7B1 C7B H7B3 109.5 . . ?
H7B2 C7B H7B3 109.5 . . ?
C6B C8B H8B1 109.5 . . ?
C6B C8B H8B2 109.5 . . ?
H8B1 C8B H8B2 109.5 . . ?
C6B C8B H8B3 109.5 . . ?
H8B1 C8B H8B3 109.5 . . ?
H8B2 C8B H8B3 109.5 . . ?
 
loop_
 _geom_torsion_atom_site_label_1
 _geom_torsion_atom_site_label_2
 _geom_torsion_atom_site_label_3
 _geom_torsion_atom_site_label_4
 _geom_torsion
 _geom_torsion_site_symmetry_1
 _geom_torsion_site_symmetry_2
 _geom_torsion_site_symmetry_3
 _geom_torsion_site_symmetry_4
 _geom_torsion_publ_flag
O2 S1 N1 C4B_b 173.7(12) . . . . ?
O1 S1 N1 C4B 44.8(13) . . . . ?
C2 S1 N1 C4B -70.3(13) . . . . ?
O2 S1 N1 C9A -36.0(9) . . . . ?
O1 S1 N1 C9A -164.9(8) . . . . ?
C2 S1 N1 C9A 80.0(9) . . . . ?
O2 S1 N1 C4A 174.9(8) . . . . ?
O1 S1 N1 C4A 46.0(8) . . . . ?
C2 S1 N1 C4A -69.1(8) . . . . ?
O2 S1 N1 C9B -40.3(12) . . . . ?
O1 S1 N1 C9B -169.2(12) . . . . ?
C2 S1 N1 C9B 75.7(12) . . . . ?
O2 S1 C2 C14 -154.7(4) . . . . ?
O1 S1 C2 C14 -23.8(5) . . . . ?
N1 S1 C2 C14 90.6(5) . . . . ?
O2 S1 C2 C13 27.8(5) . . . . ?
O1 S1 C2 C13 158.8(4) . . . . ?
N1 S1 C2 C13 -86.9(5) . . . . ?
C14 C2 C13 C19 -0.8(8) . . . . ?
S1 C2 C13 C19 176.7(4) . . . . ?
C13 C2 C14 C20 0.4(8) . . . . ?
S1 C2 C14 C20 -177.1(5) . . . . ?
C2 C13 C19 C1 0.9(9) . . . . ?
C20 C1 C19 C13 -0.6(9) . . . . ?
C24 C1 C19 C13 -178.3(6) . . . . ?
C19 C1 C20 C14 0.1(9) . . . . ?
C24 C1 C20 C14 177.8(6) . . . . ?
C2 C14 C20 C1 0.0(9) . . . . ?
C4B N1 C9A C15A -115(2) . . . . ?
C4A N1 C9A C15A -123.5(18) . . . . ?
C9B N1 C9A C15A 116(17) . . . . ?
S1 N1 C9A C15A 89.7(19) . . . . ?
N1 C9A C15A C16A 65(3) . . . . ?
N1 C9A C15A I1 -179.0(16) . . . . ?
C9A C15A C16A O3A -122(2) . . . . ?
I1 C15A C16A O3A 120.0(16) . . . . ?
C4B N1 C9B C15B -81(3) . . . . ?
C9A N1 C9B C15B -27(13) . . . . ?
C4A N1 C9B C15B -92(2) . . . . ?
S1 N1 C9B C15B 128(2) . . . . ?
N1 C9B C15B C16B -60(3) . . . . ?
N1 C9B C15B I1 -166.4(19) . . . . ?
C9B C15B C16B O3B 137(3) . . . . ?
I1 C15B C16B O3B -111(2) . . . . ?
C4B N1 C4A C5A 25(5) . . . . ?
C9A N1 C4A C5A 59.0(17) . . . . ?
C9B N1 C4A C5A 68.3(17) . . . . ?
S1 N1 C4A C5A -151.4(10) . . . . ?
N1 C4A C5A C6A 91(3) . . . . ?
C4A C5A C6A C8A 178(3) . . . . ?
C4A C5A C6A C7A -6(6) . . . . ?
C9A N1 C4B C5B 124.6(14) . . . . ?
C4A N1 C4B C5B -86(6) . . . . ?
C9B N1 C4B C5B 132.1(14) . . . . ?
S1 N1 C4B C5B -81.9(13) . . . . ?
N1 C4B C5B C6B -113(5) . . . . ?
C4B C5B C6B C8B 179(4) . . . . ?
C4B C5B C6B C7B -3(9) . . . . ?
 
loop_
 _geom_hbond_atom_site_label_D 
 _geom_hbond_atom_site_label_H 
 _geom_hbond_atom_site_label_A 
 _geom_hbond_distance_DH 
 _geom_hbond_distance_HA 
 _geom_hbond_distance_DA 
 _geom_hbond_angle_DHA 
 _geom_hbond_site_symmetry_A 
C14 H14 O1  0.93 2.56 3.342(6) 141.5 3_776
C9A H9A2 O3A  0.97 2.65 3.61(4) 168.5 1_545
C15A H15A O2  0.98 2.55 3.137(13) 118.7 .
C4A H4A2 O1  0.97 2.54 3.50(2) 171.3 1_545
C5A H5A O3A  0.93 2.60 3.46(2) 155.1 1_545
C5B H5B O1  0.93 2.61 3.118(14) 115.0 .
 
_refine_diff_density_max    0.768
_refine_diff_density_min   -0.996
_refine_diff_density_rms    0.081

_shelxl_version_number 2014-3

_shelx_res_file
;
TITL _luochaosheng20150108
CELL 1.541870 11.447200 5.330800 28.617000 90.000000 95.192000 90.000000
ZERR 4 0.000400 0.000200 0.002000 0.000000 0.007000 0.000000
REM SPACEGROUP P21/n 14
LATT 1
SYMM 1/2-x,1/2+y,1/2-z
SFAC C H I N O S
UNIT 60 80 4 4 12 4
SHEL 99999.000000 0.000000
omit   -6   4  23
omit    1   0   5
L.S. 50
ACTA
BOND $H
EQIV $1 -x+2, -y+2, -z+1
HTAB C14 O1_$1
EQIV $2 x, y-1, z
HTAB C9A O3A_$2
HTAB C15A O2
HTAB C4A O1_$2
HTAB C5A O3A_$2
HTAB C5B O1

CONF
FMAP 2
PLAN 20
temp 20
size 0.12 0.10 0.3
sadi  0.02 c9a c15a c9b c15b
sadi  0.04 c9a c16a c9b c16b
sadi  0.02 c15a c16a c15b c16b
sadi  0.02 c16a o3a c16b o3b
sadi  0.04 c15a o3a c15b o3b
sadi  0.04 n1 c15a n1 c15b
simu c15a c15b c16a c16b
simu o3a o3b
delu c15a c15b c16a c16b
delu o3a o3b

sadi 0.02 c4a c5a c4b c5b
sadi 0.02 c5a c6a c5b c6b
sadi 0.02 c6a c7a c6b c7b
sadi 0.02 c7a c8a c7b c8b
sadi 0.04 c4a c6a c4b c6b
sadi 0.04 c5a c7a c5a c8a c5b c7b c5b c8b
sadi 0.04 c7a c8a c7b c8b
sadi 0.04 n1 c5a n1 c5b
simu c4a c4b c5a c5b c6a c6b c7a c7b c8a c8b
delu c4a c4b c5a c5b c6a c6b c7a c7b c8a c8b

WGHT    0.044200    2.294100
FVAR       0.21538   0.59089   0.57041
I1    3    0.879890    0.835346    0.215429    11.00000    0.07377    0.12580 =
         0.05149   -0.00059   -0.00816   -0.01236
S1    6    0.895386    1.054887    0.398063    11.00000    0.05815    0.05749 =
         0.04310   -0.00178   -0.00638    0.00626
C1    1    0.682444    0.469520    0.467724    11.00000    0.06717    0.06950 =
         0.07156    0.00263    0.02325    0.01522
N1    4    0.980837    0.901556    0.365595    11.00000    0.05599    0.05926 =
         0.04466    0.00268    0.00052    0.00465
O1    5    0.970049    1.175091    0.433779    11.00000    0.07590    0.07432 =
         0.05818   -0.01514   -0.00864   -0.01001
O2    5    0.819400    1.200884    0.366825    11.00000    0.07312    0.07048 =
         0.05787    0.01000   -0.00604    0.02858
C2    1    0.809993    0.833857    0.425561    11.00000    0.04819    0.07016 =
         0.04121   -0.00319   -0.00264    0.00708
C13   1    0.705166    0.748112    0.403087    11.00000    0.05734    0.08329 =
         0.04633   -0.00261   -0.00458    0.00605
AFIX  43
H13   2    0.677189    0.813088    0.374049    11.00000   -1.20000
AFIX   0
C14   1    0.850140    0.738668    0.468908    11.00000    0.06107    0.09049 =
         0.04215    0.00121   -0.00776    0.01161
AFIX  43
H14   2    0.920148    0.796008    0.484257    11.00000   -1.20000
AFIX   0
C19   1    0.642794    0.565368    0.424258    11.00000    0.05420    0.09088 =
         0.07212   -0.01040    0.00731    0.00147
AFIX  43
H19   2    0.573034    0.505764    0.409063    11.00000   -1.20000
AFIX   0
C20   1    0.784712    0.556272    0.489305    11.00000    0.07806    0.09421 =
         0.05365    0.02051    0.00776    0.01518
AFIX  43
H20   2    0.811751    0.492019    0.518512    11.00000   -1.20000
AFIX   0
C24   1    0.613863    0.262929    0.489750    11.00000    0.10100    0.07901 =
         0.11401    0.01558    0.03938    0.00375
AFIX  33
H24A  2    0.544232    0.225709    0.469684    11.00000   -1.50000
H24B  2    0.661596    0.115042    0.493681    11.00000   -1.50000
H24C  2    0.592499    0.317717    0.519779    11.00000   -1.50000
AFIX   0
part 1
C9A   1    0.939312    0.812703    0.321990    21.00000    0.05154    0.05203 =
         0.05964   -0.00166   -0.00257   -0.00610
AFIX  23
H9A1  2    0.856941    0.770610    0.322273    21.00000   -1.20000
H9A2  2    0.981245    0.660506    0.315379    21.00000   -1.20000
AFIX   0
C15A  1    0.953403    1.002100    0.283387    21.00000    0.06822    0.06568 =
         0.03642   -0.00046   -0.01254   -0.00181
AFIX  13
H15A  2    0.912056    1.157815    0.289639    21.00000   -1.20000
AFIX   0
C16A  1    1.079500    1.056445    0.276536    21.00000    0.07950    0.08525 =
         0.05056    0.00685   -0.00296   -0.02529
AFIX  43
H16A  2    1.133506    0.934839    0.269541    21.00000   -1.20000
AFIX   0
O3A   5    1.103983    1.291198    0.281489    21.00000    0.12907    0.06773 =
         0.07899   -0.01593    0.00588   -0.05219
part 2
C9B   1    0.913348    0.798527    0.318481   -21.00000    0.05231    0.07623 =
         0.03966   -0.01844   -0.00403   -0.01128
AFIX  23
H9B1  2    0.909208    0.616816    0.318995   -21.00000   -1.20000
H9B2  2    0.834257    0.865281    0.314367   -21.00000   -1.20000
AFIX   0
C15B  1    0.984682    0.887648    0.279222   -21.00000    0.05310    0.06646 =
         0.05115   -0.00198   -0.00036   -0.01131
AFIX  13
H15B  2    1.061425    0.805767    0.279668   -21.00000   -1.20000
AFIX   0
C16B  1    0.992395    1.169451    0.278544   -21.00000    0.09319    0.07206 =
         0.05823   -0.00121    0.01499   -0.01338
AFIX  43
H16B  2    0.930867    1.279749    0.282076   -21.00000   -1.20000
AFIX   0
O3B   5    1.099816    1.233053    0.272174   -21.00000    0.25347    0.12351 =
         0.06331   -0.00587    0.00584   -0.09132
part 0
part 1
C4A   1    1.078060    0.748629    0.396180    31.00000    0.05772    0.05799 =
         0.03919    0.02093   -0.00957    0.00483
AFIX  23
H4A1  2    1.099218    0.834835    0.425581    31.00000   -1.20000
H4A2  2    1.048866    0.583202    0.403126    31.00000   -1.20000
AFIX   0
C5A   1    1.183705    0.726647    0.368391    31.00000    0.05305    0.08601 =
         0.08140    0.00467   -0.00362    0.01734
AFIX  43
H5A   2    1.185876    0.589805    0.348330    31.00000   -1.20000
AFIX   0
C6A   1    1.272030    0.881383    0.369896    31.00000    0.05112    0.11088 =
         0.07898    0.02549   -0.00007    0.00877
C7A   1    1.273276    1.126282    0.397375    31.00000    0.10981    0.10480 =
         0.13571    0.01252   -0.01016   -0.02946
AFIX 137
H7A1  2    1.271971    1.265231    0.375994    31.00000   -1.50000
H7A2  2    1.343060    1.134291    0.418617    31.00000   -1.50000
H7A3  2    1.205581    1.133648    0.414830    31.00000   -1.50000
AFIX   0
C8A   1    1.378424    0.860780    0.343777    31.00000    0.05069    0.24009 =
         0.14770    0.03507    0.01733    0.01309
AFIX 137
H8A1  2    1.376445    0.705024    0.326886    31.00000   -1.50000
H8A2  2    1.447319    0.866235    0.365534    31.00000   -1.50000
H8A3  2    1.380077    0.997802    0.322079    31.00000   -1.50000
AFIX   0
part 2
C4B   1    1.074529    0.755172    0.381218   -31.00000    0.05709    0.06133 =
         0.02177    0.01560   -0.00369    0.00875
AFIX  23
H4B1  2    1.090143    0.635599    0.357002   -31.00000   -1.20000
H4B2  2    1.055550    0.661616    0.408604   -31.00000   -1.20000
AFIX   0
C5B   1    1.182443    0.910543    0.393680   -31.00000    0.04987    0.07357 =
         0.08253    0.00451   -0.00613    0.00932
AFIX  43
H5B   2    1.179205    1.014718    0.419599   -31.00000   -1.20000
AFIX   0
C6B   1    1.279277    0.920509    0.373589   -31.00000    0.05112    0.08823 =
         0.08860    0.01890   -0.00256    0.00926
C7B   1    1.310324    0.762819    0.332419   -31.00000    0.08712    0.14851 =
         0.09255    0.00352    0.01949    0.00478
AFIX 137
H7B1  2    1.379864    0.667346    0.341388   -31.00000   -1.50000
H7B2  2    1.324043    0.870471    0.306584   -31.00000   -1.50000
H7B3  2    1.246731    0.650750    0.323206   -31.00000   -1.50000
AFIX   0
C8B   1    1.379025    1.088125    0.390113   -31.00000    0.07294    0.12384 =
         0.17029   -0.00035    0.00786   -0.02419
AFIX 137
H8B1  2    1.349780    1.230323    0.406025   -31.00000   -1.50000
H8B2  2    1.417897    1.144439    0.363672   -31.00000   -1.50000
H8B3  2    1.433551    0.997414    0.411271   -31.00000   -1.50000
part 0

AFIX   0
HKLF 4

REM  _luochaosheng20150108
REM R1 =  0.0439 for    2348 Fo > 4sig(Fo)  and  0.0605 for all    3158 data
REM    277 parameters refined using    223 restraints

END

WGHT      0.0434      2.3048

REM Highest difference peak  0.768,  deepest hole -0.996,  1-sigma level  0.081
Q1    1   0.9269  0.6784  0.2225  11.00000  0.05    0.77
Q2    1   0.9772  0.8454  0.1896  11.00000  0.05    0.47
Q3    1   0.7757  0.8477  0.2429  11.00000  0.05    0.46
Q4    1   0.7583  0.7658  0.2329  11.00000  0.05    0.35
Q5    1   0.8559  0.8697  0.2342  11.00000  0.05    0.33
Q6    1   0.8033  0.8170  0.1737  11.00000  0.05    0.32
Q7    1   0.7771  1.0329  0.2113  11.00000  0.05    0.31
Q8    1   0.8912  1.3654  0.2699  11.00000  0.05    0.30
Q9    1   0.7809  0.6597  0.2142  11.00000  0.05    0.29
Q10   1   0.8455  1.2243  0.2267  11.00000  0.05    0.28
Q11   1   0.9828  0.9929  0.2135  11.00000  0.05    0.27
Q12   1   0.9679  0.8515  0.2538  11.00000  0.05    0.27
Q13   1   0.6266  1.0788  0.3515  11.00000  0.05    0.27
Q14   1   0.9769  0.6674  0.4185  11.00000  0.05    0.25
Q15   1   0.8320  0.6748  0.3175  11.00000  0.05    0.25
Q16   1   0.8825  1.2261  0.2574  11.00000  0.05    0.24
Q17   1   0.5188  0.5678  0.3755  11.00000  0.05    0.24
Q18   1   1.4639  1.2139  0.2964  11.00000  0.05    0.23
Q19   1   0.6651  1.2092  0.3908  11.00000  0.05    0.23
Q20   1   0.7497  1.2104  0.3909  11.00000  0.05    0.23
;
_shelx_res_checksum   35773

_shelx_hkl_file
;
   0   0   5    0.07    0.11
   0   0  -5   -0.07    0.18
   0   0   6  588.53   38.44
   0   0  -6  574.48   38.79
   0   0   7    0.07    0.17
   0   0  -7    0.04    0.28
   0   0   8  121.47    5.82
   0   0  -8  120.86    6.40
   0   0   9    0.36    0.24
   0   0  -9    0.17    0.38
   0   0  10 1175.04   97.61
   0   0 -10 1154.68   98.81
   0   0  11   -0.28    0.25
   0   0 -11    0.32    0.38
   0   0  12  878.11   67.58
   0   0 -12  815.55   65.44
   0   0  13    0.76    0.40
   0   0 -13    0.13    0.56
   0   0  14  849.41   67.63
   0   0 -14  797.06   61.61
   0   0 -14  835.18   67.52
   0   0 -14  849.84   65.24
   0   0  15    0.36    0.40
   0   0 -15   -0.15    0.25
   0   0 -15   -0.00    0.28
   0   0 -15    0.09    0.40
   0   0  16  760.33   59.40
   0   0 -16  718.63   54.79
   0   0 -16  777.29   59.08
   0   0 -16  751.23   60.94
   0   0  17    0.05    0.43
   0   0 -17   -0.21    0.42
   0   0 -17    0.67    0.46
   0   0 -17    0.55    0.62
   0   0  18  299.62   20.46
   0   0 -18  295.25   18.84
   0   0 -18  295.10   21.02
   0   0 -18  306.69   19.45
   0   0  19   -0.34    0.45
   0   0 -19   -0.09    0.44
   0   0 -19    0.31    0.44
   0   0 -19    0.79    0.64
   0   0  20  113.10    8.04
   0   0 -20  124.14    8.94
   0   0 -20  126.48    7.63
   0   0 -20  128.43    7.75
   0   0  21    0.28    0.56
   0   0 -21   -0.53    1.08
   0   0 -21   -0.45    0.56
   0   0 -21   -0.39    0.55
   0   0  22    2.49    1.15
   0   0 -22    6.01    1.10
   0   0 -22    5.13    1.08
   0   0 -22    3.29    1.48
   0   0 -23   -0.14    0.41
   0   0 -23    0.10    0.59
   0   0 -23    0.18    0.56
   0   0 -24    3.67    1.39
   0   0 -24    2.13    1.46
   0   0 -24    3.55    1.02
   0   0 -25    0.36    0.66
   0   0 -25   -0.46    0.65
   0   0 -25   -1.15    0.91
   0   0 -26  159.48   10.76
   0   0 -26  167.83   11.06
   0   0 -26  138.39   11.30
   0   0 -27   -0.01    0.60
   0   0 -27   -0.11    0.54
   0   0 -28  210.79   14.32
   0   0 -28  206.98   14.39
   0   0 -29    1.00    0.70
   0   0 -29   -0.20    0.62
   0   0 -30   14.47    1.78
   0   0 -30   15.49    1.58
   0   0 -31    0.38    0.49
   0   0 -31   -0.43    0.44
   0   0 -32   36.06    2.72
   0   0 -32   36.73    2.57
   0   0 -33   -0.05    0.33
   0   0 -34   26.72    1.78
   0  -1   0   -0.01    0.10
   0  -1   1   92.00    3.90
   0  -1  -1   88.55    3.66
   0  -1  -1   88.82    3.47
   0  -1   2    9.33    0.49
   0  -1  -2    7.58    0.46
   0  -1  -2    8.97    0.30
   0   1  -2    7.76    0.86
   0  -1   3  195.72    9.75
   0   1  -3  193.90   10.76
   0  -1  -3  188.22    9.16
   0  -1  -3  173.18    7.94
   0  -1   4  555.20   35.90
   0  -1  -4  524.51   33.94
   0   1  -4  502.32   34.24
   0  -1   5 1203.45   99.76
   0   1  -5 1154.80   98.46
   0  -1  -5 1231.29  101.47
   0   1   6 1194.25   95.76
   0  -1   6 1305.92  110.43
   0   1  -6 1169.14  101.86
   0  -1  -6 1455.63  121.33
   0  -1   7  119.46    6.46
   0   1   7  133.79    5.69
   0  -1  -7  145.01    7.32
   0   1  -7  133.01    7.45
   0  -1   8 1302.47  111.90
   0   1   8 1207.96   99.65
   0   1  -8 1265.79  111.11
   0  -1  -8 1282.85  110.28
   0  -1   9    8.10    0.87
   0   1   9    7.77    0.43
   0   1  -9    8.67    1.02
   0  -1  -9    7.32    0.87
   0   1  10  730.58   52.43
   0  -1  10  769.32   58.57
   0   1 -10  784.00   60.98
   0  -1 -10  768.91   58.64
   0  -1  11   49.88    2.97
   0   1  11   47.77    2.15
   0  -1 -11   50.26    3.15
   0   1 -11   51.31    3.20
   0  -1  12  400.41   26.67
   0   1  12  372.90   23.15
   0   1 -12  395.82   27.19
   0  -1 -12  396.35   26.64
   0   1  13   30.97    1.64
   0  -1  13   36.40    2.35
   0   1 -13   31.46    2.48
   0  -1 -13   30.33    1.64
   0   1 -13   28.74    1.58
   0  -1 -13   32.29    2.33
   0   1  14    2.81    0.50
   0  -1  14    2.95    0.84
   0   1 -14    3.37    0.97
   0   1 -14    2.83    0.57
   0  -1 -14    4.16    0.82
   0  -1 -14    3.79    0.56
   0  -1 -14    3.53    0.55
   0   1 -14    2.94    0.55
   0  -1  15   17.33    1.58
   0   1  15   13.15    0.87
   0  -1 -15   15.97    1.68
   0   1 -15   16.55    1.82
   0  -1 -15   13.80    1.13
   0   1 -15   13.48    1.11
   0  -1 -15   16.19    1.19
   0   1 -15   14.38    1.16
   0  -1  16   36.32    2.72
   0  -1 -16   33.35    2.10
   0   1 -16   31.65    2.04
   0   1 -16   32.63    2.02
   0  -1 -16   33.46    2.75
   0   1 -16   38.87    3.05
   0  -1 -16   35.70    2.25
   0  -1  17   51.10    3.68
   0  -1 -17   45.36    2.89
   0  -1 -17   53.19    3.15
   0   1 -17   52.66    3.86
   0   1 -17   46.31    2.79
   0   1 -17   50.39    2.99
   0  -1 -17   49.62    3.83
   0  -1  18  155.52   10.27
   0   1 -18  148.19    8.77
   0   1 -18  149.46    8.89
   0  -1 -18  153.30    9.08
   0  -1 -18  156.43   10.75
   0  -1 -18  168.27    9.87
   0   1 -18  159.89   10.90
   0  -1  19   11.80    1.71
   0   1 -19   11.94    1.32
   0  -1 -19   11.77    1.40
   0   1 -19   11.84    1.79
   0  -1 -19   11.86    1.39
   0  -1 -19   13.52    1.90
   0   1 -19   10.00    1.82
   0  -1  20  258.76   18.35
   0   1 -20  246.37   16.04
   0  -1 -20  280.69   17.83
   0  -1 -20  237.76   17.72
   0   1 -20  261.53   16.86
   0  -1 -20  264.69   17.20
   0   1 -20  264.33   19.14
   0  -1  21   91.82    6.76
   0  -1 -21   97.01    6.13
   0  -1 -21   79.95    6.66
   0  -1 -21  104.95    6.26
   0   1 -21   91.81    5.94
   0   1 -21   90.48    6.95
   0   1 -21   95.14    6.01
   0  -1  22   90.54    6.94
   0   1 -22   97.50    6.34
   0  -1 -22   95.04    6.22
   0   1 -22   92.93    7.14
   0   1 -22  100.63    6.38
   0  -1 -22  100.91    8.05
   0  -1 -22  101.19    6.61
   0  -1  23   39.38    4.00
   0   1 -23   42.00    3.38
   0  -1 -23   47.74    4.76
   0  -1 -23   43.25    3.44
   0  -1 -23   52.13    3.89
   0   1 -23   43.25    4.21
   0   1 -23   49.97    3.58
   0  -1  24   90.64    7.78
   0   1 -24   97.00    8.27
   0   1 -24  103.10    6.92
   0  -1 -24  117.58    7.79
   0  -1 -24  104.14    6.94
   0   1 -24  106.53    7.02
   0  -1 -24   98.91    8.57
   0  -1  25    2.51    0.94
   0  -1  25    1.51    1.39
   0  -1 -25    2.86    1.11
   0   1 -25    2.58    1.04
   0   1 -25    2.99    1.51
   0  -1 -25    1.88    1.03
   0   1 -25    2.91    1.05
   0  -1 -25    3.72    1.69
   0  -1  26   33.23    2.50
   0   1 -26   36.47    3.07
   0   1 -26   36.74    2.73
   0  -1 -26   41.04    3.31
   0  -1 -26   36.17    2.86
   0   1 -26   32.45    4.09
   0  -1 -26   31.26    4.17
   0  -1  27    2.44    0.87
   0  -1 -27    3.41    1.09
   0   1 -27    3.29    1.08
   0   1 -27    4.53    0.92
   0  -1 -27    3.72    1.19
   0  -1  28    1.19    0.84
   0   1 -28    1.83    0.97
   0  -1 -28    1.39    0.97
   0  -1 -28    1.89    0.88
   0   1 -28    1.39    0.80
   0  -1  29    2.31    0.82
   0  -1 -29    5.70    1.17
   0   1 -29    5.14    0.99
   0  -1 -29    6.82    1.16
   0   1 -29    5.35    1.00
   0  -1 -30    0.63    0.80
   0  -1 -30    0.97    0.72
   0   1 -30    1.64    0.65
   0   1 -30    1.47    0.64
   0  -1 -31    9.77    1.40
   0  -1 -31    9.78    1.31
   0   1 -31   10.51    1.54
   0   1 -31   12.79    1.63
   0  -1 -32    4.55    0.88
   0  -1 -32    5.59    1.04
   0   1 -32    5.48    0.84
   0   1 -33    9.27    1.28
   0  -1 -33   11.09    1.24
   0  -1 -34   10.92    1.46
   0  -2   0  487.59   31.26
   0  -2   1  450.34   28.52
   0  -2  -1  464.03   28.98
   0  -2   2  186.79    9.82
   0  -2  -2  180.55    9.00
   0   2  -2  191.03   12.41
   0  -2   3  695.96   49.32
   0  -2  -3  630.68   43.04
   0   2  -3  658.81   50.39
   0  -2  -3  687.19   49.18
   0  -2   4   64.45    3.36
   0   2  -4   74.18    4.44
   0  -2  -4   69.61    3.54
   0  -2   5   26.27    1.55
   0  -2  -5   24.34    1.78
   0   2  -5   24.10    2.33
   0  -2   6    0.99    0.52
   0  -2  -6    2.09    0.50
   0   2  -6    2.11    0.69
   0  -2   7   19.68    1.49
   0   2  -7   19.74    1.76
   0  -2  -7   19.11    1.61
   0  -2   8   11.04    1.11
   0  -2  -8   11.56    1.35
   0   2  -8    9.28    1.39
   0  -2   9    9.26    1.09
   0   2  -9    7.65    1.25
   0  -2  -9    8.93    1.01
   0  -2  10    3.39    0.76
   0  -2  10    2.23    0.42
   0   2 -10    2.94    0.95
   0  -2 -10    3.61    0.77
   0  -2  11  139.60    8.20
   0  -2  11  116.98    6.02
   0  -2 -11  116.28    6.15
   0   2 -11  132.70    8.38
   0  -2 -11  136.48    8.13
   0  -2  12   63.23    4.04
   0  -2  12   57.53    2.89
   0   2 -12   61.76    3.51
   0   2 -12   56.81    2.93
   0  -2 -12   69.11    4.27
   0   2 -12   66.41    5.11
   0  -2 -12   66.69    3.45
   0  -2  13  325.38   19.90
   0  -2  13  351.22   23.49
   0  -2 -13  325.89   20.49
   0  -2 -13  350.65   23.78
   0   2 -13  308.77   20.25
   0   2 -13  285.46   17.96
   0   2 -13  372.95   25.55
   0  -2 -13  286.49   19.41
   0  -2  14  113.90    7.74
   0  -2  14  120.91    6.35
   0   2 -14  122.23    6.67
   0  -2 -14  131.76    8.73
   0   2 -14  145.94    9.26
   0  -2 -14  133.79    7.52
   0   2 -14  128.11    7.28
   0  -2 -14  135.75    7.56
   0  -2  15  190.27   12.78
   0  -2  15  183.56   10.07
   0  -2 -15  194.62   11.25
   0   2 -15  174.93   10.65
   0   2 -15  206.39   13.59
   0  -2 -15  183.89   11.01
   0   2 -15  166.72   10.33
   0  -2 -15  183.65   12.56
   0  -2  16   14.52    1.80
   0  -2  16    8.45    0.77
   0  -2 -16   14.17    1.35
   0   2 -16   13.23    1.75
   0  -2 -16   11.80    1.85
   0   2 -16   11.35    1.16
   0   2 -16   11.37    1.10
   0  -2 -16   11.54    1.22
   0  -2  17   51.61    2.85
   0  -2  17   56.21    4.37
   0   2 -17   53.31    3.74
   0  -2 -17   59.22    3.68
   0   2 -17   55.51    3.40
   0   2 -17   63.90    4.79
   0  -2 -17   54.09    4.75
   0  -2 -17   55.96    3.70
   0  -2  18   13.47    1.95
   0  -2 -18   12.97    1.58
   0   2 -18   11.04    1.35
   0  -2 -18   13.88    2.19
   0   2 -18   12.90    1.33
   0   2 -18   10.59    2.00
   0  -2 -18   14.11    1.24
   0  -2  19   33.19    3.42
   0  -2 -19   35.74    3.00
   0  -2 -19   39.05    2.51
   0   2 -19   36.14    2.58
   0   2 -19   33.18    2.61
   0  -2 -19   38.88    3.98
   0   2 -19   40.05    3.65
   0  -2  20   35.94    3.69
   0  -2 -20   43.82    3.41
   0  -2 -20   45.22    2.94
   0   2 -20   40.31    4.65
   0   2 -20   43.20    3.01
   0   2 -20   40.76    3.67
   0  -2 -20   35.37    4.45
   0  -2  21   28.30    3.37
   0  -2 -21   31.44    2.26
   0  -2 -21   31.28    3.87
   0   2 -21   29.31    2.55
   0  -2 -21   30.41    2.76
   0   2 -21   29.21    2.84
   0   2 -21   30.78    3.32
   0  -2  22   -0.11    0.80
   0   2 -22   -0.37    0.52
   0  -2 -22    1.01    0.97
   0  -2 -22   -0.27    0.59
   0   2 -22    0.13    0.53
   0  -2 -22   -0.25    0.61
   0   2 -22   -0.04    0.75
   0  -2  23   20.72    3.16
   0   2 -23   21.94    2.74
   0  -2 -23   21.83    2.45
   0  -2 -23   23.15    2.04
   0   2 -23   22.41    2.08
   0   2 -23   19.96    3.66
   0  -2 -23   20.00    3.46
   0  -2  24    9.98    2.55
   0  -2  24   12.23    1.69
   0   2 -24   11.31    1.53
   0  -2 -24   13.27    1.46
   0   2 -24   13.02    1.85
   0  -2 -24   11.12    1.58
   0   2 -24    7.44    2.42
   0  -2 -24    7.33    2.73
   0  -2  25   28.76    2.61
   0   2 -25   35.44    2.48
   0  -2 -25   33.13    2.56
   0   2 -25   31.67    2.58
   0  -2 -25   29.88    2.88
   0  -2  26    8.25    1.39
   0  -2 -26    7.25    1.24
   0   2 -26    6.39    1.01
   0   2 -26    8.60    1.21
   0  -2 -26    6.59    1.50
   0  -2  27   17.93    1.99
   0   2 -27   22.02    1.91
   0   2 -27   18.48    1.66
   0  -2 -27   19.08    2.31
   0  -2 -27   19.19    2.12
   0  -2  28    7.52    1.16
   0   2 -28    5.32    1.01
   0  -2 -28    8.17    1.26
   0  -2 -28    7.49    1.37
   0  -2  29   25.12    2.25
   0   2 -29   30.03    2.21
   0  -2 -29   33.22    2.58
   0  -2 -29   25.71    2.42
   0  -2  30    5.39    1.36
   0   2 -30    6.03    0.93
   0  -2 -30    9.44    1.23
   0  -2 -30    3.42    0.82
   0  -2  31   12.25    1.58
   0  -2 -31   20.77    1.71
   0   2 -31   10.52    1.45
   0  -2 -32    2.25    0.69
   0  -3   0    0.09    0.31
   0  -3   0    0.05    0.25
   0   3   0    1.18    0.90
   0  -3   1    8.72    0.84
   0  -3   1    8.72    0.94
   0  -3  -1    7.96    0.86
   0  -3  -1   10.43    0.87
   0   3  -1   12.17    2.17
   0  -3   2   13.52    0.99
   0  -3   2   13.84    1.12
   0   3  -2   12.86    1.84
   0  -3  -2   13.69    1.01
   0  -3   3   88.27    4.84
   0  -3   3   79.30    4.19
   0  -3  -3   78.23    4.03
   0   3  -3   78.27    5.77
   0  -3   4   15.96    1.34
   0  -3   4   16.36    1.28
   0  -3   4   20.68    1.28
   0   3  -4   21.27    2.66
   0  -3  -4   15.68    1.11
   0  -3   5  183.94   10.68
   0  -3   5  170.30    9.51
   0  -3  -5  156.62    8.68
   0   3  -5  149.99   11.51
   0  -3   6    1.70    0.67
   0  -3   6    1.56    0.54
   0   3  -6    4.78    0.97
   0  -3  -6    0.76    0.37
   0  -3   7  188.11   11.67
   0  -3   7  188.53   10.79
   0  -3  -7  172.31    9.78
   0  -3  -7  182.35   10.86
   0   3  -7  178.97   13.02
   0  -3   8   17.25    1.41
   0  -3   8   19.64    2.16
   0  -3  -8   17.88    1.86
   0   3  -8   16.57    2.01
   0  -3  -8   14.86    1.28
   0  -3   9  305.98   20.51
   0  -3   9  284.31   17.59
   0  -3  -9  304.65   20.96
   0   3  -9  284.27   20.59
   0  -3  -9  277.92   17.95
   0  -3  10    2.42    0.67
   0  -3  10    2.17    0.95
   0  -3 -10    1.80    0.97
   0   3 -10    1.79    1.32
   0  -3 -10    3.34    0.61
   0  -3  11   36.45    3.15
   0  -3  11   42.12    2.79
   0  -3 -11   35.91    3.11
   0  -3 -11   32.63    2.20
   0   3 -11   34.13    3.09
   0  -3  12   70.24    3.99
   0  -3  12   72.21    5.84
   0  -3 -12   62.70    3.93
   0  -3 -12   59.92    4.88
   0   3 -12   67.13    5.78
   0  -3  13    3.31    1.16
   0  -3  13    3.19    0.69
   0   3 -13    1.91    1.11
   0  -3 -13    2.88    0.76
   0  -3 -13    1.59    1.23
   0  -3  14    7.69    1.52
   0  -3  14    7.79    0.96
   0   3 -14    4.22    1.10
   0  -3 -14    7.39    1.11
   0   3 -14    3.95    1.46
   0  -3 -14    6.13    1.63
   0  -3  15   11.89    1.17
   0  -3  15   10.69    1.91
   0  -3 -15    9.73    2.08
   0   3 -15    8.96    1.41
   0   3 -15   11.70    1.87
   0  -3 -15   11.07    1.41
   0  -3  16   39.47    4.69
   0  -3  16   48.13    2.76
   0  -3 -16   35.58    3.48
   0   3 -16   36.24    3.88
   0  -3 -16   34.30    4.92
   0   3 -16   34.23    2.95
   0  -3  17   29.50    1.89
   0  -3  17   30.26    3.20
   0  -3 -17   22.55    2.38
   0   3 -17   23.10    2.32
   0  -3 -17   22.45    3.47
   0  -3  18   30.50    3.34
   0  -3 -18   23.54    3.82
   0  -3 -18   23.49    2.61
   0   3 -18   25.30    2.34
   0  -3  19  117.32    6.71
   0  -3  19  112.21    7.63
   0  -3  19   96.77    9.43
   0  -3 -19   74.38    8.30
   0   3 -19   99.62    6.66
   0  -3 -19   96.12    7.00
   0  -3  20    1.42    0.47
   0  -3  20    0.51    0.89
   0  -3  20    0.65    1.34
   0  -3 -20    0.48    1.26
   0  -3 -20    0.75    2.08
   0   3 -20    0.00    0.73
   0  -3  21   22.40    3.25
   0  -3  21   19.74    2.49
   0  -3 -21   20.81    2.59
   0  -3 -21    9.83    4.13
   0   3 -21   21.23    1.98
   0  -3  22    7.75    1.47
   0   3 -22    5.21    1.09
   0  -3 -22    6.90    1.77
   0  -3  23   32.00    3.06
   0  -3 -23   30.58    4.13
   0  -3  24    0.69    0.80
   0  -3 -24    0.54    0.97
   0  -3  25   18.37    2.13
   0  -3 -25   20.81    2.59
   0  -3  26    8.15    1.43
   0  -3 -26    7.66    2.16
   0  -3  27    2.77    0.87
   0  -3 -27    0.55    0.85
   0  -3  28    3.73    0.93
   0  -3 -28    1.21    1.06
   0  -3  29    0.83    0.64
   0  -3 -29    1.37    0.50
   0  -3  30   -0.08    0.47
   0  -4   0    2.38    0.70
   0  -4   1   61.66    3.76
   0  -4  -1   59.65    4.00
   0  -4   2   24.21    1.95
   0  -4  -2   26.15    1.79
   0  -4   3    9.92    1.25
   0  -4  -3   11.27    1.09
   0  -4   4    3.11    0.76
   0  -4  -4    2.15    0.63
   0  -4   5   11.19    1.42
   0  -4  -5   14.61    1.19
   0  -4   6    1.89    0.70
   0  -4   6    1.19    0.60
   0  -4  -6    1.02    0.46
   0  -4   7    5.36    1.27
   0  -4   7    9.13    1.09
   0  -4   7    6.26    2.20
   0  -4  -7    7.24    0.70
   0  -4   8    2.94    0.88
   0  -4   8    3.57    0.89
   0  -4   8    3.33    1.34
   0  -4   9   46.76    3.37
   0  -4   9   43.87    3.15
   0  -4   9   43.29    4.18
   0  -4  10    0.25    0.67
   0  -4  10    0.41    0.65
   0  -4  10    1.81    1.05
   0  -4  11   27.15    4.18
   0  -4  11   26.94    2.66
   0  -4  11   27.22    2.36
   0  -4  12    1.60    1.74
   0  -4  12    7.28    1.17
   0  -4  12    3.22    1.72
   0  -4  13    2.68    1.58
   0  -4  13    1.69    1.12
   0  -4  13    3.40    0.90
   0  -4  14   24.26    3.58
   0  -4  14   30.18    3.60
   0  -4  14   27.86    2.37
   0  -4  15   21.45    1.71
   0  -4  15   19.86    2.52
   0  -4  15   12.19    3.33
   0  -4  16    0.94    0.48
   0  -4  16   -0.09    0.85
   0  -4  16   -0.60    1.31
   0  -4  17   39.15    2.48
   0  -4  17   35.38    3.52
   0  -4  18    2.02    1.65
   0  -4  18    2.93    0.67
   0  -4  19    4.02    0.71
   0  -4  19    2.42    1.33
   0  -4  20    1.25    1.33
   0  -4  21    3.00    1.26
   0  -4  22   -0.26    0.59
   0   4 -22    0.04    0.22
   0  -4  23    0.74    0.94
   0  -4  24    1.18    1.04
   0  -4  25    0.06    0.63
   0  -4  26    0.02    0.53
   0  -4  27    3.69    1.08
   0  -5   0   -0.51    0.56
   0  -5   1    0.24    0.49
   0  -5  -1    0.15    0.46
   0  -5   2   -0.13    0.51
   0  -5  -2   -0.21    0.44
   0  -5   3    0.56    0.57
   0  -5  -3    0.18    0.46
   0  -5   4    6.87    1.63
   0  -5  -4    7.19    0.91
   0  -5   5    0.20    0.55
   0  -5  -5    0.20    0.37
   0  -5   6    9.15    1.40
   0  -5   7    0.18    0.55
   0  -5   8    0.22    0.77
   0  -5   9    7.92    1.30
   0  -5  10    3.95    0.97
   0  -5  11    2.29    0.75
   0  -5  12    7.93    1.11
   0  -5  13    1.03    1.31
   0  -5  13    0.43    0.75
   0  -5  14    0.12    0.78
   0  -5  14    0.14    0.41
   0  -5  15    0.86    0.45
   0  -5  15   -1.62    0.86
   0  -5  16    1.84    1.58
   0  -5  16    1.89    0.64
   0  -5  17    0.12    1.07
   0  -5  17    0.99    0.50
   0  -5  18    0.37    0.95
   0  -5  19    3.09    1.74
   0  -5  20    0.03    0.80
   0   5 -20    0.44    0.30
   0  -6   0    0.88    0.60
   0  -6   1    1.62    0.51
   0  -6  -1    1.29    0.46
   0  -6   2    1.22    0.52
   0  -6   3    1.60    0.58
   0  -6   4    1.89    0.60
   0  -6   5    0.81    0.48
   0  -6   6   -0.47    0.63
   0  -6   7    3.18    0.75
   0  -6   8    3.92    1.09
   0  -6   9   -0.64    0.53
   0  -6  10    0.70    0.51
   0  -6  11    0.34    0.26
   1   0 -34   -0.07    0.34
   1   0 -34   -0.04    0.28
   1   0 -33   -0.07    0.59
   1   0 -33    0.19    0.37
   1   0 -32    0.64    0.46
   1   0 -32   -0.14    0.53
   1   0 -31    6.08    1.00
   1   0 -31    6.69    1.25
   1   0 -30    0.96    0.57
   1   0 -30   -0.38    0.66
   1   0 -29   76.21    5.30
   1   0 -29   72.60    5.05
   1   0 -28    0.46    0.77
   1   0 -28    0.63    0.67
   1   0 -27  119.93    7.94
   1   0 -27  127.40    9.67
   1   0 -26    0.11    0.55
   1   0 -26    0.21    0.60
   1   0 -26   -0.25    0.86
   1   0 -25   31.18    2.64
   1   0 -25   28.86    2.52
   1   0 -25   24.56    3.31
   1   0 -24   -0.11    0.56
   1   0 -24    0.23    0.85
   1   0 -24   -0.43    0.78
   1   0 -23  118.10    7.59
   1   0 -23  104.19    8.36
   1   0 -23  115.39    7.43
  -1   0  23   93.27    7.26
   1   0 -22    0.57    0.92
   1   0 -22    0.73    0.62
   1   0 -22   -0.07    0.84
  -1   0  22   -0.29    0.85
   1   0 -21  118.45    7.36
   1   0 -21  105.72    6.62
   1   0 -21   98.96    7.67
  -1   0  21  106.50    7.80
   1   0 -20    0.23    0.51
   1   0 -20   -0.24    0.51
   1   0 -20    0.17    0.74
  -1   0  20    0.96    0.71
   1   0 -19   31.50    2.42
   1   0 -19   31.59    2.25
   1   0 -19   31.40    3.09
  -1   0  19   36.25    2.59
   1   0 -18   -0.11    0.40
   1   0 -18    0.39    0.62
   1   0 -18    0.22    0.46
  -1   0  18    0.24    0.47
   1   0 -17    7.83    1.34
   1   0 -17    7.04    0.99
   1   0 -17    6.45    0.91
  -1   0  17    7.65    1.01
   1   0 -16   -0.74    0.50
   1   0 -16   -0.22    0.35
   1   0 -16    0.21    0.31
  -1   0  16    0.08    0.37
   1   0 -15  279.62   17.33
   1   0 -15  311.46   20.76
   1   0 -15  289.33   17.72
  -1   0  15  286.05   18.72
   1   0 -14   -0.05    0.28
   1   0 -14   -0.25    0.53
   1   0 -14    0.40    0.32
  -1   0  14    0.15    0.46
   1   0 -13  313.89   20.38
  -1   0  13  274.28   17.04
   1   0 -12    0.26    0.53
  -1   0  12    0.17    0.45
   1   0 -11  751.13   58.51
  -1   0  11  750.39   56.31
   1   0 -10    0.35    0.57
  -1   0  10    0.70    0.36
   1   0  -9  423.23   28.24
  -1   0   9  433.84   28.04
   1   0  -8    0.88    0.53
  -1   0   8    0.81    0.32
   1   0  -7  308.32   19.24
  -1   0   7  329.69   19.09
   1   0  -6   -0.20    0.37
  -1   0   6   -0.02    0.17
   1   0  -5   10.41    1.03
  -1   0   5   12.31    0.63
   1   0  -4   -0.03    0.22
  -1   0   4    0.03    0.12
   1   0   4    0.25    0.11
  -1   0  -4    0.14    0.15
   1   0   5 1821.06  166.77
  -1   0  -5 1715.69  159.35
   1   0   6    0.08    0.19
  -1   0  -6    0.29    0.20
   1   0   7   99.74    4.52
  -1   0  -7  106.88    5.17
   1   0   8    0.07    0.16
  -1   0  -8    0.08    0.25
   1   0   9    7.01    0.54
  -1   0  -9    6.85    0.76
   1   0  10   -0.06    0.16
  -1   0 -10    0.16    0.25
   1   0  11  115.72    6.12
  -1   0 -11  115.21    6.36
   1   0  12    0.01    0.21
  -1   0 -12   -0.01    0.30
   1   0  13   15.88    1.17
  -1   0 -13   15.98    1.44
   1   0  14   -0.56    0.50
  -1   0 -14    1.38    0.51
  -1   0 -14    0.05    0.34
  -1   0 -14    0.56    0.33
   1   0  15  607.26   44.90
  -1   0 -15  621.57   44.75
  -1   0 -15  639.13   45.83
  -1   0 -15  639.69   48.85
   1   0  16    0.30    0.56
  -1   0 -16    0.28    0.41
  -1   0 -16    0.48    0.41
  -1   0 -16    0.08    0.62
   1   0  17  441.42   31.35
  -1   0 -17  437.11   29.83
  -1   0 -17  476.93   32.15
  -1   0 -17  448.70   33.38
   1   0  18    0.27    0.49
  -1   0 -18    0.10    0.47
  -1   0 -18    0.44    0.50
  -1   0 -18    0.47    0.72
   1   0  19  233.44   15.59
  -1   0 -19  237.00   16.70
  -1   0 -19  248.69   15.64
  -1   0 -19  259.18   15.95
   1   0  20    0.07    0.70
  -1   0 -20    0.01    0.45
  -1   0 -20   -0.53    0.69
  -1   0 -20    0.64    0.50
   1   0  21  150.63   10.67
  -1   0 -21  169.63   12.35
  -1   0 -21  179.51   11.14
  -1   0 -21  193.54   11.92
  -1   0 -22   -0.06    0.61
  -1   0 -22   -0.62    0.79
  -1   0 -22   -0.40    0.80
  -1   0 -23   86.29    5.58
  -1   0 -23   75.81    6.44
  -1   0 -23   84.32    5.54
  -1   0 -24   -0.10    0.60
  -1   0 -24    0.24    0.82
  -1   0 -24    0.35    0.60
  -1   0 -25   23.12    2.29
  -1   0 -25   17.67    2.15
  -1   0 -25   20.20    3.24
  -1   0 -26    0.46    1.11
  -1   0 -26    0.75    0.65
  -1   0 -26   -0.34    0.69
  -1   0 -27   72.15    4.95
  -1   0 -27   71.06    5.32
  -1   0 -28    0.59    0.70
  -1   0 -28    0.32    0.60
  -1   0 -29   11.55    1.59
  -1   0 -29   11.94    1.47
  -1   0 -30    0.77    0.58
  -1   0 -30   -0.11    0.51
  -1   0 -31   45.59    3.14
  -1   0 -31   41.16    2.98
  -1   0 -32    0.07    0.37
  -1   0 -33   67.55    4.06
  -1   0 -34    0.20    0.29
   1   1 -34   10.51    0.94
   1  -1 -34   12.02    1.11
   1   1 -33    6.75    0.91
   1  -1 -33    6.68    1.29
   1  -1 -33    7.63    1.22
   1  -1 -32   14.50    1.91
   1   1 -32   17.15    1.49
   1   1 -32   16.86    1.46
   1  -1 -32   13.73    1.50
   1  -1 -31   27.54    2.97
   1  -1 -31   29.72    2.51
   1   1 -31   30.11    2.27
   1   1 -31   32.45    2.32
   1  -1 -30    1.06    0.74
   1   1 -30    0.41    0.66
   1  -1 -30    1.40    0.74
   1   1 -30    0.34    0.84
   1  -1 -29   42.29    3.29
   1  -1 -29   46.05    4.09
   1   1 -29   44.66    3.22
   1   1 -29   43.60    3.68
  -1  -1  29   30.03    3.22
   1   1 -28   10.64    1.36
   1  -1 -28   12.41    1.60
   1   1 -28   11.79    1.55
   1  -1 -28   10.48    1.55
  -1  -1  28    7.71    1.17
   1   1 -27   19.50    1.91
   1   1 -27   18.12    1.98
   1  -1 -27   16.23    2.12
   1  -1 -27   20.02    2.22
   1   1 -26   21.53    3.20
   1  -1 -26   22.48    2.33
   1  -1 -26   19.34    3.28
   1   1 -26   21.04    2.08
   1   1 -26   20.30    2.78
   1  -1 -26   23.18    2.15
  -1  -1  26   10.35    2.88
   1   1 -25    0.60    0.66
   1  -1 -25    0.36    0.71
   1  -1 -25    0.19    0.67
   1  -1 -25    0.00    1.08
   1   1 -25    0.21    0.69
   1   1 -25   -0.04    1.22
  -1  -1  25   -0.05    0.89
   1  -1 -24   11.49    1.74
   1   1 -24   12.47    1.71
   1  -1 -24   10.31    2.21
   1   1 -24   10.65    1.59
   1  -1 -24   10.82    2.02
   1   1 -24   14.67    2.15
  -1  -1  24    5.01    1.97
   1   1 -23   17.15    1.95
   1  -1 -23   11.59    2.58
   1  -1 -23   18.60    1.98
   1   1 -23   18.54    2.07
   1   1 -23   19.35    2.60
   1  -1 -23   21.18    2.63
  -1  -1  23   15.25    3.13
   1  -1 -22   64.42    4.34
   1   1 -22   57.09    4.13
   1  -1 -22   56.08    5.00
   1   1 -22   63.53    4.09
   1  -1 -22   60.04    4.05
   1   1 -22   55.48    4.98
  -1  -1  22   54.64    4.69
   1  -1 -21  127.78    7.94
   1   1 -21  120.83    8.19
   1  -1 -21  116.98    7.45
   1   1 -21  111.61    8.48
   1  -1 -21  113.77    8.62
   1   1 -21  105.24    6.93
  -1  -1  21  110.97    8.21
   1  -1 -20   40.96    3.89
   1  -1 -20   45.79    3.15
   1   1 -20   43.73    3.14
   1  -1 -20   46.90    3.21
   1   1 -20   44.77    3.13
   1   1 -20   49.28    4.09
  -1  -1  20   44.69    3.81
   1   1 -19  201.51   12.63
   1  -1 -19  197.51   14.02
   1   1 -19  227.27   16.01
   1  -1 -19  214.30   13.25
   1   1 -19  188.13   11.85
   1  -1 -19  199.73   12.40
  -1  -1  19  201.04   13.83
   1   1 -18   57.70    3.60
   1   1 -18   68.71    5.30
   1   1 -18   62.71    3.84
   1  -1 -18   65.32    3.98
   1  -1 -18   65.39    3.94
   1  -1 -18   64.64    5.01
  -1  -1  18   67.82    4.77
   1   1 -17  129.21    7.51
   1  -1 -17  129.73    9.67
   1   1 -17  140.65    9.57
   1  -1 -17  151.83    8.57
   1   1 -17  125.41    7.36
   1  -1 -17  133.23    7.65
  -1   1  17  118.65    6.92
  -1  -1  17  128.64    8.51
   1  -1 -16  210.72   12.65
   1  -1 -16  234.50   13.71
   1  -1 -16  212.13   14.27
   1   1 -16  229.04   15.42
   1   1 -16  203.43   12.40
   1   1 -16  198.16   11.89
  -1   1  16  205.02   12.28
  -1  -1  16  229.39   14.98
   1  -1 -15  255.26   15.44
   1  -1 -15  269.57   16.31
   1   1 -15  242.06   14.66
   1  -1 -15  270.54   17.96
   1   1 -15  245.43   15.04
   1   1 -15  276.01   18.90
  -1   1  15  256.38   15.50
  -1  -1  15  277.46   17.99
   1  -1 -14   51.77    2.98
   1   1 -14   47.65    2.65
   1   1 -14   51.12    3.00
   1  -1 -14   54.29    2.96
   1  -1 -14   58.27    3.81
   1   1 -14   58.93    3.98
  -1   1  14   59.29    3.03
  -1  -1  14   58.68    3.65
   1  -1 -13   55.88    3.62
   1   1 -13   56.92    4.11
   1   1 -13   52.53    2.94
  -1   1  13   55.76    3.00
  -1  -1  13   56.36    3.41
   1   1 -12   25.41    2.18
   1  -1 -12   21.74    1.78
  -1  -1  12   20.99    1.64
  -1   1  12   22.20    1.18
   1  -1 -11    4.12    0.80
   1   1 -11    3.81    1.11
  -1  -1  11    4.78    0.76
  -1   1  11    4.09    0.58
   1   1 -10    1.66    0.79
   1  -1 -10    2.27    0.56
  -1   1  10    1.09    0.29
  -1  -1  10    1.60    0.52
   1   1  -9  238.06   15.42
   1  -1  -9  250.75   14.69
  -1  -1   9  235.25   13.99
  -1   1   9  256.47   14.06
   1  -1  -8   16.51    1.12
   1   1  -8   16.51    1.68
  -1  -1   8   17.92    1.21
  -1   1   8   15.32    0.76
   1  -1  -7   10.33    0.74
   1   1  -7   10.52    1.29
  -1   1   7    9.16    0.50
  -1  -1   7    9.95    0.86
   1  -1  -6  957.38   73.05
   1   1  -6  915.31   74.45
  -1  -1   6  935.48   72.37
  -1   1   6  877.30   66.33
   1  -1  -5  428.36   25.90
   1   1  -5  398.42   27.43
  -1   1   5  392.38   23.66
  -1  -1   5  416.04   25.78
   1  -1  -4   87.35    3.71
   1   1  -4   82.57    4.79
  -1   1   4   82.92    3.64
  -1  -1   4   91.47    4.25
   1  -1  -3 1363.68  112.00
   1  -1  -3 1217.50  102.01
   1   1  -3 1286.51  113.66
  -1  -1   3 1324.81  110.77
   1  -1  -2  321.17   16.98
   1  -1  -2  315.98   17.34
  -1  -1   2  318.06   17.77
   1  -1  -1  668.44   43.44
   1  -1  -1  658.20   44.26
  -1  -1   1  681.83   46.04
   1  -1   0 1204.47   97.08
  -1  -1   0 1186.01   94.78
   1  -1   1  240.73   12.42
  -1  -1  -1  234.41   11.38
  -1  -1  -1  223.94   11.80
  -1   1  -1  230.23   11.54
   1  -1   2   33.62    1.43
  -1  -1  -2   30.56    1.39
  -1  -1  -2   31.53    1.00
  -1   1  -2   31.87    1.36
   1  -1   3   22.07    1.09
  -1   1  -3   21.83    1.09
  -1  -1  -3   20.17    1.02
   1  -1   4   15.53    0.89
  -1   1  -4   14.77    0.80
  -1  -1  -4   14.82    0.88
   1  -1   5  121.29    6.04
  -1   1  -5  120.52    6.18
  -1  -1  -5  125.89    6.21
   1  -1   6    4.64    0.58
  -1  -1  -6    4.68    0.59
  -1   1  -6    5.63    0.69
   1  -1   7   95.88    4.87
  -1   1  -7   90.11    4.79
  -1  -1  -7   97.77    5.10
   1  -1   8   59.97    3.13
   1   1   8   50.83    1.90
  -1   1  -8   61.05    3.09
  -1  -1  -8   66.45    3.52
   1  -1   9  407.63   26.26
   1   1   9  353.28   20.58
  -1  -1  -9  460.14   29.75
  -1   1  -9  407.77   26.78
   1   1  10  464.57   29.16
   1  -1  10  487.90   33.54
  -1  -1 -10  500.21   34.47
  -1   1 -10  512.05   35.04
   1  -1  11 1232.77  107.83
   1   1  11 1147.95   95.72
  -1  -1 -11 1232.27  108.14
  -1   1 -11 1303.99  114.07
   1  -1  12  225.86   13.64
   1   1  12  204.53   11.15
  -1  -1 -12  205.28   11.55
  -1   1 -12  239.24   14.38
  -1  -1 -12  223.17   13.72
   1  -1  13  150.75    8.98
   1   1  13  128.41    6.95
  -1  -1 -13  160.77    8.32
  -1   1 -13  138.61    7.31
  -1   1 -13  150.69    8.97
  -1  -1 -13  151.08    8.91
   1  -1  14  124.74    7.30
   1   1  14  100.24    5.34
  -1   1 -14  125.98    7.40
  -1  -1 -14  117.91    7.19
  -1   1 -14  107.12    5.65
  -1   1 -14  107.85    5.71
  -1  -1 -14  118.71    6.09
  -1  -1 -14  114.48    6.04
   1  -1  15   36.89    2.78
  -1  -1 -15   43.21    2.44
  -1  -1 -15   36.65    2.87
  -1   1 -15   35.71    2.18
  -1   1 -15   41.67    2.96
  -1   1 -15   38.51    2.16
  -1  -1 -15   40.48    2.24
   1  -1  16   36.21    2.62
  -1  -1 -16   34.67    2.77
  -1  -1 -16   34.45    2.02
  -1   1 -16   30.63    1.91
  -1   1 -16   30.61    2.00
  -1   1 -16   36.79    2.82
  -1  -1 -16   33.13    2.20
   1  -1  17   14.84    1.68
  -1   1 -17   14.72    1.79
  -1   1 -17   14.26    1.25
  -1  -1 -17   12.34    1.82
  -1  -1 -17   14.62    1.39
  -1  -1 -17   15.59    1.29
  -1   1 -17   13.53    1.32
   1  -1  18   23.14    2.35
  -1  -1 -18   27.07    2.07
  -1   1 -18   23.98    1.80
  -1   1 -18   24.29    2.41
  -1   1 -18   23.07    1.81
  -1  -1 -18   28.36    2.36
  -1  -1 -18   32.11    3.01
   1  -1  19   14.53    1.93
  -1   1 -19   14.31    1.52
  -1  -1 -19   15.08    1.65
  -1  -1 -19   16.43    2.29
  -1  -1 -19   16.87    1.55
  -1   1 -19   18.74    1.53
  -1   1 -19   16.94    2.07
   1  -1  20   14.12    2.04
  -1  -1 -20   17.38    1.76
  -1   1 -20   17.28    2.09
  -1  -1 -20   14.90    1.61
  -1  -1 -20   15.84    2.39
  -1   1 -20   13.45    1.57
  -1   1 -20   17.31    1.63
   1  -1  21   22.02    3.24
  -1  -1 -21   21.15    2.93
  -1  -1 -21   26.54    2.09
  -1   1 -21   22.73    2.06
  -1   1 -21   22.76    2.82
  -1  -1 -21   24.44    2.27
  -1   1 -21   24.46    2.13
   1  -1  22   35.91    4.39
   1  -1  22   36.73    2.91
  -1   1 -22   40.57    3.73
  -1   1 -22   38.10    2.96
  -1  -1 -22   44.20    2.98
  -1  -1 -22   39.93    3.26
  -1   1 -22   38.18    2.97
  -1  -1 -22   40.83    4.24
   1  -1  23   93.24    8.87
   1  -1  23  103.55    6.91
  -1  -1 -23  118.79    7.38
  -1  -1 -23   99.60    8.45
  -1   1 -23  112.19    7.00
  -1  -1 -23  114.57    8.27
  -1   1 -23  107.23    8.38
  -1   1 -23  111.72    7.25
   1  -1  24    4.01    1.55
   1  -1  24    2.76    1.64
  -1  -1 -24    5.42    1.30
  -1   1 -24    3.78    1.14
  -1   1 -24    3.96    1.68
  -1  -1 -24    3.17    1.80
  -1   1 -24    5.55    1.24
  -1  -1 -24    5.89    1.12
   1  -1  25   71.55    8.05
   1  -1  25  103.36    7.02
  -1   1 -25  106.10    7.04
  -1   1 -25   87.73    7.74
  -1  -1 -25  121.68    7.51
  -1   1 -25  107.44    6.96
  -1  -1 -25  116.17    7.76
  -1  -1 -25   94.54    8.85
   1  -1  26   27.37    2.24
  -1  -1 -26   30.97    2.86
  -1  -1 -26   30.43    2.70
  -1   1 -26   30.52    2.41
  -1   1 -26   28.80    2.49
   1  -1  27   23.73    2.11
  -1   1 -27   35.53    2.72
  -1   1 -27   32.88    2.49
  -1  -1 -27   26.79    2.64
  -1  -1 -27   30.83    2.65
   1  -1  28   43.62    3.40
  -1   1 -28   60.96    3.98
  -1   1 -28   61.52    4.09
  -1  -1 -28   54.61    4.06
  -1  -1 -28   63.29    4.85
  -1  -1 -29   30.75    2.52
  -1  -1 -29   28.66    2.53
  -1   1 -29   31.07    2.47
  -1   1 -29   30.38    2.30
  -1   1 -30    0.46    0.41
  -1  -1 -30   -0.37    0.61
  -1  -1 -30   -0.06    0.45
  -1   1 -31    5.86    0.94
  -1  -1 -31    6.13    1.00
  -1  -1 -32   -0.05    0.37
  -1   1 -32   -0.20    0.35
  -1   1 -33    0.07    0.23
  -1  -1 -33   -0.03    0.31
   1   2 -32    0.19    0.29
   1  -2 -32    0.48    0.55
   1   2 -31    2.47    0.71
   1  -2 -31   -0.03    0.45
   1  -2 -31    2.26    0.86
  -1  -2  31    1.59    0.59
   1  -2 -30    7.36    1.03
   1   2 -30   11.13    1.41
   1  -2 -30   10.34    1.23
  -1  -2  30    8.67    1.17
   1  -2 -29    0.70    0.64
   1  -2 -29    1.03    0.61
   1   2 -29    0.98    0.63
   1   2 -29    0.68    0.55
  -1  -2  29    1.17    0.65
   1   2 -28   11.49    1.24
   1  -2 -28   10.75    1.40
   1   2 -28   11.46    1.76
   1  -2 -28   10.98    1.46
  -1  -2  28   10.26    1.50
   1  -2 -27    3.97    1.01
   1   2 -27    2.01    0.86
   1   2 -27    2.99    1.10
   1  -2 -27    2.21    0.86
  -1  -2  27    2.85    0.90
   1   2 -26   40.30    2.99
   1  -2 -26   37.71    3.13
   1  -2 -26   37.25    2.86
   1   2 -26   42.58    3.56
   1  -2 -25   36.80    3.27
   1  -2 -25   35.95    3.47
   1   2 -25   38.61    3.22
   1   2 -25   44.22    3.48
   1   2 -24   67.12    4.54
   1  -2 -24   52.35    6.22
   1   2 -24   52.94    5.93
   1  -2 -24   68.99    4.47
   1   2 -24   66.93    4.78
   1  -2 -24   64.94    4.82
  -1  -2  24   57.92    5.86
   1  -2 -23   21.99    2.24
   1   2 -23   23.14    2.11
   1   2 -23   20.37    2.31
   1  -2 -23   22.69    2.44
   1   2 -23   20.99    3.74
   1  -2 -23   19.02    3.42
  -1  -2  23   17.27    2.96
   1   2 -22   22.33    2.16
   1  -2 -22   23.86    3.51
   1   2 -22   21.45    3.02
   1  -2 -22   20.60    2.31
   1  -2 -22   23.38    2.05
   1   2 -22   21.53    2.20
  -1  -2  22   18.34    2.83
   1   2 -21    4.69    1.09
   1  -2 -21    4.38    1.60
   1  -2 -21    2.43    1.24
   1   2 -21    5.88    1.05
   1   2 -21    3.90    1.59
   1  -2 -21    1.99    2.44
  -1  -2  21    2.70    1.48
   1  -2 -20   22.88    2.94
   1   2 -20   23.71    2.13
   1  -2 -20   19.11    4.28
   1  -2 -20   23.17    1.93
   1   2 -20   26.96    3.07
   1   2 -20   21.32    2.54
  -1  -2  20   18.86    2.77
   1   2 -19   40.10    4.02
   1  -2 -19   40.90    2.82
   1  -2 -19   36.61    2.97
   1  -2 -19   35.51    4.02
   1   2 -19   42.03    2.96
   1   2 -19   36.84    2.65
  -1  -2  19   37.59    3.62
   1   2 -18    8.93    1.69
   1   2 -18    9.89    1.23
   1  -2 -18   10.46    1.57
   1  -2 -18    7.20    2.03
   1  -2 -18    9.72    1.35
   1   2 -18   11.01    2.01
  -1  -2  18   13.24    1.87
   1   2 -17   11.74    1.82
   1   2 -17   14.31    2.08
   1  -2 -17   10.47    2.03
   1   2 -17   11.84    1.25
   1  -2 -17   10.47    1.30
   1  -2 -17   13.17    1.28
  -1  -2  17   11.80    1.92
  -1  -2  17   10.65    0.80
   1  -2 -16   57.77    3.41
   1   2 -16   53.51    3.22
   1   2 -16   55.43    4.08
   1   2 -16   62.76    4.77
   1  -2 -16   50.84    3.30
   1  -2 -16   54.28    4.51
  -1  -2  16   55.33    2.74
  -1  -2  16   59.57    4.56
   1   2 -15   42.43    2.50
   1   2 -15   48.22    3.08
   1  -2 -15   38.89    3.41
   1  -2 -15   47.58    2.72
   1  -2 -15   43.29    2.69
   1   2 -15   53.74    4.22
  -1  -2  15   40.22    4.08
  -1  -2  15   38.81    2.05
   1  -2 -14  130.46    8.44
   1  -2 -14  117.65    6.75
   1   2 -14  136.88    8.24
   1   2 -14  146.02    9.98
   1  -2 -14  129.49    7.23
   1   2 -14  114.88    6.46
  -1  -2  14  143.17    9.09
  -1  -2  14  126.15    6.47
   1   2 -13   89.84    5.17
   1   2 -13   75.17    4.08
   1  -2 -13   82.22    4.32
   1  -2 -13   78.07    5.11
   1  -2 -13   82.06    4.57
   1   2 -13   93.39    6.38
  -1  -2  13   76.17    3.89
  -1  -2  13   89.80    5.74
   1   2 -12  155.36    9.66
   1  -2 -12  158.53   10.40
   1   2 -12  177.70   11.78
   1  -2 -12  133.35    7.62
  -1  -2  12  175.71   10.61
  -1  -2  12  154.06    8.33
   1  -2 -11   15.67    1.86
   1   2 -11   15.25    2.07
  -1  -2  11   13.89    1.45
  -1  -2  11   12.77    0.92
   1   2 -10  242.08   16.63
   1  -2 -10  241.08   14.91
  -1  -2  10  224.93   12.99
  -1  -2  10  251.80   15.72
   1  -2  -9  186.11   11.08
   1   2  -9  204.67   13.54
  -1  -2   9  178.81   11.08
   1  -2  -8  524.22   36.46
   1   2  -8  528.93   39.51
  -1   2   8  441.26   28.55
  -1  -2   8  556.64   38.69
   1  -2  -7   36.19    2.02
   1   2  -7   38.58    3.62
  -1  -2   7   40.15    2.38
  -1   2   7   33.26    1.45
   1   2  -6  108.95    7.26
   1  -2  -6  112.14    6.02
  -1  -2   6  118.80    6.33
  -1   2   6  103.58    5.01
   1  -2  -5   22.75    1.46
   1   2  -5   21.22    2.20
  -1  -2   5   21.31    1.46
  -1   2   5   20.87    1.04
   1  -2  -4   42.14    2.17
   1  -2  -4   37.38    1.91
   1   2  -4   38.38    3.15
  -1  -2   4   37.69    2.05
   1  -2  -3    1.97    0.44
   1  -2  -3    2.45    0.42
   1   2  -3    2.43    1.00
  -1  -2   3    2.44    0.56
   1  -2  -2   41.72    2.06
  -1  -2   2   44.57    2.24
   1  -2  -1   53.34    2.45
  -1  -2   1   52.96    2.51
   1  -2   0  107.53    5.19
  -1  -2   0  101.29    4.57
   1  -2   1   49.10    2.58
  -1   2  -1   45.64    2.66
  -1  -2  -1   42.14    1.76
   1  -2   2  489.15   33.42
  -1   2  -2  553.97   38.18
  -1  -2  -2  527.58   32.95
   1  -2   3   99.24    5.14
  -1  -2  -3  100.07    5.31
  -1   2  -3  103.13    5.60
   1  -2   4  446.72   29.11
  -1  -2  -4  438.59   29.08
  -1   2  -4  422.24   27.92
   1  -2   5   64.98    3.61
  -1  -2  -5   70.41    3.86
  -1   2  -5   68.29    3.64
   1  -2   6  349.37   22.23
  -1  -2  -6  352.54   22.45
  -1   2  -6  330.56   21.07
   1  -2   7   17.67    1.48
  -1   2  -7   16.72    1.57
  -1  -2  -7   18.23    1.46
   1  -2   8   83.27    4.81
  -1   2  -8   81.85    4.57
  -1  -2  -8   81.50    4.78
   1  -2   9  138.85    8.30
   1  -2   9  125.92    6.87
  -1   2  -9  152.46    9.26
  -1  -2  -9  139.51    7.08
  -1  -2  -9  149.01    8.72
   1  -2  10   27.79    2.04
   1  -2  10   25.30    1.35
  -1   2 -10   28.90    1.94
  -1  -2 -10   22.53    2.01
  -1  -2 -10   25.82    1.41
   1  -2  11    2.65    0.60
   1  -2  11    2.90    0.86
  -1   2 -11    2.49    0.74
  -1   2 -11    2.34    0.40
  -1  -2 -11    2.98    0.80
  -1  -2 -11    2.08    0.49
   1  -2  12   17.45    1.08
   1  -2  12   19.88    1.84
  -1  -2 -12   19.86    1.57
  -1   2 -12   20.31    2.13
  -1   2 -12   16.17    1.07
  -1  -2 -12   18.94    1.84
   1  -2  13   27.35    1.54
   1  -2  13   27.64    2.41
  -1   2 -13   25.90    1.54
  -1   2 -13   23.98    1.82
  -1  -2 -13   29.03    2.49
  -1  -2 -13   31.51    2.00
  -1   2 -13   32.88    2.36
   1  -2  14   72.21    4.97
   1  -2  14   67.28    3.28
  -1   2 -14   61.19    3.32
  -1   2 -14   60.24    3.38
  -1  -2 -14   71.39    4.06
  -1  -2 -14   68.06    4.84
  -1   2 -14   74.40    4.75
   1  -2  15    5.73    1.31
   1  -2  15    4.19    0.57
  -1   2 -15    5.83    0.75
  -1  -2 -15    8.05    0.98
  -1   2 -15    4.13    0.87
  -1  -2 -15    5.86    0.66
  -1   2 -15    5.85    1.14
  -1  -2 -15    5.29    1.35
   1  -2  16   92.35    6.52
   1  -2  16   90.09    4.62
  -1  -2 -16   96.65    5.76
  -1  -2 -16   93.51    6.87
  -1   2 -16   88.28    5.06
  -1  -2 -16   95.37    5.49
  -1   2 -16   97.29    6.45
  -1   2 -16   86.81    4.92
   1  -2  17   23.90    2.51
   1  -2  17   18.94    1.28
  -1  -2 -17   20.34    2.70
  -1  -2 -17   22.91    2.04
  -1  -2 -17   24.47    1.61
  -1   2 -17   23.96    2.01
  -1   2 -17   22.43    2.30
  -1   2 -17   22.72    2.03
   1  -2  18  177.43   12.84
  -1  -2 -18  190.47   11.07
  -1  -2 -18  174.90   11.36
  -1   2 -18  164.38   10.04
  -1   2 -18  179.02   13.30
  -1  -2 -18  174.62   13.08
  -1   2 -18  169.18   10.38
   1  -2  19  105.77    8.22
  -1   2 -19  102.77    6.32
  -1  -2 -19  112.91    6.79
  -1  -2 -19  102.49    8.33
  -1  -2 -19  114.47    8.15
  -1   2 -19  104.19    7.85
  -1   2 -19  108.83    6.62
   1  -2  20  183.39   12.37
   1  -2  20  171.22   13.29
  -1   2 -20  174.30   13.10
  -1  -2 -20  185.01   12.17
  -1  -2 -20  181.36   13.97
  -1   2 -20  180.70   11.32
  -1  -2 -20  193.96   11.69
  -1   2 -20  188.46   11.76
   1  -2  21   16.64    2.15
   1  -2  21   15.17    2.54
  -1  -2 -21   16.59    1.44
  -1   2 -21   18.31    1.68
  -1  -2 -21   17.11    1.98
  -1  -2 -21   11.55    2.75
  -1   2 -21   14.94    1.72
  -1   2 -21   14.91    2.35
   1  -2  22    9.60    2.16
   1  -2  22   13.58    2.18
  -1  -2 -22   10.03    2.50
  -1  -2 -22   10.45    1.62
  -1  -2 -22   10.03    1.59
  -1   2 -22    7.61    2.11
  -1   2 -22   11.87    1.50
  -1   2 -22   10.74    1.68
   1  -2  23    3.25    1.55
   1  -2  23    1.05    1.18
  -1  -2 -23    1.92    1.03
  -1   2 -23    1.91    1.41
  -1   2 -23    1.59    0.94
  -1  -2 -23    1.66    1.69
  -1  -2 -23    1.90    1.00
  -1   2 -23    3.27    0.84
   1  -2  24    0.89    0.94
   1  -2  24    1.29    1.66
  -1  -2 -24    1.13    1.81
  -1  -2 -24    1.99    1.03
  -1  -2 -24    1.06    1.03
  -1   2 -24    3.39    0.68
  -1   2 -24    3.09    1.04
   1  -2  25    4.35    1.09
  -1   2 -25    3.16    1.05
  -1  -2 -25    4.32    0.84
  -1  -2 -25    3.68    1.25
   1  -2  26    2.09    0.86
  -1  -2 -26    2.85    1.06
  -1  -2 -26    1.94    0.71
  -1   2 -26    3.27    0.69
   1  -2  27    2.89    0.88
  -1  -2 -27    2.24    0.70
  -1   2 -27    1.20    0.67
  -1  -2 -27    3.02    0.98
   1  -2  28   15.20    1.72
  -1   2 -28   13.28    1.70
  -1  -2 -28   19.05    2.07
  -1  -2 -28   14.24    1.32
   1  -2  29    3.19    0.87
  -1  -2 -29    4.95    1.06
  -1   2 -29    1.52    0.66
   1  -2  30   16.76    1.85
  -1  -2 -30   25.31    2.67
  -1  -2 -31    3.74    0.95
  -1  -2 -32    8.70    1.13
  -1  -3  30    5.44    1.17
  -1  -3  29    0.59    0.57
   1  -3 -28    4.85    1.35
  -1  -3  28    4.70    1.08
   1  -3 -27    0.11    1.03
   1   3 -27    0.58    0.61
  -1  -3  27    1.66    0.73
   1   3 -26    0.43    0.46
   1  -3 -26    0.06    0.98
  -1  -3  26    1.35    0.75
   1   3 -25   -0.10    0.36
   1  -3 -25    0.13    1.00
  -1  -3  25   -0.11    0.62
   1  -3 -24    0.70    1.46
   1   3 -24    3.45    0.71
  -1  -3  24    3.18    1.10
   1  -3 -23    1.92    1.47
   1   3 -23    2.64    0.97
  -1  -3  23    4.10    1.12
   1  -3 -22    1.05    1.46
   1   3 -22    4.38    0.78
   1  -3 -21    1.48    1.07
   1   3 -21    1.06    0.67
  -1  -3  21    1.69    1.46
   1   3 -20   67.66    4.81
   1   3 -20   58.73    6.40
   1  -3 -20   61.40    5.22
  -1  -3  20   69.35    6.42
  -1  -3  20   73.08    3.89
   1   3 -19    3.64    1.81
   1   3 -19    3.51    1.04
   1  -3 -19    2.84    1.74
   1  -3 -19    2.57    2.95
  -1  -3  19    1.23    1.89
  -1  -3  19    6.20    0.71
   1  -3 -18   60.67    5.03
   1   3 -18   92.87    8.85
   1  -3 -18   53.12    8.12
   1   3 -18   97.73    6.10
  -1  -3  18   97.45    7.65
  -1  -3  18  104.94    5.40
   1  -3 -17    1.12    1.01
   1  -3 -17    0.40    1.76
   1   3 -17    0.36    1.55
   1   3 -17    1.58    0.73
  -1  -3  17    1.00    0.52
  -1  -3  17    1.60    1.21
   1  -3 -16    0.47    1.68
   1   3 -16    4.23    1.34
   1   3 -16    6.36    1.68
   1  -3 -16    2.21    0.99
  -1  -3  16    7.25    0.84
  -1  -3  16    6.19    1.59
   1   3 -15   12.84    1.53
   1  -3 -15    8.55    1.67
   1   3 -15    9.71    2.26
   1  -3 -15   11.69    2.73
  -1  -3  15   13.21    1.22
  -1  -3  15   12.59    1.96
   1   3 -14   61.98    5.24
   1  -3 -14   37.84    4.94
   1  -3 -14   41.67    3.11
   1   3 -14   54.95    3.74
  -1  -3  14   61.70    4.75
  -1  -3  14   63.04    3.53
   1   3 -13   64.55    6.19
   1   3 -13   58.70    4.11
   1  -3 -13   57.33    5.49
   1  -3 -13   49.42    3.89
  -1  -3  13   71.88    4.03
  -1  -3  13   66.67    4.93
   1   3 -12   18.08    2.57
   1  -3 -12   13.86    2.02
   1   3 -12   17.38    1.90
  -1  -3  12   18.36    1.52
  -1  -3  12   18.82    2.25
   1  -3 -11    2.60    1.08
   1   3 -11    3.12    1.36
  -1  -3  11    4.23    1.10
  -1  -3  11    3.24    0.77
   1  -3 -10   18.91    2.51
   1   3 -10   18.01    2.50
  -1  -3  10   17.13    1.50
  -1  -3  10   16.07    2.48
   1   3  -9   24.23    2.89
   1  -3  -9   21.73    2.69
  -1  -3   9   21.81    2.11
  -1  -3   9   26.76    1.91
   1   3  -8   49.77    4.69
   1  -3  -8   50.39    4.07
  -1  -3   8   50.76    3.14
  -1  -3   8   52.56    3.55
   1   3  -7    3.26    1.65
  -1  -3   7    2.00    0.67
  -1  -3   7    2.55    0.78
   1  -3  -6   58.71    2.89
   1   3  -6   61.00    5.15
  -1  -3   6   68.73    3.96
  -1  -3   6   68.99    4.52
   1  -3  -5    6.49    0.53
   1   3  -5    7.63    1.78
  -1  -3   5    7.73    0.93
  -1  -3   5    8.71    0.99
   1   3  -4  232.53   16.95
   1  -3  -4  205.39   11.54
  -1  -3   4  219.85   13.02
  -1  -3   4  225.44   13.59
   1  -3  -3   38.16    2.16
   1  -3  -3   33.51    2.00
   1   3  -3   29.22    4.34
  -1  -3   3   38.45    2.28
  -1  -3   3   36.90    2.19
   1  -3  -2  111.74    5.98
   1  -3  -2  109.03    5.81
   1   3  -2  115.74    8.88
  -1  -3   2  106.56    5.98
  -1  -3   2  117.00    6.54
   1  -3  -1    2.16    0.46
   1  -3  -1    1.59    0.64
   1   3  -1    1.35    1.27
  -1  -3   1    1.58    0.55
  -1   3   1    0.43    1.00
  -1  -3   1    2.63    0.59
   1  -3   0  142.41    8.01
   1  -3   0  141.64    7.44
  -1  -3   0  140.14    7.39
  -1  -3   0  144.09    8.05
   1  -3   1    3.08    0.60
   1  -3   1    2.25    0.54
  -1  -3  -1    3.10    0.63
   1  -3   2   40.31    2.56
   1  -3   2   45.43    2.37
  -1  -3  -2   43.23    2.45
   1  -3   3    7.33    0.82
   1  -3   3   12.93    1.10
   1  -3   3    9.16    0.79
  -1  -3  -3    7.61    0.81
  -1  -3  -3    7.90    0.86
   1  -3   4    1.19    0.40
   1  -3   4    1.93    0.49
   1  -3   4    1.59    0.62
  -1  -3  -4    1.71    0.50
  -1  -3  -4    1.03    0.48
   1  -3   5    0.51    0.47
   1  -3   5    2.32    0.45
   1  -3   5    1.13    0.85
  -1  -3  -5    1.20    0.63
  -1  -3  -5    0.48    0.45
   1  -3   6   40.08    2.70
   1  -3   6   36.85    2.18
   1  -3   6   36.87    2.15
  -1  -3  -6   31.77    1.97
  -1  -3  -6   35.92    2.23
   1  -3   7   26.38    1.70
   1  -3   7   24.30    1.78
   1  -3   7   27.28    2.31
  -1  -3  -7   24.12    1.69
  -1  -3  -7   24.59    1.48
   1  -3   8  232.51   13.88
   1  -3   8  239.09   14.48
   1  -3   8  258.16   17.11
  -1  -3  -8  245.59   16.71
  -1  -3  -8  223.86   13.57
  -1  -3  -8  251.72   15.37
   1  -3   9    0.67    1.17
   1  -3   9    3.45    0.68
   1  -3   9    1.27    0.65
  -1  -3  -9    2.48    0.67
  -1  -3  -9    1.02    1.30
   1  -3  10   78.97    5.40
   1  -3  10   80.22    4.76
   1  -3  10   85.68    4.69
  -1  -3 -10   79.91    4.68
  -1  -3 -10   81.55    6.67
   1  -3  11    7.11    1.03
   1  -3  11   11.21    1.21
   1  -3  11    7.10    1.53
  -1  -3 -11    6.76    1.68
  -1  -3 -11   11.15    1.17
   1  -3  12   55.86    3.56
   1  -3  12   57.32    4.31
   1  -3  12   57.71    3.32
  -1  -3 -12   54.91    3.48
  -1  -3 -12   53.13    4.54
   1  -3  13    6.31    1.45
   1  -3  13    6.99    0.86
   1  -3  13    4.19    1.07
  -1  -3 -13    4.53    1.62
  -1  -3 -13    4.10    1.04
   1  -3  14  135.13    9.61
   1  -3  14  140.20    7.95
   1  -3  14  145.29    8.97
  -1  -3 -14  128.15    9.96
  -1  -3 -14  133.35    8.43
   1  -3  15   39.22    3.16
   1  -3  15   48.90    2.83
   1  -3  15   39.85    3.74
  -1  -3 -15   43.09    5.30
  -1  -3 -15   42.01    3.14
   1  -3  16    7.33    2.02
   1  -3  16   11.32    1.08
   1  -3  16    9.83    1.56
  -1  -3 -16    8.97    2.24
  -1  -3 -16    9.90    1.52
   1  -3  17   20.18    1.56
   1  -3  17   19.02    3.05
   1  -3  17   23.32    2.40
  -1  -3 -17   18.53    3.15
  -1  -3 -17   18.41    2.16
   1  -3  18   12.03    1.21
   1  -3  18   13.61    3.29
   1  -3  18   14.14    1.95
  -1  -3 -18   11.07    1.81
  -1  -3 -18    7.24    2.80
   1  -3  19    2.64    0.44
   1  -3  19    4.24    2.22
   1  -3  19    3.08    1.29
  -1  -3 -19    3.66    1.20
  -1  -3 -19    0.98    1.95
   1  -3  20    2.16    1.64
   1  -3  20    2.68    1.25
  -1  -3 -20    0.87    2.09
  -1  -3 -20    2.93    1.17
   1  -3  21    7.10    2.58
   1  -3  21   10.98    1.70
  -1  -3 -21   12.65    2.50
   1  -3  22   11.52    1.59
  -1   3 -22    8.80    1.21
  -1  -3 -22   13.37    2.06
   1  -3  23   -0.32    0.86
  -1  -3 -23   -0.18    0.85
   1  -3  24   29.06    2.82
  -1  -3 -24   34.43    3.43
   1  -3  25    8.49    1.56
  -1  -3 -25   10.13    1.82
   1  -3  26   23.25    2.42
  -1  -3 -26   24.07    2.49
   1  -3  27    0.82    0.73
  -1  -3 -27    1.07    1.09
   1  -3  28    6.71    1.43
  -1  -3 -28    4.64    1.61
   1  -3  29    2.53    0.72
  -1  -3 -29    0.75    0.63
  -1  -4  27    1.59    1.06
  -1  -4  26   -0.18    0.67
  -1  -4  25    0.61    0.88
  -1  -4  24   -0.11    0.73
  -1  -4  23    1.27    1.00
  -1  -4  22   13.63    2.23
  -1  -4  21    0.94    1.00
  -1  -4  20    4.52    1.48
  -1  -4  20    3.61    0.63
  -1  -4  19   -0.10    0.70
  -1  -4  19   -0.05    0.30
  -1  -4  18   10.21    2.03
  -1  -4  18    9.55    1.01
  -1  -4  17   -0.40    0.40
  -1  -4  17    0.10    0.86
  -1  -4  16    1.87    1.18
  -1  -4  16    1.15    1.87
  -1  -4  16    2.08    0.67
  -1  -4  15   10.87    1.78
  -1  -4  15    4.48    3.63
  -1  -4  15   11.38    1.33
  -1  -4  14    0.64    0.62
  -1  -4  14    1.18    1.35
  -1  -4  14    0.15    0.77
  -1  -4  13    7.86    1.63
  -1  -4  13   12.72    1.49
  -1  -4  13    8.41    2.38
  -1  -4  12   34.21    3.00
  -1  -4  12   38.34    2.82
  -1  -4  12   31.37    4.31
  -1  -4  11    2.94    1.24
  -1  -4  11    1.58    1.54
  -1  -4  11    1.97    1.23
  -1  -4  10   61.62    5.68
  -1  -4  10   68.39    4.61
  -1  -4  10   66.74    4.60
  -1  -4   9   24.76    2.36
  -1  -4   9   29.25    4.00
  -1  -4   9   25.72    2.32
  -1  -4   8    3.99    1.03
  -1  -4   8    3.80    1.87
  -1  -4   8    3.24    0.94
  -1  -4   7    6.70    1.30
  -1  -4   7    8.34    1.10
   1  -4  -6    2.43    0.47
  -1  -4   6    2.73    0.86
   1  -4  -5    0.99    0.38
  -1  -4   5    0.89    0.68
   1  -4  -4    4.91    0.66
  -1  -4   4    6.09    1.04
   1  -4  -3    3.92    0.85
  -1  -4   3    4.37    0.98
   1  -4  -2    1.31    0.53
  -1  -4   2    2.49    0.75
   1  -4  -1    3.16    0.66
  -1  -4   1    3.35    0.89
   1  -4   0   43.01    2.54
  -1  -4   0   34.02    2.61
   1  -4   1    8.14    1.00
  -1  -4  -1    7.92    1.51
   1  -4   2    6.30    0.96
  -1  -4  -2    6.55    0.97
   1  -4   3   44.88    2.81
  -1  -4  -3   46.23    2.90
   1  -4   4   13.97    1.37
  -1  -4  -4   13.91    1.35
   1  -4   5    8.26    1.13
   1  -4   5    7.65    1.49
   1  -4   5    6.47    0.97
  -1  -4  -5    7.19    1.24
   1  -4   6   55.49    3.59
   1  -4   6   53.70    3.40
   1  -4   6   52.94    4.43
  -1  -4  -6   52.25    3.15
   1  -4   7   11.38    1.31
   1  -4   7    4.52    1.85
   1  -4   7   10.70    1.40
  -1  -4  -7   10.84    1.02
   1  -4   8    0.00    0.70
   1  -4   8    0.93    0.63
   1  -4   8    1.19    1.00
  -1  -4  -8    0.95    0.42
   1  -4   9    3.04    1.89
   1  -4   9    4.59    1.03
   1  -4   9    4.68    0.95
  -1  -4  -9    2.17    0.65
   1  -4  10    4.34    1.82
   1  -4  10    7.96    1.36
   1  -4  10    8.06    1.18
  -1  -4 -10    5.05    1.34
   1  -4  11    2.18    0.78
   1  -4  11    0.99    1.21
   1  -4  11   -0.09    1.29
  -1  -4 -11    1.18    0.92
   1  -4  12   34.11    2.90
   1  -4  12   28.21    3.58
   1  -4  12   33.24    2.56
  -1  -4 -12   23.13    3.37
   1  -4  13   14.01    1.88
   1  -4  13   17.16    1.59
   1  -4  13   12.40    2.53
  -1  -4 -13    7.37    1.85
   1  -4  14    8.17    2.41
   1  -4  14   11.97    1.34
   1  -4  14   11.11    1.69
  -1  -4 -14    4.31    1.68
   1  -4  15    0.45    0.86
   1  -4  15    1.20    0.58
   1  -4  15    0.40    1.32
  -1  -4 -15   -0.25    1.12
   1  -4  16   42.28    2.49
   1  -4  16   39.97    4.37
  -1  -4 -16   20.23    2.94
   1  -4  17    5.76    0.90
   1  -4  17    2.07    1.43
  -1  -4 -17    2.16    1.82
   1  -4  18    6.15    0.89
   1  -4  18    6.42    1.53
  -1  -4 -18    3.24    2.04
   1  -4  19   12.34    2.39
  -1  -4 -19    4.71    2.31
   1  -4  20    1.68    1.55
  -1  -4 -20    1.69    1.24
   1  -4  21    2.89    1.39
  -1  -4 -21    3.19    2.00
  -1   4 -21    3.58    0.68
   1  -4  22    6.63    1.71
  -1  -4 -22    6.28    2.47
  -1   4 -22    7.54    0.82
   1  -4  23    0.59    0.88
   1  -4  24    0.77    1.21
   1  -4  25   -0.56    0.86
   1  -4  26    5.07    1.25
  -1  -5  20    0.97    1.12
  -1  -5  19   -0.02    0.57
  -1  -5  18    0.09    1.07
  -1  -5  18    1.62    0.52
  -1  -5  17   10.67    1.06
  -1  -5  17    1.11    2.23
  -1  -5  16    0.14    0.44
  -1  -5  16    1.17    0.86
  -1  -5  15    6.44    0.89
  -1  -5  15    1.14    1.50
  -1  -5  14    0.33    0.48
  -1  -5  13    2.45    0.73
  -1  -5  12    0.67    0.61
  -1  -5  11    0.04    0.46
  -1  -5  10    0.37    0.63
  -1  -5   9    4.21    1.06
  -1  -5   8    1.15    0.82
  -1  -5   7   15.11    1.82
  -1  -5   6    0.52    0.70
   1  -5  -5   13.01    1.04
  -1  -5   5   16.77    1.79
   1  -5  -4    1.98    0.75
  -1  -5   4    3.95    0.96
   1  -5  -3    1.41    0.74
  -1  -5   3    1.59    1.08
   1  -5  -2    0.76    0.49
  -1  -5   2    0.82    0.67
   1  -5  -1    5.17    0.87
  -1  -5   1    4.83    1.40
   1  -5   0    1.33    0.64
  -1  -5   0    1.83    0.75
   1  -5   1   16.94    1.52
  -1  -5  -1   15.84    1.63
   1  -5   2    3.27    1.14
  -1  -5  -2    3.83    0.84
   1  -5   3    0.18    0.49
  -1  -5  -3    0.34    0.64
   1  -5   4    0.86    0.68
  -1  -5  -4    1.42    0.60
   1  -5   5   12.08    1.32
  -1  -5  -5    9.15    1.08
   1  -5   6    3.30    0.87
  -1  -5  -6    2.49    0.64
   1  -5   7    0.75    0.59
   1  -5   8    2.20    0.77
   1  -5   9    8.52    1.20
   1  -5  10    0.17    0.64
   1  -5  11   13.83    1.41
   1  -5  12    0.77    0.51
   1  -5  12    0.03    0.87
   1  -5  13    3.33    1.02
   1  -5  13    1.38    1.20
   1  -5  14    1.58    0.90
   1  -5  14    1.64    1.43
   1  -5  15   -0.71    1.07
   1  -5  15   -0.11    0.43
   1  -5  16   -0.36    0.91
   1  -5  17    0.18    0.85
   1  -5  18   -1.00    1.00
   1  -5  19   -1.00    0.72
  -1   5 -19    0.01    0.34
   1  -5  20   -0.11    0.71
  -1   5 -20    0.31    0.30
  -1  -6  12    0.08    0.31
  -1  -6  11    1.20    0.52
  -1  -6  10    0.62    0.49
  -1  -6   9    1.53    0.83
  -1  -6   8    0.51    0.51
  -1  -6   7    0.34    0.45
  -1  -6   6    0.05    0.38
  -1  -6   5   -0.04    0.37
  -1  -6   4    2.69    0.72
  -1  -6   3   -0.90    0.54
  -1  -6   2    1.55    0.59
  -1  -6   1    0.03    0.31
   1  -6   0    1.07    0.55
  -1  -6   0    0.92    0.68
   1  -6   1    0.65    0.47
  -1  -6  -1    1.11    0.47
   1  -6   2    0.19    0.60
  -1  -6  -2    0.82    0.39
   1  -6   3    1.77    0.76
   1  -6   4    0.74    0.65
   1  -6   5   -0.79    0.49
   1  -6   6    1.31    0.78
   1  -6   7    0.11    0.38
   2   0 -34   15.73    1.35
   2   0 -34   13.88    1.36
   2   0 -33    0.20    0.41
   2   0 -33   -0.17    0.54
   2   0 -32   45.85    3.20
   2   0 -32   40.74    3.05
   2   0 -31    0.46    0.57
   2   0 -31   -0.01    0.56
   2   0 -30    2.54    1.04
   2   0 -30    3.68    1.00
   2   0 -29    1.54    0.82
   2   0 -29    0.45    0.78
   2   0 -28   10.98    1.61
   2   0 -28   11.26    1.62
   2   0 -27   -0.08    0.64
   2   0 -27    0.76    0.71
   2   0 -26    4.45    1.32
   2   0 -26    3.07    2.30
   2   0 -26    4.30    1.14
   2   0 -25   -0.13    0.56
   2   0 -25   -0.93    0.85
   2   0 -25    0.36    0.64
   2   0 -24  150.19    9.70
   2   0 -24  132.00   10.22
   2   0 -24  126.58    8.66
   2   0 -23    0.19    0.64
   2   0 -23   -0.11    0.55
   2   0 -23    0.75    0.76
  -2   0  23   -0.40    0.80
   2   0 -22  322.39   21.77
   2   0 -22  309.03   23.10
   2   0 -22  306.06   21.26
  -2   0  22  279.95   20.91
   2   0 -21    0.01    0.61
   2   0 -21    0.48    0.55
   2   0 -21   -0.17    0.81
  -2   0  21    0.27    0.62
   2   0 -20  270.81   17.94
   2   0 -20  279.39   18.08
   2   0 -20  269.53   19.86
   2   0 -19    0.23    0.57
   2   0 -19    0.75    0.51
   2   0 -19   -0.22    0.76
  -2   0  19    0.04    0.59
   2   0 -18  328.76   23.88
   2   0 -18  333.26   21.57
   2   0 -18  314.60   20.82
  -2   0  18  317.79   21.92
   2   0 -17    0.70    0.50
   2   0 -17   -0.02    0.47
   2   0 -17    0.44    0.73
  -2   0  17   -0.06    0.69
   2   0 -16  120.49    6.75
   2   0 -16  114.15    6.73
   2   0 -16  129.40    8.55
  -2   0  16  128.07    7.71
   2   0 -15    0.47    0.39
   2   0 -15   -0.02    0.45
   2   0 -15   -0.13    0.64
  -2   0  15    0.69    0.47
   2   0 -14    0.22    0.34
   2   0 -14    0.23    0.41
   2   0 -14    0.05    0.58
  -2   0  14    0.44    0.43
   2   0 -13   -0.16    0.43
  -2   0  13    0.09    0.31
   2   0 -12  288.19   19.03
  -2   0  12  291.41   18.23
   2   0 -11    0.56    0.64
  -2   0  11    0.29    0.41
   2   0 -10  858.86   70.61
  -2   0  10  937.76   74.29
   2   0  -9    0.02    0.45
  -2   0   9   -0.10    0.29
   2   0  -8  934.66   76.36
  -2   0   8  948.84   75.03
   2   0  -7    0.06    0.45
  -2   0   7    0.04    0.26
   2   0  -6 2339.44  247.24
  -2   0   6 2433.81  252.62
   2   0  -5   -0.05    0.39
  -2   0   5    0.16    0.27
   2   0  -4 1547.79  136.58
  -2   0   4 1332.05  117.62
   2   0  -3   -0.06    0.27
  -2   0   3   -0.03    0.22
   2   0  -2  288.90   17.33
  -2   0   2  307.14   17.17
  -2   0   1    0.61    0.24
   2   0   0    1.90    0.35
   2   0   1    0.13    0.20
  -2   0  -1    0.35    0.12
   2   0   2  285.29   15.60
  -2   0  -2  291.38   15.37
   2   0   3   -0.09    0.23
  -2   0  -3    0.37    0.19
   2   0   4  392.68   23.42
  -2   0  -4  405.05   24.16
   2   0   5    0.12    0.18
  -2   0  -5    0.09    0.25
   2   0   6 1362.07  116.75
  -2   0  -6 1376.38  118.15
   2   0   7    1.09    0.28
  -2   0  -7    0.24    0.41
   2   0   8 2183.72  212.61
  -2   0  -8 1862.16  184.49
   2   0   9    0.40    0.47
  -2   0  -9    1.64    0.46
   2   0  10  923.17   73.47
  -2   0 -10  996.85   79.92
   2   0  11    0.60    0.32
  -2   0 -11   -0.26    0.43
   2   0  12  603.44   43.45
  -2   0 -12  649.96   47.86
   2   0  13   -0.19    0.26
  -2   0 -13    0.03    0.19
  -2   0 -13    0.05    0.22
  -2   0 -13    0.03    0.34
   2   0  14   73.57    4.17
  -2   0 -14   82.04    4.12
  -2   0 -14   82.47    4.20
  -2   0 -14   83.27    5.00
   2   0  15   -0.30    0.53
  -2   0 -15    0.44    0.33
  -2   0 -15    0.26    0.49
  -2   0 -15   -0.09    0.31
   2   0  16   40.01    2.43
   2   0  16   42.86    3.39
  -2   0 -16   45.72    2.66
  -2   0 -16   50.96    3.58
  -2   0 -16   53.72    2.91
   2   0  17    0.60    0.42
   2   0  17    0.22    0.60
  -2   0 -17    0.12    0.43
  -2   0 -17   -0.13    0.39
  -2   0 -17   -0.04    0.56
   2   0  18   35.02    2.77
  -2   0 -18   36.32    2.39
  -2   0 -18   40.91    2.59
  -2   0 -18   33.01    2.95
   2   0  19    0.27    0.47
  -2   0 -19   -0.02    0.41
  -2   0 -19   -0.03    0.42
  -2   0 -19    0.07    0.59
   2   0  20  221.41   16.86
  -2   0 -20  278.59   17.53
  -2   0 -20  243.83   17.75
  -2   0 -20  259.20   16.61
  -2   0 -21    1.60    0.91
  -2   0 -21    0.19    0.71
  -2   0 -21    0.43    1.01
  -2   0 -22  352.47   24.69
  -2   0 -22  352.68   24.77
  -2   0 -22  335.12   26.63
  -2   0 -23    0.42    0.64
  -2   0 -23   -0.20    0.95
  -2   0 -23    0.27    0.65
  -2   0 -24   57.89    5.62
  -2   0 -24   65.24    4.50
  -2   0 -24   62.91    4.54
  -2   0 -25    0.18    0.73
  -2   0 -25    0.76    0.96
  -2   0 -25    1.00    1.14
  -2   0 -26   27.59    2.45
  -2   0 -26   27.24    2.57
  -2   0 -27   -0.11    0.58
  -2   0 -27   -0.17    0.54
  -2   0 -28   52.74    3.59
  -2   0 -28   50.13    3.79
  -2   0 -29   -0.23    0.49
  -2   0 -30    0.51    0.51
  -2   0 -31    0.06    0.38
  -2   0 -32   22.28    1.68
  -2   0 -33   -0.18    0.46
   2  -1 -34   -0.22    0.24
   2   1 -34    0.15    0.23
   2   1 -33    1.26    0.68
   2  -1 -33    4.87    0.77
   2   1 -33    2.99    0.74
   2  -1 -33    5.15    0.78
   2   1 -32   20.90    1.68
   2   1 -32   23.76    1.83
   2  -1 -32   21.10    1.87
   2  -1 -32   21.47    1.86
   2  -1 -31    0.30    0.55
   2   1 -31    0.03    0.45
   2   1 -31    0.04    0.49
   2  -1 -31    0.87    0.55
   2   1 -30   52.83    3.49
   2  -1 -30   48.75    3.50
   2  -1 -30   49.60    4.12
   2   1 -30   47.84    3.23
  -2  -1  30   30.63    3.18
   2  -1 -29   16.62    2.43
   2  -1 -29   17.04    1.83
   2   1 -29   16.97    1.71
   2   1 -29   16.66    1.58
  -2  -1  29   10.31    1.34
   2  -1 -28   50.00    3.90
   2   1 -28   47.20    3.60
   2   1 -28   54.35    3.74
   2  -1 -28   49.17    3.88
   2   1 -27   53.41    4.08
   2  -1 -27   57.86    4.15
   2  -1 -27   54.24    4.15
   2   1 -27   56.84    4.06
   2  -1 -26   39.02    3.08
   2   1 -26   28.18    3.78
   2  -1 -26   36.68    2.97
   2  -1 -26   27.39    3.67
   2   1 -26   35.59    2.85
   2   1 -26   37.60    3.05
  -2  -1  26   19.36    4.66
   2  -1 -25    1.19    0.77
   2  -1 -25    0.04    0.80
   2   1 -25    0.85    1.16
   2  -1 -25    1.04    1.11
   2   1 -25    0.58    0.77
   2   1 -25    1.14    1.23
  -2  -1  25    0.72    1.09
   2  -1 -24   25.48    3.16
   2  -1 -24   30.23    2.62
   2   1 -24   31.69    2.79
   2  -1 -24   32.27    2.80
   2   1 -24   29.17    3.51
   2   1 -24   27.38    2.63
  -2  -1  24   25.12    3.15
   2   1 -23   -0.24    0.73
   2   1 -23    0.34    0.99
   2  -1 -23    1.23    0.62
   2  -1 -23    0.18    0.90
   2  -1 -23   -0.19    0.69
   2   1 -23    0.88    0.67
  -2  -1  23   -0.59    0.89
   2   1 -22    1.17    1.14
   2   1 -22    1.53    0.77
   2  -1 -22    0.84    1.11
   2  -1 -22    0.81    0.77
   2  -1 -22    1.24    0.79
   2   1 -22    0.57    0.81
  -2  -1  22    1.39    1.01
   2   1 -21   -0.05    0.57
   2  -1 -21    0.27    0.54
   2   1 -21    0.78    1.07
   2  -1 -21    0.33    0.72
   2  -1 -21    0.51    0.74
   2   1 -21   -0.21    0.53
  -2  -1  21   -0.05    0.70
   2   1 -20   29.90    2.51
   2   1 -20   32.61    3.35
   2  -1 -20   29.98    2.58
   2  -1 -20   31.84    2.47
   2   1 -20   30.88    2.47
   2  -1 -20   28.90    3.14
  -2  -1  20   26.66    2.79
   2   1 -19    7.56    1.27
   2   1 -19    8.83    1.26
   2  -1 -19    8.42    1.21
   2  -1 -19    9.32    1.26
   2   1 -19   10.81    1.94
   2  -1 -19    8.66    1.74
  -2  -1  19    7.80    1.56
   2   1 -18   93.76    5.73
   2   1 -18  103.90    7.45
   2  -1 -18   90.00    7.60
   2  -1 -18  102.20    6.05
   2   1 -18   95.67    5.82
   2  -1 -18  103.67    6.26
  -2   1  18   92.09    5.65
  -2  -1  18   96.04    6.66
   2   1 -17  127.49    8.88
   2  -1 -17  116.47    7.88
   2   1 -17  107.42    6.45
   2  -1 -17  115.14    6.82
   2   1 -17  108.70    6.55
   2  -1 -17  110.76    6.57
  -2  -1  17  121.98    8.05
  -2   1  17  104.55    6.67
   2  -1 -16  253.71   15.76
   2  -1 -16  283.79   17.81
   2  -1 -16  252.35   18.39
   2   1 -16  246.22   15.41
   2   1 -16  261.69   16.67
   2   1 -16  277.29   19.48
  -2   1  16  263.05   16.58
  -2  -1  16  270.57   18.29
   2  -1 -15   93.85    6.16
   2  -1 -15   96.99    5.59
   2  -1 -15   84.87    4.86
   2   1 -15  103.23    7.15
   2   1 -15   91.18    5.41
   2   1 -15   85.66    4.90
  -2   1  15  100.72    5.89
  -2  -1  15   99.58    6.29
   2  -1 -14  564.49   40.05
   2  -1 -14  555.53   41.62
   2  -1 -14  513.38   36.25
   2   1 -14  557.66   40.18
   2   1 -14  473.16   33.78
   2   1 -14  603.29   45.91
  -2  -1  14  556.21   41.32
  -2   1  14  594.08   41.91
   2   1 -13   31.53    3.04
   2   1 -13   33.34    2.45
   2  -1 -13   31.44    2.11
   2  -1 -13   35.10    2.59
   2   1 -13   28.72    1.81
  -2   1  13   37.10    2.06
  -2  -1  13   38.01    2.57
   2   1 -12  350.65   25.00
   2   1 -12  324.20   21.55
   2  -1 -12  366.12   24.14
  -2   1  12  369.39   23.19
  -2  -1  12  332.68   22.42
   2  -1 -11  107.68    6.36
   2   1 -11  114.50    7.86
  -2  -1  11  119.08    6.88
  -2   1  11  115.60    6.28
   2  -1 -10   63.04    4.14
   2   1 -10   74.08    5.02
  -2   1  10   74.14    3.88
  -2  -1  10   68.17    4.03
   2  -1  -9   62.67    3.51
   2   1  -9   65.04    4.63
  -2  -1   9   69.04    3.86
  -2   1   9   61.63    3.09
   2  -1  -8  245.98   14.36
   2   1  -8  243.87   16.09
  -2   1   8  257.75   14.62
  -2  -1   8  266.09   15.97
   2  -1  -7   62.82    3.15
   2   1  -7   71.50    4.52
  -2   1   7   67.44    3.50
  -2  -1   7   68.53    3.69
   2  -1  -6  255.16   14.65
   2   1  -6  277.58   18.22
  -2   1   6  268.08   15.30
  -2  -1   6  274.38   16.18
   2  -1  -5  192.86   10.19
   2   1  -5  210.26   13.08
  -2   1   5  201.04   10.74
  -2  -1   5  219.34   12.25
   2  -1  -4 1852.44  180.79
   2   1  -4 2198.53  227.01
  -2   1   4 2154.42  212.25
  -2  -1   4 2333.56  232.09
   2  -1  -3   60.88    3.07
   2  -1  -3   63.58    2.51
  -2  -1   3   61.97    3.03
   2  -1  -2  542.74   36.29
  -2  -1   2  537.87   35.62
   2  -1  -1 1599.04  142.45
  -2  -1   1 1485.67  132.79
   2  -1   0 1095.02   88.23
  -2  -1   0 1112.46   88.91
   2  -1   1  551.54   36.38
  -2  -1  -1  559.58   37.05
  -2  -1  -1  520.48   33.90
   2  -1   2 1178.56   93.52
  -2  -1  -2 1168.88   93.15
  -2   1  -2  941.46   70.65
  -2  -1  -2 1059.31   83.55
   2  -1   3    4.78    0.54
  -2  -1  -3    5.35    0.55
  -2   1  -3    4.62    0.22
  -2  -1  -3    4.44    0.41
   2  -1   4 1192.77   94.35
  -2  -1  -4 1068.32   84.74
  -2  -1  -4  866.21   68.04
  -2   1  -4 1079.06   82.08
   2  -1   5    3.71    0.51
  -2   1  -5    2.41    0.29
  -2  -1  -5    2.95    0.47
  -2  -1  -5    1.27    0.31
   2  -1   6    9.05    0.80
  -2   1  -6   11.38    0.58
  -2  -1  -6   10.76    0.66
  -2  -1  -6    7.83    0.45
   2  -1   7   50.87    2.59
   2   1   7   40.88    1.84
  -2   1  -7   53.01    2.44
  -2  -1  -7   36.42    1.88
   2  -1   8   11.86    0.99
   2   1   8    8.47    0.56
  -2   1  -8   12.09    0.90
  -2  -1  -8    9.80    1.01
   2   1   9  123.81    6.21
   2  -1   9  148.35    8.23
  -2   1  -9  152.90    7.90
  -2  -1  -9  153.77    8.66
   2  -1  10  169.24    9.70
   2   1  10  139.22    7.16
  -2   1 -10  168.96    9.57
  -2  -1 -10  176.67   10.20
   2  -1  11  239.72   14.45
   2   1  11  197.19   11.22
  -2   1 -11  230.29   13.44
  -2  -1 -11  239.46   14.67
  -2  -1 -11  227.10   12.62
   2  -1  12  179.12   10.83
   2   1  12  162.90    8.87
  -2  -1 -12  184.61    9.99
  -2   1 -12  183.69   10.64
  -2   1 -12  170.26    9.20
  -2  -1 -12  209.86   12.48
   2  -1  13  102.13    6.12
  -2   1 -13   91.90    4.88
  -2  -1 -13   96.91    5.18
  -2  -1 -13   99.80    4.99
  -2   1 -13  103.84    6.33
  -2  -1 -13  109.00    6.71
   2  -1  14  322.67   21.57
  -2   1 -14  325.18   21.41
  -2  -1 -14  329.42   20.46
  -2   1 -14  297.49   18.48
  -2   1 -14  300.97   18.69
  -2  -1 -14  331.73   20.62
  -2  -1 -14  321.86   22.21
   2  -1  15  141.36    9.67
   2  -1  15  131.60    7.56
  -2   1 -15  135.82    7.64
  -2   1 -15  139.74    7.17
  -2   1 -15  158.33    9.52
  -2  -1 -15  139.41    7.49
  -2  -1 -15  145.65    9.65
  -2  -1 -15  143.44    8.17
  -2   1 -15  134.45    7.43
   2  -1  16  399.98   28.92
   2  -1  16  411.33   27.46
  -2   1 -16  421.84   31.08
  -2   1 -16  373.05   24.50
  -2   1 -16  402.76   26.53
  -2  -1 -16  419.39   27.35
  -2   1 -16  388.18   25.85
  -2  -1 -16  422.55   30.98
  -2  -1 -16  419.65   27.96
   2  -1  17  120.87    7.07
   2  -1  17  117.00    7.96
  -2   1 -17  119.78    7.05
  -2   1 -17  120.23    6.56
  -2  -1 -17  125.92    7.43
  -2   1 -17  126.03    6.98
  -2  -1 -17  130.65    7.25
  -2  -1 -17  129.78    8.91
  -2   1 -17  135.57    8.63
   2  -1  18  134.28    8.12
   2  -1  18  134.26    9.15
  -2   1 -18  129.68    7.83
  -2  -1 -18  130.10    9.73
  -2  -1 -18  141.68    8.48
  -2   1 -18  140.84    8.09
  -2  -1 -18  145.97    8.30
  -2   1 -18  140.90   10.42
   2  -1  19    4.65    1.12
   2  -1  19    6.59    1.48
  -2   1 -19    4.25    1.30
  -2   1 -19    5.66    1.07
  -2  -1 -19    5.85    0.96
  -2  -1 -19    4.85    1.08
  -2   1 -19    4.82    1.15
  -2  -1 -19    4.90    1.58
   2  -1  20  149.80   12.20
   2  -1  20  163.64   10.26
  -2  -1 -20  143.31   11.16
  -2   1 -20  152.59    9.19
  -2   1 -20  138.71    8.75
  -2  -1 -20  166.06    9.92
  -2  -1 -20  153.26    9.72
  -2   1 -20  146.33   10.52
   2  -1  21    0.39    0.68
   2  -1  21   -0.99    0.51
  -2  -1 -21    0.05    0.73
  -2   1 -21    0.14    0.64
  -2   1 -21   -0.06    0.48
  -2   1 -21    0.14    0.43
  -2  -1 -21   -0.04    0.59
  -2  -1 -21    0.26    0.50
   2  -1  22   -0.47    0.67
   2  -1  22   -0.25    0.48
  -2   1 -22   -0.10    0.51
  -2   1 -22    0.29    0.45
  -2   1 -22   -0.20    0.84
  -2  -1 -22   -0.25    0.82
  -2  -1 -22   -0.26    0.55
  -2  -1 -22    0.31    0.47
   2  -1  23   -0.77    0.70
   2  -1  23    0.32    0.46
  -2  -1 -23    0.12    0.52
  -2  -1 -23    0.18    0.79
  -2   1 -23    0.17    0.87
  -2   1 -23    0.10    0.49
  -2   1 -23   -0.19    0.45
  -2  -1 -23    0.11    0.63
   2  -1  24   25.90    3.84
   2  -1  24   34.95    2.91
  -2   1 -24   34.54    5.16
  -2   1 -24   36.75    3.05
  -2   1 -24   41.27    2.99
  -2  -1 -24   37.00    3.26
  -2  -1 -24   38.01    4.39
  -2  -1 -24   39.42    2.98
   2  -1  25   19.51    1.94
  -2   1 -25    9.25    3.24
  -2   1 -25   22.32    2.12
  -2   1 -25   20.88    1.95
  -2  -1 -25   12.57    3.38
  -2  -1 -25   21.84    2.31
  -2  -1 -25   23.52    2.09
   2  -1  26   16.02    1.74
  -2  -1 -26   17.70    1.90
  -2   1 -26   18.80    1.85
  -2   1 -26   19.74    1.81
  -2  -1 -26   20.05    1.99
   2  -1  27   48.38    3.80
  -2  -1 -27   63.23    4.30
  -2   1 -27   62.58    4.58
  -2  -1 -27   69.95    4.43
  -2   1 -28   57.41    3.79
  -2  -1 -28   62.69    4.02
  -2  -1 -28   56.76    4.07
  -2   1 -29    8.45    1.12
  -2  -1 -29   11.24    1.29
  -2   1 -30   44.92    3.07
  -2  -1 -30   49.44    3.27
  -2  -1 -31    3.58    0.79
  -2   1 -31    1.18    0.58
  -2   1 -32    3.98    0.73
  -2  -1 -32   12.71    1.07
  -2  -1 -33    9.06    0.96
   2   2 -32   -0.20    0.28
   2  -2 -32    0.52    0.36
   2  -2 -31    0.28    0.56
   2  -2 -31    0.59    0.50
   2   2 -31    0.59    0.47
  -2  -2  31    1.45    0.48
   2   2 -30    4.89    0.78
   2  -2 -30    2.32    0.75
   2  -2 -30    3.11    1.06
   2   2 -30    3.31    1.04
  -2  -2  30    3.80    0.88
   2   2 -29    4.15    1.20
   2  -2 -29    4.49    0.88
   2  -2 -29    3.31    1.10
   2   2 -29    6.02    1.18
  -2  -2  29    4.30    0.90
   2  -2 -28    0.31    0.49
   2   2 -28    0.27    0.54
   2  -2 -28    0.09    0.73
   2   2 -28    0.60    0.53
  -2  -2  28    0.53    0.56
   2   2 -27    4.07    0.97
   2  -2 -27    3.13    1.25
   2  -2 -27    3.88    0.93
   2   2 -27    3.31    0.92
   2   2 -26   15.34    1.55
   2   2 -26   12.79    1.65
   2  -2 -26   10.60    1.60
   2  -2 -26    9.40    2.04
   2   2 -25   26.49    2.28
   2  -2 -25   26.66    2.37
   2  -2 -25   23.52    3.05
   2   2 -25   23.82    2.37
   2   2 -24   32.52    3.50
   2  -2 -24   37.40    3.34
   2  -2 -24   24.06    4.34
   2   2 -24   37.56    2.97
   2  -2 -24   39.54    2.89
   2   2 -24   29.38    4.21
  -2  -2  24   30.69    3.90
   2   2 -23   51.30    4.60
   2  -2 -23   53.97    4.28
   2  -2 -23   53.04    3.71
   2  -2 -23   49.85    7.18
   2   2 -23   52.77    3.95
   2   2 -23   46.44    5.03
  -2  -2  23   46.49    5.00
   2   2 -22    3.76    1.20
   2  -2 -22    2.79    2.10
   2  -2 -22    5.14    1.33
   2  -2 -22    4.55    1.09
   2   2 -22    5.13    1.83
   2   2 -22    5.32    1.21
  -2  -2  22    3.04    1.71
   2  -2 -21   69.67    5.19
   2   2 -21   66.30    4.72
   2  -2 -21   57.22    6.40
   2  -2 -21   72.02    4.70
   2   2 -21   73.06    6.52
   2   2 -21   72.38    5.02
  -2  -2  21   61.87    6.80
   2  -2 -20   97.39    6.18
   2  -2 -20  100.85    6.76
   2  -2 -20   82.31    7.56
   2   2 -20   97.41    7.93
   2   2 -20   97.27    6.52
   2   2 -20   86.43    5.82
  -2  -2  20   90.36    8.34
   2  -2 -19  122.11    8.50
   2  -2 -19  143.28    8.70
   2  -2 -19  130.22   10.90
   2   2 -19  132.20    9.34
   2   2 -19  150.44   11.30
   2   2 -19  141.67    9.35
  -2  -2  19  137.58   10.59
   2   2 -18   97.02    7.74
   2   2 -18   88.05    5.55
   2  -2 -18   80.64    5.56
   2  -2 -18   79.24    7.03
   2  -2 -18  100.32    5.96
   2   2 -18  100.14    6.27
  -2  -2  18   95.19    7.20
   2  -2 -17   30.60    2.22
   2   2 -17   31.80    3.51
   2  -2 -17   27.28    3.03
   2  -2 -17   23.74    2.56
   2   2 -17   25.98    2.39
   2   2 -17   27.27    2.54
  -2  -2  17   30.82    3.00
   2   2 -16    5.86    1.32
   2  -2 -16    5.71    1.53
   2  -2 -16    5.06    1.01
   2  -2 -16    7.45    1.02
   2   2 -16    5.57    0.92
   2   2 -16    7.38    2.35
  -2  -2  16    6.99    0.62
  -2  -2  16    7.05    1.52
   2  -2 -15    0.82    0.51
   2  -2 -15    0.18    0.49
   2   2 -15    0.78    0.98
   2   2 -15    0.78    0.72
   2  -2 -15    0.90    0.78
   2   2 -15    0.85    0.44
  -2  -2  15    0.51    0.81
  -2  -2  15    0.22    0.41
   2   2 -14   10.79    1.55
   2  -2 -14    6.95    0.89
   2  -2 -14    7.89    1.32
   2  -2 -14   10.25    1.08
   2   2 -14   12.14    2.06
   2   2 -14    7.32    1.08
  -2  -2  14    8.64    0.76
  -2  -2  14    7.39    1.49
   2  -2 -13   -0.11    0.39
   2  -2 -13    0.54    0.30
   2   2 -13   -0.19    0.40
   2  -2 -13    0.04    0.53
   2   2 -13    0.53    0.85
  -2  -2  13    0.33    0.29
  -2  -2  13    0.40    0.60
   2  -2 -12    0.67    0.61
   2  -2 -12    0.92    0.42
   2  -2 -12    0.82    0.36
   2   2 -12    1.15    0.98
  -2  -2  12    0.46    0.64
  -2  -2  12    0.16    0.34
   2  -2 -11   45.62    2.99
   2   2 -11   59.54    4.54
  -2  -2  11   53.24    2.80
  -2   2  11   41.81    2.32
  -2  -2  11   55.11    3.62
   2   2 -10  144.03   10.49
   2  -2 -10  118.48    7.46
  -2  -2  10  131.95    7.21
  -2   2  10  129.76    6.73
  -2  -2  10  142.45    8.52
   2  -2  -9  625.31   46.88
   2   2  -9  728.92   59.41
  -2  -2   9  625.77   46.61
  -2   2   9  652.77   47.16
  -2  -2   9  723.58   54.81
   2   2  -8  361.02   26.10
   2  -2  -8  329.21   21.14
  -2  -2   8  336.17   22.12
  -2   2   8  321.84   20.06
   2   2  -7  296.72   23.01
   2  -2  -7  298.56   18.31
  -2  -2   7  305.06   19.54
  -2   2   7  302.63   18.31
   2  -2  -6    4.70    0.50
   2   2  -6    5.79    1.56
  -2   2   6    5.89    0.68
  -2  -2   6    7.72    0.88
   2  -2  -5   75.22    3.61
   2  -2  -5   62.91    3.52
   2   2  -5   66.87    5.34
  -2  -2   5   74.89    4.37
   2  -2  -4  280.86   17.28
   2  -2  -4  284.87   15.98
   2   2  -4  275.48   19.76
  -2  -2   4  273.20   16.93
   2  -2  -3  256.60   14.93
  -2  -2   3  258.74   15.03
   2  -2  -2   28.66    1.63
  -2  -2   2   29.87    1.74
   2  -2  -1  123.35    6.36
  -2  -2   1  114.08    5.63
   2  -2   0    0.91    0.41
  -2  -2   0    1.20    0.33
   2  -2   1   53.59    2.80
  -2  -2  -1   51.34    2.15
   2  -2   2  103.70    5.78
  -2  -2  -2   92.94    4.01
   2  -2   3   62.10    3.41
  -2  -2  -3   57.38    3.25
   2  -2   4    1.96    0.56
  -2   2  -4    1.36    0.20
  -2  -2  -4    1.45    0.55
   2  -2   5  407.77   26.49
  -2  -2  -5  368.15   24.55
  -2   2  -5  357.60   21.47
   2  -2   6   35.54    2.44
  -2  -2  -6   33.55    2.43
  -2   2  -6   34.58    1.69
   2  -2   7  349.66   21.33
   2  -2   7  412.34   27.34
   2  -2   7  367.66   23.16
  -2  -2  -7  344.27   21.63
  -2  -2  -7  384.62   25.77
  -2   2  -7  374.68   23.48
   2  -2   8  625.46   46.66
   2  -2   8  544.90   38.32
   2  -2   8  643.71   45.53
  -2  -2  -8  653.53   48.75
  -2   2  -8  602.95   42.68
  -2  -2  -8  643.24   45.34
   2  -2   9  357.92   21.84
   2  -2   9  328.91   21.08
   2  -2   9  377.41   25.18
  -2   2  -9  350.92   22.68
  -2  -2  -9  355.39   22.42
  -2  -2  -9  375.42   25.39
   2  -2  10  138.71    7.39
   2  -2  10  156.81    9.83
   2  -2  10  176.23    9.65
  -2  -2 -10  163.90   10.26
  -2   2 -10  160.33    9.43
  -2  -2 -10  163.25    8.83
   2  -2  11  176.06   11.00
   2  -2  11  173.47    9.78
   2  -2  11  158.27    8.42
  -2  -2 -11  167.34   10.74
  -2   2 -11  169.47    9.80
  -2  -2 -11  161.57    9.06
   2  -2  12    2.68    0.44
   2  -2  12    2.33    0.71
   2  -2  12    2.90    0.93
  -2  -2 -12    2.90    0.92
  -2   2 -12    3.11    0.83
  -2   2 -12    1.86    0.29
  -2  -2 -12    2.94    0.62
   2  -2  13    6.99    0.95
   2  -2  13    4.98    0.60
   2  -2  13    6.12    1.70
  -2   2 -13    5.53    0.90
  -2   2 -13    5.18    0.68
  -2  -2 -13    5.04    0.84
  -2  -2 -13    6.79    1.25
   2  -2  14   13.38    1.06
   2  -2  14   15.47    1.94
   2  -2  14   17.79    1.52
  -2  -2 -14   15.52    1.95
  -2   2 -14   15.08    1.16
  -2   2 -14   16.00    1.46
  -2  -2 -14   16.88    1.47
   2  -2  15   11.57    1.43
   2  -2  15   11.83    0.96
   2  -2  15   11.54    1.88
  -2  -2 -15    9.32    1.29
  -2   2 -15   12.86    1.36
  -2   2 -15   12.08    1.11
  -2  -2 -15   12.60    1.90
   2  -2  16    0.05    0.87
   2  -2  16   -0.54    0.81
  -2  -2 -16   -0.27    0.86
  -2   2 -16    0.62    0.37
  -2   2 -16    2.14    0.60
  -2   2 -16    0.26    0.46
  -2  -2 -16   -0.17    0.54
   2  -2  17   64.19    4.39
   2  -2  17   59.72    5.08
  -2  -2 -17   59.56    3.33
  -2   2 -17   58.61    4.90
  -2   2 -17   51.53    3.25
  -2  -2 -17   55.54    5.11
  -2  -2 -17   61.09    3.89
  -2   2 -17   54.44    3.21
   2  -2  18   58.71    4.26
   2  -2  18   51.66    4.76
  -2  -2 -18   51.21    2.99
  -2   2 -18   46.64    4.61
  -2   2 -18   45.45    3.08
  -2  -2 -18   49.78    3.58
  -2   2 -18   48.65    2.93
  -2  -2 -18   48.19    4.65
   2  -2  19  202.45   13.77
   2  -2  19  200.52   15.18
  -2  -2 -19  185.20   14.42
  -2   2 -19  182.25   11.37
  -2   2 -19  217.92   12.70
  -2   2 -19  183.59   11.56
  -2  -2 -19  198.41   12.89
  -2   2 -19  173.28   14.26
  -2  -2 -19  200.86   11.92
   2  -2  20   57.23    4.16
   2  -2  20   42.93    4.68
  -2   2 -20   43.43    2.85
  -2  -2 -20   47.63    3.30
  -2  -2 -20   49.39    3.74
  -2  -2 -20   41.48    4.62
  -2   2 -20   46.34    2.55
   2  -2  21   40.77    3.32
   2  -2  21   32.78    5.07
  -2  -2 -21   35.82    3.07
  -2  -2 -21   31.11    4.17
  -2  -2 -21   39.11    2.48
  -2   2 -21   34.06    2.41
   2  -2  22    4.13    1.30
   2  -2  22    2.82    1.84
  -2  -2 -22    2.77    1.94
  -2  -2 -22    4.31    0.84
  -2   2 -22    3.67    1.12
  -2  -2 -22    6.63    1.24
   2  -2  23   20.72    3.65
   2  -2  23   26.86    2.66
  -2  -2 -23   23.52    3.83
  -2  -2 -23   29.45    2.03
  -2  -2 -23   29.97    2.64
  -2   2 -23   22.06    1.94
   2  -2  24   40.15    3.27
  -2  -2 -24   35.84    2.49
  -2   2 -24   35.10    2.43
  -2  -2 -24   35.82    3.27
   2  -2  25   87.62    6.10
  -2   2 -25   80.55    5.08
  -2  -2 -25   84.93    7.23
   2  -2  26    1.94    1.01
  -2   2 -26    2.28    0.68
  -2  -2 -26    5.31    1.25
   2  -2  27    3.47    1.00
  -2  -2 -27    3.08    1.69
   2  -2  28   -0.08    0.45
  -2  -2 -28    0.08    0.51
   2  -2  29    1.38    1.07
  -2  -2 -29    2.41    0.95
   2  -2  30   -0.24    0.51
  -2  -2 -30   -0.06    0.56
  -2  -2 -31    0.19    0.50
  -2  -2 -32    0.32    0.55
  -2  -3  30    0.81    0.65
   2   3 -29    2.49    0.58
  -2  -3  29    9.27    1.04
   2   3 -28    0.09    0.34
  -2  -3  28    0.56    0.57
   2   3 -27    6.37    0.92
  -2  -3  27    7.66    1.41
   2   3 -26    0.48    0.49
  -2  -3  26    1.20    0.93
   2   3 -25    9.97    1.59
  -2  -3  25   13.49    1.71
   2   3 -24    2.22    0.73
   2  -3 -24    2.72    1.42
   2   3 -23    5.30    0.95
   2  -3 -23    3.10    2.21
   2   3 -22    3.46    0.86
   2  -3 -22    1.82    1.83
   2   3 -21    3.16    1.97
   2  -3 -21    2.13    1.37
   2   3 -21    5.13    1.17
  -2  -3  21    2.15    2.03
   2   3 -20   -0.15    0.99
   2   3 -20   -0.04    0.60
   2  -3 -20    0.27    0.71
  -2  -3  20    1.13    1.37
   2   3 -19   21.88    3.87
   2   3 -19   29.89    2.65
  -2  -3  19   31.53    3.83
  -2  -3  19   31.57    1.92
   2   3 -18    1.72    1.22
   2   3 -18    0.55    0.75
  -2  -3  18    0.84    0.47
  -2  -3  18   -0.63    1.23
   2   3 -17    3.17    1.24
   2   3 -17    3.04    1.84
  -2  -3  17    5.35    0.80
  -2  -3  17    2.93    1.80
   2   3 -16    2.57    1.03
   2   3 -16    3.31    1.53
  -2  -3  16    1.55    0.87
  -2  -3  16    1.53    1.34
   2   3 -15  100.81    7.09
   2   3 -15   95.66    8.30
  -2  -3  15  101.48    5.74
  -2  -3  15   99.84    7.78
   2   3 -14    6.75    1.86
   2   3 -14   12.52    2.64
  -2  -3  14   11.51    1.19
  -2  -3  14   12.06    2.04
   2   3 -13  154.15   12.57
  -2  -3  13  165.15    9.72
  -2  -3  13  150.13   11.16
   2   3 -12    0.86    1.19
  -2  -3  12    0.63    0.92
  -2  -3  12    0.77    0.56
   2   3 -11   38.32    4.14
  -2  -3  11   34.46    2.39
  -2  -3  11   32.92    3.06
   2   3 -10   23.95    4.11
  -2  -3  10   23.42    1.82
  -2  -3  10   24.00    2.37
   2   3  -9   45.01    4.92
  -2  -3   9   56.62    3.48
  -2  -3   9   48.80    3.74
   2   3  -8    0.00    1.01
  -2  -3   8    0.27    0.63
  -2  -3   8    0.54    0.53
   2   3  -7    0.55    0.76
  -2  -3   7    0.21    0.41
  -2  -3   7   -0.29    0.39
   2   3  -6    2.34    1.40
  -2  -3   6    1.24    0.68
  -2  -3   6    1.56    0.66
   2  -3  -5   19.47    1.15
   2   3  -5   22.06    3.17
  -2  -3   5   16.75    1.99
  -2  -3   5   21.26    1.76
   2  -3  -4   -0.02    0.66
   2   3  -4   -0.23    1.16
   2  -3  -4    0.56    0.36
  -2  -3   4    1.07    0.63
  -2  -3   4    1.40    0.58
   2  -3  -3  145.19    7.47
   2  -3  -3  141.03    8.81
   2   3  -3  140.79   12.73
  -2  -3   3  145.07    8.59
  -2  -3   3  151.23    9.12
   2   3  -2    8.98    2.18
   2  -3  -2    8.72    0.89
   2  -3  -2    8.12    1.32
  -2  -3   2    8.14    0.98
  -2  -3   2    8.55    1.16
   2  -3  -1  179.85    9.61
   2  -3  -1  178.24   10.82
  -2  -3   1  173.23    9.64
  -2  -3   1  178.93   10.62
   2  -3   0   22.88    1.39
   2  -3   0   23.57    2.11
   2  -3   0   20.03    1.30
  -2  -3   0   21.78    1.69
   2  -3   1  318.99   21.02
   2  -3   1  280.68   18.07
   2  -3   1  321.28   18.93
  -2  -3  -1  289.37   18.51
   2  -3   2    5.62    0.93
   2  -3   2    2.14    0.80
   2  -3   2    7.45    0.91
  -2  -3  -2    6.11    0.87
   2  -3   3  182.83    9.95
   2  -3   3  169.10   10.15
   2  -3   3  182.30   11.25
  -2  -3  -3  187.33   10.80
  -2  -3  -3  166.14    9.96
   2  -3   4    1.26    0.45
   2  -3   4    0.29    0.81
   2  -3   4    0.57    0.43
  -2  -3  -4    0.93    0.66
  -2  -3  -4    0.99    0.52
   2  -3   5   26.37    1.75
   2  -3   5   25.60    2.12
   2  -3   5   27.75    1.68
  -2  -3  -5   23.90    1.72
  -2  -3  -5   25.52    2.19
   2  -3   6   23.75    1.66
   2  -3   6   20.62    2.00
   2  -3   6   22.86    1.51
  -2  -3  -6   18.58    1.90
  -2  -3  -6   22.61    1.66
   2  -3   7    7.29    1.25
   2  -3   7    6.69    0.84
   2  -3   7    6.75    0.87
  -2  -3  -7    7.74    0.98
  -2  -3  -7    6.10    0.87
   2  -3   8    2.19    0.70
   2  -3   8    2.34    0.95
   2  -3   8    2.80    0.63
  -2  -3  -8    3.09    0.59
  -2  -3  -8    1.53    0.68
  -2  -3  -8    2.61    0.73
   2  -3   9    1.03    0.77
   2  -3   9    0.80    0.82
   2  -3   9    0.74    0.51
  -2  -3  -9    1.11    0.48
  -2  -3  -9    1.35    0.87
  -2  -3  -9    0.66    0.63
   2  -3  10   15.17    1.82
   2  -3  10   11.87    1.22
   2  -3  10   12.47    1.35
  -2  -3 -10   11.16    1.94
  -2  -3 -10   13.86    1.36
   2  -3  11   26.59    2.64
   2  -3  11   21.95    1.97
   2  -3  11   24.36    1.67
  -2  -3 -11   22.46    2.69
  -2  -3 -11   24.75    2.02
   2  -3  12   22.63    2.24
   2  -3  12   27.03    2.88
   2  -3  12   30.49    1.95
  -2  -3 -12   24.90    2.07
  -2  -3 -12   23.95    2.94
   2  -3  13  173.39   12.72
   2  -3  13  169.72   10.04
   2  -3  13  188.45   12.04
  -2  -3 -13  169.32   13.06
  -2  -3 -13  186.26   11.79
   2  -3  14   13.20    1.94
   2  -3  14   19.48    1.84
   2  -3  14   14.21    2.43
  -2  -3 -14   19.12    2.68
  -2  -3 -14   15.49    1.86
   2  -3  15   82.82    6.87
   2  -3  15   88.78    6.11
   2  -3  15   90.73    5.12
  -2  -3 -15   79.85    7.27
  -2  -3 -15   85.10    5.79
   2  -3  16   21.52    2.19
   2  -3  16   14.83    2.73
   2  -3  16   16.00    1.49
  -2  -3 -16   19.05    2.16
  -2  -3 -16   16.67    3.05
   2  -3  17   27.52    3.46
   2  -3  17   30.28    2.74
   2  -3  17   27.58    1.64
  -2  -3 -17   28.49    3.99
  -2  -3 -17   27.28    2.85
   2  -3  18    3.89    1.89
   2  -3  18    7.55    1.90
  -2  -3 -18    6.48    1.48
  -2  -3 -18    4.07    2.27
   2  -3  19   30.41    4.07
   2  -3  19   36.96    3.38
  -2  -3 -19   42.04    3.69
  -2  -3 -19   30.63    4.92
   2  -3  20    6.91    2.29
   2  -3  20    9.21    1.64
  -2  -3 -20   11.47    1.91
  -2  -3 -20    7.92    3.05
  -2   3 -20   10.51    1.06
   2  -3  21   10.83    1.74
  -2  -3 -21   11.82    1.94
  -2   3 -21    9.38    1.09
   2  -3  22    1.36    0.77
  -2   3 -22    0.48    0.58
  -2  -3 -22    0.08    0.97
   2  -3  23    0.70    0.99
  -2  -3 -23    3.86    1.19
   2  -3  24    4.85    1.25
  -2  -3 -24    6.06    1.53
   2  -3  25   15.67    1.96
  -2  -3 -25   19.99    2.84
   2  -3  26    0.47    0.86
  -2  -3 -26    0.24    0.77
   2  -3  27    9.80    1.53
  -2  -3 -27    9.84    1.63
   2  -3  28    2.46    0.91
  -2  -3 -28    2.44    0.98
   2  -3  29    8.94    1.24
  -2  -3 -29   12.83    1.38
  -2  -4  27    0.12    0.47
  -2  -4  26   -0.14    0.62
  -2  -4  25   -0.03    0.53
  -2  -4  24    0.99    1.27
  -2  -4  23   14.92    2.20
  -2  -4  22    2.45    1.36
  -2  -4  21   17.80    2.75
  -2  -4  20    1.04    0.42
  -2  -4  20    1.95    1.05
  -2  -4  19    0.25    0.86
  -2  -4  19    0.35    0.34
  -2  -4  18    0.38    1.12
  -2  -4  18    1.67    0.48
   2   4 -17   10.00    1.36
  -2  -4  17   15.92    1.29
  -2  -4  17   13.20    2.12
   2   4 -16   -0.08    0.50
  -2  -4  16    0.20    0.83
  -2  -4  16    0.72    0.47
   2   4 -15    3.02    1.66
  -2  -4  15   11.71    2.76
  -2  -4  15    9.78    1.18
   2   4 -14    0.38    0.68
  -2  -4  14    0.88    0.68
  -2  -4  14    0.10    1.39
   2   4 -13   15.23    2.19
  -2  -4  13   24.06    2.02
  -2  -4  13   14.93    3.08
   2   4 -12    0.33    1.13
  -2  -4  12    0.37    0.70
  -2  -4  12    1.63    1.17
   2   4 -11   12.98    2.24
  -2  -4  11   14.99    3.54
  -2  -4  11   19.68    1.98
  -2  -4  10   11.32    1.69
  -2  -4  10    9.48    2.22
  -2  -4   9    6.86    2.77
  -2  -4   9   10.78    1.58
  -2  -4   9    9.37    1.31
  -2  -4   8    7.69    1.60
  -2  -4   8   10.82    1.54
   2   4  -7   22.74    4.79
  -2  -4   7   35.38    2.97
   2   4  -6    4.47    2.92
  -2  -4   6    9.74    1.48
   2  -4  -5   37.83    2.00
   2   4  -5   35.88    5.22
  -2  -4   5   40.12    3.06
   2   4  -4    5.71    3.02
   2  -4  -4    9.64    0.86
  -2  -4   4    8.46    1.58
   2   4  -3    9.10    3.48
   2  -4  -3   11.19    0.96
  -2  -4   3   11.49    1.69
   2   4  -2    0.63    1.78
   2  -4  -2    0.78    0.43
  -2  -4   2    0.38    0.74
   2   4  -1    0.47    2.16
   2  -4  -1    0.14    0.56
  -2  -4   1    0.87    0.66
   2   4   0   -0.49    2.03
   2  -4   0    1.08    0.63
  -2  -4   0    0.82    0.73
   2   4   1    3.43    3.47
   2  -4   1    7.63    0.98
  -2  -4  -1    8.62    1.65
   2   4   2    2.63    2.85
   2  -4   2    2.92    0.71
  -2  -4  -2    2.65    0.90
   2  -4   3    3.70    0.76
  -2  -4  -3    4.02    0.99
   2  -4   4    8.19    1.18
   2  -4   4    2.95    1.70
   2  -4   4   11.81    1.18
  -2  -4  -4   10.81    1.41
   2  -4   5   80.16    6.16
   2  -4   5   90.41    5.25
   2  -4   5   86.07    5.55
  -2  -4  -5   82.76    5.18
   2  -4   6   15.54    1.87
   2  -4   6   19.14    1.75
   2  -4   6   17.28    2.47
  -2  -4  -6   22.38    1.78
   2  -4   7   18.26    2.03
   2  -4   7   16.73    2.56
   2  -4   7   17.59    1.62
  -2  -4  -7   18.30    1.68
   2  -4   8    7.58    2.53
   2  -4   8    6.88    1.38
   2  -4   8    9.19    1.10
  -2  -4  -8    7.99    1.02
   2  -4   9    2.45    2.35
   2  -4   9    6.49    1.00
   2  -4   9    5.94    1.26
  -2  -4  -9    5.98    0.90
  -2  -4  -9    5.89    0.86
   2  -4  10    0.60    1.30
   2  -4  10    0.38    0.92
   2  -4  10    2.56    0.75
  -2  -4 -10    1.36    1.02
   2  -4  11   91.29    6.35
   2  -4  11   81.97    7.19
   2  -4  11   91.18    5.46
  -2  -4 -11   75.89    6.66
   2  -4  12    1.50    2.06
   2  -4  12    4.20    0.86
   2  -4  12    2.20    1.22
  -2  -4 -12    2.12    1.18
   2  -4  13   10.90    1.65
   2  -4  13    4.91    2.11
   2  -4  13    7.96    1.20
  -2  -4 -13    6.00    1.60
   2  -4  14    0.58    1.27
   2  -4  14    0.74    0.58
   2  -4  14    0.37    0.83
  -2  -4 -14    0.87    0.86
   2  -4  15   24.97    2.69
   2  -4  15   29.48    2.13
  -2  -4 -15   16.90    2.66
   2  -4  16    0.42    0.75
   2  -4  16    0.25    0.49
  -2  -4 -16    0.23    0.85
   2  -4  17    0.03    0.71
  -2  -4 -17    0.23    0.76
   2  -4  18    8.48    1.61
  -2  -4 -18    6.63    1.80
   2  -4  19    1.70    1.03
  -2  -4 -19    0.65    1.10
   2  -4  20    1.61    1.16
  -2  -4 -20    1.37    1.81
  -2   4 -20    2.38    0.67
   2  -4  21   14.44    2.12
  -2  -4 -21    5.91    2.27
  -2   4 -21   12.22    1.17
   2  -4  22    1.79    1.12
  -2  -4 -22    0.77    1.23
  -2   4 -22    1.75    0.54
   2  -4  23    9.65    1.76
  -2  -4 -23    6.08    1.77
   2  -4  24    0.69    1.01
  -2  -4 -24    1.70    0.89
   2  -4  25    1.07    0.80
   2  -4  26    2.34    0.76
  -2  -5  19    0.22    0.27
  -2  -5  19    0.21    0.84
  -2  -5  18   -1.55    1.69
  -2  -5  18    6.52    0.74
  -2  -5  17    0.23    0.96
  -2  -5  17    0.13    0.34
  -2  -5  16    3.42    0.70
  -2  -5  15   -0.10    0.37
  -2  -5  14    0.90    0.62
  -2  -5  13    4.05    0.94
  -2  -5  12    3.91    1.00
  -2  -5  11    2.47    0.91
  -2  -5  10   13.83    2.10
  -2  -5   9    1.21    0.81
  -2  -5   8    1.37    0.86
  -2  -5   7    0.90    0.83
  -2  -5   6   10.31    1.68
  -2  -5   5    0.36    0.75
   2  -5  -4    2.20    0.48
  -2  -5   4    4.06    1.13
   2  -5  -3    0.76    0.37
  -2  -5   3    0.67    0.78
   2  -5  -2    6.11    0.76
  -2  -5   2    7.58    1.41
   2  -5  -1    3.03    0.85
  -2  -5   1    3.09    1.06
   2  -5   0   23.62    1.69
  -2  -5   0   20.28    2.18
   2  -5   1    4.42    0.81
  -2  -5  -1    5.12    1.12
   2  -5   2    2.95    0.73
  -2  -5  -2    3.29    0.96
   2  -5   3    4.98    0.85
  -2  -5  -3    4.03    1.04
   2  -5   4    7.14    0.95
  -2  -5  -4    5.38    1.12
   2  -5   5    0.01    0.40
  -2  -5  -5   -0.37    0.61
   2  -5   6   18.40    1.50
  -2  -5  -6   16.46    1.88
   2  -5   7    1.75    0.70
  -2  -5  -7    1.65    0.64
   2  -5   8   -0.09    0.43
   2  -5   9    0.60    0.58
   2  -5  10   17.23    1.71
   2  -5  10   13.04    3.06
   2  -5  11   -0.05    0.38
   2  -5  11    0.08    0.60
   2  -5  12    0.24    0.54
   2  -5  12    1.87    0.91
   2  -5  13    0.91    1.34
   2  -5  14   -0.85    1.04
   2  -5  15    1.01    1.09
   2  -5  16    0.47    1.32
   2  -5  17   -0.38    0.82
  -2   5 -17    0.38    0.39
   2  -5  18    3.07    1.09
  -2   5 -18    1.06    0.58
   2  -5  19    0.61    0.79
  -2   5 -19    0.45    0.43
  -2  -6  12    0.45    0.34
  -2  -6  11    0.40    0.50
  -2  -6  10   -0.14    0.35
  -2  -6   9    1.05    0.57
  -2  -6   8    0.17    0.41
  -2  -6   7    1.14    0.80
  -2  -6   6   -0.13    0.57
  -2  -6   5   -0.10    0.64
  -2  -6   4    0.25    0.52
  -2  -6   3   -0.86    0.85
  -2  -6   2    0.12    0.46
  -2  -6   1    1.47    0.68
  -2  -6   0    1.05    0.58
  -2  -6  -1    1.45    0.62
  -2  -6  -2    1.04    0.63
  -2   6 -10    0.49    0.32
  -2   6 -11    0.08    0.25
   3   0 -34    0.12    0.25
   3   0 -34   -0.11    0.27
   3   0 -33   41.29    2.86
   3   0 -33   47.78    3.04
   3   0 -32   -0.13    0.42
   3   0 -32    0.18    0.38
   3   0 -31   23.78    1.87
   3   0 -31   20.56    1.99
   3   0 -30    0.44    0.63
   3   0 -30    0.35    0.58
   3   0 -29   21.06    2.19
   3   0 -29   24.09    2.11
   3   0 -28    0.33    0.68
   3   0 -28    0.47    0.62
   3   0 -27   64.06    5.48
   3   0 -27   66.66    4.75
   3   0 -26    0.25    0.72
   3   0 -26    0.01    1.09
   3   0 -26    0.77    0.68
   3   0 -25   -0.15    0.68
   3   0 -25    0.23    0.91
   3   0 -25    0.53    0.63
   3   0 -24   -0.13    0.63
   3   0 -24   -0.71    0.53
   3   0 -24    0.53    0.73
  -3   0  24    0.46    0.68
   3   0 -23   65.87    4.44
   3   0 -23   64.30    5.52
   3   0 -23   70.74    4.97
  -3   0  23   51.09    4.83
   3   0 -22    0.14    0.43
   3   0 -22    0.05    0.64
   3   0 -22   -0.45    0.50
  -3   0  22    0.38    0.72
   3   0 -21  113.88    7.30
   3   0 -21   85.20    5.97
   3   0 -21  115.98    8.46
  -3   0  21  107.47    7.56
   3   0 -20   -0.48    0.59
   3   0 -20   -0.81    0.67
   3   0 -20   -0.06    0.86
  -3   0  20   -0.48    0.76
   3   0 -19  209.29   13.14
   3   0 -19  228.08   16.11
   3   0 -19  205.20   13.27
  -3   0  19  199.44   14.64
   3   0 -18    0.27    0.65
   3   0 -18    0.54    0.56
   3   0 -18    0.64    0.88
  -3   0  18    0.96    0.70
   3   0 -17  319.72   21.58
   3   0 -17  317.63   21.39
   3   0 -17  324.57   23.49
  -3   0  17  324.45   22.66
   3   0 -16   -0.11    0.38
   3   0 -16   -0.20    0.59
   3   0 -16    0.34    0.48
  -3   0  16   -0.59    0.64
   3   0 -15  248.55   16.87
   3   0 -15  225.70   14.14
   3   0 -15  231.72   13.99
  -3   0  15  253.53   16.41
   3   0 -14   -0.39    0.61
   3   0 -14   -0.33    0.49
   3   0 -14   -0.34    0.39
  -3   0  14   -0.26    0.71
   3   0 -13   24.72    1.87
   3   0 -13   29.61    2.58
   3   0 -13   27.64    1.78
  -3   0  13   31.15    2.13
   3   0 -12   -0.34    0.65
  -3   0  12   -0.15    0.46
   3   0 -11   22.44    2.18
  -3   0  11   22.67    1.68
   3   0 -10    0.10    0.60
  -3   0  10    0.33    0.43
   3   0  -9    2.64    0.83
  -3   0   9    0.98    0.60
   3   0  -8    0.23    0.49
  -3   0   8   -0.44    0.39
   3   0  -7  664.50   49.83
  -3   0   7  674.38   49.75
   3   0  -6   -0.06    0.39
  -3   0   6    0.17    0.34
   3   0  -5  802.09   63.47
  -3   0   5  891.55   69.15
   3   0  -4   -0.03    0.36
  -3   0   4    0.18    0.34
   3   0  -3  680.29   50.70
  -3   0   3  724.44   52.81
   3   0  -2    0.24    0.40
  -3   0   2    0.49    0.38
  -3   0   1 1816.73  172.98
   3   0   0   -0.17    0.38
   3   0   1  508.59   34.46
   3   0   2    0.05    0.27
  -3   0  -2    0.05    0.15
   3   0   3   50.13    2.49
  -3   0  -3   47.16    2.06
   3   0   4   -0.03    0.25
  -3   0  -4    0.14    0.22
   3   0   5  134.65    6.91
  -3   0  -5  126.74    6.22
   3   0   6    0.43    0.32
  -3   0  -6    0.55    0.29
   3   0   7  604.30   42.22
  -3   0  -7  591.89   41.17
   3   0   8    0.50    0.42
  -3   0  -8    0.08    0.31
   3   0   9  700.79   51.94
  -3   0  -9  726.83   54.56
   3   0  10    2.41    0.66
  -3   0 -10    0.53    0.55
   3   0  11  943.75   77.32
  -3   0 -11 1008.83   82.45
  -3   0 -11  907.89   71.44
   3   0  12    0.27    0.38
  -3   0 -12    0.26    0.27
  -3   0 -12    0.13    0.28
  -3   0 -12    0.11    0.46
   3   0  13  508.98   37.49
  -3   0 -13  573.98   41.61
  -3   0 -13  522.09   35.88
  -3   0 -13  532.36   36.16
   3   0  14    0.73    0.43
   3   0  14    0.41    0.46
  -3   0 -14    0.24    0.37
  -3   0 -14    0.08    0.57
  -3   0 -14   -0.16    0.43
  -3   0 -14    0.36    0.34
   3   0  15  106.77    6.39
   3   0  15   85.70    5.06
  -3   0 -15  108.95    5.77
  -3   0 -15  112.03    5.93
  -3   0 -15  116.43    7.21
  -3   0 -15   91.66    5.50
   3   0  16    0.32    0.67
   3   0  16    0.12    0.49
  -3   0 -16    0.45    0.65
  -3   0 -16    0.28    0.43
  -3   0 -16    0.46    0.57
   3   0  17   72.55    5.54
  -3   0 -17   87.63    4.96
  -3   0 -17   83.06    4.82
  -3   0 -17   86.62    6.11
   3   0  18   -0.11    0.71
  -3   0 -18    0.41    0.67
  -3   0 -18    0.12    0.46
  -3   0 -18    0.17    0.43
   3   0  19    7.55    1.63
  -3   0 -19   13.30    1.41
  -3   0 -19   10.49    1.35
  -3   0 -19   18.30    2.59
  -3   0 -20    0.27    0.55
  -3   0 -20    0.21    0.87
  -3   0 -20    0.25    0.55
  -3   0 -21  128.98    8.09
  -3   0 -21  124.01    9.61
  -3   0 -21  131.62    8.25
  -3   0 -22    0.10    0.81
  -3   0 -22   -0.18    0.53
  -3   0 -22   -0.06    0.55
  -3   0 -23  101.54    6.44
  -3   0 -23  100.48    6.53
  -3   0 -23   87.88    7.66
  -3   0 -24   -0.02    0.52
  -3   0 -24    0.41    0.84
  -3   0 -24   -0.02    0.52
  -3   0 -25  123.40    7.94
  -3   0 -25  130.55    8.39
  -3   0 -26   -0.45    0.60
  -3   0 -27  169.85   10.83
  -3   0 -28   -0.02    0.39
  -3   0 -29   40.55    2.77
  -3   0 -30   -0.06    0.38
  -3   0 -31    2.21    0.66
  -3   0 -32   -0.05    0.29
   3  -1 -33   -0.02    0.33
   3  -1 -33    0.32    0.51
   3   1 -33    0.13    0.45
   3   1 -33    0.17    0.31
   3  -1 -32    1.75    1.04
   3  -1 -32    1.87    0.73
   3   1 -32    3.57    0.68
   3   1 -32    3.69    0.67
   3   1 -31    2.98    0.66
   3  -1 -31    1.23    1.01
   3  -1 -31    1.42    0.78
   3   1 -31    2.32    0.71
   3  -1 -30    1.09    0.79
   3  -1 -30    1.27    1.14
   3   1 -30    2.16    0.69
   3   1 -30    2.39    0.71
   3  -1 -29   10.85    1.49
   3  -1 -29   12.94    1.66
   3   1 -29    9.89    1.40
   3   1 -29    9.70    1.36
   3  -1 -28   35.64    3.08
   3  -1 -28   40.37    3.24
   3   1 -28   38.28    2.93
   3   1 -28   40.53    3.16
   3  -1 -27   32.64    2.75
   3  -1 -27   37.97    3.09
   3   1 -27   36.61    2.78
   3   1 -27   36.43    2.89
   3   1 -26    3.64    0.95
   3  -1 -26    2.83    1.49
   3  -1 -26    2.12    0.95
   3   1 -26    2.56    1.03
   3  -1 -25   35.57    3.36
   3  -1 -25   25.97    4.29
   3  -1 -25   39.46    3.25
   3   1 -25   32.60    4.04
   3   1 -25   38.56    3.07
   3   1 -25   39.46    3.29
  -3  -1  25   28.68    3.80
   3  -1 -24    5.17    1.66
   3  -1 -24    5.48    1.34
   3  -1 -24    4.34    1.41
   3   1 -24    4.38    1.38
   3   1 -24    6.22    1.73
   3   1 -24    5.33    1.27
  -3  -1  24    2.65    1.66
   3  -1 -23   68.18    4.49
   3  -1 -23   56.25    5.28
   3  -1 -23   70.26    4.99
   3   1 -23   66.26    4.97
   3   1 -23   69.64    5.59
   3   1 -23   66.07    5.84
  -3  -1  23   54.19    6.14
   3  -1 -22   91.26    6.55
   3  -1 -22   79.77    6.95
   3  -1 -22   88.01    6.18
   3   1 -22   88.24    6.20
   3   1 -22   88.89    7.48
   3   1 -22   82.91    5.87
  -3  -1  22   83.11    6.72
   3  -1 -21   68.84    4.75
   3  -1 -21   63.30    4.30
   3  -1 -21   63.91    6.41
   3   1 -21   69.82    4.82
   3   1 -21   66.06    5.39
   3   1 -21   60.38    5.87
  -3  -1  21   64.79    5.27
   3  -1 -20    9.14    1.85
   3  -1 -20    9.97    1.47
   3  -1 -20   10.68    1.33
   3   1 -20    7.37    2.08
   3   1 -20    7.62    1.45
   3   1 -20   10.01    1.44
  -3  -1  20    8.21    1.76
   3   1 -19   41.25    3.03
   3  -1 -19   40.10    2.81
   3  -1 -19   41.83    3.71
   3  -1 -19   40.59    3.08
   3   1 -19   45.12    4.03
   3   1 -19   40.13    3.05
  -3   1  19   36.13    2.80
  -3  -1  19   42.58    3.67
   3  -1 -18    0.89    0.73
   3  -1 -18    1.88    0.87
   3  -1 -18    0.60    0.58
   3   1 -18    1.18    0.68
   3   1 -18    0.24    0.65
   3   1 -18    0.81    1.02
  -3   1  18    0.40    0.61
  -3  -1  18    1.01    0.90
   3  -1 -17    0.51    0.49
   3  -1 -17    0.71    0.67
   3  -1 -17    0.49    0.73
   3   1 -17    0.05    0.62
   3   1 -17   -0.35    0.91
   3   1 -17    0.98    0.58
  -3   1  17    0.80    0.71
  -3  -1  17    0.00    0.77
   3  -1 -16   11.59    1.19
   3  -1 -16   10.93    1.72
   3  -1 -16   14.23    1.49
   3   1 -16    9.22    1.35
   3   1 -16   11.27    2.12
   3   1 -16   13.04    1.39
  -3   1  16   15.26    1.39
  -3  -1  16   12.30    1.82
   3   1 -15  116.33    7.19
   3   1 -15  105.77    7.76
   3   1 -15  104.90    6.26
   3  -1 -15  103.09    5.89
   3  -1 -15  116.89    7.58
   3  -1 -15  120.05    7.08
  -3   1  15  119.26    7.51
  -3  -1  15  123.11    8.03
   3   1 -14    2.12    1.25
   3   1 -14    1.52    0.71
   3  -1 -14    3.63    1.17
   3  -1 -14    1.42    0.72
   3  -1 -14    2.32    0.74
   3   1 -14    2.88    0.93
  -3  -1  14    2.59    0.98
  -3   1  14    2.53    0.72
   3   1 -13  183.05   11.22
   3   1 -13  229.84   15.48
   3  -1 -13  214.70   13.79
   3  -1 -13  174.55   10.52
   3  -1 -13  217.51   13.10
  -3  -1  13  226.26   14.48
  -3   1  13  213.42   12.67
   3   1 -12  241.53   17.10
   3  -1 -12  217.95   14.35
   3  -1 -12  232.54   14.69
  -3  -1  12  255.17   16.58
  -3   1  12  245.95   15.00
   3   1 -11  122.50    8.56
   3  -1 -11  107.91    6.71
  -3  -1  11  123.95    7.71
  -3   1  11  120.67    6.77
   3   1 -10  105.72    7.35
   3  -1 -10   92.44    6.19
  -3  -1  10  104.22    6.47
  -3   1  10   96.70    5.38
   3   1  -9  733.70   58.95
   3  -1  -9  647.55   49.76
  -3  -1   9  753.18   57.92
  -3   1   9  711.68   53.41
   3  -1  -8  110.18    6.18
   3   1  -8  112.55    7.76
  -3  -1   8  133.34    7.89
  -3   1   8  120.08    6.61
   3   1  -7  645.42   50.07
   3  -1  -7  554.42   40.67
  -3  -1   7  701.72   51.78
  -3   1   7  654.64   47.14
   3   1  -6   27.90    2.65
   3  -1  -6   24.06    1.61
  -3   1   6   29.05    1.83
  -3  -1   6   28.24    1.97
   3   1  -5  180.02   11.37
   3  -1  -5  144.65    7.73
  -3   1   5  174.77    9.35
  -3  -1   5  172.84    9.99
   3  -1  -4   54.72    2.57
   3   1  -4   70.00    4.75
  -3   1   4   66.54    3.32
  -3  -1   4   70.01    3.85
   3  -1  -3   39.50    2.38
   3  -1  -3   31.17    1.36
  -3  -1   3   39.07    2.22
   3  -1  -2   94.56    4.84
   3  -1  -2   73.30    2.82
  -3  -1   2   86.16    4.43
   3  -1  -1    9.75    0.95
  -3  -1   1   10.00    0.89
   3  -1   0  108.99    5.54
  -3  -1   0   94.02    5.39
   3  -1   1  508.25   33.12
  -3  -1  -1  428.06   28.98
   3  -1   2    5.30    0.70
  -3  -1  -2    6.59    0.63
  -3  -1  -2    4.74    0.62
   3  -1   3  275.03   15.74
  -3  -1  -3  216.58   12.92
  -3   1  -3  245.34   12.25
  -3  -1  -3  269.54   15.31
   3  -1   4  294.69   17.36
  -3   1  -4  271.46   14.25
  -3  -1  -4  262.95   15.40
  -3  -1  -4  279.92   16.51
   3  -1   5  764.08   56.81
  -3   1  -5  740.71   51.77
  -3  -1  -5  749.52   55.77
  -3  -1  -5  678.83   49.94
   3  -1   6  575.18   40.17
  -3  -1  -6  570.04   39.86
  -3   1  -6  570.82   37.22
  -3  -1  -6  510.32   34.91
   3  -1   7  236.46   14.15
  -3  -1  -7  226.08   12.62
  -3   1  -7  257.37   14.05
  -3  -1  -7  238.88   14.30
   3   1   8    1.82    0.53
   3  -1   8    2.52    0.64
  -3  -1  -8    2.41    0.63
  -3   1  -8    1.47    0.32
   3   1   9  121.29    7.08
   3  -1   9  167.78    9.51
  -3  -1  -9  163.64    9.35
  -3   1  -9  156.61    8.00
   3   1  10   14.96    1.24
   3  -1  10   18.75    1.15
   3  -1  10   17.08    1.54
  -3  -1 -10   18.63    1.54
  -3   1 -10   15.73    0.97
  -3   1 -10   16.88    1.33
  -3  -1 -10   17.14    1.01
   3   1  11    8.69    1.08
   3  -1  11   10.32    0.93
   3  -1  11   16.44    1.39
  -3  -1 -11   14.17    1.40
  -3  -1 -11   11.08    0.92
  -3   1 -11   11.64    0.84
  -3   1 -11   12.24    1.01
   3  -1  12   68.50    4.25
   3  -1  12   67.20    3.52
  -3  -1 -12   64.98    3.42
  -3  -1 -12   60.43    2.96
  -3   1 -12   60.04    3.12
  -3   1 -12   65.09    3.03
  -3   1 -12   66.60    3.74
  -3  -1 -12   70.17    4.52
   3  -1  13   22.58    1.61
   3  -1  13   27.43    2.20
  -3  -1 -13   24.55    1.37
  -3   1 -13   23.80    1.68
  -3   1 -13   24.87    1.53
  -3   1 -13   23.87    1.27
  -3  -1 -13   26.32    2.26
  -3   1 -13   19.16    1.37
  -3  -1 -13   24.28    1.60
   3  -1  14    9.69    1.42
   3  -1  14    8.63    1.02
  -3  -1 -14    9.40    1.03
  -3  -1 -14    8.84    1.04
  -3   1 -14    9.58    1.36
  -3   1 -14    7.68    0.70
  -3   1 -14    9.20    0.87
  -3  -1 -14   11.22    1.52
  -3   1 -14    8.18    0.94
   3  -1  15  126.57    8.41
   3  -1  15  129.08    7.42
  -3  -1 -15  131.98    7.53
  -3  -1 -15  130.30    6.95
  -3  -1 -15  131.66    8.95
  -3   1 -15  126.24    7.08
  -3   1 -15  124.27    7.60
  -3   1 -15  118.40    6.84
  -3   1 -15  129.02    6.72
   3  -1  16  199.94   12.08
   3  -1  16  206.33   13.82
  -3  -1 -16  206.83   14.26
  -3  -1 -16  197.28   11.91
  -3  -1 -16  204.11   11.65
  -3   1 -16  199.58   11.48
  -3   1 -16  183.97   10.84
  -3   1 -16  197.74   12.76
  -3   1 -16  187.50   11.20
   3  -1  17  184.69   12.84
   3  -1  17  183.10   11.23
  -3  -1 -17  184.93   13.23
  -3  -1 -17  194.32   11.15
  -3   1 -17  174.98   10.62
  -3   1 -17  181.00   10.62
  -3   1 -17  192.75   10.79
  -3  -1 -17  186.59   11.34
  -3   1 -17  182.39   11.94
   3  -1  18   20.24    2.00
   3  -1  18   28.06    2.69
  -3  -1 -18   26.19    3.03
  -3  -1 -18   22.91    2.11
  -3   1 -18   21.68    2.11
  -3   1 -18   27.11    2.42
  -3  -1 -18   28.47    1.98
  -3   1 -18   24.04    1.99
  -3   1 -18   28.14    1.69
   3  -1  19  371.54   29.31
   3  -1  19  408.49   29.02
  -3   1 -19  421.28   28.78
  -3  -1 -19  417.65   32.62
  -3  -1 -19  419.64   29.39
  -3  -1 -19  440.24   29.73
  -3   1 -19  421.06   33.76
  -3   1 -19  417.69   27.97
  -3   1 -19  396.43   27.72
   3  -1  20   15.65    1.88
   3  -1  20   13.80    3.01
  -3   1 -20   16.88    1.59
  -3  -1 -20   15.04    1.85
  -3   1 -20   15.41    2.15
  -3  -1 -20   16.40    2.56
  -3  -1 -20   17.23    1.62
  -3   1 -20   14.81    2.33
   3  -1  21   59.34    5.72
   3  -1  21   75.47    5.15
  -3  -1 -21   79.14    4.84
  -3   1 -21   70.15    5.94
  -3   1 -21   75.95    4.77
  -3  -1 -21   72.40    6.37
  -3  -1 -21   68.08    4.95
  -3   1 -21   68.03    4.55
   3  -1  22   43.17    4.88
   3  -1  22   53.08    4.80
  -3   1 -22   57.05    3.75
  -3   1 -22   47.47    4.59
  -3   1 -22   50.40    3.62
  -3  -1 -22   50.98    3.80
  -3  -1 -22   59.13    3.76
  -3  -1 -22   50.40    5.12
   3  -1  23    1.78    1.01
   3  -1  23    1.06    2.01
  -3  -1 -23    2.18    0.85
  -3  -1 -23    2.74    0.99
  -3   1 -23    2.15    1.39
  -3   1 -23    2.37    0.82
  -3  -1 -23    1.00    1.57
   3  -1  24    0.61    0.93
  -3   1 -24    0.96    0.62
  -3   1 -24    0.86    1.29
  -3  -1 -24    0.93    0.65
  -3  -1 -24    0.92    0.79
  -3  -1 -24    0.46    1.36
   3  -1  25   16.28    1.93
  -3  -1 -25   15.51    2.37
  -3   1 -25   19.33    1.63
  -3  -1 -26    2.70    0.92
  -3   1 -26    2.55    0.75
  -3  -1 -27    3.35    0.91
  -3   1 -27    2.36    0.96
  -3   1 -28    1.43    0.55
  -3  -1 -28    0.58    0.70
  -3  -1 -29   34.58    2.51
  -3   1 -29   23.38    1.87
  -3  -1 -30    2.53    0.76
  -3   1 -30    1.29    0.72
  -3  -1 -31   19.12    1.65
  -3  -1 -32   12.25    1.17
   3   2 -32    6.87    0.75
   3  -2 -31    2.69    0.65
   3  -2 -31    2.10    0.63
  -3  -2  31    5.02    0.97
   3  -2 -30   10.66    1.18
   3   2 -30   19.45    1.53
   3  -2 -30   14.70    1.50
   3   2 -30   12.00    1.28
  -3  -2  30   13.39    1.71
   3   2 -29    8.51    0.93
   3  -2 -29    5.35    0.98
   3  -2 -29    1.27    0.82
   3   2 -29    3.89    0.96
   3   2 -28    9.81    1.22
   3  -2 -28    6.41    1.31
   3  -2 -28    9.12    1.23
   3   2 -28    8.32    1.24
   3  -2 -27    0.26    0.50
   3   2 -27    1.21    0.81
   3   2 -27    0.85    0.63
   3  -2 -27    0.70    0.64
   3   2 -26    2.19    0.81
   3  -2 -26    2.52    1.20
   3  -2 -26    2.18    0.74
   3   2 -26    1.49    1.15
   3  -2 -25    0.11    0.69
   3   2 -25   -0.18    0.46
   3  -2 -25    0.40    0.67
   3   2 -25   -0.24    0.46
   3   2 -24    2.49    1.84
   3   2 -24    3.98    1.10
   3  -2 -24    5.42    1.99
   3  -2 -24    3.11    1.53
   3   2 -24    6.57    1.08
  -3  -2  24    0.38    2.54
   3  -2 -23    0.49    2.05
   3   2 -23    3.05    1.64
   3   2 -23    1.43    1.44
   3  -2 -23    3.38    1.29
   3  -2 -23    1.61    0.96
   3   2 -23    2.62    1.08
  -3  -2  23    2.70    1.57
   3   2 -22   36.90    4.33
   3   2 -22   32.37    3.00
   3  -2 -22   33.40    6.13
   3  -2 -22   37.81    2.95
   3  -2 -22   45.38    4.39
   3   2 -22   38.65    3.34
  -3  -2  22   30.22    4.01
   3  -2 -21   13.10    1.82
   3   2 -21   10.20    1.57
   3   2 -21   10.90    1.73
   3  -2 -21    6.34    2.75
   3  -2 -21   10.35    1.56
   3   2 -21    6.96    2.33
  -3  -2  21    7.47    2.25
   3  -2 -20   67.80    5.15
   3   2 -20   65.33    6.32
   3   2 -20   58.75    4.55
   3  -2 -20   61.05    6.53
   3  -2 -20   66.60    4.53
   3   2 -20   67.79    5.01
  -3  -2  20   66.24    5.91
   3  -2 -19  114.81   10.36
   3   2 -19  141.22    9.17
   3   2 -19  117.57    7.94
   3  -2 -19  126.11    8.63
   3  -2 -19  137.91    8.79
   3   2 -19  139.02   10.78
  -3  -2  19  130.48   11.39
   3  -2 -18   72.79    5.26
   3   2 -18   76.45    5.79
   3   2 -18   98.22    6.55
   3  -2 -18   80.33    7.15
   3  -2 -18   90.99    5.77
   3   2 -18   99.86    7.90
  -3  -2  18   87.78    7.34
   3   2 -17    2.67    0.84
   3   2 -17    3.96    1.31
   3  -2 -17    2.19    1.15
   3  -2 -17    1.62    2.02
   3  -2 -17    4.57    1.00
   3   2 -17    4.47    2.20
  -3  -2  17    8.83    1.52
   3   2 -16   54.45    5.08
   3   2 -16   47.37    3.16
   3  -2 -16   42.33    4.05
   3  -2 -16   53.74    3.58
   3   2 -16   49.45    4.81
  -3  -2  16   55.93    4.57
   3  -2 -15    8.79    1.76
   3   2 -15   14.72    2.06
   3   2 -15   10.10    1.18
   3  -2 -15   14.87    1.45
   3   2 -15   16.55    2.50
  -3  -2  15    9.82    0.88
  -3  -2  15   12.53    2.02
   3   2 -14  101.55    6.89
   3  -2 -14  131.92    7.93
   3   2 -14  155.64   11.18
  -3  -2  14  133.13    9.01
  -3  -2  14  125.63    7.07
   3   2 -13   15.19    2.49
   3  -2 -13    7.07    1.46
   3  -2 -13   13.52    1.31
  -3  -2  13   11.51    1.08
  -3  -2  13   15.20    1.89
   3  -2 -12   58.35    3.71
   3   2 -12   67.85    5.58
  -3  -2  12   61.26    4.48
  -3  -2  12   60.19    3.41
  -3   2  12   60.79    3.44
   3  -2 -11   43.73    2.90
   3   2 -11   49.58    4.59
  -3  -2  11   39.79    3.27
  -3  -2  11   41.42    2.41
  -3   2  11   39.99    2.36
   3   2 -10  168.46   12.20
   3  -2 -10  152.27    9.36
   3  -2 -10  121.07    7.98
  -3  -2  10  167.43   10.43
  -3  -2  10  154.66    8.59
  -3   2  10  153.60    9.03
   3   2  -9   73.14    5.71
   3  -2  -9   53.68    3.12
  -3  -2   9   63.70    3.49
  -3  -2   9   71.13    4.57
  -3   2   9   69.44    4.09
   3  -2  -8   50.13    2.88
   3   2  -8   57.67    4.89
  -3  -2   8   54.23    4.09
  -3  -2   8   54.27    3.10
  -3   2   8   56.80    3.47
   3   2  -7   24.53    3.00
   3  -2  -7   21.82    1.37
  -3  -2   7   25.06    2.00
  -3  -2   7   23.22    1.58
  -3   2   7   22.30    1.48
   3  -2  -6    5.41    0.54
   3   2  -6    6.18    1.68
  -3  -2   6    8.63    1.07
  -3  -2   6    6.66    0.84
  -3   2   6    6.02    0.74
   3   2  -5   74.53    6.04
  -3  -2   5   69.58    4.30
  -3   2   5   71.38    3.82
   3   2  -4  678.01   57.01
   3  -2  -4  675.60   52.29
  -3  -2   4  697.74   52.77
   3  -2  -3  239.27   14.87
  -3  -2   3  244.80   14.78
   3  -2  -2  563.71   40.93
  -3  -2   2  539.65   37.98
   3  -2  -1    6.94    0.97
  -3  -2   1    8.48    0.73
   3  -2   0  157.16    9.12
  -3  -2   0  157.24    8.54
   3  -2   1    8.34    1.07
  -3  -2  -1    9.53    0.64
   3  -2   2   68.95    4.05
  -3  -2  -2   68.79    3.22
   3  -2   3  113.21    6.50
  -3  -2  -3  102.53    4.68
   3  -2   4   16.66    0.87
   3  -2   4   21.92    1.61
  -3  -2  -4   17.41    1.06
  -3  -2  -4   17.63    1.52
   3  -2   5    4.63    0.61
   3  -2   5    3.88    0.42
   3  -2   5    4.09    0.90
  -3  -2  -5    4.21    0.54
  -3  -2  -5    4.07    0.85
   3  -2   6  115.17    6.08
   3  -2   6  105.80    5.19
   3  -2   6  122.38    7.18
  -3  -2  -6  115.73    6.86
  -3  -2  -6  106.61    5.59
   3  -2   7  348.40   21.24
   3  -2   7  409.42   25.98
   3  -2   7  383.12   25.95
  -3  -2  -7  382.61   26.25
  -3  -2  -7  382.36   24.03
  -3  -2  -7  333.57   23.78
   3  -2   8   33.02    1.65
   3  -2   8   34.21    2.47
   3  -2   8   27.32    1.81
  -3  -2  -8   29.20    1.77
  -3  -2  -8   27.95    2.15
  -3  -2  -8   31.36    2.51
   3  -2   9   24.57    2.16
   3  -2   9   17.46    1.19
   3  -2   9   27.31    1.75
  -3  -2  -9   21.65    2.12
  -3  -2  -9   24.49    1.62
  -3  -2  -9   22.09    2.12
   3  -2  10  474.01   32.34
   3  -2  10  453.59   29.78
   3  -2  10  465.19   34.18
  -3  -2 -10  460.30   33.97
  -3  -2 -10  480.42   32.63
  -3  -2 -10  435.68   31.49
   3  -2  11   21.75    2.24
   3  -2  11   22.52    1.33
   3  -2  11   17.52    1.67
  -3  -2 -11   20.33    2.18
  -3  -2 -11   17.59    1.58
  -3  -2 -11   16.80    1.52
   3  -2  12  254.36   16.21
   3  -2  12  253.33   14.84
   3  -2  12  267.82   18.71
  -3  -2 -12  271.00   16.93
  -3  -2 -12  255.68   18.12
   3  -2  13  113.67    6.91
   3  -2  13  109.95    7.81
  -3  -2 -13  108.15    7.68
  -3  -2 -13  113.46    6.84
   3  -2  14  155.86   10.88
   3  -2  14  147.82    9.24
  -3  -2 -14  158.93   11.09
  -3  -2 -14  146.55    8.98
   3  -2  15   84.25    5.32
   3  -2  15   75.35    5.94
  -3  -2 -15   74.19    6.02
  -3  -2 -15   75.39    4.84
   3  -2  16   13.16    1.99
   3  -2  16    9.34    1.56
  -3  -2 -16   10.84    1.34
  -3  -2 -16   10.22    1.93
   3  -2  17    0.74    1.16
   3  -2  17    1.51    0.85
  -3  -2 -17    0.69    1.17
  -3  -2 -17    1.29    0.75
  -3   2 -17    1.49    0.50
   3  -2  18    2.33    1.40
   3  -2  18    2.75    1.10
  -3  -2 -18    4.14    1.00
  -3   2 -18    2.60    0.81
  -3  -2 -18    1.70    1.53
   3  -2  19    9.88    1.67
   3  -2  19    7.32    2.09
  -3  -2 -19    7.75    2.27
  -3  -2 -19    9.65    1.45
  -3   2 -19    8.94    1.25
   3  -2  20    1.45    1.50
   3  -2  20    2.04    1.16
  -3  -2 -20    1.67    0.97
  -3   2 -20    2.34    0.78
  -3  -2 -20    1.54    1.51
   3  -2  21    4.85    1.40
   3  -2  21    2.39    1.83
  -3  -2 -21    2.85    1.88
  -3  -2 -21    6.51    1.39
  -3   2 -21    4.19    0.75
   3  -2  22    9.23    2.99
   3  -2  22   15.95    2.23
  -3  -2 -22   20.19    2.24
  -3  -2 -22   11.19    2.97
   3  -2  23   10.55    1.59
  -3  -2 -23    8.94    1.84
   3  -2  24  120.97    8.79
  -3  -2 -24  137.56    9.59
   3  -2  25   30.82    2.71
  -3  -2 -25   28.30    3.06
   3  -2  26   32.30    2.95
  -3  -2 -26   34.44    3.22
   3  -2  27    0.86    0.71
  -3  -2 -27    0.49    0.78
   3  -2  28    4.48    1.10
  -3  -2 -28    7.91    1.37
   3  -2  29    1.76    1.25
  -3  -2 -29    9.46    1.24
   3  -2  30   13.50    2.24
  -3  -2 -30   12.90    1.61
  -3  -2 -31    3.22    1.07
  -3  -3  30    1.24    0.49
   3   3 -29    0.25    0.24
  -3  -3  29   -0.93    0.54
   3   3 -28    1.28    0.72
  -3  -3  28    2.32    0.83
   3   3 -27    0.55    0.55
  -3  -3  27   -0.06    0.77
   3   3 -26   11.27    1.30
   3   3 -25    3.43    1.09
   3   3 -24   29.84    2.36
   3   3 -23    1.11    0.65
   3   3 -22   11.44    1.75
   3   3 -21    2.18    0.87
   3   3 -20    8.34    2.67
   3   3 -20   13.57    1.66
  -3  -3  20    6.56    2.87
   3   3 -19    1.56    0.96
   3   3 -19    1.41    1.52
  -3  -3  19    1.20    1.56
   3   3 -18   11.05    3.18
   3   3 -18    8.56    1.73
  -3  -3  18    8.59    1.16
  -3  -3  18    9.85    2.51
   3   3 -17    1.56    1.62
   3   3 -17    0.90    1.62
  -3  -3  17    0.75    1.62
  -3  -3  17    2.80    0.81
   3   3 -16    4.76    2.09
   3   3 -16    4.29    1.50
  -3  -3  16    5.90    0.84
  -3  -3  16    3.13    1.90
   3   3 -15   13.49    2.84
   3   3 -15   11.26    2.25
  -3  -3  15    8.43    2.36
  -3  -3  15   12.13    1.25
   3   3 -14   75.78    8.85
  -3  -3  14   83.89    4.86
  -3  -3  14   72.86    6.61
   3   3 -13    1.60    1.54
  -3  -3  13    1.70    0.73
  -3  -3  13    1.08    1.22
   3   3 -12   43.47    5.01
  -3  -3  12   43.68    2.90
  -3  -3  12   41.32    4.85
   3   3 -11    5.10    1.75
  -3  -3  11    1.98    1.30
  -3  -3  11    2.91    0.92
   3   3 -10  141.19   11.93
  -3  -3  10  156.48    9.46
  -3  -3  10  144.85   10.33
   3   3  -9    1.59    1.73
  -3  -3   9    1.24    1.09
  -3  -3   9    4.10    0.95
   3   3  -8   90.90    8.20
  -3  -3   8   95.28    5.82
  -3  -3   8   93.94    6.47
   3   3  -7    0.92    1.81
  -3  -3   7    3.07    0.96
  -3  -3   7    3.53    0.99
   3   3  -6   33.11    4.46
  -3  -3   6   34.44    2.65
  -3  -3   6   35.81    2.69
   3   3  -5    1.92    1.31
   3  -3  -5    0.64    0.21
  -3  -3   5    1.67    0.72
  -3  -3   5    0.62    0.60
  -3   3   5    0.51    0.44
   3   3  -4   -0.03    1.21
   3  -3  -4    0.18    0.79
   3  -3  -4    0.47    0.21
  -3  -3   4    0.25    0.61
  -3  -3   4    0.48    0.53
   3   3  -3    5.40    2.25
   3  -3  -3    6.37    0.52
   3  -3  -3    5.38    1.18
  -3  -3   3    6.99    1.13
  -3  -3   3    6.18    1.13
   3  -3  -2   17.34    1.80
   3  -3  -2   15.61    1.65
   3  -3  -2   18.87    1.30
   3   3  -2   18.34    3.36
  -3  -3   2   18.54    1.78
  -3  -3   2   17.11    1.34
   3  -3  -1    0.30    0.34
   3  -3  -1    0.79    0.55
   3  -3  -1    0.06    0.28
  -3  -3   1    0.42    0.57
   3  -3   0   38.63    2.72
   3  -3   0   32.61    2.12
   3  -3   0   41.36    2.09
  -3  -3   0   35.58    2.72
   3  -3   1    1.27    0.82
   3  -3   1    1.40    0.54
   3  -3   1    2.60    0.49
  -3  -3  -1    1.49    0.89
   3  -3   2  201.83   12.14
   3  -3   2  222.99   12.31
   3  -3   2  215.53   14.01
  -3  -3  -2  200.42   13.05
   3  -3   3   10.27    1.49
   3  -3   3    9.53    1.14
  -3  -3  -3   11.86    1.20
  -3  -3  -3   12.13    1.54
   3  -3   4  117.09    7.68
   3  -3   4  128.90    7.88
   3  -3   4  115.76    6.10
  -3  -3  -4  110.61    7.12
  -3  -3  -4  120.13    7.03
   3  -3   5    0.78    0.54
   3  -3   5    0.12    0.79
   3  -3   5    1.33    0.43
  -3  -3  -5    0.81    0.68
  -3  -3  -5    0.28    0.59
   3  -3   6   65.58    3.41
   3  -3   6   58.51    3.67
   3  -3   6   60.73    4.41
  -3  -3  -6   61.99    3.85
  -3  -3  -6   57.04    3.93
   3  -3   7    0.51    0.56
   3  -3   7    0.48    0.73
   3  -3   7    0.61    0.41
  -3  -3  -7    0.12    0.60
  -3  -3  -7    0.15    0.52
   3  -3   8  104.11    6.39
   3  -3   8   97.12    6.94
   3  -3   8  103.56    5.60
  -3  -3  -8  103.59    7.08
  -3  -3  -8  104.10    6.35
   3  -3   9    0.53    0.84
   3  -3   9    0.78    0.45
   3  -3   9    0.45    0.65
  -3  -3  -9    0.48    0.59
  -3  -3  -9    0.31    0.59
   3  -3  10   18.94    1.43
   3  -3  10   18.05    1.85
   3  -3  10   18.40    2.20
  -3  -3 -10   14.86    1.57
  -3  -3 -10   15.43    2.33
  -3  -3 -10   18.01    1.76
   3  -3  11   11.69    1.65
   3  -3  11   13.66    1.67
   3  -3  11   11.15    2.06
   3  -3  11   11.89    1.24
  -3  -3 -11   11.81    1.64
  -3  -3 -11   11.39    1.26
  -3  -3 -11   13.77    2.13
   3  -3  12   15.08    1.86
   3  -3  12   16.73    2.02
   3  -3  12   12.89    2.22
   3  -3  12   14.67    1.39
  -3  -3 -12   13.85    2.41
  -3  -3 -12   14.57    1.79
   3  -3  13    1.99    0.96
   3  -3  13    1.98    0.68
   3  -3  13    1.32    1.04
   3  -3  13    1.11    1.27
  -3  -3 -13    0.91    1.35
  -3  -3 -13    1.94    0.88
   3  -3  14   31.96    2.35
   3  -3  14   29.66    2.91
   3  -3  14   35.46    3.18
   3  -3  14   29.28    3.54
  -3  -3 -14   25.31    3.55
  -3  -3 -14   33.97    2.95
   3  -3  15   12.32    1.76
   3  -3  15    6.92    2.26
  -3  -3 -15    9.64    2.37
  -3  -3 -15    8.03    1.62
   3  -3  16   37.43    3.62
   3  -3  16   38.49    4.34
  -3  -3 -16   46.10    3.72
  -3  -3 -16   39.36    4.71
   3  -3  17    1.90    1.24
   3  -3  17    1.46    1.57
  -3  -3 -17    4.19    1.24
  -3  -3 -17    2.26    1.81
   3  -3  18   76.00    6.07
   3  -3  18   68.69    6.90
  -3  -3 -18   63.24    7.40
  -3  -3 -18   80.62    6.06
  -3   3 -18   82.93    4.87
   3  -3  19    6.13    1.62
   3  -3  19    3.77    2.88
  -3  -3 -19    4.80    2.73
  -3   3 -19    8.32    1.08
  -3  -3 -19    9.10    1.75
   3  -3  20   54.41    4.58
  -3  -3 -20   58.11    4.95
  -3   3 -20   61.91    3.76
   3  -3  21    3.08    1.17
  -3  -3 -21    4.10    1.41
  -3   3 -21    3.34    0.77
   3  -3  22   11.63    1.87
   3  -3  22    8.05    3.19
  -3  -3 -22   13.99    2.11
  -3   3 -22   11.49    1.30
   3  -3  23    0.99    0.85
   3  -3  23   -0.07    1.45
  -3   3 -23    0.46    0.49
  -3  -3 -23    0.65    0.93
   3  -3  24    0.73    1.14
   3  -3  24    0.50    0.82
  -3  -3 -24    0.97    0.94
   3  -3  25    0.37    0.76
   3  -3  25    0.60    1.44
  -3  -3 -25    0.87    1.13
   3  -3  26   -0.25    1.13
   3  -3  26    0.26    0.56
  -3  -3 -26   -0.50    0.61
   3  -3  27    0.74    0.64
  -3  -3 -27    0.77    0.77
   3  -3  28    0.68    0.78
  -3  -3 -28    2.58    0.85
  -3  -4  26    2.16    1.17
  -3  -4  25    0.70    0.80
  -3  -4  24    1.25    0.99
  -3  -4  23    2.31    1.67
   3   4 -22    3.06    0.76
  -3  -4  22    5.17    1.34
   3   4 -21    0.65    0.52
  -3  -4  21    1.15    0.98
   3   4 -20    0.57    0.61
  -3  -4  20    0.02    0.85
  -3  -4  20    0.26    0.28
   3   4 -19   -0.14    0.60
  -3  -4  19    1.13    0.38
   3   4 -18    6.68    1.61
  -3  -4  18    8.95    0.95
   3   4 -17    3.18    0.97
  -3  -4  17    6.71    1.08
   3   4 -16   20.05    2.15
  -3  -4  16   21.37    1.64
   3   4 -15    1.96    1.16
  -3  -4  15    4.07    1.02
   3   4 -14    1.08    0.93
  -3  -4  14    0.84    1.66
  -3  -4  14    1.07    0.72
   3   4 -13    2.22    1.45
  -3  -4  13    3.52    1.01
  -3  -4  13    1.22    2.63
   3   4 -12    1.84    1.58
  -3  -4  12   -0.06    0.77
  -3  -4  12    1.47    1.31
   3   4 -11    6.55    3.36
  -3  -4  11    4.40    1.27
   3   4 -10    2.86    2.56
  -3  -4  10    4.82    1.23
   3   4  -9    1.94    2.60
  -3  -4   9    6.15    1.42
   3   4  -8    2.75    2.35
  -3  -4   8    3.44    1.25
   3   4  -7    8.06    3.47
  -3  -4   7   12.93    2.04
   3   4  -6   11.25    4.04
  -3  -4   6   17.96    2.38
   3  -4  -5    5.93    0.58
   3   4  -5    5.50    2.98
  -3  -4   5    8.47    1.55
   3  -4  -4   12.92    1.12
   3   4  -4   15.27    4.08
  -3  -4   4   15.99    1.99
   3   4  -3   21.76    6.14
   3  -4  -3   20.25    1.61
  -3  -4   3   22.43    2.45
   3   4  -2    9.83    4.80
   3  -4  -2   10.03    0.94
  -3  -4   2   12.45    1.79
   3  -4  -1   22.73    1.53
   3   4  -1   18.82    4.83
  -3  -4   1   22.01    2.52
   3  -4   0   37.72    2.25
   3   4   0   31.57    8.38
  -3  -4   0   38.75    3.30
   3   4   1    3.91    3.02
   3  -4   1    3.45    0.70
  -3  -4  -1    3.31    1.20
   3   4   2    9.11    4.08
   3  -4   2    5.72    1.54
   3  -4   2    9.18    1.00
  -3  -4  -2    9.64    1.53
   3  -4   3    4.20    0.75
   3  -4   3    2.97    1.45
   3  -4   3    2.79    1.23
  -3  -4  -3    4.03    1.27
   3  -4   4   29.13    2.34
   3  -4   4   27.69    1.94
   3  -4   4   21.50    2.95
  -3  -4  -4   28.44    2.77
   3  -4   5    0.71    0.79
   3  -4   5    2.81    0.66
   3  -4   5    0.99    1.65
  -3  -4  -5    1.37    0.99
   3  -4   6    0.28    0.54
   3  -4   6   -0.09    0.45
   3  -4   6    0.51    0.86
  -3  -4  -6    0.17    0.61
   3  -4   7    1.03    1.10
   3  -4   7    0.59    1.23
   3  -4   7    1.10    0.60
  -3  -4  -7    0.31    0.96
   3  -4   8    1.66    1.68
   3  -4   8    4.95    1.18
   3  -4   8    3.32    0.87
  -3  -4  -8    4.22    1.03
   3  -4   9   10.85    2.48
   3  -4   9   13.24    2.00
   3  -4   9   13.35    1.47
  -3  -4  -9   14.53    1.51
   3  -4  10   44.71    4.95
   3  -4  10   40.35    3.12
   3  -4  10   62.91    4.69
  -3  -4 -10   58.63    4.31
  -3  -4 -10   53.59    4.06
   3  -4  11   25.02    3.72
   3  -4  11   28.24    4.12
   3  -4  11   38.78    2.70
  -3  -4 -11   29.81    2.99
   3  -4  12   17.62    2.30
   3  -4  12    9.21    2.84
   3  -4  12   15.66    1.74
  -3  -4 -12   16.38    2.17
   3  -4  13    5.23    1.57
   3  -4  13    8.67    1.18
   3  -4  13    4.20    2.27
  -3  -4 -13    6.54    1.64
   3  -4  14    1.24    1.18
  -3  -4 -14    2.08    1.12
   3  -4  15    0.62    0.88
  -3  -4 -15    0.21    0.89
   3  -4  16    7.14    1.78
  -3  -4 -16    9.61    1.87
   3  -4  17   -0.31    0.82
  -3  -4 -17    0.77    0.84
   3  -4  18    2.40    1.08
  -3  -4 -18    1.53    1.20
  -3   4 -18    0.89    0.68
   3  -4  19    0.53    0.83
  -3  -4 -19    0.34    1.21
  -3   4 -19    0.27    0.50
   3  -4  20    3.47    1.49
  -3  -4 -20    3.48    1.52
  -3   4 -20    5.04    0.89
   3  -4  21    0.95    0.97
  -3  -4 -21    2.66    1.07
  -3   4 -21    0.66    0.54
   3  -4  22    4.29    1.29
  -3   4 -22    2.73    0.97
  -3  -4 -22    3.74    1.73
   3  -4  23    1.04    1.01
  -3  -4 -23    2.48    1.03
   3  -4  24    0.61    0.71
  -3  -4 -24    0.13    0.58
   3  -4  25    2.40    0.86
  -3  -5  18    1.38    0.40
  -3  -5  17    0.77    0.41
  -3  -5  16    0.23    0.37
  -3  -5  15    0.30    0.46
  -3  -5  14   -0.12    0.57
  -3  -5  13    8.79    1.26
  -3  -5  12    1.20    0.72
  -3  -5  11   14.38    1.68
  -3  -5  10    1.40    0.77
  -3  -5   9    2.45    0.94
  -3  -5   8    1.83    0.89
  -3  -5   7    0.55    0.80
  -3  -5   6   -0.11    0.67
  -3  -5   5    5.87    1.50
  -3  -5   4    0.68    0.90
   3  -5  -3    0.06    0.28
  -3  -5   3    0.33    0.65
   3  -5  -2    0.25    0.30
  -3  -5   2   -0.64    0.65
   3  -5  -1   20.31    1.49
  -3  -5   1   20.86    2.35
   3  -5   0    1.27    0.54
  -3  -5   0    2.02    0.99
   3  -5   1    1.93    0.60
  -3  -5  -1    1.29    1.02
   3  -5   2    0.61    0.55
  -3  -5  -2    1.84    0.89
   3  -5   3    0.77    0.52
  -3  -5  -3    0.35    0.75
   3  -5   4    0.46    0.67
  -3  -5  -4    0.37    0.95
   3  -5   5   19.08    1.70
  -3  -5  -5   20.61    1.96
   3  -5   6    3.41    1.08
  -3  -5  -6    3.20    1.00
   3  -5   7   17.64    1.55
  -3  -5  -7   16.15    1.67
   3  -5   8    3.44    0.85
   3  -5   9    7.20    1.71
   3  -5  10    1.80    1.10
   3  -5  11    4.73    1.41
   3  -5  12   -0.56    0.88
   3  -5  13    1.45    1.10
   3  -5  14    1.96    1.58
   3  -5  15    5.14    1.59
  -3   5 -15    7.34    1.02
   3  -5  16   -0.76    0.72
  -3   5 -16    0.19    0.56
   3  -5  17    1.84    1.69
  -3   5 -17    3.30    0.76
   3  -5  18    0.39    0.85
  -3   5 -18    0.05    0.36
  -3   5 -19    0.01    0.25
  -3  -6  10   -0.20    0.34
  -3  -6   9    0.45    0.57
  -3  -6   8    0.05    0.37
  -3  -6   7    1.21    0.64
  -3  -6   6    1.21    0.67
  -3  -6   5    0.81    0.61
  -3  -6   4    1.88    0.71
  -3  -6   3    3.02    1.10
  -3  -6   2    1.27    0.67
  -3  -6   1   -0.98    0.62
  -3  -6   0    0.44    0.51
  -3  -6  -1    1.01    0.77
  -3  -6  -2    0.79    0.30
  -3   6  -2   -0.22    0.18
  -3   6  -3    0.71    0.28
  -3   6  -4    0.70    0.39
  -3   6  -5   -0.10    0.31
  -3   6  -6    0.01    0.19
  -3   6  -7    0.26    0.36
  -3   6  -8   -0.23    0.25
   4   0 -34    2.60    0.51
   4   0 -33   -0.24    0.31
   4   0 -33    0.35    0.45
   4   0 -32    6.50    1.07
   4   0 -32    9.37    1.07
   4   0 -31   -0.42    0.50
   4   0 -31    0.28    0.38
   4   0 -30   17.98    1.80
   4   0 -30   19.92    1.79
   4   0 -29   -0.50    0.59
   4   0 -29   -0.36    0.65
   4   0 -28  135.31    9.13
   4   0 -28  136.21    9.15
   4   0 -27   -0.70    0.72
   4   0 -27    0.30    0.54
   4   0 -26   22.38    2.26
   4   0 -26   23.49    2.30
   4   0 -25   -0.19    0.62
   4   0 -25   -0.69    0.75
   4   0 -25   -0.25    0.98
   4   0 -24    8.17    1.40
   4   0 -24    8.49    1.62
   4   0 -24    7.98    1.95
  -4   0  24    4.95    1.79
   4   0 -23   -0.37    0.46
   4   0 -23    0.26    0.59
   4   0 -23    0.26    0.69
  -4   0  23    0.48    0.81
   4   0 -22   31.95    2.51
   4   0 -22   26.09    3.42
   4   0 -22   30.74    2.91
  -4   0  22   27.86    3.14
   4   0 -21    0.29    0.55
   4   0 -21    0.38    0.90
   4   0 -21    0.38    0.75
  -4   0  21    0.77    1.07
   4   0 -20    0.01    0.56
   4   0 -20    0.43    0.70
   4   0 -20    1.04    0.82
  -4   0  20    0.55    0.76
   4   0 -19   -0.03    0.50
   4   0 -19    0.68    0.71
   4   0 -19    0.96    0.79
  -4   0  19   -0.02    0.69
   4   0 -18  239.09   15.27
   4   0 -18  229.23   16.73
   4   0 -18  254.41   17.95
  -4   0  18  244.50   18.21
   4   0 -17    0.46    0.51
   4   0 -17    0.46    0.67
   4   0 -17   -0.04    0.74
  -4   0  17    0.01    0.70
   4   0 -16  335.41   23.36
   4   0 -16  348.63   22.87
   4   0 -16  366.85   26.47
  -4   0  16  361.77   25.94
   4   0 -15   -0.13    0.52
   4   0 -15    0.10    0.65
   4   0 -15    1.76    0.77
  -4   0  15    1.22    0.71
   4   0 -14  149.09    9.43
   4   0 -14  147.94    8.63
   4   0 -14  166.05   10.82
  -4   0  14  167.39   10.79
   4   0 -13   -0.09    0.52
   4   0 -13    0.34    0.55
   4   0 -13   -0.24    0.40
  -4   0  13    0.80    0.52
   4   0 -12  444.84   32.54
   4   0 -12  411.29   28.14
   4   0 -12  440.06   30.70
  -4   0  12  457.92   32.09
   4   0 -11    0.36    0.62
   4   0 -11    0.20    0.53
  -4   0  11    0.09    0.52
   4   0 -10  810.17   66.06
  -4   0  10  784.89   63.27
   4   0  -9   -0.05    0.50
  -4   0   9    0.14    0.41
   4   0  -8   16.37    2.24
  -4   0   8   20.00    1.61
   4   0  -7    0.30    0.56
  -4   0   7    0.40    0.50
   4   0  -6   50.15    3.38
  -4   0   6   62.28    3.72
   4   0  -5    0.55    0.48
  -4   0   5   -0.03    0.49
   4   0  -4  167.03   10.26
  -4   0   4  193.45   11.29
   4   0  -3    0.01    0.54
  -4   0   3    0.18    0.39
   4   0  -2  649.41   50.22
  -4   0   2  728.00   53.78
  -4   0   1    0.11    0.40
  -4   0   0 1773.43  170.72
   4   0   1   -0.22    0.49
   4   0   2  517.63   36.66
   4   0   3   -0.06    0.37
  -4   0  -3   -0.13    0.31
   4   0   4  700.63   52.46
  -4   0  -4  650.63   46.49
   4   0   5    0.93    0.49
  -4   0  -5    0.34    0.31
   4   0   6  171.67    9.93
  -4   0  -6  167.71    9.03
   4   0   7    0.08    0.31
  -4   0  -7   -0.05    0.31
   4   0   8   11.37    1.14
  -4   0  -8    9.84    0.91
   4   0   9    0.27    0.44
  -4   0  -9    0.14    0.47
   4   0  10  190.22   12.13
  -4   0 -10  178.02   10.05
  -4   0 -10  187.20   11.00
   4   0  11    0.63    0.63
  -4   0 -11    0.23    0.33
  -4   0 -11    0.08    0.26
  -4   0 -11    0.25    0.59
   4   0  12  114.78    7.31
   4   0  12  139.48    8.35
  -4   0 -12  146.59    9.14
  -4   0 -12  127.31    6.72
  -4   0 -12  146.80    7.97
   4   0  13   -0.02    0.37
   4   0  13   -0.59    0.67
  -4   0 -13   -0.14    0.40
  -4   0 -13    1.10    0.33
  -4   0 -13    0.74    0.55
   4   0  14  161.68   10.38
   4   0  14  190.66   12.74
  -4   0 -14  195.63   10.50
  -4   0 -14  204.37   13.53
  -4   0 -14  180.65   10.29
  -4   0 -14  194.65   11.33
   4   0  15    0.71    0.62
   4   0  15    0.43    0.87
  -4   0 -15    0.14    0.45
  -4   0 -15    1.25    0.49
  -4   0 -15    0.32    0.42
  -4   0 -15    0.72    0.71
   4   0  16  781.90   66.07
  -4   0 -16  802.01   68.64
  -4   0 -16  856.32   66.24
  -4   0 -16  802.69   62.33
  -4   0 -16  698.37   55.42
   4   0  17    0.12    0.56
  -4   0 -17   -0.27    0.31
  -4   0 -17   -0.51    0.59
  -4   0 -17    0.35    0.27
  -4   0 -17    0.11    0.39
  -4   0 -18  154.87    9.91
  -4   0 -18  146.62   10.62
  -4   0 -19    0.34    0.53
  -4   0 -19    0.18    0.80
  -4   0 -20   18.03    2.47
  -4   0 -20   18.09    1.79
  -4   0 -21    0.26    0.60
  -4   0 -21   -0.12    0.40
  -4   0 -22    6.10    2.15
  -4   0 -22   10.53    1.37
  -4   0 -23   -0.25    0.99
  -4   0 -23   -0.21    0.60
  -4   0 -24    8.69    1.25
  -4   0 -25   -0.03    0.40
  -4   0 -26   79.54    5.06
  -4   0 -27   -0.61    0.57
  -4   0 -28   57.17    3.76
  -4   0 -29    0.13    0.43
  -4   0 -30   25.54    1.93
  -4   0 -31    0.44    0.36
   4  -1 -33    7.01    0.92
   4   1 -33    7.99    0.93
   4   1 -32    4.27    0.72
   4  -1 -32    2.38    0.91
   4  -1 -32    2.56    1.03
   4   1 -32    3.16    0.80
   4   1 -31    0.60    0.57
   4  -1 -31    1.09    0.63
   4  -1 -31    0.75    0.52
   4   1 -31    1.07    0.67
  -4  -1  31    0.46    0.38
   4   1 -30    7.02    0.96
   4  -1 -30    2.14    0.99
   4  -1 -30    7.67    1.20
   4   1 -30    8.42    1.15
   4  -1 -29    0.70    0.59
   4  -1 -29    0.12    0.52
   4   1 -29    0.29    0.50
   4   1 -29    0.13    0.59
   4   1 -28    0.99    0.73
   4  -1 -28    0.44    0.75
   4  -1 -28    0.68    0.66
   4   1 -28    0.93    0.64
   4   1 -27   -0.29    0.53
   4   1 -27    0.20    0.49
   4  -1 -27   -0.22    0.43
   4  -1 -27    0.76    0.60
   4   1 -26    1.55    0.82
   4  -1 -26    1.77    0.72
   4  -1 -26    0.70    0.96
   4   1 -26    1.31    0.84
   4   1 -25   -0.05    0.63
   4   1 -25    0.87    0.69
   4  -1 -25    0.68    0.72
   4  -1 -25    0.13    0.54
   4  -1 -25    0.83    0.92
   4   1 -25   -0.18    1.09
  -4  -1  25    0.55    1.04
   4   1 -24   74.33    6.67
   4  -1 -24   72.90    4.81
   4  -1 -24   60.25    5.60
   4  -1 -24   75.65    5.52
   4   1 -24   88.02    5.83
   4   1 -24   89.21    6.30
  -4  -1  24   65.10    6.58
   4   1 -23  112.92    8.49
   4   1 -23   99.67    8.88
   4   1 -23  113.88    7.46
   4  -1 -23   79.54    7.00
   4  -1 -23   98.51    6.26
   4  -1 -23  110.38    7.71
  -4  -1  23   93.19    7.92
   4  -1 -22  115.35    9.96
   4  -1 -22  145.78    9.69
   4   1 -22  142.06    9.34
   4  -1 -22  126.11    7.86
   4   1 -22  137.14   10.85
   4   1 -22  137.88    9.53
  -4  -1  22  126.21    9.84
   4  -1 -21   32.60    3.04
   4   1 -21   30.21    2.87
   4   1 -21   28.74    3.65
   4  -1 -21   22.84    3.49
   4  -1 -21   29.85    2.30
   4   1 -21   33.74    2.84
  -4  -1  21   25.30    4.04
   4   1 -20  117.87    7.91
   4   1 -20  119.10    9.26
   4   1 -20  125.67    8.04
   4  -1 -20  106.08    8.83
   4  -1 -20  115.35    6.97
   4  -1 -20  133.49    8.64
  -4  -1  20  108.63    8.60
  -4   1  20  100.85    7.46
   4   1 -19    1.98    1.52
   4  -1 -19    3.32    0.77
   4  -1 -19    2.98    1.19
   4   1 -19    2.77    1.05
   4   1 -19    4.11    1.06
   4  -1 -19    3.21    1.23
  -4   1  19    2.84    1.08
  -4  -1  19    3.07    1.29
   4  -1 -18   80.64    6.16
   4  -1 -18   85.32    5.81
   4  -1 -18   86.68    5.14
   4   1 -18   94.60    7.44
   4   1 -18   93.07    5.91
   4   1 -18   80.52    5.51
  -4   1  18   88.05    6.00
  -4  -1  18   84.48    6.75
   4  -1 -17   51.28    3.93
   4  -1 -17   57.95    4.29
   4  -1 -17   49.00    3.05
   4   1 -17   55.99    4.79
   4   1 -17   50.51    3.66
   4   1 -17   49.68    3.64
  -4   1  17   51.77    4.40
  -4  -1  17   56.54    4.52
   4  -1 -16   42.93    2.63
   4  -1 -16   36.54    3.06
   4  -1 -16   37.20    3.41
   4   1 -16   40.52    3.91
   4   1 -16   37.45    3.06
   4   1 -16   41.97    3.21
  -4   1  16   43.14    3.07
  -4  -1  16   40.63    3.71
   4  -1 -15   66.62    4.00
   4  -1 -15   76.10    4.90
   4  -1 -15   70.95    5.24
   4   1 -15   81.76    5.37
   4   1 -15   76.90    6.00
   4   1 -15   67.50    4.45
  -4   1  15   74.59    4.81
  -4  -1  15   72.07    5.52
   4  -1 -14    0.65    0.66
   4  -1 -14    0.80    0.66
   4  -1 -14    0.51    0.41
   4   1 -14    0.86    0.85
   4   1 -14    0.26    0.56
   4   1 -14   -0.10    0.67
  -4   1  14    0.04    0.53
  -4  -1  14    0.94    0.81
   4  -1 -13   60.27    3.98
   4  -1 -13   48.44    3.17
   4  -1 -13   60.21    4.73
   4   1 -13   51.36    3.50
   4   1 -13   58.96    4.90
  -4   1  13   59.18    3.78
  -4  -1  13   63.98    4.72
   4  -1 -12    9.36    1.48
   4  -1 -12   11.23    1.45
   4   1 -12   11.26    1.91
   4   1 -12    7.67    1.10
  -4   1  12    8.87    1.17
  -4  -1  12   10.36    1.53
   4  -1 -11  135.93    8.40
   4  -1 -11  135.68    8.51
   4   1 -11  116.53    7.79
   4   1 -11  129.46    9.09
  -4   1  11  131.71    7.90
  -4  -1  11  147.09    9.32
   4  -1 -10  376.13   26.69
   4  -1 -10  415.84   29.23
   4   1 -10  390.53   29.47
  -4   1  10  406.46   28.09
  -4  -1  10  460.66   32.60
   4  -1  -9    5.06    1.18
   4  -1  -9    5.61    1.28
   4   1  -9    7.16    1.66
  -4   1   9    6.53    0.96
  -4  -1   9    8.82    1.43
   4  -1  -8  690.56   56.08
   4   1  -8  838.99   69.76
  -4   1   8  841.39   66.06
  -4  -1   8  843.54   67.92
   4  -1  -7  240.90   15.89
   4   1  -7  306.37   21.48
  -4   1   7  320.13   19.95
  -4  -1   7  314.78   20.75
   4  -1  -6  120.29    7.27
   4   1  -6  159.50   10.54
  -4   1   6  153.13    8.58
  -4  -1   6  171.33   10.31
   4   1  -5  154.86   10.49
  -4   1   5  152.42    8.67
  -4  -1   5  158.89    9.72
   4  -1  -4  276.96   17.47
   4   1  -4  393.34   27.24
  -4   1   4  374.15   23.40
  -4  -1   4  368.60   24.16
   4  -1  -3   84.19    5.15
  -4  -1   3   79.02    4.85
   4  -1  -2  480.82   33.42
  -4  -1   2  445.46   31.25
   4  -1  -1   32.92    2.30
  -4  -1   1   33.90    2.63
   4  -1   0   33.52    2.32
  -4  -1   0   29.83    1.99
   4  -1   1    6.27    0.94
  -4  -1  -1    6.83    0.81
   4  -1   2    3.50    0.84
  -4  -1  -2    6.58    0.96
   4  -1   3   76.55    4.39
  -4  -1  -3   71.98    4.38
  -4  -1  -3   72.56    3.96
   4  -1   4  471.16   32.56
  -4   1  -4  440.34   27.44
  -4  -1  -4  496.39   33.53
  -4  -1  -4  477.61   32.42
   4  -1   5  216.42   12.98
  -4   1  -5  206.18   10.73
  -4  -1  -5  207.50   12.37
  -4  -1  -5  202.78   11.65
   4  -1   6  391.90   26.29
  -4   1  -6  392.88   23.73
  -4  -1  -6  409.08   27.07
  -4  -1  -6  371.01   24.06
   4  -1   7  103.38    6.05
   4  -1   7   93.07    5.00
  -4   1  -7   89.05    4.45
  -4   1  -7   97.30    4.50
  -4  -1  -7  101.14    5.81
  -4  -1  -7   94.48    5.31
   4  -1   8  388.42   24.57
   4  -1   8  388.05   26.84
  -4   1  -8  374.25   23.44
  -4   1  -8  349.09   21.16
  -4  -1  -8  397.85   26.58
  -4  -1  -8  351.77   22.82
  -4  -1  -8  387.09   24.00
   4  -1   9   81.45    4.49
   4  -1   9   95.43    5.87
  -4   1  -9   91.84    4.89
  -4   1  -9   88.38    4.25
  -4  -1  -9  100.89    5.95
  -4  -1  -9   87.51    4.55
  -4  -1  -9   87.11    4.94
   4  -1  10  557.71   40.33
   4  -1  10  561.43   38.45
  -4   1 -10  508.64   33.48
  -4   1 -10  532.23   36.94
  -4  -1 -10  553.50   40.03
  -4  -1 -10  521.44   35.18
  -4  -1 -10  400.58   31.47
   4  -1  11  353.87   24.34
   4  -1  11  337.96   21.68
  -4   1 -11  369.81   22.05
  -4   1 -11  337.53   21.66
  -4  -1 -11  347.10   23.76
  -4  -1 -11  301.91   21.53
  -4  -1 -11  328.82   20.46
   4  -1  12  180.32   11.66
   4  -1  12  182.90   10.71
  -4   1 -12  187.19   11.02
  -4   1 -12  170.07    9.71
  -4  -1 -12  186.95   12.11
  -4  -1 -12  172.46    9.83
  -4  -1 -12  167.44   10.96
   4  -1  13   18.97    1.59
   4  -1  13   18.36    2.03
  -4   1 -13   16.28    1.82
  -4   1 -13   18.20    1.20
  -4  -1 -13   21.39    2.04
  -4  -1 -13   16.24    1.73
  -4  -1 -13   17.54    1.77
   4  -1  14   32.40    2.33
   4  -1  14   31.69    2.80
  -4   1 -14   33.10    2.32
  -4   1 -14   28.57    1.92
  -4   1 -14   33.17    1.98
  -4  -1 -14   34.81    2.90
  -4  -1 -14   32.19    2.18
  -4  -1 -14   36.08    2.67
   4  -1  15   61.79    3.94
   4  -1  15   61.58    4.51
  -4   1 -15   54.98    3.29
  -4   1 -15   59.53    4.09
  -4   1 -15   61.34    3.32
  -4  -1 -15   58.50    3.62
  -4  -1 -15   55.71    4.56
  -4  -1 -15   61.11    4.68
   4  -1  16   11.29    1.79
   4  -1  16   12.13    1.86
  -4   1 -16   10.03    1.91
  -4   1 -16    9.38    0.92
  -4   1 -16   12.26    1.16
  -4  -1 -16   11.69    1.84
  -4  -1 -16   12.31    1.64
   4  -1  17    1.78    0.79
   4  -1  17    1.84    1.39
  -4   1 -17    1.00    0.68
  -4   1 -17    2.05    0.58
  -4   1 -17    1.05    0.89
  -4  -1 -17    0.71    1.07
  -4  -1 -17    0.96    0.74
   4  -1  18  105.22    6.93
   4  -1  18  103.13    8.02
  -4   1 -18  103.89    7.45
  -4   1 -18  118.87    6.80
  -4   1 -18  105.86    6.01
  -4  -1 -18  100.74    7.87
  -4  -1 -18  106.33    6.64
   4  -1  19    2.36    0.88
   4  -1  19    1.53    1.20
  -4   1 -19    0.86    0.99
  -4   1 -19    1.90    0.60
  -4   1 -19    1.19    0.60
  -4  -1 -19    2.30    1.21
  -4  -1 -19   -0.34    1.20
   4  -1  20  102.37    6.78
   4  -1  20   83.13    8.41
  -4   1 -20   90.73    5.24
  -4   1 -20   72.88    6.31
  -4   1 -20   86.25    5.16
  -4  -1 -20   83.43    7.17
  -4  -1 -20   82.85    5.70
   4  -1  21  129.70   11.22
   4  -1  21  162.83   10.97
  -4   1 -21  149.12    9.07
  -4  -1 -21  135.07   11.18
  -4  -1 -21  149.62   10.79
   4  -1  22   26.24    3.41
  -4   1 -22   25.47    2.04
  -4  -1 -22   25.60    3.59
  -4  -1 -22   26.81    2.46
   4  -1  23   25.56    2.91
  -4   1 -23   25.15    1.87
  -4  -1 -23   27.71    2.43
  -4  -1 -23   21.56    3.74
   4  -1  24  121.18    8.95
  -4   1 -24  121.20    7.34
  -4  -1 -24  130.59    8.53
  -4   1 -25    4.16    0.86
  -4  -1 -25    7.92    1.26
  -4   1 -26   38.27    3.10
  -4  -1 -26   54.22    4.32
  -4   1 -27   10.33    1.14
  -4  -1 -27   14.21    1.53
  -4  -1 -28    0.96    0.68
  -4  -1 -29    2.04    0.74
  -4  -1 -30    0.64    0.50
   4  -1  31    2.95    1.20
  -4  -1 -31    2.11    0.63
   4   2 -32    6.50    0.66
   4  -2 -31    3.72    0.76
  -4  -2  31    7.83    0.98
   4   2 -30    5.67    1.08
   4  -2 -30    3.14    1.12
   4   2 -29   16.02    1.36
   4   2 -29    7.89    1.22
   4  -2 -29   12.52    1.37
   4   2 -28    0.68    0.78
   4  -2 -28    0.51    0.65
   4   2 -28    1.56    0.60
   4  -2 -28    0.34    0.57
   4   2 -27   13.23    1.40
   4   2 -27   11.32    1.79
   4  -2 -27    7.69    1.85
   4  -2 -27   11.55    1.55
   4   2 -26   14.16    1.62
   4   2 -26   10.56    1.46
   4  -2 -26   12.49    1.66
   4  -2 -26   12.76    2.08
   4   2 -25   14.31    1.65
   4   2 -25   12.15    1.67
   4  -2 -25   15.57    1.78
   4  -2 -25   13.59    1.85
   4   2 -24   10.88    1.74
   4  -2 -24    7.67    1.53
   4   2 -24    9.86    1.86
   4  -2 -24   10.39    1.44
   4   2 -23    4.73    1.83
   4   2 -23    2.29    1.50
   4   2 -23    2.93    1.01
   4  -2 -23    5.35    1.51
   4  -2 -23    3.27    1.10
  -4  -2  23    3.01    1.83
   4   2 -22    2.15    1.12
   4   2 -22    2.54    1.18
   4  -2 -22    3.20    1.10
   4  -2 -22    4.02    1.15
   4   2 -22    4.23    1.74
  -4  -2  22    1.34    1.78
   4   2 -21    1.40    0.95
   4   2 -21    0.64    1.19
   4  -2 -21    0.80    0.95
   4  -2 -21    1.99    0.83
   4   2 -21    0.80    1.33
  -4  -2  21    0.44    1.26
   4   2 -20   12.00    2.57
   4   2 -20   13.09    1.86
   4  -2 -20   12.80    1.69
   4   2 -20   11.49    1.63
   4  -2 -20   15.86    2.44
  -4  -2  20    7.01    2.55
   4   2 -19   21.89    2.49
   4   2 -19   16.48    1.87
   4  -2 -19   18.63    2.12
   4  -2 -19   21.18    2.24
   4   2 -19   20.52    3.38
  -4  -2  19   18.34    3.03
   4   2 -18    2.45    1.06
   4   2 -18    0.48    0.71
   4  -2 -18    0.42    0.83
   4   2 -18    3.74    1.37
  -4  -2  18   -0.25    1.24
   4   2 -17   47.96    4.16
   4   2 -17   39.76    3.15
   4  -2 -17   49.64    3.62
   4   2 -17   54.40    5.25
  -4  -2  17   52.07    4.77
   4   2 -16   14.89    2.62
   4   2 -16   14.62    2.17
   4   2 -16    9.86    1.38
   4  -2 -16    8.43    2.16
   4  -2 -16   11.03    1.70
  -4  -2  16   12.82    2.19
   4   2 -15  120.70    9.44
   4   2 -15   82.79    6.10
   4  -2 -15  118.17    7.27
  -4  -2  15  115.49    9.57
  -4  -2  15  101.53    5.57
   4   2 -14   94.95    8.12
   4  -2 -14  100.15    6.31
  -4  -2  14   90.01    7.09
  -4  -2  14   83.73    5.16
  -4   2  14   81.67    5.17
   4  -2 -13  200.47   13.79
   4   2 -13  196.52   15.52
  -4  -2  13  193.20   13.93
  -4  -2  13  183.48   10.93
  -4   2  13  187.57   12.34
   4   2 -12   82.45    7.16
   4  -2 -12   78.43    5.16
  -4  -2  12   74.26    5.78
  -4  -2  12   74.61    4.32
  -4   2  12   69.85    4.35
   4   2 -11   29.15    3.65
   4  -2 -11   31.67    2.54
  -4  -2  11   27.33    2.93
  -4  -2  11   29.16    2.01
  -4   2  11   30.62    2.54
   4   2 -10   62.15    5.57
   4  -2 -10   62.01    4.12
  -4  -2  10   56.34    4.48
  -4  -2  10   55.26    3.30
  -4   2  10   59.56    3.62
   4   2  -9   42.76    4.57
   4  -2  -9   44.19    3.26
  -4  -2   9   47.22    2.86
  -4   2   9   42.32    2.82
  -4  -2   9   42.42    3.55
   4   2  -8    2.13    1.33
   4  -2  -8    0.36    0.80
  -4  -2   8    2.15    0.64
  -4  -2   8    0.93    0.85
  -4   2   8    0.71    0.60
   4   2  -7  154.37   11.73
   4  -2  -7  144.51    9.31
  -4  -2   7  140.09    9.27
  -4   2   7  137.86    8.63
  -4  -2   7  152.25    8.86
   4   2  -6   52.84    5.08
   4  -2  -6   56.61    3.94
  -4  -2   6   61.83    3.90
  -4  -2   6   51.54    3.94
  -4   2   6   54.16    3.28
   4  -2  -5  179.94   11.70
   4   2  -5  182.71   14.09
  -4  -2   5  210.45   12.77
  -4  -2   5  173.69   11.59
  -4   2   5  180.36   10.88
   4   2  -4  192.47   14.58
   4  -2  -4  177.06   11.79
  -4  -2   4  199.94   12.40
  -4  -2   4  175.11   12.18
   4  -2  -3  346.24   24.05
  -4  -2   3  314.82   21.85
  -4  -2   3  298.84   19.70
   4  -2  -2    9.57    1.45
  -4  -2   2   11.33    1.30
  -4  -2   2   13.95    1.31
   4  -2  -1  169.45   10.10
   4  -2  -1  124.83    6.91
  -4  -2   1  145.19    8.29
  -4  -2   1  114.04    7.20
   4  -2   0   97.57    5.16
   4  -2   0   98.23    6.11
   4  -2   0   84.54    3.95
  -4  -2   0   87.75    5.65
  -4  -2   0   93.27    5.20
   4  -2   1  226.46   11.93
   4  -2   1  228.82   14.42
   4  -2   1  215.16   12.61
  -4  -2  -1  217.58   12.74
  -4  -2  -1  199.63   12.96
  -4  -2  -1  205.19   11.79
   4  -2   2  269.28   17.25
   4  -2   2  261.54   15.34
   4  -2   2  231.39   12.82
  -4  -2  -2  256.49   14.83
  -4  -2  -2  254.96   15.24
  -4  -2  -2  220.10   14.87
   4  -2   3  290.83   19.15
   4  -2   3  325.62   21.68
   4  -2   3  303.60   19.08
   4  -2   3  326.83   18.87
  -4  -2  -3  298.60   18.26
  -4  -2  -3  319.24   19.65
  -4  -2  -3  324.94   23.02
   4  -2   4  139.84    8.03
   4  -2   4  160.27    8.86
   4  -2   4  132.26    6.81
   4  -2   4  144.48    9.20
  -4  -2  -4  141.52    7.61
  -4  -2  -4  130.81    9.41
   4  -2   5   61.92    3.77
   4  -2   5   71.01    3.99
   4  -2   5   70.90    4.61
   4  -2   5   68.56    3.28
  -4  -2  -5   64.26    3.55
  -4  -2  -5   66.22    5.22
   4  -2   6   16.79    1.56
   4  -2   6   22.04    1.24
   4  -2   6   19.66    1.62
   4  -2   6   21.85    1.97
  -4  -2  -6   21.45    1.47
  -4  -2  -6   20.30    1.89
  -4  -2  -6   17.28    2.46
   4  -2   7    8.62    1.10
   4  -2   7    8.95    1.05
   4  -2   7    5.77    1.35
  -4  -2  -7    8.88    1.76
  -4  -2  -7    9.67    1.32
  -4  -2  -7    8.96    0.94
   4  -2   8   14.69    1.92
   4  -2   8   15.89    1.53
  -4  -2  -8   14.07    1.84
  -4  -2  -8   19.00    1.41
  -4  -2  -8   19.92    2.42
   4  -2   9   34.79    4.00
   4  -2   9   49.73    3.18
  -4  -2  -9   48.01    3.66
  -4  -2  -9   48.16    2.88
  -4  -2  -9   54.57    5.39
   4  -2  10   27.43    2.19
   4  -2  10   23.38    2.62
  -4  -2 -10   23.67    2.68
  -4  -2 -10   26.67    1.97
  -4  -2 -10   28.85    3.09
   4  -2  11   80.92    5.23
   4  -2  11   78.72    5.95
  -4  -2 -11   81.58    4.98
  -4  -2 -11  105.73    7.24
  -4  -2 -11   80.47    6.13
   4  -2  12   89.78    6.97
   4  -2  12  101.24    6.40
  -4  -2 -12   91.16    7.09
  -4  -2 -12  117.40    8.88
  -4  -2 -12  104.47    6.27
   4  -2  13  120.96    8.05
   4  -2  13  128.57    9.17
  -4  -2 -13  112.60    7.14
  -4   2 -13  124.68    6.79
  -4  -2 -13  136.89    8.61
   4  -2  14   88.21    5.68
   4  -2  14   75.00    6.16
  -4  -2 -14   71.02    6.24
  -4  -2 -14   68.12    4.79
  -4   2 -14   73.92    4.18
   4  -2  15  158.69   10.74
   4  -2  15  157.80   12.05
  -4  -2 -15  161.40   12.18
  -4   2 -15  171.06    9.64
  -4  -2 -15  159.44   10.43
   4  -2  16   13.90    2.68
   4  -2  16   19.32    2.21
  -4  -2 -16   14.40    2.78
  -4  -2 -16   20.57    2.14
  -4   2 -16   16.31    1.41
   4  -2  17   71.73    5.63
   4  -2  17   72.60    6.54
  -4  -2 -17   77.67    7.06
  -4   2 -17   81.54    4.76
  -4  -2 -17   89.01    5.98
   4  -2  18   32.53    3.17
   4  -2  18   29.25    3.75
  -4  -2 -18   24.39    3.79
  -4  -2 -18   32.02    3.00
  -4   2 -18   29.07    2.10
   4  -2  19   76.29    5.91
   4  -2  19   72.06    8.00
  -4  -2 -19   66.58    6.91
  -4   2 -19   78.08    4.64
  -4  -2 -19   76.82    5.64
   4  -2  20   35.30    5.76
   4  -2  20   39.62    3.71
  -4  -2 -20   33.36    4.85
  -4  -2 -20   40.02    3.57
  -4   2 -20   40.36    2.79
   4  -2  21    7.25    2.13
   4  -2  21    3.29    2.35
  -4  -2 -21    4.79    2.33
  -4   2 -21    7.67    1.30
  -4  -2 -21    5.99    1.42
   4  -2  22    3.40    1.28
  -4  -2 -22    5.16    1.15
  -4   2 -22    3.17    0.87
   4  -2  23   18.25    2.15
  -4  -2 -23   14.72    2.57
   4  -2  24   17.30    2.62
  -4  -2 -24   16.62    2.09
   4  -2  25   11.67    1.82
  -4  -2 -25   15.63    1.82
   4  -2  26   -0.25    0.62
  -4  -2 -26   -0.11    0.58
   4  -2  27    4.94    1.35
  -4  -2 -27   10.52    1.37
   4  -2  28    3.20    1.52
   4  -2  28    1.29    1.08
  -4  -2 -28    5.46    0.95
   4  -2  29   27.49    3.91
  -4  -2 -29   29.66    2.36
   4  -2  30    5.71    2.18
  -4  -2 -30   14.70    1.30
   4   3 -29    0.26    0.32
  -4  -3  29    1.02    0.49
   4   3 -28    0.25    0.40
  -4  -3  28    0.91    0.54
   4   3 -27    0.82    0.48
   4   3 -26    7.17    1.02
   4   3 -25   22.18    2.33
   4   3 -24    0.71    0.62
   4   3 -23   13.15    1.54
   4   3 -22    5.72    1.54
   4   3 -21   27.48    2.58
   4   3 -20    0.48    0.71
   4  -3 -19   39.02    3.18
   4   3 -19   43.95    5.41
   4   3 -19   49.12    4.19
  -4  -3  19   38.72    5.46
   4   3 -18    1.05    1.32
   4   3 -18   -0.32    1.68
   4  -3 -18    1.04    0.76
  -4  -3  18    1.62    1.69
  -4  -3  18    2.35    0.52
   4   3 -17   20.86    2.72
   4  -3 -17   15.33    2.18
   4   3 -17   20.16    3.29
  -4  -3  17   18.32    1.42
  -4  -3  17   17.25    3.24
   4   3 -16    6.28    2.03
   4  -3 -16    5.07    1.57
   4   3 -16    5.53    2.52
  -4  -3  16    7.44    1.01
  -4  -3  16    4.87    2.32
   4   3 -15   -0.89    1.20
   4  -3 -15   -0.25    0.52
  -4  -3  15    0.48    1.09
  -4  -3  15   -0.28    0.46
   4   3 -14   -0.64    1.58
  -4  -3  14    0.41    1.31
  -4  -3  14    1.52    0.65
   4   3 -13    9.72    2.44
  -4  -3  13    3.58    1.90
  -4  -3  13    7.17    1.58
   4   3 -12    5.63    2.40
  -4  -3  12    5.23    1.96
  -4  -3  12    8.24    1.58
   4   3 -11   32.77    4.49
  -4  -3  11   33.42    2.77
  -4  -3  11   27.46    3.58
   4   3 -10   34.51    4.60
  -4  -3  10   34.98    2.74
  -4  -3  10   23.43    3.26
   4   3  -9  134.47   11.88
  -4  -3   9  153.72    9.65
  -4  -3   9  117.04    9.29
   4   3  -8    0.68    1.51
  -4  -3   8    0.47    0.91
  -4  -3   8    0.90    0.78
   4   3  -7   69.38    7.22
  -4  -3   7   77.10    5.17
  -4  -3   7   63.88    4.88
  -4   3   7   63.17    4.72
   4   3  -6    5.70    2.59
  -4   3   6    7.09    1.05
  -4  -3   6    7.81    1.48
  -4  -3   6    8.51    1.46
   4   3  -5   97.34    9.05
  -4  -3   5  106.87    7.27
  -4   3   5   98.45    6.63
   4   3  -4    0.65    1.50
   4  -3  -4    1.19    0.40
   4  -3  -4    0.63    0.36
  -4  -3   4   -0.32    0.85
  -4  -3   4    0.68    0.86
  -4   3   4    1.13    0.60
   4  -3  -3  100.77    4.93
   4  -3  -3  106.96    7.43
   4   3  -3   89.59    8.99
   4  -3  -3   98.15    6.83
  -4  -3   3   97.14    6.61
  -4  -3   3   90.35    5.82
   4   3  -2   25.05    4.25
   4  -3  -2   22.24    2.03
   4  -3  -2   26.02    2.71
   4  -3  -2   30.84    1.54
  -4  -3   2   28.38    2.74
   4  -3  -1   51.77    3.92
   4  -3  -1   57.17    4.24
   4  -3  -1   52.82    2.87
  -4  -3   1   48.75    3.93
   4  -3   0   19.01    1.60
   4  -3   0   17.95    2.15
   4  -3   0   19.93    1.18
  -4  -3   0   18.52    2.22
   4  -3   1   31.87    1.73
   4  -3   1   33.41    2.38
   4  -3   1   31.97    3.07
  -4  -3  -1   29.69    2.87
   4  -3   2   21.11    1.83
   4  -3   2   22.13    1.34
   4  -3   2   18.82    2.19
  -4  -3  -2   20.21    2.43
   4  -3   3   21.47    1.89
   4  -3   3   21.33    2.30
   4  -3   3   20.22    1.33
  -4  -3  -3   20.57    2.43
   4  -3   4    3.03    1.18
   4  -3   4    3.39    0.86
   4  -3   4    2.63    0.60
  -4  -3  -4    3.04    0.87
  -4  -3  -4    3.94    1.30
   4  -3   5   34.04    1.94
   4  -3   5   28.57    2.98
   4  -3   5   25.61    2.68
   4  -3   5   30.20    2.37
  -4  -3  -5   26.61    2.91
  -4  -3  -5   29.07    2.37
   4  -3   6    8.86    1.70
   4  -3   6    7.38    1.34
   4  -3   6    7.10    0.96
   4  -3   6   11.18    1.53
  -4  -3  -6    8.71    1.27
  -4  -3  -6    7.70    1.64
   4  -3   7  259.11   15.58
   4  -3   7  244.94   17.23
   4  -3   7  228.83   16.90
   4  -3   7  252.41   16.87
  -4  -3  -7  239.72   16.97
  -4  -3  -7  257.75   16.72
   4  -3   8   11.41    2.00
   4  -3   8   10.07    2.27
   4  -3   8   10.58    2.30
   4  -3   8   15.58    1.28
  -4  -3  -8    9.00    1.85
  -4  -3  -8    9.59    1.57
   4  -3   9  174.18   11.46
   4  -3   9  173.17   11.60
   4  -3   9  153.27   11.60
   4  -3   9  150.48    9.03
  -4  -3  -9  168.40   11.72
  -4  -3  -9  168.84   12.44
   4  -3  10    0.97    1.24
   4  -3  10    0.34    0.94
   4  -3  10    0.87    1.05
   4  -3  10    1.12    0.39
  -4  -3 -10    0.19    0.83
  -4  -3 -10    1.45    0.90
   4  -3  11   39.31    4.24
   4  -3  11   47.83    4.04
   4  -3  11   49.04    3.99
  -4  -3 -11   48.17    3.32
  -4  -3 -11   46.74    3.73
   4  -3  12   13.21    1.98
   4  -3  12   12.93    1.79
   4  -3  12    9.31    2.43
  -4  -3 -12   12.32    1.85
  -4  -3 -12   11.11    1.83
   4  -3  13   14.95    2.17
   4  -3  13   11.00    2.61
   4  -3  13   14.39    1.99
  -4  -3 -13   16.83    1.95
  -4  -3 -13    9.95    1.70
   4  -3  14    0.30    0.77
   4  -3  14    0.77    0.85
   4  -3  14   -0.05    1.04
  -4  -3 -14   -0.33    1.08
  -4  -3 -14    0.31    0.75
   4  -3  15    0.58    1.14
   4  -3  15   -0.36    0.76
   4  -3  15    0.14    1.03
  -4  -3 -15    1.19    1.11
  -4  -3 -15    0.25    0.78
  -4   3 -15    0.28    0.49
   4  -3  16    0.83    1.34
   4  -3  16    0.67    1.13
   4  -3  16    1.12    1.07
  -4   3 -16    1.12    0.65
  -4  -3 -16    1.68    1.39
  -4  -3 -16    0.09    0.93
   4  -3  17    9.08    2.05
   4  -3  17   10.17    2.08
   4  -3  17    7.20    2.44
  -4  -3 -17    5.92    2.63
  -4  -3 -17   12.87    1.89
  -4   3 -17    8.68    1.27
   4  -3  18    3.47    1.83
   4  -3  18    6.40    1.59
   4  -3  18    2.42    2.15
  -4  -3 -18    2.25    2.27
  -4   3 -18    6.72    1.39
  -4  -3 -18    6.14    1.62
   4  -3  19   34.11    3.96
   4  -3  19   35.07    3.44
  -4  -3 -19   33.06    3.62
  -4   3 -19   36.51    2.68
   4  -3  20    1.96    0.95
   4  -3  20    0.72    1.66
  -4  -3 -20    0.14    1.10
  -4   3 -20    0.75    0.67
   4  -3  21   25.71    3.45
   4  -3  21   24.43    2.85
  -4  -3 -21   26.06    2.98
  -4   3 -21   25.11    2.03
   4  -3  22   -0.79    0.76
   4  -3  22   -0.19    1.06
  -4  -3 -22   -0.02    0.83
  -4   3 -22   -0.29    0.71
   4  -3  23   19.25    3.04
   4  -3  23   24.84    2.49
  -4  -3 -23   23.38    2.67
  -4   3 -23   18.78    1.84
   4  -3  24    0.68    1.79
   4  -3  24    1.71    0.91
  -4  -3 -24    2.07    1.06
   4  -3  25   17.96    2.17
   4  -3  25    7.67    3.66
  -4  -3 -25   22.45    2.28
   4  -3  26   -0.17    0.81
  -4  -3 -26    0.58    0.66
   4  -3  27    3.02    1.08
  -4  -3 -27    2.29    0.99
  -4  -4  25    1.62    0.83
   4   4 -24   -0.06    0.26
  -4  -4  24   -0.25    0.82
   4   4 -23    0.20    0.35
  -4  -4  23   -0.01    0.66
   4   4 -22    0.38    0.36
  -4  -4  22   -1.62    0.85
   4   4 -21    1.67    0.95
  -4  -4  21    3.70    1.22
   4   4 -20    0.42    0.53
   4   4 -19    0.91    0.93
  -4  -4  19    1.48    0.57
   4   4 -18    0.34    0.68
  -4  -4  18    1.98    0.64
   4   4 -17   10.57    1.60
  -4  -4  17   12.59    1.09
   4   4 -16    1.58    1.04
  -4  -4  16    3.49    0.89
   4   4 -15    1.68    1.07
  -4  -4  15    4.15    1.07
   4   4 -14    3.16    1.49
  -4  -4  14    7.63    1.36
   4   4 -13   12.37    3.81
  -4  -4  13   19.19    1.94
   4   4 -12   -0.55    1.76
  -4  -4  12    1.21    0.85
   4   4 -11   22.78    5.41
  -4  -4  11   33.31    3.11
   4   4 -10    1.44    2.14
  -4  -4  10    0.28    0.82
   4   4  -9    9.98    3.88
  -4  -4   9   16.07    2.35
   4   4  -8    4.26    2.67
  -4  -4   8    5.74    1.61
   4   4  -7    1.35    2.44
  -4  -4   7    3.26    1.38
   4   4  -6   -0.98    1.44
  -4  -4   6    0.41    0.75
   4   4  -5    1.50    1.86
  -4  -4   5    0.56    1.01
   4   4  -4    7.62    4.03
  -4  -4   4   13.29    2.13
   4   4  -3    2.73    3.97
   4  -4  -3    4.26    0.60
  -4  -4   3    4.48    1.41
   4   4  -2    7.83    4.30
   4  -4  -2   14.56    1.14
  -4  -4   2   14.66    2.40
   4   4  -1   53.86    8.71
   4  -4  -1   64.82    3.58
  -4  -4   1   63.91    5.46
   4   4   0    1.75    2.37
   4  -4   0    1.02    0.54
  -4  -4   0    1.59    1.13
   4   4   1   49.97    9.26
   4  -4   1   65.29    5.60
   4  -4   1   63.62    3.73
  -4  -4  -1   55.79    5.09
   4   4   2    7.06    4.42
   4  -4   2    5.23    2.33
   4  -4   2    9.12    1.89
   4  -4   2   11.85    1.17
  -4  -4  -2    9.96    1.92
   4  -4   3    3.32    0.77
   4  -4   3    0.97    1.70
   4  -4   3    3.22    1.11
  -4  -4  -3    2.92    1.34
   4  -4   4    5.19    1.20
   4  -4   4    2.56    1.83
   4  -4   4    5.77    0.97
  -4  -4  -4    6.20    1.55
   4  -4   5   20.69    2.34
   4  -4   5   22.40    3.37
   4  -4   5   26.14    1.92
  -4  -4  -5   20.47    2.68
   4  -4   6    1.27    0.92
   4  -4   6   -0.19    1.36
   4  -4   6    1.70    0.68
  -4  -4  -6    1.45    1.05
   4  -4   7   32.96    3.71
   4  -4   7   34.35    2.93
   4  -4   7   25.29    3.61
  -4  -4  -7   28.25    2.96
   4  -4   8    3.07    1.28
   4  -4   8    2.60    1.69
   4  -4   8    3.47    0.89
  -4  -4  -8    2.36    1.20
   4  -4   9   10.50    2.76
   4  -4   9   16.42    2.18
  -4  -4  -9   14.26    1.92
   4  -4  10    0.96    2.23
   4  -4  10    5.63    1.92
  -4  -4 -10    7.76    1.34
   4  -4  11    8.86    1.51
   4  -4  11    0.54    2.30
   4  -4  12    2.41    1.17
  -4  -4 -12    2.75    1.18
   4  -4  13    0.31    0.78
  -4  -4 -13    0.03    0.77
   4  -4  14    1.95    1.38
  -4  -4 -14    6.23    1.46
   4  -4  15   18.36    2.50
  -4  -4 -15   23.12    2.67
  -4   4 -15   19.85    1.95
   4  -4  16    6.15    2.07
  -4  -4 -16    4.64    1.67
  -4   4 -16    6.56    1.15
   4  -4  17   21.34    2.49
  -4  -4 -17   22.74    2.73
  -4   4 -17   18.60    1.82
   4  -4  18    1.37    1.26
  -4  -4 -18    4.06    1.89
  -4   4 -18    4.03    0.88
   4  -4  19    1.71    1.73
  -4  -4 -19    2.83    1.32
  -4   4 -19    2.58    0.73
   4  -4  20   -0.24    0.90
  -4  -4 -20    0.70    0.67
  -4   4 -20   -0.09    0.41
   4  -4  21    0.58    0.97
  -4   4 -21    1.08    0.60
  -4  -4 -21    1.10    0.96
   4  -4  22    0.05    0.59
  -4  -4 -22   -0.03    0.35
  -4   4 -22   -0.11    0.43
   4  -4  23   -1.69    0.85
   4  -4  24    1.12    0.67
  -4  -5  18   -0.10    0.19
  -4  -5  17    0.29    0.29
  -4  -5  16    2.41    0.60
  -4  -5  15    0.13    0.37
  -4  -5  14    1.47    0.61
  -4  -5  13   -0.15    0.46
  -4  -5  12    4.50    1.32
  -4  -5  11    0.36    0.59
  -4  -5  10    0.10    0.72
  -4  -5   9    0.33    0.64
  -4  -5   8    1.43    0.85
  -4  -5   7    1.12    0.85
  -4  -5   6    9.04    1.77
  -4  -5   5    4.10    1.36
  -4  -5   4    2.43    1.23
  -4  -5   3    3.22    1.29
  -4  -5   2    2.58    1.30
  -4  -5   1    0.95    0.97
  -4  -5   0    1.37    1.07
  -4  -5  -1    0.09    0.69
  -4  -5  -2    0.47    0.87
  -4  -5  -3    2.36    1.22
  -4  -5  -4   11.33    1.85
  -4  -5  -5    0.47    0.77
  -4  -5  -6   13.96    2.41
  -4  -5  -7    4.31    1.37
   4  -5   8    3.09    2.13
  -4  -5  -8    3.00    0.84
   4  -5   9    4.16    1.63
   4  -5  10    3.08    1.41
  -4   5 -10    3.35    0.67
   4  -5  11    0.14    0.88
  -4   5 -11    0.52    0.42
   4  -5  12    5.97    1.87
  -4   5 -12    8.79    0.99
   4  -5  13    2.65    0.99
  -4   5 -13   -0.48    0.37
   4  -5  14    4.71    1.93
  -4   5 -14    3.92    0.79
   4  -5  15    1.11    1.18
  -4   5 -15    0.43    0.51
   4  -5  16    2.20    0.87
  -4   5 -16    0.06    0.48
   4  -5  17    2.23    0.92
  -4   5 -17    0.66    0.76
  -4   5 -18   -0.26    0.46
  -4  -6   8    0.67    0.64
  -4  -6   7    2.59    0.68
  -4  -6   6   -0.13    0.40
  -4  -6   5    0.62    0.54
  -4  -6   4   -0.20    0.45
  -4  -6   3    0.60    0.74
  -4  -6   2    0.52    0.56
  -4  -6   1    0.64    0.56
  -4  -6   0    0.22    0.45
  -4  -6  -1   -0.21    0.57
   5   0 -33    0.54    0.36
   5   0 -32   -0.11    0.36
   5   0 -32   -0.27    0.37
   5   0 -31    0.58    0.54
   5   0 -31    1.54    0.73
   5   0 -30   -0.66    0.41
   5   0 -30    0.48    0.40
   5   0 -29   21.33    1.86
   5   0 -29   15.94    2.24
   5   0 -28    0.62    0.69
   5   0 -28   -0.35    0.68
   5   0 -27   31.59    2.79
   5   0 -27   32.11    2.61
   5   0 -26    0.44    0.59
   5   0 -26    0.00    0.54
   5   0 -25   20.43    2.08
   5   0 -25   19.13    2.04
   5   0 -24    0.11    0.70
   5   0 -24    0.12    0.83
   5   0 -24   -0.36    0.53
  -5   0  24    0.02    0.78
   5   0 -23  176.49   11.09
   5   0 -23  157.63   11.02
   5   0 -23  147.23   11.52
  -5   0  23  125.86   10.57
   5   0 -22   -0.28    0.69
   5   0 -22    0.54    0.46
   5   0 -22   -0.71    0.63
  -5   0  22    0.09    0.65
   5   0 -21   81.20    6.60
   5   0 -21   85.41    6.18
   5   0 -21   91.80    5.72
  -5   0  21   78.06    6.56
   5   0 -20   -0.35    0.60
   5   0 -20    0.20    0.41
   5   0 -20   -0.35    0.63
  -5   0  20    0.32    0.58
   5   0 -19    1.90    1.09
   5   0 -19    2.30    0.75
   5   0 -19    0.68    1.20
  -5   0  19    3.07    1.17
   5   0 -18   -0.54    0.70
   5   0 -18    0.20    0.52
   5   0 -18   -0.48    0.82
  -5   0  18   -1.13    0.82
   5   0 -17    4.16    0.84
   5   0 -17    2.23    1.10
   5   0 -17    1.40    1.56
  -5   0  17    2.96    1.20
   5   0 -16    0.07    0.35
   5   0 -16   -0.51    0.54
   5   0 -16    0.39    0.49
  -5   0  16   -0.05    0.53
   5   0 -15   36.00    2.43
   5   0 -15   31.99    2.94
   5   0 -15   39.99    3.39
  -5   0  15   40.87    3.30
   5   0 -14   -0.12    0.55
   5   0 -14   -0.01    0.36
   5   0 -14    0.15    0.50
  -5   0  14   -0.16    0.52
   5   0 -13  434.10   31.89
   5   0 -13  425.81   30.70
   5   0 -13  423.83   29.49
  -5   0  13  438.11   31.81
   5   0 -12    0.46    0.52
   5   0 -12    0.43    1.01
   5   0 -12    0.01    0.74
  -5   0  12    0.67    0.74
   5   0 -11  823.57   68.87
   5   0 -11  808.05   66.96
  -5   0  11  870.94   72.38
   5   0 -10    0.70    0.98
   5   0 -10   -0.01    0.75
  -5   0  10    0.77    0.68
   5   0  -9  145.44    9.51
   5   0  -9  144.25    9.37
  -5   0   9  148.43    9.40
   5   0  -8    0.17    0.95
   5   0  -8    6.60    0.97
  -5   0   8    0.68    0.85
   5   0  -7   75.02    5.62
  -5   0   7   82.55    5.21
   5   0  -6    0.20    0.55
  -5   0   6    0.27    0.57
   5   0  -5  203.42   13.27
  -5   0   5  231.89   14.51
   5   0  -4   -0.06    0.73
  -5   0   4    0.42    0.53
   5   0  -3    6.21    1.07
  -5   0   3    5.66    1.07
   5   0  -2    0.54    0.58
  -5   0   2    0.44    0.52
  -5   0   1   91.16    5.40
  -5   0   0    0.03    0.38
  -5   0  -1  376.09   25.16
   5   0   2    0.53    0.92
   5   0   3  214.70   14.28
   5   0   4   -0.18    0.56
   5   0   5 1051.23   89.91
  -5   0  -5  989.38   80.68
  -5   0  -5  934.05   75.62
   5   0   6   -0.17    0.54
  -5   0  -6   -0.25    0.34
  -5   0  -6    0.04    0.33
   5   0   7  325.75   22.20
  -5   0  -7  303.11   19.06
  -5   0  -7  299.17   18.45
   5   0   8    0.12    0.61
   5   0   8   -0.08    0.29
  -5   0  -8    0.05    0.31
  -5   0  -8    0.11    0.32
   5   0   9   61.58    4.25
   5   0   9   56.22    3.34
  -5   0  -9   56.07    2.80
  -5   0  -9   65.17    3.57
  -5   0  -9   55.95    3.35
   5   0  10    0.47    0.48
   5   0  10   -0.03    0.53
  -5   0 -10   -0.28    0.39
  -5   0 -10    0.06    0.25
  -5   0 -10    0.33    0.37
   5   0  11   34.27    2.92
   5   0  11   35.26    2.26
  -5   0 -11   33.86    2.34
  -5   0 -11   36.34    2.48
  -5   0 -11   32.53    2.02
   5   0  12    0.59    0.87
   5   0  12    0.58    0.43
  -5   0 -12    0.41    0.51
  -5   0 -12   -0.12    0.46
  -5   0 -12    0.15    0.32
   5   0  13   11.68    1.22
   5   0  13   12.49    1.69
  -5   0 -13   10.74    1.22
  -5   0 -13   10.33    1.57
  -5   0 -13   10.90    1.40
   5   0  14   -0.12    0.43
   5   0  14    0.77    0.64
  -5   0 -14   -0.28    0.41
  -5   0 -14    0.53    0.73
  -5   0 -14    0.19    0.32
   5   0  15  485.83   38.31
   5   0  15  570.22   46.36
  -5   0 -15  546.21   39.62
  -5   0 -15  557.17   40.08
  -5   0 -15  573.31   44.35
   5   0  16    0.55    1.07
  -5   0 -16    0.72    0.64
  -5   0 -16    0.03    0.70
  -5   0 -16    0.08    0.43
  -5   0 -17  180.37   11.71
  -5   0 -17  187.74   11.31
  -5   0 -17  184.51   13.15
  -5   0 -18    0.46    0.47
  -5   0 -18   -0.88    0.47
  -5   0 -18    0.06    0.76
  -5   0 -19   37.57    3.06
  -5   0 -19   45.46    4.22
  -5   0 -19   44.07    2.94
  -5   0 -20   -0.03    1.11
  -5   0 -20    0.16    0.51
  -5   0 -21  241.53   15.51
  -5   0 -21  203.59   16.68
  -5   0 -22    0.87    1.20
  -5   0 -22    0.45    0.62
  -5   0 -23   57.96    3.95
  -5   0 -24    0.33    0.55
  -5   0 -25    0.07    0.43
  -5   0 -26    0.32    0.51
  -5   0 -27    2.20    0.72
  -5   0 -28   -0.08    0.37
   5   0  29    3.39    1.13
  -5   0 -29    2.21    0.62
   5   0  30    0.17    0.59
   5  -1 -32    1.48    0.85
   5   1 -32    1.77    0.78
   5   1 -32    1.88    0.50
   5  -1 -31   20.99    1.75
   5   1 -31   18.55    1.90
   5   1 -31   16.56    1.44
   5  -1 -30    1.32    0.88
   5  -1 -30    1.91    0.82
   5   1 -30    3.11    0.78
   5   1 -30    2.23    0.89
   5  -1 -29    4.18    1.58
   5  -1 -29   11.56    1.85
   5   1 -29   10.08    1.41
   5   1 -29   11.14    1.19
   5  -1 -28    1.87    1.16
   5  -1 -28    3.59    1.05
   5   1 -28    3.89    0.99
   5   1 -28    4.42    0.86
   5  -1 -27   11.89    1.44
   5  -1 -27   14.33    1.90
   5   1 -27   14.97    1.65
   5   1 -27   14.46    1.61
   5  -1 -26    1.30    0.95
   5  -1 -26    0.96    0.64
   5   1 -26    1.38    0.82
   5   1 -26    1.78    0.75
   5  -1 -25    1.07    0.91
   5  -1 -25    0.48    0.64
   5   1 -25    1.73    0.80
   5   1 -25    1.57    0.79
   5  -1 -24    5.22    1.35
   5  -1 -24    4.58    0.91
   5  -1 -24    1.57    1.50
   5   1 -24    6.99    1.23
   5   1 -24    5.71    1.13
   5   1 -24    1.59    1.73
  -5  -1  24    3.86    2.36
   5  -1 -23   18.71    1.70
   5  -1 -23   21.33    2.50
   5  -1 -23   13.53    2.37
   5   1 -23   14.82    3.02
   5   1 -23   19.87    2.19
   5   1 -23   21.48    2.90
  -5  -1  23   17.56    2.77
   5  -1 -22   16.98    1.59
   5  -1 -22   10.56    2.22
   5  -1 -22   19.35    2.37
   5   1 -22   23.34    2.20
   5   1 -22   19.93    3.01
   5   1 -22   21.93    2.26
  -5  -1  22   15.56    2.73
   5  -1 -21    9.81    1.83
   5  -1 -21   14.20    1.29
   5  -1 -21   15.84    2.15
   5   1 -21   14.86    1.92
   5   1 -21   16.16    2.02
   5   1 -21   11.93    2.49
  -5  -1  21   10.27    2.28
   5  -1 -20    1.44    0.73
   5  -1 -20    1.00    1.00
   5  -1 -20    0.78    1.14
   5   1 -20    0.45    1.26
   5   1 -20    1.08    0.92
   5   1 -20    1.41    0.83
  -5   1  20    0.37    0.98
  -5  -1  20    2.15    1.14
   5  -1 -19  111.07    8.26
   5  -1 -19   90.66    6.17
   5  -1 -19   82.44    7.36
   5   1 -19   99.10    7.78
   5   1 -19  105.16    6.94
   5   1 -19   98.09    7.52
  -5   1  19   91.90    6.98
  -5  -1  19   96.58    8.80
   5  -1 -18   86.54    6.28
   5  -1 -18  126.92    8.47
   5  -1 -18  120.82   10.94
   5   1 -18   84.45    6.23
   5   1 -18   84.16    6.07
   5   1 -18   85.05    7.44
  -5   1  18   80.97    6.24
  -5  -1  18   88.57    7.01
   5  -1 -17  115.76    7.64
   5  -1 -17  118.99   10.09
   5  -1 -17   87.19    6.14
   5   1 -17   83.27    5.98
   5   1 -17   93.22    7.19
   5   1 -17   89.37    7.12
  -5   1  17   79.57    6.05
  -5  -1  17   86.36    7.14
   5  -1 -16  110.52    9.13
   5  -1 -16   82.24    5.85
   5  -1 -16  100.28    6.57
   5   1 -16   64.60    5.00
   5   1 -16   75.19    6.49
   5   1 -16   74.63    5.31
  -5   1  16   85.62    5.98
  -5  -1  16   79.47    6.44
   5  -1 -15   97.14    6.73
   5  -1 -15  110.43    7.09
   5  -1 -15  117.89    9.39
   5   1 -15   98.43    6.74
   5   1 -15   89.46    6.04
   5   1 -15   96.19    7.62
  -5   1  15   86.78    6.11
  -5  -1  15   93.29    7.47
   5  -1 -14    1.96    0.94
   5  -1 -14    1.45    1.51
   5  -1 -14    2.54    1.09
   5   1 -14    2.64    1.36
   5   1 -14    2.13    0.92
  -5   1  14    2.59    0.89
  -5  -1  14    2.54    1.29
   5  -1 -13   59.89    4.43
   5  -1 -13   57.51    4.03
   5  -1 -13   75.25    5.90
   5   1 -13   52.27    3.91
   5   1 -13   54.06    4.83
  -5   1  13   52.10    4.44
  -5  -1  13   46.97    4.38
   5  -1 -12   13.05    2.07
   5  -1 -12   12.45    1.59
   5   1 -12    7.96    1.79
   5   1 -12    7.67    1.26
  -5   1  12    7.01    1.22
  -5  -1  12    8.35    1.73
   5  -1 -11   21.91    2.66
   5  -1 -11   16.34    2.00
   5   1 -11   20.03    2.55
   5   1 -11   14.32    1.71
  -5   1  11   17.94    1.73
  -5  -1  11   17.19    2.26
   5  -1 -10   77.60    5.46
   5  -1 -10   87.24    6.41
   5   1 -10   76.32    5.82
   5   1 -10   70.99    4.85
  -5   1  10   82.25    5.12
  -5  -1  10   72.45    5.24
   5  -1  -9   39.49    3.13
   5  -1  -9   40.30    3.54
   5   1  -9   31.56    2.60
   5   1  -9   35.34    3.32
  -5   1   9   38.46    2.72
  -5  -1   9   36.47    3.00
   5  -1  -8   71.19    5.01
   5  -1  -8   71.21    5.12
   5   1  -8   60.31    5.08
  -5   1   8   72.70    5.12
  -5  -1   8   70.47    4.95
   5  -1  -7   19.64    1.89
   5  -1  -7   20.20    1.92
   5   1  -7   13.08    2.39
  -5   1   7   14.79    1.65
  -5  -1   7   16.27    1.89
   5  -1  -6  219.62   14.49
   5  -1  -6  242.54   15.55
   5   1  -6  233.25   16.73
  -5   1   6  240.56   15.30
  -5  -1   6  241.85   16.19
   5  -1  -5  283.71   18.52
   5  -1  -5  276.82   17.90
   5   1  -5  282.46   20.67
  -5   1   5  282.50   18.26
  -5  -1   5  297.21   19.94
   5  -1  -4   68.25    4.31
   5  -1  -4   59.65    3.57
   5   1  -4   64.56    5.33
  -5   1   4   71.09    4.24
  -5  -1   4   68.74    4.60
   5  -1  -3  486.03   34.09
   5  -1  -3  422.52   28.86
   5   1  -3  442.50   34.19
  -5   1   3  445.12   31.07
  -5  -1   3  460.19   32.89
   5  -1  -2  132.47    7.35
   5  -1  -2  138.07    9.19
  -5  -1   2  157.49    9.56
   5  -1  -1  291.72   17.55
   5  -1  -1  286.60   19.95
  -5  -1   1  281.25   18.61
   5  -1   0  140.83    8.18
   5  -1   0  151.97    9.72
  -5  -1   0  150.27    9.75
   5  -1   1  251.12   14.76
   5  -1   1  257.24   15.45
   5  -1   1  207.71   14.31
  -5  -1  -1  222.62   13.60
  -5  -1  -1  267.03   16.60
   5  -1   2    1.56    0.63
   5  -1   2    3.10    0.84
   5  -1   2    0.95    0.47
   5  -1   2    1.85    0.57
  -5   1  -2    1.18    0.32
  -5  -1  -2    1.50    0.57
  -5  -1  -2    1.84    0.63
   5  -1   3    3.68    0.69
   5  -1   3    3.65    0.89
   5  -1   3    2.91    0.58
  -5   1  -3    2.25    0.42
  -5  -1  -3    3.02    0.68
  -5  -1  -3    2.48    0.44
  -5  -1  -3    3.41    0.78
   5  -1   4    2.81    0.64
   5  -1   4    3.91    0.68
   5  -1   4    3.11    0.93
  -5   1  -4    2.22    0.44
  -5  -1  -4    2.10    0.46
  -5  -1  -4    2.81    0.69
  -5  -1  -4    2.81    0.94
   5  -1   5   58.34    3.37
   5  -1   5   62.15    3.59
   5  -1   5   66.21    4.29
  -5   1  -5   55.49    2.75
  -5  -1  -5   57.08    2.89
  -5  -1  -5   53.34    3.45
  -5  -1  -5   66.04    3.78
  -5  -1  -5   54.20    3.39
   5  -1   6   26.46    1.94
   5  -1   6   26.52    2.40
   5  -1   6   27.61    2.06
  -5   1  -6   27.14    1.50
  -5  -1  -6   24.93    2.04
  -5  -1  -6   24.71    1.48
  -5  -1  -6   29.39    1.95
  -5  -1  -6   28.53    2.07
   5  -1   7   39.71    2.99
   5  -1   7   35.13    2.35
   5   1   7   28.56    2.00
  -5   1  -7   31.12    1.73
  -5   1  -7   32.58    1.74
  -5  -1  -7   36.16    2.47
  -5  -1  -7   31.36    1.74
  -5  -1  -7   29.64    2.34
  -5  -1  -7   32.67    2.58
   5  -1   8   27.08    1.95
   5  -1   8   31.71    2.71
  -5   1  -8   27.49    1.52
  -5   1  -8   30.46    1.75
  -5  -1  -8   29.28    2.28
  -5  -1  -8   25.73    1.71
  -5  -1  -8   26.91    2.33
  -5  -1  -8   30.42    2.38
   5  -1   9  244.03   14.99
   5  -1   9  258.47   17.41
  -5   1  -9  222.27   13.63
  -5   1  -9  242.25   14.01
  -5  -1  -9  258.13   16.82
  -5  -1  -9  222.81   14.84
  -5  -1  -9  240.82   14.13
  -5  -1  -9  234.06   15.25
   5  -1  10  294.56   20.31
   5  -1  10  284.90   18.24
  -5   1 -10  262.95   16.86
  -5   1 -10  279.10   16.84
  -5  -1 -10  282.47   17.35
  -5  -1 -10  292.17   19.97
  -5  -1 -10  270.69   18.40
   5  -1  11  248.40   17.39
   5  -1  11  251.99   16.00
  -5   1 -11  228.86   14.25
  -5   1 -11  237.97   14.17
  -5  -1 -11  260.78   17.64
  -5  -1 -11  257.97   15.41
  -5  -1 -11  232.51   15.98
   5  -1  12   85.88    6.16
   5  -1  12   75.82    5.59
  -5   1 -12   78.57    4.93
  -5   1 -12   79.40    4.43
  -5  -1 -12   83.84    5.95
  -5  -1 -12   70.43    5.16
  -5  -1 -12   81.04    4.71
   5  -1  13  209.53   14.74
   5  -1  13  213.21   13.47
  -5   1 -13  207.61   12.36
  -5   1 -13  186.94   11.95
  -5  -1 -13  210.24   14.43
  -5  -1 -13  215.19   13.04
  -5  -1 -13  191.84   12.95
   5  -1  14    5.26    1.58
   5  -1  14    5.55    1.16
  -5   1 -14    2.76    1.28
  -5   1 -14    6.19    0.95
  -5  -1 -14    6.56    1.54
  -5  -1 -14    6.03    1.00
  -5  -1 -14    6.20    1.32
   5  -1  15   71.59    5.74
   5  -1  15   70.56    5.89
  -5  -1 -15   75.99    5.08
  -5  -1 -15   75.34    4.74
  -5   1 -15   73.51    4.50
  -5  -1 -15   72.72    5.65
   5  -1  16   35.99    3.01
   5  -1  16   33.66    3.86
  -5  -1 -16   36.94    3.58
  -5  -1 -16   34.37    2.97
  -5  -1 -16   38.80    2.89
  -5   1 -16   36.80    2.76
   5  -1  17   17.77    2.67
   5  -1  17   17.95    2.69
  -5  -1 -17   12.84    1.48
  -5   1 -17   19.25    1.81
  -5  -1 -17   17.38    2.52
  -5  -1 -17   19.57    2.00
   5  -1  18   16.04    2.11
   5  -1  18   16.38    3.48
  -5  -1 -18   16.86    2.72
  -5  -1 -18   18.30    2.03
  -5   1 -18   17.34    2.18
   5  -1  19    0.09    0.71
   5  -1  19   -0.53    1.42
  -5   1 -19    0.50    0.55
  -5  -1 -19    0.59    0.97
  -5  -1 -19    0.13    0.68
   5  -1  20   36.82    3.94
   5  -1  20   30.92    4.48
  -5  -1 -20   40.03    3.31
  -5   1 -20   33.27    2.50
  -5  -1 -20   33.50    4.07
   5  -1  21    5.02    1.34
  -5   1 -21    3.04    0.76
  -5  -1 -21    4.52    1.22
  -5  -1 -21    4.08    2.44
   5  -1  22   20.72    2.30
  -5  -1 -22   25.10    2.87
   5  -1  23   53.16    4.29
  -5  -1 -23   70.73    5.30
  -5  -1 -24    4.64    1.13
  -5  -1 -25   80.57    5.46
  -5  -1 -26   40.27    3.07
  -5  -1 -27   29.36    2.89
   5  -1  28   11.50    2.08
   5   1  28    4.58    2.18
  -5  -1 -28   14.43    1.38
   5   1  29    3.86    1.73
   5  -1  29   13.95    1.99
  -5  -1 -29   16.69    1.39
   5  -1  30   -0.37    0.57
  -5  -1 -30    0.29    0.32
   5   2 -31    0.63    0.37
   5   2 -30    0.14    0.40
   5  -2 -30    0.75    0.41
   5   2 -29    0.23    0.53
   5  -2 -29    0.15    0.43
   5   2 -28    3.03    0.77
   5  -2 -28    2.47    0.82
   5   2 -27    2.26    1.08
   5   2 -27    2.45    0.75
   5  -2 -27    4.20    0.93
   5   2 -26   20.16    2.00
   5  -2 -26   25.06    2.42
   5   2 -26   31.22    2.33
   5   2 -25   16.82    1.76
   5   2 -25   12.16    1.58
   5  -2 -25   14.70    1.84
   5   2 -24   26.73    2.37
   5   2 -24   29.36    2.54
   5  -2 -24   30.62    2.65
   5   2 -23    4.92    1.25
   5   2 -23    6.18    1.05
   5  -2 -23    4.63    1.36
   5   2 -22   14.75    3.02
   5   2 -22   16.20    2.03
   5   2 -22   16.20    1.74
   5  -2 -22   20.40    2.12
  -5  -2  22   12.62    3.12
   5   2 -21    6.80    1.54
   5   2 -21    5.33    1.69
   5  -2 -21    7.70    1.94
   5   2 -21    7.97    2.31
  -5  -2  21    7.08    2.24
   5   2 -20   14.28    2.87
   5   2 -20   11.45    1.77
   5   2 -20   14.04    2.14
   5  -2 -20   12.37    1.97
  -5  -2  20   16.40    2.73
   5   2 -19    4.55    1.20
   5  -2 -19    7.25    1.34
   5   2 -19    6.14    2.03
   5   2 -19    5.25    1.64
  -5  -2  19    3.29    2.11
   5   2 -18    7.70    1.89
   5   2 -18    6.87    1.81
   5  -2 -18    9.28    1.53
   5   2 -18    8.96    2.21
  -5  -2  18    7.92    2.30
   5   2 -17    2.69    1.27
   5   2 -17    1.01    0.78
   5  -2 -17    1.69    0.98
   5   2 -17    2.23    1.42
  -5  -2  17    1.13    1.41
   5   2 -16   15.46    2.29
   5   2 -16   16.87    2.74
   5   2 -16    8.96    1.45
   5  -2 -16   12.34    1.79
  -5  -2  16   14.26    2.57
   5   2 -15   11.27    2.69
   5  -2 -15   11.53    1.67
  -5  -2  15    6.84    2.11
   5  -2 -14   92.12    6.44
   5   2 -14   94.55    8.14
  -5  -2  14   81.86    4.77
  -5  -2  14   87.68    7.18
  -5   2  14   80.89    5.54
   5   2 -13   15.47    2.87
   5  -2 -13   16.69    2.01
  -5  -2  13   13.33    1.28
  -5  -2  13   18.00    2.51
  -5   2  13   13.80    1.66
   5   2 -12   72.10    7.00
   5  -2 -12   80.44    5.65
  -5  -2  12   66.96    6.22
  -5   2  12   76.71    5.01
  -5  -2  12   73.06    4.40
   5   2 -11   95.57    8.09
   5  -2 -11   97.37    7.46
  -5  -2  11   88.65    5.32
  -5  -2  11   83.90    6.86
  -5   2  11   90.17    5.79
   5  -2 -10  124.00    8.46
   5   2 -10  109.77    9.40
  -5  -2  10  115.88    6.97
  -5  -2  10  106.98    8.38
  -5   2  10  113.21    7.89
   5   2  -9   20.27    3.36
   5  -2  -9   24.06    2.54
  -5  -2   9   20.58    1.92
  -5  -2   9   19.26    2.69
  -5   2   9   21.18    2.01
   5   2  -8  243.69   19.97
   5  -2  -8  274.34   19.07
  -5  -2   8  306.69   19.83
  -5  -2   8  233.44   17.85
  -5   2   8  282.03   18.71
   5   2  -7   26.81    3.71
   5  -2  -7   30.20    2.77
  -5  -2   7   29.47    2.50
  -5  -2   7   22.56    2.72
  -5   2   7   25.24    2.10
   5   2  -6   18.39    2.73
   5  -2  -6   15.82    2.10
  -5  -2   6   20.28    2.06
  -5  -2   6   16.93    2.60
  -5   2   6   15.59    1.65
   5   2  -5    3.94    1.82
   5  -2  -5    5.62    1.33
  -5  -2   5    4.73    1.24
  -5  -2   5    3.93    1.24
  -5   2   5    6.71    1.00
   5   2  -4    1.99    1.20
   5  -2  -4    2.13    0.76
  -5  -2   4    0.17    0.80
  -5   2   4    0.53    0.23
  -5   2   4    1.23    0.65
  -5  -2   4    1.30    0.68
   5   2  -3   -0.14    1.03
   5  -2  -3    1.21    0.75
   5  -2  -3    0.81    0.58
   5  -2  -3    0.18    0.66
  -5  -2   3    0.96    0.63
  -5  -2   3    0.87    0.67
  -5   2   3    0.12    0.21
   5  -2  -2    1.00    0.72
   5  -2  -2    0.80    0.54
   5  -2  -2    0.32    0.69
  -5  -2   2    0.82    0.79
  -5  -2   2    0.03    0.93
  -5   2   2    0.31    0.23
   5  -2  -1    2.53    0.93
   5  -2  -1    5.47    0.88
   5  -2  -1    2.35    1.09
  -5  -2   1    2.66    0.96
  -5   2   1    2.03    0.38
  -5  -2   1    1.81    1.08
   5  -2   0   73.92    5.44
   5  -2   0   79.43    5.37
   5  -2   0   71.90    4.37
  -5  -2   0   66.30    4.85
  -5  -2   0   57.47    4.25
  -5   2   0   67.55    3.17
   5  -2   1   84.10    5.39
   5  -2   1   86.46    6.08
   5  -2   1   79.62    4.74
  -5  -2  -1   65.97    4.95
  -5  -2  -1   85.05    6.46
   5  -2   2  216.10   13.72
   5  -2   2  205.78   12.58
   5  -2   2  222.17   14.75
  -5  -2  -2  194.42   13.04
  -5  -2  -2  198.20   11.66
  -5  -2  -2  184.37   13.50
   5  -2   3   58.16    3.97
   5  -2   3   58.51    3.58
   5  -2   3   52.98    4.24
  -5  -2  -3   50.25    3.03
  -5  -2  -3   36.23    4.33
   5  -2   4  219.66   13.98
   5  -2   4  231.08   14.08
   5  -2   4  233.92   15.30
  -5  -2  -4  216.14   12.74
  -5  -2  -4  150.66   12.57
   5  -2   5   11.19    1.46
   5  -2   5   11.88    1.78
   5  -2   5   13.40    1.50
  -5  -2  -5   11.96    1.19
  -5  -2  -5    7.55    2.28
   5  -2   6  117.54    7.41
   5  -2   6  119.53    8.36
   5  -2   6  117.32    7.08
  -5  -2  -6  118.93    6.91
  -5   2  -6  120.34    6.21
   5  -2   7   52.92    3.61
   5  -2   7   51.37    4.22
   5  -2   7   59.43    3.68
  -5  -2  -7   51.39    3.27
  -5  -2  -7   32.40    5.52
  -5   2  -7   48.38    2.65
   5  -2   8  159.21   10.22
   5  -2   8  165.70   11.63
   5  -2   8  136.72    9.03
  -5  -2  -8  154.20   13.69
  -5  -2  -8  161.61    9.77
  -5  -2  -8  163.01   11.20
  -5   2  -8  174.38    9.28
   5  -2   9   93.15    6.27
   5  -2   9   92.72    7.11
   5  -2   9   96.91    6.34
  -5  -2  -9  100.46    6.00
  -5  -2  -9   89.31    8.00
  -5   2  -9   93.97    5.15
  -5  -2  -9   92.90    6.84
   5  -2  10   16.08    2.04
   5  -2  10   17.76    2.52
   5  -2  10   18.77    1.97
  -5  -2 -10   17.95    2.16
  -5  -2 -10   19.69    3.27
  -5  -2 -10   14.59    2.39
  -5   2 -10   18.28    1.39
   5  -2  11    0.63    1.12
   5  -2  11    0.87    0.87
   5  -2  11    1.87    1.04
  -5  -2 -11    0.81    0.72
  -5  -2 -11    0.58    1.34
  -5  -2 -11    1.29    1.05
  -5   2 -11    0.70    0.52
   5  -2  12   21.54    2.50
   5  -2  12   20.72    2.93
  -5  -2 -12   28.89    3.76
  -5  -2 -12   22.26    2.15
  -5  -2 -12   20.55    2.87
  -5   2 -12   23.12    2.11
   5  -2  13   11.94    1.77
   5  -2  13    7.66    2.05
  -5  -2 -13    8.13    2.12
  -5  -2 -13    9.25    1.45
  -5   2 -13    8.41    1.19
  -5  -2 -13   11.18    2.30
   5  -2  14   27.91    3.79
   5  -2  14   30.45    3.13
  -5  -2 -14   26.68    3.59
  -5  -2 -14   29.23    2.69
  -5  -2 -14   33.82    3.08
  -5   2 -14   31.16    2.24
   5  -2  15   10.09    2.55
   5  -2  15   13.58    2.18
  -5  -2 -15   12.78    1.85
  -5  -2 -15   14.36    1.83
  -5   2 -15   13.23    1.48
  -5  -2 -15   13.23    2.62
   5  -2  16   31.85    5.03
   5  -2  16   36.84    3.68
  -5  -2 -16   33.83    4.35
  -5  -2 -16   41.52    3.23
  -5   2 -16   34.88    2.70
   5  -2  17   22.75    3.55
   5  -2  17   27.34    2.94
  -5  -2 -17   24.21    3.70
  -5  -2 -17   25.72    2.71
  -5   2 -17   22.28    2.62
   5  -2  18  151.72   13.61
   5  -2  18  161.28   11.85
  -5  -2 -18  146.22   12.73
  -5   2 -18  181.98   11.41
  -5  -2 -18  163.56   11.41
   5  -2  19   16.23    4.84
   5  -2  19   26.12    2.98
  -5  -2 -19   21.53    3.65
  -5  -2 -19   25.11    2.74
  -5   2 -19   22.98    2.15
   5  -2  20   74.08    5.43
  -5  -2 -20   61.46    6.91
  -5   2 -20   77.86    5.08
  -5  -2 -20   70.57    5.24
   5  -2  21   16.50    2.61
  -5  -2 -21   15.96    1.85
  -5   2 -21   10.83    1.58
   5  -2  22    8.66    1.76
  -5  -2 -22   11.33    1.57
  -5   2 -22    9.15    1.66
   5  -2  23   -0.37    1.26
   5  -2  23    1.56    0.90
  -5  -2 -23    1.19    0.84
   5  -2  24    5.37    1.86
   5  -2  24    3.59    1.29
  -5  -2 -24    6.75    1.18
   5  -2  25    3.06    1.44
   5  -2  25    1.66    0.98
  -5  -2 -25    3.14    0.96
   5  -2  26    1.04    1.16
   5  -2  26    0.84    0.73
  -5  -2 -26    1.29    1.00
   5  -2  27    0.61    0.78
  -5  -2 -27   -0.02    0.49
   5  -2  28    1.40    1.48
  -5  -2 -28    5.85    1.19
  -5  -2 -29    5.10    0.82
  -5  -3  29    0.24    0.44
   5   3 -28    1.13    0.41
  -5  -3  28    0.21    0.50
   5   3 -27    4.05    0.73
   5   3 -26   -0.10    0.38
   5   3 -25   -0.01    0.32
   5   3 -24    0.45    0.55
   5   3 -23    5.23    1.06
   5  -3 -22    1.55    0.99
   5   3 -22    1.94    0.84
   5   3 -21    4.67    1.31
   5  -3 -21    1.27    0.85
   5   3 -20   25.81    2.56
   5  -3 -20   20.52    2.00
   5  -3 -19    2.77    1.23
   5   3 -19    3.09    1.19
   5   3 -18   13.75    3.23
   5  -3 -18   14.48    1.68
   5   3 -18   19.76    2.42
  -5  -3  18   10.12    3.48
   5   3 -17    1.37    1.65
   5   3 -17    2.31    1.43
   5  -3 -17    1.63    0.82
  -5  -3  17    1.72    1.74
  -5  -3  17    1.30    0.53
   5   3 -16   19.63    3.09
   5  -3 -16   18.29    2.00
   5   3 -16   20.43    3.76
  -5  -3  16   19.65    1.53
  -5  -3  16   15.62    3.49
   5  -3 -15    5.37    1.39
   5   3 -15    4.53    2.44
  -5  -3  15    2.08    2.20
  -5  -3  15    4.55    0.95
   5  -3 -14    7.26    1.21
   5   3 -14    5.13    2.66
  -5  -3  14    9.29    1.64
  -5  -3  14    1.88    2.42
   5  -3 -13   15.70    1.86
   5   3 -13   22.40    3.89
  -5  -3  13   23.46    2.00
   5   3 -12   11.07    3.31
   5  -3 -12   12.11    1.58
  -5  -3  12   14.84    1.78
  -5  -3  12    8.94    2.64
   5   3 -11   32.31    4.58
   5  -3 -11   26.28    2.56
  -5  -3  11   22.72    3.49
  -5  -3  11   32.32    2.73
   5  -3 -10    0.18    0.68
   5   3 -10    0.77    1.31
  -5  -3  10    0.10    1.03
  -5  -3  10    0.78    1.03
   5  -3  -9   10.50    1.67
   5   3  -9   11.89    3.10
  -5  -3   9   15.08    1.94
  -5  -3   9   10.49    3.01
   5  -3  -8   13.31    1.80
   5   3  -8   18.53    3.31
  -5  -3   8   15.42    2.56
  -5  -3   8    9.79    2.47
   5  -3  -7    3.86    1.32
   5   3  -7    5.42    2.41
  -5  -3   7    2.84    1.65
  -5  -3   7    7.47    1.41
  -5   3   7    5.23    1.17
   5   3  -6   21.25    4.03
   5  -3  -6   20.07    3.21
  -5   3   6   16.49    2.55
  -5  -3   6   21.12    3.31
  -5  -3   6   28.53    2.73
   5   3  -5    4.19    2.35
   5  -3  -5    3.48    1.41
  -5  -3   5    6.20    1.47
  -5   3   5    7.07    1.22
  -5  -3   5    6.85    1.58
   5  -3  -4  142.18   10.00
   5   3  -4  134.86   13.70
  -5  -3   4  151.82   10.13
  -5   3   4  110.62    5.84
  -5   3   4  133.09    8.77
   5   3  -3   31.20    4.91
   5  -3  -3   32.66    3.15
   5  -3  -3   29.32    2.11
  -5  -3   3   34.11    3.40
   5  -3  -2  121.51    9.28
   5   3  -2  109.18   10.85
   5  -3  -2  131.55    8.49
   5  -3  -2  121.83    9.58
  -5  -3   2   83.91    6.97
   5  -3  -1   13.24    2.99
   5  -3  -1   14.96    1.80
   5  -3  -1   12.33    1.80
   5   3  -1   11.60    3.61
  -5  -3   1   14.60    2.28
   5  -3   0   19.66    1.84
   5  -3   0   12.14    3.09
   5  -3   0   10.15    2.35
  -5  -3   0   10.39    2.27
   5  -3   1   38.48    3.86
   5  -3   1   43.37    3.25
   5  -3   1   39.14    3.45
  -5  -3  -1   29.99    3.60
   5  -3   2   20.23    2.29
   5  -3   2   19.87    2.79
   5  -3   2   15.27    1.87
  -5  -3  -2   13.93    2.47
   5  -3   3   37.81    3.92
   5  -3   3   39.76    3.69
   5  -3   3   38.99    3.84
  -5  -3  -3   31.42    3.89
   5  -3   4   13.65    2.51
   5  -3   4   15.27    2.22
   5  -3   4   11.55    2.17
  -5  -3  -4    9.60    2.36
   5  -3   5    3.51    1.06
   5  -3   5    2.79    1.25
   5  -3   5    3.71    1.30
  -5  -3  -5    1.77    1.52
  -5  -3  -5    2.15    0.56
   5  -3   6   71.18    6.09
   5  -3   6   84.29    6.31
   5  -3   6   83.04    5.76
  -5  -3  -6   67.14    6.36
  -5  -3  -6   80.88    5.37
   5  -3   7   35.24    3.68
   5  -3   7   34.76    3.75
   5  -3   7   34.32    3.31
  -5  -3  -7   31.94    3.95
  -5  -3  -7   33.69    3.02
   5  -3   8   83.49    6.58
   5  -3   8   61.84    5.94
   5  -3   8   66.34    5.04
  -5  -3  -8   71.32    5.02
  -5  -3  -8   66.87    6.00
   5  -3   9    2.69    1.38
   5  -3   9    1.76    1.43
   5  -3   9    2.07    1.09
  -5  -3  -9    1.99    1.06
  -5  -3  -9    3.02    1.45
   5  -3  10   51.01    4.56
   5  -3  10   42.98    4.76
   5  -3  10   42.80    3.83
  -5  -3 -10   46.37    3.74
  -5  -3 -10   47.12    4.53
   5  -3  11    8.12    1.83
   5  -3  11    3.52    1.94
   5  -3  11    5.90    1.51
  -5  -3 -11    5.20    1.66
  -5   3 -11    3.38    0.97
  -5  -3 -11    5.94    1.42
   5  -3  12   73.32    7.49
   5  -3  12   75.88    5.98
   5  -3  12   64.72    6.67
  -5  -3 -12   71.79    5.53
  -5  -3 -12   84.37    6.14
  -5   3 -12   75.60    4.84
   5  -3  13   11.10    3.12
   5  -3  13   11.53    2.74
   5  -3  13   11.51    2.17
  -5  -3 -13   12.70    2.10
  -5  -3 -13   15.03    1.95
  -5   3 -13   14.98    1.60
   5  -3  14   41.83    3.89
   5  -3  14   27.49    4.29
   5  -3  14   39.02    3.74
  -5  -3 -14   40.54    3.56
  -5   3 -14   30.15    2.56
   5  -3  15    4.25    1.57
   5  -3  15    3.18    2.60
   5  -3  15    2.38    1.45
  -5  -3 -15    2.48    1.25
  -5   3 -15    3.01    0.98
   5  -3  16   15.57    2.86
   5  -3  16   13.29    3.64
   5  -3  16   14.82    2.44
  -5  -3 -16   21.88    2.57
  -5   3 -16   21.95    2.45
   5  -3  17   15.70    2.69
   5  -3  17   13.89    2.19
  -5  -3 -17   15.38    2.30
  -5   3 -17   15.31    1.63
   5  -3  18    0.04    1.17
   5  -3  18   -0.57    1.18
  -5  -3 -18    0.12    0.98
  -5   3 -18    1.57    0.68
   5  -3  19   -0.16    0.62
   5  -3  19    0.06    0.85
  -5  -3 -19    0.89    0.69
  -5   3 -19   -0.21    0.48
   5  -3  20    1.48    2.23
   5  -3  20    3.49    1.37
  -5  -3 -20    2.85    1.32
  -5   3 -20    3.22    0.96
   5  -3  21    0.38    1.14
   5  -3  21    0.38    0.85
  -5  -3 -21    0.26    0.83
  -5   3 -21    0.63    0.63
   5  -3  22    5.72    1.97
   5  -3  22    4.30    1.45
  -5  -3 -22    6.02    1.40
  -5   3 -22    6.09    1.41
   5  -3  23    4.32    2.62
   5  -3  23    5.79    1.33
  -5  -3 -23    7.26    1.37
  -5   3 -23    2.77    1.20
   5  -3  24   21.00    3.24
   5  -3  24   22.93    2.48
  -5  -3 -24   27.66    2.67
   5  -3  25    0.95    1.19
   5  -3  25    2.93    0.82
  -5  -3 -25    0.53    0.98
   5  -3  26    7.86    1.34
  -5  -3 -26   12.98    1.96
  -5  -4  24   -0.83    0.96
   5   4 -23   -0.09    0.35
  -5  -4  23    1.30    0.59
   5   4 -22    4.60    0.89
  -5  -4  22    5.74    1.30
   5   4 -21    0.20    0.43
   5   4 -20    1.73    0.67
   5   4 -19   -0.02    0.49
   5   4 -18    1.06    0.74
  -5  -4  18    1.15    0.42
   5   4 -17   -0.41    0.44
  -5  -4  17    0.15    0.25
   5   4 -16    1.36    0.88
  -5  -4  16    0.94    0.64
   5   4 -15   13.30    2.09
  -5  -4  15   14.43    1.36
   5   4 -14    7.11    2.48
  -5  -4  14   10.46    1.28
  -5  -4  13    6.96    1.50
  -5  -4  12   18.00    1.89
   5   4 -11    0.74    2.20
  -5  -4  11    2.52    1.23
   5   4 -10    1.81    2.83
  -5  -4  10    5.68    1.51
   5   4  -9   10.14    4.08
  -5  -4   9   19.04    2.49
   5   4  -8    0.97    3.13
  -5  -4   8    2.06    1.26
   5   4  -7    5.37    3.59
  -5  -4   7   11.01    2.06
   5   4  -6    8.59    3.51
  -5  -4   6    9.31    2.00
   5   4  -5    1.72    2.18
  -5  -4   5    1.18    1.23
   5   4  -4    1.66    2.47
  -5  -4   4    1.71    1.37
   5   4  -3    0.79    2.15
  -5   4   3    0.64    0.36
  -5  -4   3    1.00    1.13
   5   4  -2   15.99    4.83
  -5  -4   2   20.46    3.68
   5   4  -1   -0.55    1.92
  -5  -4   1   -0.25    1.30
   5   4   0    8.47    4.28
   5  -4   0   11.83    1.99
  -5  -4   0   10.99    2.34
   5   4   1   13.17    5.15
   5  -4   1   19.91    3.07
  -5  -4  -1   16.76    2.66
   5   4   2    0.89    2.59
   5  -4   2    2.65    2.00
   5  -4   2    0.93    1.10
  -5  -4  -2    0.48    1.64
   5  -4   3   30.20    3.82
   5   4   3   26.45    6.43
   5  -4   3   19.39    3.96
  -5  -4  -3   23.43    3.27
   5  -4   4   18.07    2.69
   5  -4   4    9.25    2.95
  -5  -4  -4   10.92    2.44
   5  -4   5    3.33    1.99
   5  -4   5    4.13    1.40
  -5  -4  -5    2.21    1.48
   5  -4   6   63.49    7.34
   5  -4   6   82.69    6.33
  -5  -4  -6   66.30    5.94
   5  -4   7   11.15    1.85
   5  -4   7    4.41    2.72
  -5  -4  -7   12.38    2.82
   5  -4   8   -0.51    0.64
   5  -4   8    1.28    1.04
  -5  -4  -8   -0.09    0.70
   5  -4   9   -0.14    0.76
  -5  -4  -9   -0.26    0.78
   5  -4  10    1.05    0.81
  -5  -4 -10   -0.06    0.73
  -5   4 -10    0.12    0.48
   5  -4  11   -0.44    0.78
  -5  -4 -11    0.29    0.86
  -5   4 -11    0.38    0.49
   5  -4  12    1.23    1.38
  -5   4 -12    4.23    0.93
   5  -4  13    2.11    1.37
  -5   4 -13    3.63    0.93
   5  -4  14   12.95    2.16
  -5   4 -14   12.18    1.55
   5  -4  15    1.39    1.27
  -5   4 -15    3.62    0.92
   5  -4  16   16.64    2.48
  -5   4 -16   18.63    1.86
   5  -4  17    4.26    1.62
  -5   4 -17    6.11    1.13
   5  -4  18    2.38    1.26
  -5   4 -18    2.63    0.83
   5  -4  19    5.14    1.67
  -5   4 -19    8.02    1.25
   5  -4  20    4.05    1.73
  -5   4 -20    3.48    0.87
   5  -4  21   -0.25    0.72
  -5   4 -21    0.74    0.63
   5  -4  22    6.33    1.67
  -5  -5  16    0.05    0.32
  -5  -5  15    0.13    0.31
  -5  -5  14    0.47    0.43
  -5  -5  13    0.41    0.64
   5   5 -12   -0.08    0.64
  -5  -5  12   -0.70    0.51
   5   5 -11    0.01    0.54
  -5  -5  11    0.18    0.48
   5   5 -10    0.37    0.88
  -5  -5  10    1.09    0.65
  -5  -5   9    0.55    0.64
  -5  -5   8   -0.23    0.59
  -5  -5   7    9.90    1.54
  -5  -5   6    0.24    0.65
  -5  -5   5    4.26    1.34
  -5  -5   4   -0.09    0.70
  -5  -5   3    0.74    0.96
  -5  -5   2    0.61    0.94
  -5   5   1    5.25    0.63
  -5  -5   1    3.45    1.93
  -5  -5   0   -0.24    0.69
  -5   5   0   -0.11    0.26
  -5   5  -1    5.01    0.66
  -5  -5  -1    3.12    1.49
  -5  -5  -2    0.88    0.94
  -5   5  -2    0.64    0.40
  -5  -5  -3    0.56    0.96
  -5   5  -3    0.91    0.57
  -5   5  -4   -0.14    0.33
  -5   5  -5    0.18    0.44
  -5  -5  -5   -0.88    0.69
  -5   5  -6    3.91    0.69
  -5  -5  -6    5.19    1.36
  -5  -5  -7    0.32    0.76
  -5   5  -7    0.65    0.43
   5  -5   8   -1.16    1.16
  -5   5  -8    1.05    0.46
  -5  -5  -8    1.34    0.94
   5  -5   9    2.41    1.61
  -5   5  -9    3.63    0.67
   5  -5  10    1.06    1.03
  -5   5 -10    0.40    0.44
   5  -5  11    2.01    2.47
  -5   5 -11    9.25    0.99
   5  -5  12    1.10    0.82
  -5   5 -12   -0.04    0.37
   5  -5  13    0.29    0.72
  -5   5 -13    0.02    0.32
   5  -5  14    1.26    0.97
  -5   5 -14    0.86    0.53
   5  -5  15    0.67    1.16
  -5   5 -15    0.63    0.51
  -5   5 -16   -0.32    0.44
   6   0 -32    3.75    0.83
   6   0 -31    0.41    0.37
   6   0 -31   -0.08    0.50
   6   0 -30    8.84    1.41
   6   0 -30   11.65    1.24
   6   0 -29    0.37    0.52
   6   0 -29    0.48    0.48
   6   0 -28    3.30    0.91
   6   0 -28    2.56    0.86
   6   0 -27   -0.44    0.56
   6   0 -27   -0.08    0.50
   6   0 -26    0.40    0.69
   6   0 -26   -0.33    0.48
   6   0 -25    0.64    0.81
   6   0 -25    0.12    0.59
   6   0 -24   79.83    5.50
   6   0 -24   82.19    5.76
   6   0 -23    0.19    0.85
   6   0 -23    0.86    0.69
   6   0 -23   -0.36    0.50
  -6   0  23    0.29    0.84
   6   0 -22  139.94    9.51
   6   0 -22  120.90    9.97
   6   0 -22  144.21    8.96
  -6   0  22  114.63    9.67
   6   0 -21    0.39    0.52
   6   0 -21    0.26    0.79
   6   0 -21   -0.71    0.86
  -6   0  21    0.35    0.80
   6   0 -20   58.85    4.57
   6   0 -20   50.13    4.70
   6   0 -20   56.23    3.78
  -6   0  20   50.84    4.82
   6   0 -19    0.03    1.05
   6   0 -19    0.28    0.71
   6   0 -19    0.37    0.67
  -6   0  19   -0.01    0.81
   6   0 -18   50.45    4.34
   6   0 -18   50.33    3.33
   6   0 -18   48.13    4.07
  -6   0  18   47.86    4.47
   6   0 -17    0.48    0.78
   6   0 -17   -0.31    0.50
   6   0 -17    1.09    0.80
  -6   0  17    1.20    0.85
   6   0 -16  240.30   16.82
   6   0 -16  225.09   14.51
   6   0 -16  237.05   17.07
  -6   0  16  264.60   18.94
   6   0 -15    0.43    0.73
   6   0 -15    0.05    0.75
   6   0 -15    0.34    0.48
  -6   0  15   -0.13    0.76
   6   0 -14    1.40    0.98
   6   0 -14    0.68    0.62
   6   0 -14    1.10    0.94
  -6   0  14    1.94    0.95
   6   0 -13   -0.26    0.40
   6   0 -13    0.41    0.56
   6   0 -13   -0.50    0.67
  -6   0  13    0.24    0.58
   6   0 -12  276.19   18.37
   6   0 -12  287.63   20.43
   6   0 -12  281.75   19.85
  -6   0  12  276.00   19.74
   6   0 -11    0.12    0.71
   6   0 -11    0.58    0.64
  -6   0  11   -0.02    0.71
   6   0 -10   12.28    1.78
   6   0 -10   12.27    2.00
  -6   0  10   11.58    1.65
   6   0  -9    0.05    0.74
   6   0  -9   -0.32    0.63
  -6   0   9   -0.35    0.60
   6   0  -8  311.50   22.27
   6   0  -8  299.01   21.34
  -6   0   8  323.45   22.46
   6   0  -7    0.52    0.81
   6   0  -7   -0.10    0.73
  -6   0   7    0.59    0.66
   6   0  -6  734.97   60.81
   6   0  -6  741.50   60.60
  -6   0   6  779.21   63.07
   6   0  -5   -0.48    0.84
   6   0  -5    0.67    0.60
  -6   0   5   -0.01    0.56
   6   0  -4  409.22   30.29
   6   0  -4  394.50   28.51
  -6   0   4  444.32   31.42
  -6   0   4  419.56   28.24
   6   0  -3   -0.23    0.72
   6   0  -3   -0.48    0.56
  -6   0   3    0.10    0.26
  -6   0   3    0.41    0.48
   6   0  -2  306.61   21.57
   6   0  -2  315.32   21.39
  -6   0   2  295.06   18.26
  -6   0   2  351.14   23.42
   6   0  -1   -0.08    0.52
   6   0  -1    0.14    0.82
  -6   0   1   -0.22    0.28
  -6   0   1    0.06    0.48
   6   0   0   10.52    1.35
  -6   0   0   11.83    1.58
  -6   0   0    7.94    0.81
   6   0   1    0.12    0.47
  -6   0  -1   -0.27    0.46
  -6   0  -1   -0.09    0.30
   6   0   2    5.33    1.14
  -6   0  -2    6.09    0.74
  -6   0  -2    8.01    1.08
   6   0   3    0.06    0.49
  -6   0  -3    0.23    0.49
  -6   0  -3    0.15    0.34
   6   0   4  248.82   15.87
   6   0   4  266.72   17.83
   6   0   4  246.11   16.53
  -6   0  -4  261.37   15.54
   6   0   5   -0.09    0.49
   6   0   5    0.23    0.68
   6   0   5    0.67    0.52
  -6   0  -5   -0.09    0.38
   6   0   6  448.62   33.28
   6   0   6  425.12   29.54
   6   0   6  485.29   36.36
  -6   0  -6  453.23   29.94
  -6   0  -6  361.93   24.97
   6   0   7   -0.33    0.45
   6   0   7   -0.07    0.44
   6   0   7    0.33    0.59
  -6   0  -7    0.07    0.21
  -6   0  -7   -0.04    0.22
  -6   0  -7    0.24    0.36
   6   0   8  236.25   16.67
   6   0   8  238.70   15.44
   6   0   8  257.08   18.29
  -6   0  -8  255.06   15.94
  -6   0  -8  215.41   12.98
  -6   0  -8  251.40   15.23
   6   0   9    0.27    0.70
   6   0   9   -0.13    0.71
   6   0   9    0.32    0.70
  -6   0  -9   -0.12    0.24
  -6   0  -9    0.56    0.41
  -6   0  -9   -0.04    0.40
   6   0  10  621.78   50.56
   6   0  10  626.75   51.53
  -6   0 -10  627.56   46.14
  -6   0 -10  558.29   40.65
  -6   0 -10  600.84   46.16
   6   0  11    0.23    0.91
   6   0  11    0.39    0.57
  -6   0 -11    0.46    0.57
  -6   0 -11    0.08    0.52
  -6   0 -11    0.26    0.33
   6   0  12  301.47   22.52
   6   0  12  330.53   25.24
  -6   0 -12  337.78   23.74
  -6   0 -12  337.75   22.14
  -6   0 -12  330.85   20.91
   6   0  13    0.03    0.98
   6   0  13   -0.05    0.49
  -6   0 -13    0.30    0.71
  -6   0 -13   -0.05    0.34
  -6   0 -13   -0.31    0.48
   6   0  14   14.50    2.53
   6   0  14   13.24    2.17
  -6   0 -14   16.90    1.65
  -6   0 -14   16.94    2.05
  -6   0 -14   13.47    1.33
   6   0  15    0.44    0.77
  -6   0 -15   -0.29    0.47
  -6   0 -15    0.37    0.55
  -6   0 -15   -0.15    0.42
  -6   0 -16   31.13    3.21
  -6   0 -16   38.48    2.99
  -6   0 -16   30.13    2.27
  -6   0 -17    0.18    0.45
  -6   0 -17   -0.89    0.73
  -6   0 -17   -0.02    0.56
  -6   0 -18   24.98    3.20
  -6   0 -18   28.10    2.22
  -6   0 -18   27.60    2.95
  -6   0 -19    0.05    0.55
  -6   0 -19   -0.31    0.50
  -6   0 -19    0.55    1.10
  -6   0 -20  210.61   14.19
  -6   0 -20  209.65   13.63
  -6   0 -21    0.15    0.48
  -6   0 -22  187.00   11.96
  -6   0 -23    0.52    0.73
  -6   0 -24   41.41    2.86
   6   0  25    0.20    0.78
  -6   0 -25    0.18    0.44
   6   0  26   31.09    2.91
  -6   0 -26   19.62    1.83
   6   0  27   -0.48    0.81
   6   0  28   21.28    2.29
   6   0  29    0.22    0.56
   6  -1 -31   -0.06    0.47
   6   1 -31   -0.13    0.30
   6   1 -31    0.04    0.23
   6  -1 -30    4.34    1.29
   6   1 -30    3.85    0.79
   6   1 -30    7.20    0.94
   6  -1 -29   12.31    1.32
   6  -1 -29    3.64    1.28
   6   1 -29   11.57    1.26
   6   1 -29    9.24    1.07
   6  -1 -28    8.09    1.20
   6  -1 -28   13.03    1.63
   6   1 -28   13.23    1.40
   6   1 -28   10.34    1.22
   6  -1 -27    3.59    0.80
   6  -1 -27    3.76    1.14
   6   1 -27    4.47    1.24
   6   1 -27    5.08    0.98
   6  -1 -26   24.20    2.12
   6  -1 -26   30.17    2.70
   6   1 -26   30.97    2.55
   6   1 -26   28.45    2.33
   6  -1 -25    2.09    0.86
   6  -1 -25    1.40    0.97
   6   1 -25    1.03    0.78
   6   1 -25    1.00    0.75
   6  -1 -24   10.98    1.27
   6  -1 -24   12.23    2.35
   6   1 -24   11.99    1.63
   6   1 -24   10.99    1.51
   6  -1 -23    0.77    0.86
   6  -1 -23    0.37    0.62
   6   1 -23    0.79    0.75
   6   1 -23    1.38    0.70
   6  -1 -22    5.19    1.39
   6  -1 -22    5.14    0.95
   6   1 -22    2.09    1.77
   6   1 -22    4.41    1.23
   6   1 -22    3.96    1.31
  -6  -1  22    2.15    1.74
   6  -1 -21   16.65    2.24
   6  -1 -21   15.85    1.61
   6   1 -21   12.26    2.60
   6   1 -21   16.76    2.02
   6   1 -21   15.40    2.06
  -6  -1  21   14.31    3.24
   6  -1 -20    1.04    0.58
   6  -1 -20    0.46    0.87
   6   1 -20    0.87    1.06
   6   1 -20    0.08    0.76
   6   1 -20   -0.10    0.82
  -6   1  20    0.08    0.97
  -6  -1  20    1.28    1.01
   6  -1 -19   10.86    1.80
   6  -1 -19    8.91    1.29
   6   1 -19   10.09    1.62
   6   1 -19    9.99    2.23
   6   1 -19    9.65    1.85
  -6   1  19    9.71    1.90
  -6  -1  19    7.80    2.16
   6  -1 -18   15.39    1.94
   6  -1 -18   12.94    2.10
   6  -1 -18   23.23    3.25
   6   1 -18   17.52    2.61
   6   1 -18   13.55    2.09
   6   1 -18   13.38    1.92
  -6   1  18   12.07    2.05
  -6  -1  18   14.70    2.56
   6  -1 -17   64.99    4.50
   6  -1 -17   63.40    6.16
   6  -1 -17   66.53    4.96
   6   1 -17   57.41    4.60
   6   1 -17   62.09    5.46
   6   1 -17   62.14    4.75
  -6   1  17   60.59    4.94
  -6  -1  17   58.77    5.60
   6  -1 -16   89.40    5.99
   6  -1 -16   90.63    7.21
   6  -1 -16   87.65    7.65
   6   1 -16   90.73    6.46
   6   1 -16   77.08    6.56
   6   1 -16   79.74    5.70
  -6   1  16   78.10    5.88
  -6  -1  16   83.08    7.06
   6  -1 -15    3.47    1.36
   6   1 -15    3.84    1.19
   6   1 -15    3.53    1.35
   6   1 -15    2.68    2.10
   6  -1 -15    5.13    1.76
  -6  -1  15    4.61    1.64
  -6   1  15    3.15    1.53
   6   1 -14  210.45   14.74
   6   1 -14  211.10   16.39
   6  -1 -14  244.59   18.10
   6  -1 -14  230.07   16.30
  -6  -1  14  217.11   16.30
  -6   1  14  215.23   15.10
   6   1 -13   18.27    2.67
   6   1 -13   14.94    1.99
   6  -1 -13   13.97    2.30
   6  -1 -13   21.61    2.93
  -6  -1  13   17.41    2.54
  -6   1  13   19.18    2.02
   6   1 -12  152.94   11.80
   6   1 -12  154.20   11.55
   6  -1 -12  209.38   14.77
  -6  -1  12  182.07   13.08
  -6   1  12  161.83   11.03
   6  -1 -11  129.21    9.20
   6   1 -11  105.44    8.33
   6   1 -11   96.16    6.82
   6  -1 -11  111.25    8.07
  -6  -1  11  118.70    8.66
  -6   1  11  104.20    7.13
   6  -1 -10  157.17   10.77
   6  -1 -10  134.23    9.13
   6   1 -10  113.22    8.65
   6   1 -10  120.84    9.02
  -6   1  10  126.74    8.41
  -6  -1  10  118.06    7.72
  -6  -1  10  131.20    9.16
   6  -1  -9   35.67    3.20
   6  -1  -9   38.78    3.46
   6   1  -9   32.35    3.31
   6   1  -9   28.02    2.64
  -6   1   9   33.31    2.73
  -6  -1   9   28.25    1.88
  -6  -1   9   35.61    3.00
   6  -1  -8   47.63    3.55
   6  -1  -8   50.34    3.91
   6   1  -8   38.51    4.08
   6   1  -8   39.11    3.37
  -6   1   8   44.15    3.93
  -6  -1   8   42.56    2.85
  -6  -1   8   44.49    3.74
   6  -1  -7   17.60    2.33
   6   1  -7   14.11    2.07
   6   1  -7   17.59    3.21
  -6   1   7   17.81    1.96
  -6  -1   7   20.78    1.92
  -6  -1   7   19.21    2.13
   6  -1  -6    2.23    0.97
   6   1  -6    2.54    1.18
   6   1  -6    1.35    0.87
  -6   1   6    0.94    0.85
  -6  -1   6    1.91    0.90
  -6  -1   6    0.78    0.86
   6  -1  -5    1.83    0.93
   6   1  -5    0.79    0.85
   6   1  -5    1.18    1.12
  -6   1   5    1.20    0.78
  -6  -1   5    1.85    0.85
  -6  -1   5    1.60    0.59
   6  -1  -4  107.37    7.17
   6   1  -4   93.68    6.49
   6   1  -4  109.67    8.18
  -6   1   4   90.13    4.76
  -6   1   4  108.00    6.70
  -6  -1   4  105.18    6.06
  -6  -1   4  113.78    7.24
   6  -1  -3   17.39    2.06
   6   1  -3   19.64    2.64
   6   1  -3   11.91    2.11
  -6   1   3   21.39    1.88
  -6   1   3   16.38    1.08
  -6  -1   3   19.57    1.62
  -6  -1   3   14.48    1.82
   6  -1  -2  131.02    8.43
   6   1  -2  104.22    7.08
  -6   1   2  125.49    7.90
  -6   1   2  113.14    5.94
  -6  -1   2  134.47    7.70
  -6  -1   2  137.17    8.54
   6  -1  -1  144.87    9.19
   6   1  -1  117.03    7.66
  -6   1   1  127.06    6.79
  -6   1   1  144.95    9.00
  -6  -1   1  136.25    7.94
  -6  -1   1  125.48    8.29
   6  -1   0  366.39   26.86
   6  -1   0  406.60   27.60
   6  -1   0  333.69   23.49
   6   1   0  327.29   24.01
  -6   1   0  335.39   20.88
  -6  -1   0  358.07   23.69
  -6  -1   0  399.78   28.33
   6  -1   1   40.26    3.13
   6  -1   1   35.08    2.92
   6  -1   1   41.58    3.73
   6   1   1   30.98    2.89
  -6   1  -1   39.12    2.12
  -6  -1  -1   38.78    2.64
  -6  -1  -1   42.17    3.51
   6  -1   2  242.33   17.04
   6  -1   2  262.07   16.89
   6  -1   2  232.17   15.16
   6   1   2  203.35   14.04
  -6   1  -2  222.35   12.82
  -6  -1  -2  228.03   13.36
  -6  -1  -2  219.50   13.87
  -6  -1  -2  249.83   16.76
   6  -1   3   35.41    2.94
   6  -1   3   38.32    2.94
   6  -1   3   45.03    3.78
   6   1   3   31.23    2.92
  -6   1  -3   37.81    2.24
  -6  -1  -3   38.74    2.65
  -6  -1  -3   35.83    3.33
  -6  -1  -3   32.85    2.00
   6  -1   4  163.51   11.71
   6  -1   4  156.44    9.96
   6  -1   4  173.45   10.85
   6   1   4  148.52    9.40
  -6   1  -4  155.91    8.73
  -6  -1  -4  153.83    8.59
  -6  -1  -4  152.89    9.48
  -6  -1  -4  163.92   10.33
   6  -1   5   56.87    4.08
   6  -1   5   60.32    4.12
   6  -1   5   63.85    5.18
   6   1   5   53.59    3.63
  -6   1  -5   63.40    3.55
  -6  -1  -5   57.51    3.20
  -6  -1  -5   60.45    4.07
  -6  -1  -5   65.42    4.16
   6  -1   6  114.84    7.15
   6  -1   6  116.28    8.37
   6  -1   6  108.25    6.53
   6   1   6   93.64    5.91
  -6   1  -6  100.40    5.66
  -6  -1  -6   97.79    6.28
  -6  -1  -6  103.74    5.61
  -6  -1  -6  109.13    7.45
   6  -1   7   12.29    1.84
   6  -1   7   11.91    1.47
   6  -1   7    9.50    1.72
   6   1   7    7.95    1.23
  -6   1  -7    9.02    1.09
  -6  -1  -7    8.64    0.96
  -6  -1  -7   11.25    1.41
  -6  -1  -7    7.95    1.68
   6  -1   8   10.25    1.90
   6  -1   8   10.06    1.45
   6  -1   8   10.90    1.60
   6   1   8   10.01    1.27
  -6   1  -8    9.29    1.16
  -6  -1  -8   10.38    1.04
  -6  -1  -8   10.84    1.52
  -6  -1  -8    8.87    1.80
  -6  -1  -8   10.26    1.43
   6  -1   9   66.77    4.63
   6  -1   9   60.38    4.20
   6  -1   9   64.57    5.32
   6   1   9   53.92    4.51
  -6   1  -9   63.57    3.77
  -6  -1  -9   65.24    4.25
  -6  -1  -9   58.76    4.28
  -6  -1  -9   64.00    4.51
   6  -1  10   18.91    2.13
   6   1  10   15.70    1.75
   6  -1  10   19.07    2.51
   6  -1  10   14.13    2.45
  -6  -1 -10   14.84    1.46
  -6  -1 -10   17.59    2.09
  -6  -1 -10   15.88    2.04
  -6   1 -10   16.47    1.50
   6  -1  11   23.66    2.55
   6  -1  11   24.41    3.07
   6   1  11   21.56    2.15
   6  -1  11   22.37    2.27
  -6  -1 -11   21.65    2.30
  -6  -1 -11   20.67    2.49
  -6  -1 -11   22.65    2.49
  -6   1 -11   21.04    2.37
   6  -1  12  118.07    9.43
   6   1  12  132.39    8.69
   6  -1  12  125.84    9.55
  -6   1 -12  136.36    8.44
  -6  -1 -12  130.07    7.77
  -6  -1 -12  133.02    8.91
  -6  -1 -12  129.65    9.18
   6  -1  13    2.93    1.17
   6  -1  13    2.95    1.52
  -6   1 -13    2.54    0.96
  -6  -1 -13    2.66    1.28
  -6  -1 -13    3.11    1.20
  -6  -1 -13    2.55    1.15
   6  -1  14  101.15    7.08
   6  -1  14   89.78    7.57
  -6   1 -14  104.87    6.59
  -6  -1 -14   90.65    7.26
  -6  -1 -14   97.83    6.20
  -6  -1 -14   96.79    6.85
   6  -1  15  119.35    9.72
   6  -1  15  116.26    9.96
  -6  -1 -15  120.43    9.42
  -6  -1 -15  122.53    7.90
  -6  -1 -15  122.87    9.26
  -6   1 -15  141.00    8.65
   6  -1  16  153.61   10.70
   6  -1  16  142.03   12.03
  -6  -1 -16  137.72   10.96
  -6  -1 -16  151.77    9.75
  -6  -1 -16  128.44    8.92
  -6   1 -16  166.36   10.43
   6  -1  17   66.05    6.22
   6  -1  17   63.88    6.76
  -6   1 -17   78.63    5.02
  -6  -1 -17   66.12    6.03
  -6  -1 -17   68.71    4.76
  -6  -1 -17   59.49    4.28
   6  -1  18  110.21    7.89
   6  -1  18   94.08    9.78
  -6   1 -18  118.81    7.21
  -6  -1 -18   99.55    8.59
  -6  -1 -18  121.16    7.69
  -6  -1 -18   82.92    6.37
   6  -1  19    0.93    1.40
   6  -1  19   -0.83    1.69
  -6   1 -19    1.60    0.76
  -6  -1 -19    1.38    0.86
  -6  -1 -19    0.88    1.39
   6  -1  20   21.02    2.32
  -6   1 -20   22.78    2.10
  -6  -1 -20   19.73    3.57
  -6  -1 -20   26.23    2.23
   6  -1  21    0.62    0.81
  -6   1 -21    0.45    0.56
  -6  -1 -21    0.80    0.90
   6  -1  22    2.24    0.93
   6   1  22    1.09    0.99
  -6   1 -22    0.69    0.72
  -6  -1 -22    1.37    0.75
   6  -1  23    4.99    1.61
   6   1  23    2.99    1.34
  -6  -1 -23    4.27    1.03
   6  -1  24    2.71    1.52
   6   1  24    2.26    1.68
  -6  -1 -24    4.34    0.98
   6  -1  25   10.23    1.95
   6   1  25    5.92    1.60
  -6  -1 -25    9.88    1.28
   6  -1  26   17.78    2.24
   6   1  26    8.82    1.84
  -6  -1 -26   15.83    1.60
   6  -1  27   15.29    2.00
  -6  -1 -27   13.69    1.47
   6  -1  28   17.92    2.09
  -6  -1 -28   14.23    1.37
   6  -1  29    1.96    1.17
   6   2 -30    1.93    0.73
   6   2 -29    1.16    0.52
   6  -2 -29    1.09    0.53
   6  -2 -28    0.34    0.57
   6   2 -28    1.19    0.55
   6   2 -27    3.99    0.83
   6  -2 -27    1.69    0.88
   6   2 -26   10.56    1.26
   6  -2 -26    6.30    1.30
   6   2 -25    9.38    1.66
   6  -2 -25    5.82    1.34
   6   2 -24    1.15    0.60
   6  -2 -24    0.65    0.81
   6   2 -24    0.86    0.78
   6   2 -23   18.50    2.04
   6   2 -23   12.83    1.89
   6  -2 -23   16.30    1.96
   6   2 -22    1.81    0.99
   6   2 -22    1.22    0.86
   6  -2 -22    1.21    0.91
   6   2 -21   37.83    3.33
   6   2 -21   30.80    2.69
   6  -2 -21   40.30    3.51
   6   2 -20   22.18    2.71
   6   2 -20   18.00    2.10
   6  -2 -20   24.68    2.49
   6   2 -20   20.76    3.59
  -6  -2  20   19.43    3.67
   6   2 -19   52.59    4.59
   6   2 -19   47.04    5.20
   6   2 -19   37.82    3.94
   6  -2 -19   50.93    4.05
  -6  -2  19   42.38    5.25
   6   2 -18   14.08    2.30
   6   2 -18    9.80    1.59
   6  -2 -18   15.12    2.59
   6   2 -18   14.83    2.56
  -6  -2  18   10.97    2.71
   6   2 -17   10.15    2.11
   6   2 -17    5.93    2.40
   6  -2 -17    8.10    1.63
  -6  -2  17    6.52    2.31
   6  -2 -16    0.71    0.86
   6   2 -16   -0.27    1.18
  -6  -2  16    0.83    1.22
   6   2 -15    0.68    1.30
   6  -2 -15    0.25    0.87
  -6  -2  15   -0.69    1.13
  -6   2  15    0.93    0.71
   6  -2 -14    0.20    0.77
   6   2 -14   -0.74    1.13
  -6  -2  14    0.19    0.42
  -6  -2  14    0.76    1.01
  -6   2  14    0.61    0.66
   6  -2 -13    4.29    1.36
   6   2 -13    3.57    1.87
  -6  -2  13    3.83    0.77
  -6  -2  13    2.77    1.63
  -6   2  13    2.11    1.06
   6   2 -12   -0.80    1.27
   6  -2 -12    1.08    0.88
  -6  -2  12    0.84    0.50
  -6  -2  12    0.40    1.09
  -6   2  12   -0.29    0.68
   6   2 -11   50.69    5.55
   6  -2 -11   52.65    5.17
  -6  -2  11   57.09    3.62
  -6  -2  11   49.93    4.92
  -6   2  11   53.81    4.03
   6  -2 -10   10.06    1.95
   6   2 -10    7.08    2.43
  -6  -2  10    8.39    1.70
  -6  -2  10    7.09    2.02
  -6   2  10    9.61    1.44
   6   2  -9  141.91   12.13
   6  -2  -9  159.70   11.02
  -6  -2   9  169.24   10.27
  -6  -2   9  126.20   10.33
  -6   2   9  156.98   10.53
   6   2  -8   23.26    3.82
   6  -2  -8   28.41    3.01
  -6  -2   8   29.96    2.63
  -6  -2   8   17.73    2.88
  -6   2   8   26.65    2.56
   6   2  -7   70.75    7.06
   6  -2  -7   77.05    6.83
  -6  -2   7   89.30    5.93
  -6  -2   7   51.52    6.20
  -6   2   7   75.69    5.42
   6   2  -6   20.27    3.35
   6  -2  -6   26.16    2.93
  -6  -2   6   28.16    2.60
  -6  -2   6   15.69    2.60
  -6   2   6   21.85    2.28
   6  -2  -5   79.03    5.97
   6   2  -5   74.73    7.05
  -6  -2   5   79.02    5.13
  -6  -2   5   55.23    4.88
  -6   2   5   74.76    5.26
   6   2  -4   60.07    6.20
   6  -2  -4   65.13    4.61
  -6  -2   4   57.93    4.08
  -6  -2   4   37.83    3.96
  -6   2   4   44.04    2.33
  -6   2   4   64.74    4.38
   6   2  -3  180.20   15.32
   6  -2  -3  194.31   13.48
  -6  -2   3  191.22   12.53
  -6   2   3  176.42    9.80
  -6   2   3  187.27   12.77
   6  -2  -2   47.26    3.66
   6  -2  -2   62.69    4.49
   6  -2  -2   64.08    4.86
  -6  -2   2   60.41    4.66
  -6   2   2   50.60    2.70
   6  -2  -1   20.01    3.09
   6  -2  -1   20.84    2.30
   6  -2  -1   19.53    2.76
  -6  -2   1   21.07    2.36
  -6  -2   1   10.98    1.93
  -6   2   1   18.07    1.35
   6  -2   0   -0.32    0.49
   6  -2   0    0.11    0.59
   6  -2   0    0.08    0.46
  -6  -2   0   -0.59    0.54
  -6  -2   0   -0.31    0.60
  -6   2   0    0.16    0.21
   6  -2   1   12.47    1.73
   6  -2   1    9.52    1.61
   6  -2   1    7.58    2.02
  -6  -2  -1   11.14    2.19
  -6  -2  -1    3.15    1.42
  -6   2  -1    8.27    1.01
   6  -2   2    6.17    1.45
   6  -2   2    5.26    1.22
   6  -2   2    4.15    1.58
  -6  -2  -2    4.79    1.82
  -6   2  -2    4.89    0.71
   6  -2   3   50.05    4.16
   6  -2   3   54.57    4.79
   6  -2   3   52.96    3.94
  -6  -2  -3   47.91    4.94
  -6   2  -3   50.41    2.81
   6  -2   4    1.08    0.81
   6  -2   4    0.46    0.97
   6  -2   4    0.39    0.63
  -6  -2  -4    0.11    0.52
  -6  -2  -4    1.12    1.13
  -6   2  -4    0.28    0.60
   6  -2   5   73.15    5.19
   6  -2   5   71.06    4.70
   6  -2   5   64.62    5.54
  -6  -2  -5   55.67    5.78
  -6  -2  -5   68.91    4.40
  -6   2  -5   73.56    4.02
   6  -2   6   46.14    3.82
   6  -2   6   48.23    3.57
   6  -2   6   39.10    4.21
  -6  -2  -6   47.89    3.28
  -6  -2  -6   34.82    4.68
  -6   2  -6   45.10    2.77
   6  -2   7  220.15   15.09
   6  -2   7  208.46   14.96
   6  -2   7  220.08   16.49
  -6  -2  -7  164.74   14.36
  -6  -2  -7  208.58   13.20
  -6   2  -7  206.53   12.35
   6  -2   8   96.98    6.67
   6  -2   8   97.41    6.80
   6  -2   8   85.07    7.30
  -6  -2  -8   76.25    7.73
  -6  -2  -8   97.49    6.11
  -6   2  -8   86.65    5.27
   6  -2   9  175.22   12.10
   6  -2   9  168.76   11.69
   6  -2   9  170.72   13.02
  -6  -2  -9  172.72   10.95
  -6  -2  -9  151.32   13.25
  -6   2  -9  174.84   10.33
   6  -2  10   15.26    2.34
   6  -2  10   17.58    2.37
   6  -2  10   16.18    2.73
  -6  -2 -10   18.20    1.91
  -6  -2 -10   21.75    3.46
  -6   2 -10   12.35    1.52
   6  -2  11   37.65    4.30
   6  -2  11   36.23    3.68
   6  -2  11   40.84    3.70
  -6  -2 -11   47.27    5.52
  -6  -2 -11   41.22    4.09
  -6   2 -11   40.92    3.60
   6  -2  12    8.09    2.58
   6  -2  12   12.49    2.03
   6  -2  12   13.47    2.11
  -6  -2 -12   12.24    1.74
  -6  -2 -12   16.44    3.32
  -6   2 -12   10.96    1.55
   6  -2  13   25.43    3.64
   6  -2  13   21.47    3.02
   6  -2  13   25.74    3.10
  -6  -2 -13   23.82    2.56
  -6  -2 -13   35.75    4.49
  -6  -2 -13   25.11    2.35
  -6   2 -13   23.17    2.27
   6  -2  14    8.04    2.49
   6  -2  14    9.37    2.63
   6  -2  14   10.86    2.06
  -6  -2 -14   17.95    3.16
  -6  -2 -14    7.77    2.27
  -6  -2 -14   10.63    1.72
  -6   2 -14    7.84    1.87
   6  -2  15    2.23    1.80
   6  -2  15    3.35    1.43
   6  -2  15    2.22    1.39
  -6  -2 -15    2.63    1.23
  -6  -2 -15    3.96    1.52
  -6  -2 -15    3.07    2.18
  -6   2 -15    3.17    1.09
   6  -2  16    0.45    1.35
   6  -2  16    0.25    1.02
   6  -2  16    0.87    1.01
  -6  -2 -16    0.19    0.85
  -6  -2 -16   -0.07    0.78
  -6  -2 -16    0.98    1.18
  -6   2 -16    0.91    0.75
   6  -2  17   40.50    4.08
   6  -2  17   38.43    4.13
   6  -2  17   34.31    5.02
  -6  -2 -17   43.94    3.75
  -6  -2 -17   32.53    4.55
  -6   2 -17   39.12    3.13
   6  -2  18    7.71    1.85
   6  -2  18    3.32    1.98
   6  -2  18    2.29    2.48
  -6  -2 -18    6.20    1.39
  -6  -2 -18    3.19    2.14
  -6   2 -18    5.73    1.30
   6  -2  19   27.63    3.64
   6  -2  19   30.88    3.86
  -6  -2 -19   30.73    2.86
  -6   2 -19   31.58    3.43
   6  -2  20    8.12    2.02
   6  -2  20    7.79    2.16
  -6  -2 -20    6.85    1.42
  -6   2 -20    6.44    1.36
   6  -2  21   22.27    3.18
   6  -2  21   24.61    2.65
  -6  -2 -21   27.98    2.54
  -6   2 -21   22.77    2.15
   6  -2  22    4.43    1.66
   6  -2  22    4.16    1.66
  -6  -2 -22    4.68    1.15
  -6   2 -22    2.89    0.88
   6  -2  23   45.66    4.47
   6  -2  23   47.77    4.76
  -6  -2 -23   53.98    3.70
  -6   2 -23   34.49    2.65
   6  -2  24   12.13    2.20
   6  -2  24    7.69    1.87
  -6  -2 -24   13.58    1.57
   6  -2  25   31.24    4.17
   6  -2  25   10.25    3.20
  -6  -2 -25   31.28    2.35
   6  -2  26    4.33    1.69
  -6  -2 -26    5.81    0.99
   6  -2  27    3.22    1.31
  -6  -2 -27    2.27    0.73
   6   3 -27    2.10    0.54
   6   3 -26    0.41    0.42
   6   3 -25    8.00    1.03
   6   3 -24    1.10    0.62
   6   3 -23    4.44    0.90
   6  -3 -23    2.07    1.09
   6   3 -22    0.87    0.66
   6  -3 -22    0.81    0.62
   6  -3 -21    0.04    0.54
   6   3 -21    0.99    0.63
   6   3 -20    0.42    0.81
   6  -3 -20    1.05    0.66
   6   3 -19    2.04    1.22
   6  -3 -19    0.61    0.97
   6   3 -18   -0.27    0.83
   6  -3 -18   -0.60    0.64
   6   3 -17   22.83    2.83
   6  -3 -17   17.37    2.07
   6   3 -16   -0.32    0.94
   6   3 -16   -0.26    1.24
   6  -3 -16    0.65    0.64
  -6  -3  16    0.18    0.37
  -6  -3  16    0.36    1.28
   6   3 -15   31.19    4.76
   6  -3 -15   28.72    3.34
  -6  -3  15   30.57    2.18
  -6  -3  15   11.53    4.12
   6   3 -14   -1.25    1.28
   6  -3 -14    0.52    0.64
  -6  -3  14    0.29    0.71
  -6  -3  14    0.02    1.16
   6   3 -13   46.46    5.99
   6  -3 -13   54.62    4.09
  -6  -3  13   24.22    4.86
  -6  -3  13   54.16    3.57
   6   3 -12    3.85    2.17
   6  -3 -12    3.42    1.19
  -6  -3  12    2.15    1.02
  -6  -3  12    2.05    1.82
   6   3 -11   51.09    6.47
   6  -3 -11   58.27    5.34
  -6  -3  11   37.14    5.50
  -6  -3  11   71.91    4.91
   6  -3 -10   11.97    1.90
   6   3 -10   10.62    3.20
  -6  -3  10    4.51    2.50
  -6  -3  10   12.22    1.76
   6  -3  -9   14.42    2.08
   6   3  -9   15.79    3.53
  -6  -3   9    6.41    2.62
  -6  -3   9   17.58    2.10
   6  -3  -8   30.65    3.01
   6   3  -8   30.85    4.90
  -6  -3   8   38.50    3.31
  -6   3   8   27.85    2.92
  -6  -3   8   22.17    4.41
   6  -3  -7   16.15    2.35
   6   3  -7   13.32    3.56
  -6  -3   7   17.28    2.23
  -6  -3   7    6.68    2.52
  -6   3   7   14.34    2.02
   6  -3  -6    9.07    1.87
   6   3  -6   10.04    3.27
  -6   3   6   11.52    1.79
  -6  -3   6    9.61    1.95
   6  -3  -5   17.54    3.15
   6   3  -5   15.59    3.73
  -6  -3   5   19.46    2.62
  -6   3   5   17.12    2.24
   6   3  -4   17.66    3.55
   6  -3  -4   15.98    2.31
  -6  -3   4   15.90    2.31
  -6   3   4   10.62    0.87
  -6   3   4   13.57    2.00
   6  -3  -3   91.13    6.81
   6   3  -3   80.32    8.77
  -6  -3   3   81.04    6.55
  -6   3   3   71.94    3.86
  -6   3   3   84.00    6.22
   6   3  -2    3.18    2.13
   6  -3  -2    1.11    1.37
  -6  -3   2    3.52    1.44
  -6   3   2    1.41    0.51
  -6   3   2    2.74    1.14
   6  -3  -1   15.77    2.81
   6  -3  -1   13.37    2.31
   6  -3  -1   13.37    2.36
   6   3  -1   17.27    3.83
  -6  -3   1   14.30    2.61
  -6   3   1   14.97    1.11
   6  -3   0   50.87    5.54
   6  -3   0   47.73    5.08
   6  -3   0   51.72    5.68
  -6   3   0   43.92    2.56
  -6  -3   0   33.59    4.25
   6  -3   1   74.67    6.89
   6  -3   1   75.01    5.88
   6  -3   1   82.27    6.46
  -6  -3  -1   46.65    5.47
  -6   3  -1   78.93    4.29
   6  -3   2   43.67    4.40
   6  -3   2   48.02    5.19
   6  -3   2   50.99    4.88
  -6   3  -2   52.58    3.02
  -6  -3  -2   30.75    4.29
   6  -3   3  176.93   12.93
   6  -3   3  125.19    9.56
   6  -3   3  146.84   11.88
  -6   3  -3  136.18    8.01
   6  -3   4    0.51    1.19
   6  -3   4    1.23    1.35
   6  -3   4    0.78    0.97
  -6   3  -4    0.95    0.60
  -6  -3  -4    0.58    1.29
   6  -3   5   14.99    2.65
   6  -3   5   15.87    2.87
   6  -3   5   17.35    2.99
  -6  -3  -5    8.67    2.57
  -6   3  -5   14.41    1.85
   6  -3   6   52.43    4.87
   6  -3   6   44.90    3.71
   6  -3   6   42.14    4.64
  -6   3  -6   46.09    2.98
  -6  -3  -6   23.42    5.66
   6  -3   7    3.24    1.52
   6  -3   7    1.46    1.14
   6  -3   7    3.24    1.53
  -6  -3  -7    0.41    0.66
  -6   3  -7    3.55    0.81
  -6  -3  -7    3.10    2.27
   6  -3   8    0.65    1.04
   6  -3   8    0.88    0.82
   6  -3   8    0.34    1.11
  -6  -3  -8    0.23    0.73
  -6   3  -8   -0.22    0.55
  -6  -3  -8    0.65    1.14
   6  -3   9    1.47    1.36
   6  -3   9    1.61    1.03
   6  -3   9   -0.25    1.44
  -6  -3  -9    0.55    0.92
  -6   3  -9    0.84    0.68
  -6  -3  -9    0.58    1.44
   6  -3  10    5.83    1.80
   6  -3  10    3.79    1.46
   6  -3  10    3.01    1.99
  -6  -3 -10    2.62    1.33
  -6   3 -10    3.60    1.05
  -6  -3 -10    3.35    1.88
   6  -3  11   19.09    3.28
   6  -3  11   18.67    2.53
   6  -3  11   13.04    3.67
  -6  -3 -11   20.58    2.60
  -6   3 -11   19.85    1.97
   6  -3  12    6.09    1.93
   6  -3  12    3.90    2.14
   6  -3  12    2.54    2.23
  -6  -3 -12    3.66    1.54
  -6   3 -12    6.69    1.21
  -6  -3 -12    5.03    2.01
   6  -3  13   37.21    3.86
   6  -3  13   35.63    4.28
   6  -3  13   26.30    4.82
  -6  -3 -13   42.06    3.78
  -6   3 -13   33.53    2.78
  -6  -3 -13   41.80    3.80
   6  -3  14    1.35    1.67
   6  -3  14    0.58    0.97
   6  -3  14    0.07    1.53
  -6  -3 -14    1.59    1.01
  -6   3 -14    1.22    0.79
  -6  -3 -14   -0.61    0.81
   6  -3  15   41.91    5.03
   6  -3  15   43.56    5.34
  -6  -3 -15   50.49    4.49
  -6   3 -15   48.99    4.51
   6  -3  16    5.19    2.03
   6  -3  16    8.37    1.70
  -6   3 -16    3.46    1.21
  -6  -3 -16    7.49    1.72
   6  -3  17   41.40    4.95
   6  -3  17   38.84    4.07
  -6  -3 -17   50.40    4.15
  -6   3 -17   47.96    3.82
   6  -3  18   -0.59    1.05
   6  -3  18   -0.21    0.83
  -6   3 -18   -0.83    0.86
  -6  -3 -18    0.95    1.02
   6  -3  19   17.49    2.78
   6  -3  19   12.38    2.06
  -6  -3 -19   12.98    2.04
  -6   3 -19   16.73    1.98
   6  -3  20    1.03    1.01
   6  -3  20   -0.54    0.71
  -6   3 -20    0.85    0.61
  -6  -3 -20   -0.29    0.69
   6  -3  21    4.16    2.59
   6  -3  21    6.76    1.34
  -6  -3 -21    5.41    1.30
  -6   3 -21    4.78    1.13
   6  -3  22    5.47    1.57
   6  -3  22    5.31    2.24
  -6  -3 -22    7.78    1.25
  -6   3 -22    5.55    0.97
   6  -3  23    0.93    1.36
   6  -3  23    2.35    0.97
  -6  -3 -23    2.49    0.78
  -6   3 -23    0.05    0.66
   6  -3  24    1.14    0.69
  -6  -3 -24   -0.62    0.74
  -6  -3 -25    1.97    0.67
   6   4 -23    1.80    0.50
  -6  -4  23    1.73    0.65
   6   4 -22    0.04    0.28
  -6  -4  22   -0.02    0.42
   6   4 -21    3.73    1.00
   6   4 -20   -0.35    0.46
   6   4 -19    0.45    0.53
   6   4 -18   -0.62    0.86
   6   4 -17    7.75    1.34
  -6  -4  17    7.51    0.94
   6   4 -16   -0.15    0.52
  -6  -4  16    0.11    0.29
   6   4 -15    3.04    1.14
  -6  -4  15    1.94    0.61
   6   4 -14    1.46    0.94
  -6  -4  14    0.41    0.52
  -6  -4  13    4.13    0.89
  -6  -4  12    0.55    0.64
  -6  -4  11    1.75    0.91
  -6  -4  10   12.01    1.78
  -6  -4   9    2.45    1.43
  -6  -4   8    6.07    1.91
   6   4  -7   12.15    4.86
  -6  -4   7   23.68    2.48
   6   4  -6   -0.46    1.74
  -6  -4   6    0.10    0.65
   6   4  -5   12.98    5.57
  -6  -4   5   31.48    4.00
   6   4  -4    1.65    1.89
  -6  -4   4   -0.03    0.95
   6   4  -3    1.20    2.11
  -6  -4   3   -0.60    0.98
  -6   4   3    0.67    0.36
   6   4  -2    3.21    2.94
  -6  -4   2    3.95    1.55
  -6   4   2    2.72    0.80
   6   4  -1    7.94    4.52
  -6  -4   1    9.83    2.13
  -6   4   1   11.83    1.14
   6   4   0    2.14    2.38
  -6  -4   0    0.60    1.26
  -6   4   0    1.07    0.57
   6   4   1    9.13    5.17
  -6  -4  -1    8.16    2.31
  -6   4  -1   15.44    1.61
   6   4   2    6.89    4.96
   6  -4   2   15.69    2.40
   6  -4   2    5.59    3.32
  -6  -4  -2    7.16    2.28
  -6   4  -2   13.13    1.23
   6   4   3    1.64    3.07
   6  -4   3    2.85    1.39
   6  -4   3    1.19    2.10
  -6  -4  -3    1.11    1.72
  -6   4  -3    1.38    0.58
   6   4   4    0.36    2.76
   6  -4   4    1.32    1.77
   6  -4   4    0.62    1.43
  -6   4  -4    0.64    0.51
  -6  -4  -4    0.54    1.11
   6  -4   5   31.07    3.59
  -6   4  -5   33.65    2.30
  -6  -4  -5   19.75    3.32
   6  -4   6    4.42    1.83
  -6  -4  -6    4.53    2.51
  -6   4  -6    5.34    0.96
   6  -4   7    0.75    1.55
  -6   4  -7    2.64    1.02
  -6  -4  -7    2.49    1.57
   6  -4   8    2.12    1.77
  -6  -4  -8    5.50    2.58
  -6   4  -8    7.39    1.08
   6  -4   9    1.98    1.41
  -6   4  -9    3.02    0.87
  -6  -4  -9    3.09    1.53
   6  -4  10    1.75    1.90
  -6  -4 -10    0.72    1.89
  -6   4 -10    3.11    0.89
   6  -4  11   17.35    2.70
  -6   4 -11   19.37    1.82
  -6  -4 -11   17.45    2.17
   6  -4  12    0.64    1.05
  -6   4 -12    0.48    0.61
   6  -4  13    1.65    1.97
  -6   4 -13    3.29    1.34
   6  -4  14    1.12    0.99
  -6   4 -14   -0.38    0.51
   6  -4  15    1.16    1.21
  -6   4 -15    1.49    0.77
   6  -4  16   -0.00    1.06
  -6   4 -16    1.18    0.71
   6  -4  17    1.12    0.92
  -6   4 -17    0.23    0.63
   6  -4  18    4.22    1.57
  -6   4 -18    5.40    1.10
   6  -4  19    1.00    0.86
  -6   4 -19    0.47    0.60
   6  -4  20    2.85    0.93
  -6   4 -20    0.17    0.53
   6  -4  21    2.54    0.98
  -6  -5  15   -0.79    0.37
   6   5 -14    0.10    0.31
  -6  -5  14   -0.15    0.26
   6   5 -13    0.27    0.58
  -6  -5  13    0.27    0.37
   6   5 -12    0.73    0.70
  -6  -5  12    2.08    0.74
   6   5 -11   -0.29    0.70
  -6  -5  11    1.96    0.57
   6   5 -10    0.84    0.96
  -6  -5  10    1.66    0.67
  -6  -5   9    0.55    0.56
  -6  -5   8    1.49    0.74
  -6  -5   7    0.60    0.66
  -6  -5   6    0.04    0.47
  -6  -5   5    0.79    0.76
  -6  -5   4    0.34    0.76
  -6  -5   3   -1.86    1.07
  -6  -5   2    0.22    0.73
  -6  -5   1   -0.08    0.81
  -6  -5   0    0.97    0.93
  -6  -5  -1    0.09    0.64
  -6   5  -1    0.00    0.25
  -6  -5  -2    0.44    1.09
  -6   5  -2   -0.26    0.43
  -6  -5  -3    0.18    1.00
  -6   5  -3    0.65    0.42
  -6  -5  -4   -0.55    0.72
  -6   5  -4    0.15    0.30
  -6  -5  -5   -0.02    1.07
  -6   5  -5    0.34    0.38
  -6   5  -6    0.62    0.48
  -6  -5  -6    0.90    0.89
  -6  -5  -7    3.17    0.98
  -6   5  -7    0.93    0.52
  -6  -5  -8    0.71    1.13
  -6   5  -8    1.24    0.53
  -6   5  -9    0.50    0.60
  -6   5 -10    2.57    0.81
  -6   5 -11    0.52    0.41
  -6   5 -12   -0.09    0.36
  -6   5 -13    0.01    0.27
  -6   5 -14    0.81    0.55
   7   0 -31    9.89    0.92
   7   0 -30    0.09    0.24
   7   0 -30   -0.06    0.41
   7   0 -29    5.21    0.94
   7   0 -29    9.82    1.02
   7   0 -28    0.12    0.43
   7   0 -28    0.47    0.48
   7   0 -27    5.03    0.90
   7   0 -27    1.48    0.77
   7   0 -26   -0.06    0.43
   7   0 -26   -0.11    0.61
   7   0 -25    2.19    0.80
   7   0 -25    2.41    0.87
   7   0 -24    0.24    0.57
   7   0 -24    0.83    0.66
   7   0 -23   13.87    1.56
   7   0 -23   15.65    1.76
   7   0 -22    0.30    0.55
   7   0 -22   -0.19    0.45
   7   0 -21    0.15    1.34
   7   0 -21    3.02    0.83
   7   0 -21    3.36    1.22
  -7   0  21    1.46    1.35
   7   0 -20    0.32    0.89
   7   0 -20    0.38    0.53
   7   0 -20    0.08    0.80
  -7   0  20   -0.03    0.89
   7   0 -19   53.66    5.25
   7   0 -19   56.58    4.57
   7   0 -19   60.71    3.98
  -7   0  19   48.86    4.90
   7   0 -18   -0.51    0.73
   7   0 -18    0.18    1.22
   7   0 -18   -0.13    0.83
  -7   0  18   -0.53    0.94
   7   0 -17  148.00   10.56
   7   0 -17  141.18    8.91
   7   0 -17  138.20   10.63
  -7   0  17  139.86   10.58
   7   0 -16   -0.39    0.68
   7   0 -16   -0.81    0.69
   7   0 -16    0.14    0.45
  -7   0  16    0.64    0.74
   7   0 -15   91.07    7.24
   7   0 -15   84.41    6.50
   7   0 -15   87.65    5.64
  -7   0  15   83.66    6.66
   7   0 -14   -0.40    0.85
   7   0 -14   -0.08    0.52
   7   0 -14   -0.76    0.81
  -7   0  14   -0.37    0.76
   7   0 -13    7.63    1.14
   7   0 -13    8.16    1.70
   7   0 -13    5.38    1.53
  -7   0  13    6.52    1.62
   7   0 -12    0.17    0.59
   7   0 -12    0.44    0.72
   7   0 -12    0.78    0.82
  -7   0  12   -0.02    0.79
   7   0 -11  111.59    7.03
   7   0 -11  115.71    8.30
   7   0 -11  107.62    7.72
  -7   0  11  104.58    7.64
   7   0 -10    0.83    0.92
   7   0 -10   -0.21    0.85
  -7   0  10    0.07    0.67
   7   0  -9   -0.37    0.74
   7   0  -9    2.97    1.19
  -7   0   9    0.03    0.75
   7   0  -8    0.75    0.68
   7   0  -8   -0.02    0.76
  -7   0   8   -0.20    0.66
  -7   0   8    0.10    0.43
   7   0  -7  200.46   14.34
   7   0  -7  207.79   14.47
  -7   0   7  209.74   14.29
  -7   0   7  180.88   11.17
   7   0  -6    0.26    0.78
   7   0  -6   -0.36    0.91
  -7   0   6   -0.66    0.65
  -7   0   6   -0.08    0.35
   7   0  -5  185.98   13.03
   7   0  -5  194.89   14.65
  -7   0   5  210.81   14.04
  -7   0   5  198.44   12.27
   7   0  -4    0.15    0.69
   7   0  -4   -0.49    0.86
  -7   0   4   -0.52    0.60
  -7   0   4    0.11    0.40
   7   0  -3  283.01   20.48
   7   0  -3  302.97   23.41
  -7   0   3  328.74   20.94
  -7   0   3  303.61   21.56
   7   0  -2   -0.45    0.59
   7   0  -2    0.45    0.77
  -7   0   2   -0.01    0.52
  -7   0   2    0.06    0.39
   7   0  -1  213.67   14.71
   7   0  -1  206.14   14.68
  -7   0   1  205.03   12.28
  -7   0   1  211.17   14.48
   7   0   0    0.71    0.77
   7   0   0   -0.15    0.86
  -7   0   0   -0.02    0.47
  -7   0   0    0.82    0.66
   7   0   1   55.29    4.80
   7   0   1   56.02    4.37
  -7   0  -1   60.88    4.32
  -7   0  -1   56.04    3.51
   7   0   2   -0.43    0.50
  -7   0  -2    0.87    0.43
  -7   0  -2   -0.29    0.31
   7   0   3   40.08    3.42
  -7   0  -3   35.42    2.46
  -7   0  -3   41.18    3.30
   7   0   4    0.27    0.73
  -7   0  -4   -0.11    0.67
  -7   0  -4    0.38    0.48
   7   0   5   18.74    2.30
  -7   0  -5   22.74    1.91
  -7   0  -5   22.54    2.33
   7   0   6    1.18    0.83
  -7   0  -6    0.57    0.60
  -7   0  -6   -0.15    0.80
   7   0   7   31.74    3.06
  -7   0  -7   39.06    2.73
  -7   0  -7   38.38    3.46
   7   0   8   -0.09    0.44
   7   0   8   -0.54    0.67
  -7   0  -8    0.82    0.53
  -7   0  -8    0.07    0.68
   7   0   9  255.81   18.81
   7   0   9  229.75   17.58
   7   0   9  277.27   19.05
  -7   0  -9  299.88   19.12
   7   0  10    0.44    1.03
   7   0  10   -0.04    0.78
   7   0  10    0.53    0.74
  -7   0 -10   -0.16    0.60
  -7   0 -10    0.23    0.37
   7   0  11  214.16   17.06
   7   0  11  209.23   14.90
   7   0  11  205.72   16.10
  -7   0 -11  208.83   12.62
  -7   0 -11  222.40   14.19
   7   0  12    0.23    0.72
   7   0  12   -0.40    0.65
   7   0  12   -0.93    1.23
  -7   0 -12    0.20    0.34
  -7   0 -12   -0.39    0.51
   7   0  13   67.65    5.51
   7   0  13   57.62    5.13
   7   0  13   61.26    7.55
  -7   0 -13   76.04    5.24
  -7   0 -13   65.08    4.26
  -7   0 -13   60.76    4.79
   7   0  14    0.17    0.91
   7   0  14   -0.79    1.06
  -7   0 -14   -0.32    0.46
  -7   0 -14   -0.09    0.74
   7   0  15   56.76    5.18
  -7   0 -15   55.88    3.57
  -7   0 -15   59.58    4.54
   7   0  16   -0.19    0.81
  -7   0 -16    0.13    0.54
  -7   0 -16    0.05    0.41
   7   0  17  134.39   11.14
  -7   0 -17  141.18    8.92
  -7   0 -17  165.24   12.38
   7   0  18   -0.05    0.97
  -7   0 -18    0.33    0.48
  -7   0 -18   -0.15    0.73
   7   0  19    7.06    1.95
  -7   0 -19    7.79    1.06
  -7   0 -19    9.68    1.60
   7   0  20   -0.32    1.26
  -7   0 -20    0.80    0.63
  -7   0 -20    0.39    0.52
   7   0  21   71.95    5.98
   7   0  22    0.65    1.02
   7   0  23   13.67    2.19
   7   0  24    0.30    0.81
   7   0  25   40.23    3.74
   7   0  26   -0.81    0.88
   7   0  27   53.54    4.46
   7   1 -30    0.44    0.41
   7  -1 -30    0.64    0.46
   7   1 -29    0.19    0.32
   7   1 -29   -0.12    0.34
   7  -1 -29   -0.04    0.36
   7   1 -28    3.84    1.11
   7   1 -28    3.09    0.71
   7  -1 -28    4.48    0.99
   7   1 -27   13.87    1.45
   7   1 -27   11.47    1.31
   7  -1 -27   17.14    1.61
   7   1 -26    1.00    0.64
   7   1 -26    0.72    0.59
   7  -1 -26    0.52    0.75
   7   1 -25   25.91    2.77
   7   1 -25   23.41    2.55
   7  -1 -25   27.29    3.18
   7   1 -24   13.77    1.75
   7   1 -24   12.73    1.96
   7  -1 -24   15.20    1.91
   7   1 -23   17.99    1.93
   7   1 -23   16.38    2.29
   7  -1 -23   19.20    2.21
   7   1 -22   27.25    2.57
   7   1 -22   26.14    2.81
   7  -1 -22   27.23    2.97
   7   1 -21   16.86    1.74
   7   1 -21    8.33    2.40
   7   1 -21   12.99    2.08
   7  -1 -21   14.91    2.14
  -7  -1  21    6.44    2.30
   7   1 -20    0.86    0.83
   7   1 -20    0.64    1.28
   7   1 -20    1.26    1.24
   7  -1 -20    1.54    1.03
  -7  -1  20    1.50    1.23
  -7   1  20    0.94    1.22
   7   1 -19   29.56    2.87
   7   1 -19   25.67    3.55
   7   1 -19   32.73    3.11
   7  -1 -19   37.05    3.21
  -7  -1  19   30.07    3.73
  -7   1  19   22.66    3.26
   7   1 -18    7.66    1.53
   7   1 -18    7.04    2.04
   7   1 -18    8.90    1.48
   7  -1 -18    5.96    1.60
  -7  -1  18    4.71    1.93
  -7   1  18    4.58    1.68
   7   1 -17    0.43    0.77
   7   1 -17   -0.04    1.01
   7   1 -17    1.17    0.74
   7  -1 -17    0.10    0.85
  -7  -1  17   -0.21    1.02
  -7   1  17   -0.13    0.84
   7   1 -16   15.30    2.01
   7   1 -16   10.18    2.45
   7   1 -16   13.46    1.99
   7  -1 -16   14.74    2.30
  -7  -1  16   15.76    2.64
  -7   1  16   11.90    1.98
   7   1 -15   40.13    3.73
   7   1 -15   32.02    4.06
   7   1 -15   36.06    3.07
   7  -1 -15   38.00    3.76
  -7  -1  15   39.20    4.10
  -7   1  15   37.62    3.60
   7   1 -14   18.53    2.64
   7   1 -14   12.43    2.64
   7  -1 -14   16.28    2.39
  -7  -1  14   15.29    2.52
  -7   1  14   13.35    2.16
   7   1 -13   54.40    5.37
   7   1 -13   50.88    4.15
   7  -1 -13   61.30    5.12
  -7  -1  13   56.09    5.24
  -7   1  13   52.16    4.44
   7   1 -12  142.96   11.23
   7   1 -12  140.88    9.80
   7  -1 -12  144.37   10.44
  -7  -1  12  148.91   11.40
  -7   1  12  141.64   10.10
   7   1 -11   80.73    6.96
   7   1 -11   79.99    5.95
   7  -1 -11   88.56    6.94
  -7  -1  11   88.21    6.66
  -7   1  11   77.44    5.92
   7   1 -10   38.81    3.40
   7   1 -10   39.86    4.27
   7  -1 -10   40.29    3.91
  -7  -1  10   39.06    3.86
  -7  -1  10   42.67    2.79
  -7   1  10   39.59    3.51
   7   1  -9   98.03    7.14
   7   1  -9  115.40    9.22
   7  -1  -9  121.17    8.60
  -7  -1   9  118.93    8.65
  -7  -1   9  104.77    6.47
  -7   1   9  108.66    7.66
   7   1  -8    7.90    2.07
   7   1  -8    6.00    1.69
   7  -1  -8    9.60    1.98
  -7  -1   8    6.91    1.77
  -7  -1   8    9.65    1.23
  -7   1   8    8.04    1.56
   7   1  -7   89.86    7.65
   7   1  -7   86.35    6.53
   7  -1  -7   95.52    7.22
  -7  -1   7  123.37    8.38
  -7  -1   7   92.73    6.70
  -7   1   7   80.94    6.25
   7   1  -6   35.81    4.10
   7   1  -6   31.75    3.74
   7  -1  -6   31.99    3.59
  -7  -1   6   49.05    4.11
  -7  -1   6   34.20    3.18
  -7   1   6   28.67    1.77
  -7   1   6   32.88    3.08
   7   1  -5   34.96    3.76
   7   1  -5   32.36    3.14
   7  -1  -5   37.04    3.45
  -7  -1   5   32.54    2.35
  -7  -1   5   32.48    3.00
  -7   1   5   33.19    3.12
  -7   1   5   25.73    1.79
   7   1  -4   24.65    2.83
   7   1  -4   28.73    3.42
   7  -1  -4   33.51    3.28
  -7  -1   4   29.65    2.20
  -7  -1   4   30.55    2.82
  -7   1   4   25.36    2.63
  -7   1   4   26.16    1.86
   7   1  -3    0.13    0.99
   7   1  -3   -0.27    1.03
   7  -1  -3   -0.27    0.84
  -7  -1   3    0.81    0.54
  -7  -1   3    0.22    0.67
  -7   1   3    0.29    0.33
  -7   1   3   -0.15    0.70
   7   1  -2    1.92    1.00
   7   1  -2    0.73    2.08
   7  -1  -2    3.25    1.24
  -7  -1   2    2.43    0.83
  -7  -1   2    2.43    0.98
  -7   1   2    0.97    1.05
  -7   1   2    1.94    0.54
   7   1  -1   11.30    2.42
   7   1  -1    7.76    1.59
   7  -1  -1   10.65    1.83
  -7  -1   1    9.81    1.45
  -7  -1   1   10.07    1.60
  -7   1   1   11.44    1.62
  -7   1   1    9.91    1.06
   7   1   0   51.34    4.94
   7  -1   0   59.87    4.87
  -7  -1   0   58.82    4.31
  -7  -1   0   56.72    3.89
  -7   1   0   58.42    3.35
  -7   1   0   57.10    4.34
   7   1   1  109.75    7.68
   7  -1   1  127.96    8.71
  -7  -1  -1  116.77    7.33
  -7  -1  -1  112.74    7.51
  -7   1  -1  112.99    6.58
  -7   1  -1  117.58    8.10
   7   1   2   22.03    2.33
   7  -1   2   25.83    2.95
   7  -1   2   24.15    2.33
   7  -1   2   21.30    2.75
  -7  -1  -2   26.18    2.34
  -7  -1  -2   25.95    2.92
  -7   1  -2   23.52    1.92
   7   1   3  125.34    8.81
   7  -1   3  145.50   10.21
   7  -1   3  143.32   10.24
   7  -1   3  142.05   11.15
  -7  -1  -3  136.97    8.93
  -7  -1  -3  145.23    9.58
  -7   1  -3  135.58    8.07
   7   1   4  112.96    7.83
   7  -1   4  133.55   10.49
   7  -1   4  124.25   10.17
   7  -1   4   96.37    7.78
  -7  -1  -4  127.15    8.15
  -7  -1  -4  127.45    8.42
  -7   1  -4  124.12    7.50
   7   1   5  152.34   10.49
   7  -1   5  132.36   10.22
   7  -1   5  164.34   12.70
   7  -1   5  167.38   11.53
  -7  -1  -5  163.48    9.47
  -7  -1  -5  172.17   10.90
  -7  -1  -5  163.97   11.75
  -7   1  -5  165.08   10.01
   7   1   6   74.82    5.67
   7  -1   6   83.69    7.09
   7  -1   6   80.76    6.09
   7  -1   6   77.39    6.03
  -7  -1  -6   78.28    4.68
  -7  -1  -6   85.32    5.84
  -7  -1  -6   80.82    6.44
  -7   1  -6   77.17    4.99
   7   1   7  136.97    9.47
   7  -1   7  145.74   10.01
   7  -1   7  145.01   11.75
   7  -1   7  152.10   10.86
  -7  -1  -7  141.79    8.44
  -7  -1  -7  148.48    9.85
  -7  -1  -7  141.43   10.66
  -7   1  -7  144.53    9.04
   7  -1   8   17.87    2.83
   7  -1   8   14.16    2.27
   7  -1   8   15.21    2.42
   7   1   8   13.00    2.01
  -7  -1  -8   14.99    2.01
  -7  -1  -8   14.39    1.46
  -7   1  -8   15.61    1.77
   7  -1   9  125.03   10.48
   7  -1   9  135.24    9.67
   7  -1   9  129.64    9.06
   7   1   9  133.13    9.27
  -7   1  -9  126.44    8.02
  -7  -1  -9  135.00    9.05
  -7  -1  -9  123.36    8.13
   7  -1  10    8.43    1.99
   7  -1  10    6.13    1.74
   7  -1  10    8.17    2.41
   7   1  10    6.86    1.56
  -7   1 -10   10.66    1.47
  -7  -1 -10    8.72    1.19
  -7  -1 -10    9.20    1.71
   7  -1  11    4.56    2.21
   7  -1  11    5.25    1.70
   7  -1  11    7.19    1.77
   7   1  11    5.49    1.53
  -7   1 -11    7.54    1.38
  -7  -1 -11    6.19    1.16
  -7  -1 -11    8.03    1.53
   7  -1  12   33.19    3.54
   7  -1  12   30.11    3.45
   7  -1  12   26.98    4.29
   7   1  12   29.02    3.14
  -7   1 -12   33.92    2.90
  -7  -1 -12   31.36    3.21
  -7  -1 -12   33.67    2.61
   7  -1  13   10.79    2.12
   7  -1  13   10.64    2.23
   7  -1  13    7.81    2.75
   7   1  13    8.06    1.81
  -7   1 -13    9.38    1.65
  -7  -1 -13    9.41    1.44
  -7  -1 -13   14.01    1.92
   7  -1  14   56.07    6.42
   7  -1  14   55.60    4.91
   7  -1  14   59.37    5.37
   7   1  14   54.11    4.64
  -7   1 -14   62.81    4.48
  -7  -1 -14   57.64    4.12
  -7  -1 -14   56.84    5.59
   7  -1  15   24.51    5.11
   7  -1  15   22.46    3.18
   7  -1  15   20.84    3.00
   7   1  15   23.65    2.83
  -7   1 -15   24.44    2.46
  -7  -1 -15   24.95    2.35
  -7  -1 -15   20.25    3.04
  -7  -1 -15   21.09    2.52
   7  -1  16   43.13    6.27
   7  -1  16   53.54    4.83
   7  -1  16   53.77    5.46
   7   1  16   51.83    5.69
  -7   1 -16   52.69    3.95
  -7  -1 -16   56.72    4.94
  -7  -1 -16   54.25    5.09
  -7  -1 -16   47.26    4.82
   7  -1  17   92.92    8.57
   7  -1  17   70.70    9.41
   7  -1  17  105.89    8.72
   7   1  17   95.67    7.53
  -7   1 -17   99.68    6.53
  -7  -1 -17   89.17    7.55
  -7  -1 -17  102.99    7.72
  -7  -1 -17   83.13    7.92
   7  -1  18    3.04    1.73
   7  -1  18    2.12    1.45
   7   1  18    1.64    1.51
  -7   1 -18    1.99    1.02
  -7  -1 -18    2.70    0.94
  -7  -1 -18    2.99    1.20
   7  -1  19   60.71    5.21
   7  -1  19   51.52    4.69
   7   1  19   53.98    4.52
  -7   1 -19   54.80    3.94
  -7  -1 -19   57.18    3.98
  -7  -1 -19   42.19    3.99
   7  -1  20   23.09    3.18
   7  -1  20   19.91    2.73
   7   1  20   21.76    2.54
  -7   1 -20   22.58    2.43
  -7  -1 -20   25.19    2.20
   7  -1  21   52.14    4.70
   7   1  21   44.94    4.11
  -7   1 -21   41.40    3.28
  -7  -1 -21   48.33    3.39
   7  -1  22   40.19    4.97
   7   1  22   35.64    3.48
  -7   1 -22   32.27    3.66
  -7  -1 -22   40.95    3.03
   7  -1  23   18.39    3.18
   7   1  23   16.91    2.78
  -7  -1 -23   17.70    1.73
   7  -1  24    0.96    0.95
   7   1  24    0.17    0.77
  -7  -1 -24    0.65    0.58
   7  -1  25    2.17    1.12
   7   1  25    1.33    0.89
  -7  -1 -25    1.23    0.64
   7  -1  26    1.19    0.93
  -7  -1 -26    0.88    0.50
   7  -1  27    0.57    0.80
   7   2 -29    0.97    0.48
   7   2 -28    1.00    0.55
   7  -2 -28    1.53    0.52
   7   2 -27   -0.21    0.41
   7  -2 -27    0.58    0.45
   7   2 -26    0.34    0.43
   7  -2 -26   -0.47    0.43
   7   2 -25    3.46    0.98
   7  -2 -25    4.48    0.99
   7   2 -24    0.45    0.63
   7  -2 -24    0.64    0.86
   7   2 -23    0.81    1.05
   7  -2 -23    0.78    0.78
   7   2 -22    4.16    1.23
   7  -2 -22    3.55    1.14
   7   2 -21    6.08    1.44
   7  -2 -21    6.11    1.47
   7   2 -20   21.63    2.75
   7  -2 -20   26.02    2.77
   7   2 -19    8.86    1.79
   7  -2 -19    7.77    1.58
   7   2 -18   37.33    3.66
   7   2 -18   30.34    4.32
   7  -2 -18   36.64    3.22
  -7  -2  18   28.58    4.27
   7   2 -17    0.89    1.06
   7   2 -17    0.49    1.34
   7  -2 -17    0.23    0.83
  -7  -2  17   -0.06    1.59
   7   2 -16   12.94    2.52
   7   2 -16    7.73    2.84
   7  -2 -16   12.91    1.99
  -7  -2  16   12.01    2.83
   7   2 -15   23.99    3.95
   7  -2 -15   26.35    2.88
  -7  -2  15   20.34    3.55
  -7   2  15   19.46    3.23
   7   2 -14   30.84    4.27
   7  -2 -14   35.65    4.17
  -7  -2  14   33.70    5.17
  -7   2  14   26.73    3.04
   7   2 -13   30.94    4.27
   7  -2 -13   33.31    3.34
  -7  -2  13   29.94    2.15
  -7  -2  13   25.83    3.93
  -7   2  13   26.98    3.52
   7   2 -12   10.97    2.92
   7  -2 -12    8.11    1.97
  -7  -2  12   10.06    1.30
  -7  -2  12   10.45    2.44
  -7   2  12   12.43    1.73
   7   2 -11    3.69    1.74
   7  -2 -11    1.70    1.22
  -7  -2  11    1.97    0.80
  -7  -2  11    0.91    1.42
  -7   2  11    1.43    1.10
   7   2 -10   -0.52    1.20
   7  -2 -10    0.44    0.83
  -7  -2  10    0.16    0.53
  -7  -2  10    0.59    0.94
  -7   2  10    0.01    0.69
   7   2  -9    5.89    2.34
   7  -2  -9    7.50    2.41
  -7  -2   9    7.97    1.53
  -7  -2   9    5.40    1.97
  -7   2   9    6.92    1.58
   7   2  -8    8.42    2.65
   7  -2  -8    8.25    2.01
  -7  -2   8   10.36    1.70
  -7  -2   8    8.38    2.11
  -7   2   8    8.88    1.76
   7   2  -7   15.36    3.28
   7  -2  -7   15.72    2.50
  -7  -2   7   17.54    2.86
  -7  -2   7   10.03    2.37
  -7   2   7   14.13    2.15
   7   2  -6   74.75    7.59
   7  -2  -6   72.14    6.21
  -7  -2   6   92.82    6.38
  -7  -2   6   57.26    5.51
  -7   2   6   70.79    5.87
   7   2  -5   17.12    3.02
   7  -2  -5   18.40    2.68
  -7  -2   5   13.52    1.78
  -7  -2   5    8.25    2.25
  -7   2   5    9.45    1.17
  -7   2   5   15.60    1.96
   7   2  -4  152.45   13.22
   7  -2  -4  157.93   13.04
  -7  -2   4  168.27   10.92
  -7  -2   4  119.51    9.85
  -7   2   4  147.49    8.49
  -7   2   4  163.62   11.37
   7   2  -3  130.35   12.32
   7  -2  -3  153.20   10.97
  -7  -2   3  141.37    9.50
  -7  -2   3  108.16   10.03
  -7   2   3  130.76    7.96
  -7   2   3  146.39   10.32
   7   2  -2   66.17    7.78
   7  -2  -2   76.92    6.24
  -7  -2   2   86.91    6.12
  -7  -2   2   49.32    5.62
  -7   2   2   68.23    3.79
  -7   2   2   73.95    5.74
   7   2  -1    3.21    2.14
   7  -2  -1    5.39    1.58
  -7  -2   1    3.43    1.33
  -7  -2   1    2.20    1.21
  -7   2   1    2.28    0.68
  -7   2   1    4.65    1.34
   7  -2   0   30.93    3.49
   7  -2   0   28.28    2.19
   7  -2   0   16.50    2.26
  -7  -2   0   34.31    3.12
  -7  -2   0   14.82    2.45
  -7   2   0   29.30    1.92
   7  -2   1   10.35    2.00
   7  -2   1    9.66    1.92
   7  -2   1    9.51    2.34
  -7  -2  -1    9.01    2.24
  -7   2  -1    5.64    1.04
   7  -2   2   43.77    4.37
   7  -2   2   49.22    4.59
   7  -2   2   47.59    5.38
  -7  -2  -2   56.07    5.11
  -7   2  -2   43.73    2.91
   7  -2   3   39.92    3.91
   7  -2   3   32.65    4.22
   7  -2   3   34.22    3.46
  -7  -2  -3   37.34    4.31
  -7   2  -3   30.58    2.16
   7  -2   4    6.56    2.23
   7  -2   4    8.08    1.86
   7  -2   4    9.61    2.03
  -7  -2  -4    9.24    2.30
  -7   2  -4    6.48    1.08
   7  -2   5    3.25    1.91
   7  -2   5    1.18    1.77
   7  -2   5    4.54    1.39
  -7   2  -5    2.11    0.83
  -7  -2  -5    3.21    1.78
   7  -2   6   61.53    5.46
   7  -2   6   57.93    4.95
   7  -2   6   57.34    5.90
  -7  -2  -6   59.62    4.18
  -7  -2  -6   68.30    6.58
  -7   2  -6   53.81    3.69
   7  -2   7   23.70    3.80
   7  -2   7   28.49    3.09
   7  -2   7   25.35    3.28
  -7  -2  -7   24.95    2.35
  -7  -2  -7   24.48    3.94
  -7   2  -7   21.54    2.09
   7  -2   8   72.91    6.16
   7  -2   8   70.87    7.46
   7  -2   8   78.20    6.19
  -7  -2  -8   76.61    5.28
  -7  -2  -8   82.46    7.95
  -7   2  -8   71.90    4.99
   7  -2   9    1.46    1.17
   7  -2   9    1.38    1.14
   7  -2   9    0.25    1.49
  -7  -2  -9    0.98    0.84
  -7  -2  -9    0.10    1.52
  -7   2  -9    0.12    0.83
   7  -2  10   32.95    4.65
   7  -2  10   28.93    3.68
   7  -2  10   32.79    3.73
  -7  -2 -10   32.06    2.97
  -7  -2 -10   36.15    4.81
  -7   2 -10   33.35    2.98
   7  -2  11   18.67    2.76
   7  -2  11   10.25    3.38
   7  -2  11   17.22    2.75
  -7  -2 -11   13.22    2.03
  -7  -2 -11   20.20    3.50
  -7   2 -11   12.01    1.90
   7  -2  12   73.71    7.48
   7  -2  12   72.97    7.91
   7  -2  12   69.70    5.95
  -7  -2 -12   75.21    5.66
  -7  -2 -12   91.79    8.56
  -7   2 -12   78.24    5.52
   7  -2  13   29.08    4.90
   7  -2  13   31.94    3.57
   7  -2  13   32.60    3.86
  -7  -2 -13   34.12    3.94
  -7  -2 -13   34.33    4.76
  -7   2 -13   28.46    2.82
   7  -2  14   70.58    6.50
   7  -2  14   68.01    8.28
   7  -2  14   72.58    6.18
  -7  -2 -14   80.18    5.77
  -7  -2 -14   72.48    8.00
  -7   2 -14   79.60    5.91
   7  -2  15   13.78    2.50
   7  -2  15    7.91    3.44
   7  -2  15   12.68    2.41
  -7  -2 -15   11.06    1.85
  -7  -2 -15   12.46    2.24
  -7   2 -15    8.25    1.84
   7  -2  16   16.40    3.16
   7  -2  16   18.86    3.49
  -7  -2 -16   15.99    1.86
  -7  -2 -16    9.30    1.89
  -7   2 -16   15.80    2.67
   7  -2  17    5.95    2.63
   7  -2  17    5.79    1.67
  -7  -2 -17    5.26    1.18
  -7  -2 -17    3.54    1.30
  -7   2 -17    5.46    1.35
   7  -2  18    0.55    1.06
   7  -2  18    0.59    0.89
  -7  -2 -18    0.19    0.90
  -7   2 -18   -0.17    0.99
   7  -2  19    3.03    1.72
   7  -2  19    3.24    1.42
  -7  -2 -19    3.65    1.06
  -7   2 -19    4.14    1.11
   7  -2  20    1.15    1.05
   7  -2  20    1.51    1.29
  -7  -2 -20    1.23    0.82
  -7   2 -20    0.76    0.99
   7  -2  21    0.60    1.09
   7  -2  21   -0.29    0.91
  -7  -2 -21    0.91    0.64
  -7   2 -21    0.20    0.59
   7  -2  22   17.77    2.82
   7  -2  22   14.23    2.31
  -7  -2 -22   16.70    1.80
  -7   2 -22   12.64    1.45
   7  -2  23    8.62    2.21
   7  -2  23    3.82    1.82
  -7  -2 -23    9.85    1.35
   7  -2  24   13.73    3.53
  -7  -2 -24   18.09    1.71
   7  -2  25    4.65    1.60
  -7  -2 -25    4.28    1.16
   7  -2  26   14.23    2.88
   7   3 -26    5.62    0.76
   7   3 -25    1.08    0.49
   7   3 -24    4.18    0.79
   7   3 -23    0.19    0.51
   7  -3 -23    0.95    0.62
   7   3 -22    3.30    0.95
   7  -3 -22    0.12    0.90
   7   3 -21    2.04    0.83
   7  -3 -21    2.27    0.72
   7   3 -20    2.49    0.99
   7  -3 -20    2.50    1.12
   7   3 -19    0.20    0.67
   7  -3 -19    0.48    0.56
   7   3 -18    1.45    0.91
   7  -3 -18    0.43    0.79
   7   3 -17    2.81    1.22
   7  -3 -17    0.36    1.18
   7   3 -16    2.02    1.38
   7  -3 -16    3.06    1.05
   7  -3 -15    0.13    0.66
  -7  -3  15    0.20    0.35
   7   3 -14   12.55    3.60
   7  -3 -14   15.42    2.15
  -7  -3  14   13.38    1.63
   7   3 -13    4.21    2.56
   7  -3 -13    4.95    1.31
  -7  -3  13    5.09    0.98
  -7  -3  13    0.56    2.08
   7   3 -12   31.94    5.20
   7  -3 -12   34.28    4.24
  -7  -3  12   37.47    3.19
   7   3 -11    3.41    2.42
   7  -3 -11    2.30    1.91
  -7  -3  11    1.52    1.87
  -7  -3  11    4.31    1.13
   7   3 -10   30.25    4.97
   7  -3 -10   28.25    3.25
  -7  -3  10   35.34    3.15
   7   3  -9    3.32    2.05
   7  -3  -9    0.88    1.17
  -7  -3   9    1.86    1.07
   7   3  -8   29.37    6.30
   7  -3  -8   28.24    3.21
  -7  -3   8   36.19    3.35
  -7   3   8   24.31    3.16
   7   3  -7    3.16    2.37
   7  -3  -7    2.57    1.52
  -7  -3   7    4.04    1.32
  -7   3   7    1.34    1.35
   7   3  -6    1.14    2.56
   7  -3  -6    3.46    1.54
  -7  -3   6    4.92    1.40
  -7   3   6    3.33    1.52
   7   3  -5    0.93    2.38
   7  -3  -5    3.11    1.48
  -7  -3   5    3.04    1.45
  -7   3   5    2.35    1.95
   7   3  -4    2.18    2.59
   7  -3  -4    5.31    1.73
  -7  -3   4    5.30    1.56
  -7   3   4    2.31    1.58
   7   3  -3    3.02    2.43
   7  -3  -3    2.69    1.66
  -7  -3   3    4.51    1.55
  -7   3   3    2.86    0.64
  -7   3   3    3.24    1.89
   7   3  -2    3.72    2.66
   7  -3  -2    3.90    1.77
  -7  -3   2    6.29    1.80
  -7   3   2    3.28    0.77
  -7   3   2    3.58    1.59
   7   3  -1    1.38    2.11
   7  -3  -1    1.13    1.71
  -7  -3   1    2.34    1.34
  -7   3   1    0.96    0.56
  -7   3   1    0.87    1.20
   7   3   0   12.41    4.54
   7  -3   0   16.80    2.92
  -7  -3   0   19.44    2.87
  -7   3   0   15.99    1.52
  -7   3   0   16.82    2.73
   7   3   1   17.87    5.36
   7  -3   1   25.80    4.10
   7  -3   1   24.81    3.46
   7  -3   1   23.00    3.71
  -7  -3  -1   22.13    3.35
  -7   3  -1   26.49    2.07
   7  -3   2  148.70   11.48
   7  -3   2  122.13   11.59
   7  -3   2  156.66   11.86
  -7  -3  -2   93.89    9.06
  -7   3  -2  125.97    7.65
   7  -3   3   20.79    3.24
   7  -3   3   14.02    3.95
   7  -3   3   19.61    4.60
  -7   3  -3   20.67    1.85
  -7  -3  -3   13.14    2.99
   7  -3   4   33.64    4.38
   7  -3   4   29.57    3.75
   7  -3   4   27.78    4.56
  -7  -3  -4   18.45    3.48
  -7   3  -4   32.45    2.51
   7  -3   5   29.16    3.78
   7  -3   5   22.84    3.98
   7  -3   5   21.93    3.23
  -7  -3  -5   13.32    3.07
  -7   3  -5   20.57    2.00
   7  -3   6   34.88    4.29
   7  -3   6   34.54    4.14
   7  -3   6   30.90    4.92
  -7  -3  -6   18.30    3.74
  -7   3  -6   33.25    2.74
   7  -3   7    3.72    1.87
   7  -3   7    2.13    1.48
   7  -3   7    2.08    2.12
  -7  -3  -7    0.94    1.70
  -7   3  -7    2.88    1.02
   7  -3   8   44.90    5.29
   7  -3   8   45.12    4.42
   7  -3   8   39.75    5.47
  -7  -3  -8   28.19    4.63
  -7   3  -8   40.08    3.27
   7  -3   9    5.70    2.31
   7  -3   9    5.68    2.76
   7  -3   9    5.02    1.88
  -7  -3  -9    6.63    2.33
  -7   3  -9    6.21    1.33
   7  -3  10    5.32    2.84
   7  -3  10    2.08    2.67
   7  -3  10    6.39    1.84
  -7   3 -10    4.29    1.18
  -7  -3 -10    4.35    2.07
   7  -3  11    4.54    2.60
   7  -3  11    2.46    1.61
  -7  -3 -11    1.28    1.77
  -7   3 -11    2.55    0.95
   7  -3  12    5.46    2.70
   7  -3  12    4.08    1.62
  -7  -3 -12    2.16    0.81
  -7  -3 -12    2.84    1.89
  -7   3 -12    4.46    1.23
   7  -3  13    7.88    2.71
   7  -3  13   10.67    2.20
  -7  -3 -13   10.14    2.56
  -7  -3 -13   11.07    1.74
  -7   3 -13    9.31    1.76
   7  -3  14   17.05    2.98
   7  -3  14   16.36    2.56
  -7  -3 -14   15.99    2.00
  -7  -3 -14    3.85    2.30
  -7   3 -14   14.32    1.94
   7  -3  15   -1.15    1.17
   7  -3  15   -0.11    0.90
  -7  -3 -15    1.04    0.90
  -7   3 -15    0.40    0.89
   7  -3  16   24.50    4.01
   7  -3  16   27.00    4.26
  -7  -3 -16   28.13    2.76
  -7   3 -16   30.85    2.91
   7  -3  17    1.15    1.35
   7  -3  17   -0.08    1.08
  -7  -3 -17    0.88    0.80
  -7   3 -17    0.95    0.84
   7  -3  18   26.71    4.01
   7  -3  18   27.13    3.16
  -7  -3 -18   27.98    2.70
  -7   3 -18   28.32    3.47
   7  -3  19    3.34    1.69
   7  -3  19    1.98    1.46
  -7  -3 -19    2.99    1.01
  -7   3 -19    2.85    1.00
   7  -3  20   12.08    2.93
   7  -3  20   16.69    2.29
  -7  -3 -20   13.67    1.16
  -7   3 -20   12.43    1.57
   7  -3  21    0.15    1.01
   7  -3  21   -0.44    0.74
  -7   3 -21   -0.17    0.43
   7  -3  22    1.25    1.54
   7  -3  22    3.83    0.93
  -7   3 -22    0.35    0.50
   7   4 -21    0.50    0.38
   7   4 -20    0.12    0.34
   7   4 -19    0.61    0.50
   7   4 -18    1.43    0.73
   7   4 -17    4.88    1.04
   7   4 -16    9.89    1.28
  -7  -4  16    4.95    0.64
   7   4 -15   -1.16    0.64
  -7  -4  15    0.10    0.29
   7   4 -14    0.61    0.61
  -7  -4  14   -0.21    0.31
  -7  -4  13    0.27    0.46
  -7  -4  12    1.26    0.64
  -7  -4  11    0.39    0.80
  -7  -4  10    1.80    0.88
  -7  -4   9    0.92    0.83
  -7  -4   8    8.79    1.55
  -7  -4   7    4.71    1.29
  -7  -4   6   15.47    2.22
  -7  -4   5    9.41    1.73
  -7  -4   4    0.19    1.03
  -7  -4   3    6.42    1.62
  -7  -4   2   15.37    2.19
  -7   4   2    9.20    1.02
  -7   4   1    2.92    0.84
  -7  -4   1    2.06    1.43
  -7  -4   0   22.32    3.05
  -7   4   0   27.34    1.87
  -7  -4  -1    0.35    0.66
  -7   4  -1   -0.10    0.32
  -7  -4  -2    1.40    1.24
  -7   4  -2    1.92    0.64
  -7  -4  -3    0.24    1.33
  -7   4  -3    2.41    0.71
  -7  -4  -4    0.25    1.28
  -7   4  -4    1.83    0.70
   7  -4   5    0.09    0.97
  -7   4  -5    0.34    0.48
  -7  -4  -5   -0.33    0.89
   7  -4   6    1.31    1.12
  -7  -4  -6    0.00    0.95
  -7   4  -6    0.16    0.53
   7  -4   7    5.61    2.08
  -7  -4  -7    3.94    2.54
  -7   4  -7    6.41    1.44
   7  -4   8    0.27    1.55
  -7  -4  -8    2.48    1.42
  -7   4  -8    1.52    0.74
   7  -4   9    1.41    1.63
  -7  -4  -9    3.12    1.60
  -7   4  -9    3.78    0.91
   7  -4  10   16.10    2.78
  -7  -4 -10   17.84    2.70
  -7   4 -10   16.35    2.07
   7  -4  11    2.73    1.69
  -7   4 -11    3.59    1.44
  -7  -4 -11    4.71    1.44
   7  -4  12    9.07    2.19
  -7  -4 -12    7.95    1.89
  -7   4 -12   10.15    1.40
   7  -4  13    1.59    1.54
  -7   4 -13    3.56    0.92
   7  -4  14    2.47    1.43
  -7   4 -14    2.67    0.93
   7  -4  15    0.39    1.48
  -7   4 -15    4.41    1.05
   7  -4  16    1.75    1.41
  -7   4 -16    3.38    0.95
   7  -4  17    0.66    1.08
  -7   4 -17   -0.12    0.63
   7  -4  18   25.16    1.87
  -7   4 -18    0.32    0.91
   7  -4  19    0.09    0.60
   7   5 -12   -0.19    0.39
  -7  -5  12   -0.15    0.38
   7   5 -11    1.76    0.90
  -7  -5  11    7.34    0.76
   7   5 -10    0.55    0.91
  -7  -5  10    0.76    0.61
   7   5  -9    0.05    0.71
  -7  -5   9    0.92    0.46
  -7  -5   8    1.70    0.86
  -7  -5   7    0.82    0.55
  -7  -5   6    1.58    0.66
  -7  -5   5    3.58    0.93
  -7  -5   4    2.08    0.90
  -7  -5   3   -0.77    0.76
  -7  -5   2    1.03    0.78
  -7  -5   1    1.69    1.26
  -7  -5   0   -0.28    0.65
  -7  -5  -1   -0.25    0.71
  -7  -5  -2    0.77    1.17
  -7  -5  -3    1.44    0.97
  -7   5  -3    1.11    0.61
  -7   5  -4   -0.21    0.37
  -7  -5  -4   -0.24    0.62
  -7  -5  -5    2.03    0.97
  -7   5  -5    2.03    0.57
  -7  -5  -6    0.27    0.72
  -7   5  -6   -0.17    0.31
  -7  -5  -7    1.07    0.57
  -7   5  -7    0.41    0.45
  -7   5  -8   -0.05    0.42
  -7   5  -9   -0.44    0.40
  -7   5 -10    0.16    0.33
  -7   5 -11    0.54    0.47
   8   0 -29   -0.08    0.30
   8   0 -28    9.75    1.14
   8   0 -27    0.02    0.30
   8   0 -27    0.23    0.39
   8   0 -26   19.04    1.59
   8   0 -26   13.39    1.40
   8   0 -25   -0.30    0.39
   8   0 -25   -0.07    0.49
   8   0 -24    7.05    0.99
   8   0 -24    6.75    1.25
   8   0 -23    0.35    0.64
   8   0 -23    0.58    0.50
   8   0 -22   16.72    1.88
   8   0 -22   15.05    1.53
   8   0 -21   -0.32    0.72
   8   0 -21    0.84    0.51
   8   0 -20    0.59    0.60
   8   0 -20    1.39    0.84
   8   0 -19    0.66    0.79
   8   0 -19    0.37    0.53
  -8   0  19    0.33    1.08
   8   0 -18   35.15    3.09
   8   0 -18   37.74    3.34
  -8   0  18   31.88    3.70
   8   0 -17    0.33    0.68
   8   0 -17   -0.08    0.40
  -8   0  17   -0.34    0.72
   8   0 -16   42.19    2.95
   8   0 -16   39.53    3.92
  -8   0  16   41.12    4.30
   8   0 -15   -0.30    1.26
   8   0 -15   -0.09    0.89
   8   0 -15    0.63    0.51
  -8   0  15    0.47    0.91
   8   0 -14   71.38    6.18
   8   0 -14   74.53    5.36
   8   0 -14   71.36    5.90
  -8   0  14   72.71    5.89
   8   0 -13    0.25    1.00
   8   0 -13    0.73    0.76
   8   0 -13   -0.03    1.21
  -8   0  13    0.36    0.92
   8   0 -12  175.47   12.05
   8   0 -12  171.21   14.04
   8   0 -12  186.13   13.69
  -8   0  12  177.01   13.10
   8   0 -11   -0.14    0.89
   8   0 -11    0.15    0.56
   8   0 -11    0.65    1.13
  -8   0  11    0.51    0.82
   8   0 -10  127.28   10.79
   8   0 -10  136.14   10.36
  -8   0  10  125.75    9.27
   8   0  -9   -0.03    0.97
   8   0  -9    0.15    0.82
  -8   0   9    0.09    0.66
   8   0  -8    7.38    1.87
   8   0  -8    8.29    1.57
  -8   0   8    6.23    1.51
  -8   0   8    4.51    0.77
   8   0  -7   -0.20    1.05
   8   0  -7    0.30    0.85
  -8   0   7    0.33    0.88
  -8   0   7    0.73    0.60
   8   0  -6    4.95    1.96
   8   0  -6    3.48    2.13
  -8   0   6    7.67    1.63
  -8   0   6    7.00    0.92
   8   0  -5    0.28    0.95
   8   0  -5    0.12    0.76
  -8   0   5    0.19    0.73
  -8   0   5    0.28    0.47
   8   0  -4   20.79    2.84
   8   0  -4   17.81    3.32
  -8   0   4   26.00    2.77
  -8   0   4   25.10    1.95
   8   0  -3   -0.05    0.71
   8   0  -3    0.43    0.65
  -8   0   3   -0.24    0.59
  -8   0   3    0.08    0.64
   8   0  -2  143.85   10.89
   8   0  -2  139.09   11.60
  -8   0   2  169.52   11.23
  -8   0   2  147.93   10.89
   8   0  -1   -0.48    0.76
   8   0  -1    0.47    0.65
  -8   0   1   -0.47    0.66
  -8   0   1    0.32    0.54
   8   0   0  159.60   12.34
  -8   0   0  162.61   12.03
  -8   0   0  192.27   12.21
   8   0   1   -0.03    0.68
  -8   0  -1    0.18    0.57
  -8   0  -1   -0.25    0.65
   8   0   2  161.02   12.11
  -8   0  -2  179.09   11.31
  -8   0  -2  180.34   13.21
   8   0   3   -0.52    0.95
  -8   0  -3   -0.33    0.66
  -8   0  -3   -0.13    0.82
   8   0   4  182.50   13.79
  -8   0  -4  187.16   13.74
  -8   0  -4  197.36   12.86
   8   0   5    0.48    0.82
  -8   0  -5   -0.58    0.77
  -8   0  -5   -0.11    0.61
   8   0   6  128.43    9.92
  -8   0  -6  136.86   10.09
  -8   0  -6  136.88    9.28
   8   0   7   -0.32    0.93
  -8   0  -7   -0.42    0.81
  -8   0  -7    0.05    0.70
   8   0   8    0.43    0.77
  -8   0  -8   -0.22    0.63
  -8   0  -8   -0.33    0.76
   8   0   9    0.30    0.86
  -8   0  -9   -0.33    0.80
  -8   0  -9    0.34    0.69
   8   0  10   15.29    2.71
  -8   0 -10   17.61    2.67
  -8   0 -10   19.12    2.31
   8   0  11    0.36    0.87
  -8   0 -11   -0.09    0.81
  -8   0 -11   -0.56    0.89
   8   0  12   15.01    2.55
  -8   0 -12   13.72    2.06
   8   0  13    0.34    0.90
  -8   0 -13   -0.14    0.80
   8   0  14  115.29    9.71
  -8   0 -14  155.82   12.21
   8   0  15   -0.10    0.84
  -8   0 -15    0.14    0.73
   8   0  16  179.58   13.60
  -8   0 -16  208.24   16.40
   8   0  17    0.90    0.76
  -8   0 -17   -0.85    0.69
   8   0  18   62.28    5.40
  -8   0 -18   63.68    4.91
   8   0  19   -0.13    0.70
  -8   0 -19    0.03    0.57
   8   0  20    8.01    1.82
  -8   0 -20    5.95    1.68
   8   0  21    0.24    0.82
   8   0  22   12.94    2.22
   8   0  23   -0.56    0.96
   8   0  24    1.57    1.47
   8   0  25    0.12    0.92
   8  -1 -29   -0.02    0.30
   8   1 -28    0.15    0.30
   8   1 -28   -0.04    0.23
   8  -1 -28    0.16    0.39
   8   1 -27    0.21    0.33
   8   1 -27    0.19    0.53
   8  -1 -27    0.05    0.47
   8   1 -26    1.43    0.79
   8   1 -26    1.86    0.73
   8  -1 -26    4.01    0.86
   8   1 -25    1.00    0.57
   8   1 -25    0.64    0.92
   8  -1 -25    1.93    0.76
   8   1 -24    4.03    0.90
   8   1 -24    4.20    1.01
   8  -1 -24    6.95    1.26
   8   1 -23   11.78    1.82
   8   1 -23   13.27    1.68
   8  -1 -23   13.58    1.82
   8   1 -22   12.28    1.56
   8   1 -22   12.26    1.77
   8  -1 -22   12.61    1.92
   8   1 -21    6.97    1.31
   8   1 -21    6.83    1.50
   8  -1 -21    7.51    1.62
   8   1 -20   68.75    4.96
   8   1 -20   62.45    4.38
   8  -1 -20   69.41    6.10
   8   1 -19    0.79    0.84
   8   1 -19    1.74    0.79
   8  -1 -19    0.67    1.11
   8   1 -18   25.84    2.52
   8   1 -18   17.38    3.48
   8   1 -18   27.07    3.10
   8  -1 -18   25.16    2.76
  -8  -1  18   19.39    3.24
  -8   1  18   21.87    3.06
   8   1 -17   17.24    2.75
   8   1 -17   20.02    2.26
   8   1 -17   14.96    2.98
   8  -1 -17   19.45    2.59
  -8  -1  17   19.74    3.09
  -8   1  17   11.30    2.67
   8   1 -16    0.82    0.89
   8   1 -16    1.17    1.22
   8   1 -16    1.15    1.20
   8  -1 -16    0.57    1.04
  -8  -1  16    0.55    1.23
  -8   1  16    1.00    1.00
   8   1 -15    2.52    1.20
   8   1 -15    1.65    1.41
   8   1 -15    0.82    1.31
   8  -1 -15    1.87    1.25
  -8  -1  15    0.57    1.36
  -8   1  15    1.44    1.47
   8   1 -14   13.71    2.14
   8   1 -14    9.12    2.54
   8   1 -14   12.53    2.52
   8  -1 -14   14.57    2.33
  -8  -1  14    9.28    2.36
  -8   1  14    8.47    2.09
   8   1 -13   26.03    2.83
   8   1 -13   27.05    3.91
   8  -1 -13   32.20    3.52
  -8  -1  13   33.23    3.83
  -8   1  13   25.98    3.12
   8   1 -12   -0.46    1.06
   8   1 -12    0.04    0.74
   8  -1 -12   -0.72    0.88
  -8  -1  12    0.30    0.98
  -8   1  12   -0.37    0.78
   8   1 -11    0.24    0.91
   8   1 -11    0.20    1.19
   8  -1 -11    1.19    1.10
  -8  -1  11    0.06    1.05
  -8   1  11    0.99    0.89
   8   1 -10   34.26    4.77
   8   1 -10   37.25    3.53
   8  -1 -10   31.56    4.06
  -8  -1  10   40.82    2.84
  -8  -1  10   35.43    3.64
  -8   1  10   36.80    3.53
   8   1  -9    2.78    1.78
   8   1  -9    3.13    1.33
   8  -1  -9    2.55    1.67
  -8  -1   9    4.08    0.77
  -8  -1   9    2.78    1.43
  -8   1   9    4.04    1.42
   8   1  -8   90.82    9.62
   8   1  -8   95.60    7.37
   8  -1  -8   82.00    7.60
  -8  -1   8  101.70    6.35
  -8  -1   8   97.16    7.46
  -8   1   8   95.17    7.26
   8   1  -7  120.33   10.17
   8   1  -7  111.95    9.83
   8  -1  -7  121.81    9.89
  -8  -1   7  119.87   10.35
  -8  -1   7  140.16    8.60
  -8   1   7  116.55    8.86
   8   1  -6   81.03    7.87
   8   1  -6   76.21    6.34
   8  -1  -6   96.33    8.04
  -8  -1   6  119.17    7.91
  -8  -1   6   87.71    7.82
  -8   1   6   89.41    5.27
  -8   1   6   83.22    6.67
   8   1  -5   26.28    3.27
   8   1  -5   25.13    4.21
   8  -1  -5   34.01    4.05
  -8  -1   5   46.89    3.84
  -8  -1   5   28.49    3.15
  -8   1   5   32.03    3.32
  -8   1   5   26.13    1.82
   8   1  -4   98.13    8.97
   8   1  -4   93.09    7.43
   8  -1  -4  109.59    8.48
  -8  -1   4  101.12    6.63
  -8  -1   4  103.25    7.70
  -8   1   4   99.12    7.69
  -8   1   4  104.73    6.09
   8   1  -3    1.94    2.07
   8   1  -3    2.86    2.05
   8  -1  -3    5.50    1.97
  -8  -1   3    4.57    1.10
  -8  -1   3    4.06    1.44
  -8   1   3    5.87    1.54
  -8   1   3    4.95    0.81
   8   1  -2   96.73    9.16
   8   1  -2   96.01    7.68
   8  -1  -2  108.81    8.71
  -8  -1   2  106.73    7.03
  -8  -1   2  101.22    7.53
  -8   1   2   98.18    7.23
  -8   1   2  102.03    5.92
   8   1  -1    2.33    1.66
   8   1  -1    1.50    1.08
   8  -1  -1    1.21    1.46
  -8  -1   1    2.02    0.92
  -8  -1   1    1.32    1.37
  -8   1   1    0.96    1.04
  -8   1   1    0.94    0.65
   8   1   0    5.87    2.54
   8   1   0    7.20    1.84
   8  -1   0    8.81    2.23
  -8  -1   0    7.60    1.48
  -8  -1   0    6.52    1.64
  -8   1   0    6.51    1.04
  -8   1   0    8.99    1.78
   8   1   1    5.44    2.36
   8   1   1    4.81    1.66
   8  -1   1    4.44    1.94
  -8  -1  -1    5.66    1.28
  -8  -1  -1    4.07    1.43
  -8   1  -1    6.50    0.98
  -8   1  -1    4.33    1.51
   8   1   2   10.81    2.25
   8  -1   2   12.45    2.49
  -8  -1  -2   12.82    1.99
  -8  -1  -2   13.08    1.83
  -8   1  -2   11.16    1.41
  -8   1  -2   12.72    2.13
   8   1   3   28.93    3.48
   8  -1   3   31.93    3.83
  -8  -1  -3   30.77    3.11
  -8  -1  -3   31.56    3.02
  -8   1  -3   26.97    3.16
  -8   1  -3   30.89    2.48
   8   1   4   12.20    2.18
   8  -1   4   15.44    2.62
  -8  -1  -4    8.63    1.89
  -8  -1  -4   11.86    1.93
  -8   1  -4   10.62    2.02
  -8   1  -4   13.34    2.06
   8   1   5   78.45    6.35
   8  -1   5   79.31    6.96
  -8  -1  -5   83.99    6.01
  -8  -1  -5   76.36    6.77
  -8   1  -5   77.01    5.27
  -8   1  -5   79.64    6.53
   8   1   6   96.52    8.81
   8  -1   6  108.17    8.60
   8  -1   6   83.73    6.18
  -8  -1  -6  108.59    7.57
  -8   1  -6  101.46    6.68
   8   1   7   20.55    3.70
   8  -1   7   19.15    3.57
   8  -1   7   16.81    3.17
   8  -1   7   22.41    3.36
  -8  -1  -7   19.70    2.65
  -8   1  -7   19.26    2.30
   8   1   8  213.50   15.77
   8  -1   8  213.29   16.61
   8  -1   8  210.34   16.85
   8  -1   8  197.40   17.36
  -8  -1  -8  212.12   13.56
  -8  -1  -8  231.12   16.09
  -8   1  -8  208.48   13.92
   8   1   9   31.26    3.89
   8  -1   9   30.63    4.20
   8  -1   9   32.92    4.15
   8  -1   9   33.81    4.92
  -8  -1  -9   32.54    2.54
  -8  -1  -9   39.39    3.60
  -8   1  -9   35.01    3.07
   8   1  10   35.98    4.15
   8  -1  10   35.16    5.37
   8  -1  10   38.04    4.47
   8  -1  10   43.36    4.53
  -8  -1 -10   36.87    3.49
  -8  -1 -10   36.94    3.71
  -8   1 -10   36.31    3.19
   8   1  11   55.34    6.51
   8  -1  11   50.47    5.66
   8  -1  11   46.15    6.49
   8  -1  11   53.16    5.51
  -8  -1 -11   52.34    4.62
  -8  -1 -11   60.41    5.00
  -8   1 -11   52.95    4.06
   8   1  12   19.32    3.47
   8  -1  12   17.68    3.10
   8  -1  12   14.60    3.83
   8  -1  12   18.42    3.29
  -8  -1 -12   17.01    2.41
  -8  -1 -12   18.00    2.50
  -8   1 -12   15.28    2.14
   8   1  13    2.12    1.17
   8  -1  13   -0.64    1.38
   8  -1  13    0.90    1.31
   8  -1  13    0.76    1.75
  -8  -1 -13    0.50    1.03
  -8  -1 -13    0.91    0.77
  -8   1 -13    0.52    0.88
   8   1  14   60.76    5.61
   8  -1  14   42.10    7.06
   8  -1  14   57.25    5.89
   8  -1  14   58.73    7.31
  -8  -1 -14   58.26    5.06
  -8  -1 -14   57.66    4.20
  -8   1 -14   60.77    4.56
   8   1  15   13.43    2.32
   8  -1  15   16.50    2.77
   8  -1  15    6.61    4.22
   8  -1  15   15.49    2.54
  -8  -1 -15   15.92    2.33
  -8  -1 -15   15.36    1.63
  -8   1 -15   15.57    1.99
   8   1  16    6.81    1.94
   8  -1  16    5.43    1.66
   8  -1  16    2.94    1.61
  -8  -1 -16    4.32    1.36
  -8  -1 -16    4.79    1.52
  -8   1 -16    3.24    1.27
   8   1  17    3.73    1.66
   8  -1  17    2.82    1.48
   8  -1  17    1.70    1.34
  -8  -1 -17    1.30    1.08
  -8  -1 -17    3.10    0.86
  -8   1 -17    2.16    1.17
   8   1  18   14.31    2.03
   8  -1  18   13.46    2.40
   8  -1  18    7.99    1.38
  -8  -1 -18   11.06    1.41
  -8  -1 -18   10.64    1.64
  -8   1 -18   11.77    1.82
   8   1  19   13.53    2.05
   8  -1  19   11.03    2.37
  -8  -1 -19   13.43    1.58
  -8  -1 -19   14.77    2.32
  -8   1 -19   11.18    2.37
   8   1  20   19.98    2.62
   8  -1  20   26.10    3.06
  -8  -1 -20   22.72    2.04
  -8   1 -20   22.70    2.65
   8   1  21   36.41    3.93
   8  -1  21   47.21    4.53
  -8  -1 -21   40.08    2.93
  -8   1 -21   40.95    3.32
   8   1  22   20.20    3.28
   8  -1  22   25.22    3.79
  -8  -1 -22   21.85    2.19
  -8   1 -22   13.71    1.83
   8  -1  23   10.66    1.76
  -8  -1 -23    4.38    0.88
   8  -1  24   30.28    3.25
   8  -1  25   -0.20    0.76
   8   2 -27    1.40    0.57
   8  -2 -27    1.61    0.56
   8   2 -26    1.01    0.78
   8  -2 -26    1.02    0.60
   8   2 -25   13.24    1.48
   8  -2 -25   15.27    1.52
   8   2 -24    3.92    1.15
   8  -2 -24    1.94    0.89
   8   2 -23    0.59    0.64
   8  -2 -23    0.57    0.66
   8   2 -22   -0.15    0.46
   8  -2 -22    0.33    0.63
   8   2 -21    2.38    1.01
   8  -2 -21    2.75    1.06
   8   2 -20   -0.49    0.65
   8  -2 -20    0.22    0.66
   8   2 -19    0.87    0.85
   8  -2 -19    0.24    0.78
   8   2 -18   -0.12    0.70
   8  -2 -18    0.27    0.66
   8   2 -17    6.77    1.69
   8  -2 -17    5.42    1.62
   8   2 -16   15.25    2.47
   8   2 -16    7.53    2.91
   8  -2 -16   12.68    2.03
  -8  -2  16    8.51    2.91
   8   2 -15   36.72    5.45
   8  -2 -15   47.30    4.37
  -8  -2  15   43.10    5.08
   8   2 -14   22.80    4.01
   8  -2 -14   25.39    2.98
  -8  -2  14   22.35    3.77
  -8   2  14   18.71    2.85
   8   2 -13   54.41    6.97
   8  -2 -13   69.91    6.81
  -8  -2  13   66.17    4.02
  -8  -2  13   59.02    7.40
  -8   2  13   53.75    5.11
   8   2 -12    1.90    2.02
   8  -2 -12    3.24    2.00
  -8  -2  12    2.54    0.80
  -8  -2  12    2.62    1.75
  -8   2  12    4.22    1.31
   8   2 -11   14.91    3.53
   8  -2 -11   15.41    3.18
  -8  -2  11   17.90    2.19
  -8  -2  11   10.77    2.97
  -8   2  11   14.70    2.27
   8   2 -10    5.99    2.81
   8  -2 -10   11.35    2.96
  -8  -2  10    9.66    1.42
  -8  -2  10    4.27    2.25
  -8   2  10    8.12    1.93
   8   2  -9    7.13    3.31
   8  -2  -9   14.63    3.38
  -8  -2   9   17.10    1.93
  -8  -2   9    8.76    2.53
  -8   2   9   10.72    2.24
   8   2  -8   24.38    4.04
   8  -2  -8   26.70    4.30
  -8  -2   8   26.90    3.34
  -8  -2   8   17.83    3.08
  -8   2   8   19.39    2.84
   8   2  -7    1.42    1.82
   8  -2  -7    2.42    1.52
  -8  -2   7    2.51    1.12
  -8  -2   7   -0.16    1.30
  -8   2   7    1.23    1.17
   8   2  -6    0.59    2.09
   8  -2  -6    3.22    1.66
  -8  -2   6    3.79    1.78
  -8  -2   6    1.94    1.38
  -8   2   6    1.88    1.39
   8   2  -5    5.83    2.89
   8  -2  -5    7.23    2.36
  -8  -2   5    9.25    1.55
  -8  -2   5    6.96    2.54
  -8   2   5    7.94    1.94
   8   2  -4   96.12    9.56
   8  -2  -4  109.46    9.25
  -8  -2   4  108.99    7.17
  -8  -2   4   82.50    8.43
  -8   2   4   85.54    4.95
  -8   2   4  110.90    8.46
   8   2  -3   39.75    5.76
   8  -2  -3   45.67    4.90
  -8  -2   3   45.23    3.76
  -8  -2   3   33.34    4.84
  -8   2   3   40.35    2.74
  -8   2   3   44.95    4.29
   8   2  -2    1.74    2.33
   8  -2  -2    4.10    1.82
  -8  -2   2    5.04    1.52
  -8  -2   2    1.39    1.87
  -8   2   2    3.10    0.83
  -8   2   2    3.01    1.52
   8   2  -1   30.24    5.55
   8  -2  -1   36.94    4.59
  -8  -2   1   42.64    3.88
  -8   2   1   34.83    2.66
  -8   2   1   32.73    3.90
   8   2   0    5.20    2.12
   8  -2   0    4.28    2.13
  -8  -2   0    1.75    1.23
  -8   2   0    0.76    0.77
  -8   2   0    1.58    1.28
   8   2   1   89.25   10.47
   8  -2   1  104.67    9.35
  -8  -2  -1  110.88    8.26
  -8   2  -1  102.39    6.39
  -8   2  -1   92.39    7.75
   8  -2   2  101.41    8.73
  -8  -2  -2  112.88    9.27
  -8   2  -2   79.39    5.51
  -8   2  -2   83.16    8.44
   8  -2   3  107.93    9.46
  -8  -2  -3  152.75   11.63
  -8   2  -3  111.93    7.32
  -8   2  -3  106.12    9.07
   8  -2   4   31.90    4.21
   8  -2   4   32.07    4.07
   8  -2   4   27.86    4.64
  -8  -2  -4   33.31    4.52
  -8   2  -4   27.10    2.73
   8  -2   5    6.80    1.83
   8  -2   5    3.09    1.91
   8  -2   5    2.19    2.33
  -8  -2  -5    6.94    2.14
  -8   2  -5    1.70    1.22
   8  -2   6    0.03    1.24
   8  -2   6    0.57    1.28
   8  -2   6    0.64    1.50
  -8  -2  -6    1.07    1.42
  -8   2  -6    0.42    0.82
   8  -2   7    0.36    1.56
   8  -2   7    1.95    1.66
   8  -2   7    1.57    1.93
  -8  -2  -7    2.15    1.78
  -8   2  -7    1.77    1.08
   8  -2   8    4.83    2.20
   8  -2   8    2.31    2.49
   8  -2   8    4.51    2.76
  -8  -2  -8    7.27    2.45
  -8   2  -8    6.97    1.46
   8  -2   9   14.26    3.68
   8  -2   9   18.81    3.14
   8  -2   9   17.95    3.01
  -8  -2  -9   18.48    3.67
  -8   2  -9   14.77    2.26
   8  -2  10    4.37    1.76
   8  -2  10    0.34    2.27
   8  -2  10    3.52    1.72
  -8  -2 -10    0.76    0.71
  -8  -2 -10    7.03    2.88
  -8   2 -10    4.94    1.19
   8  -2  11   35.81    4.71
   8  -2  11   44.17    5.06
   8  -2  11   31.93    5.98
  -8  -2 -11   44.35    3.73
  -8  -2 -11   61.40    6.27
  -8   2 -11   44.50    3.90
   8  -2  12   30.60    4.72
   8  -2  12   24.84    5.34
   8  -2  12   31.76    4.08
  -8  -2 -12   34.08    2.90
  -8  -2 -12   30.21    3.96
  -8   2 -12   31.90    3.34
   8  -2  13   75.70    7.77
   8  -2  13   77.44    6.98
  -8  -2 -13   81.22    5.61
  -8  -2 -13   76.74    6.97
  -8   2 -13   85.58    6.37
   8  -2  14   12.66    2.73
   8  -2  14   12.69    2.29
  -8  -2 -14    9.63    1.61
  -8  -2 -14    9.12    2.88
  -8   2 -14    9.46    1.92
   8  -2  15   26.18    4.28
   8  -2  15   30.46    3.73
  -8  -2 -15   31.49    2.87
  -8  -2 -15   29.32    3.36
  -8   2 -15   35.98    3.22
   8  -2  16   12.02    3.29
   8  -2  16   11.26    2.07
  -8  -2 -16    7.71    1.43
  -8  -2 -16    5.97    1.50
  -8   2 -16    7.13    1.53
   8  -2  17   30.27    4.91
   8  -2  17   31.22    3.44
  -8  -2 -17   31.43    2.68
  -8  -2 -17   19.60    2.67
  -8   2 -17   27.34    2.59
   8  -2  18   19.86    2.99
   8  -2  18   14.62    2.79
  -8  -2 -18   17.58    1.90
  -8   2 -18   14.48    1.95
   8  -2  19   24.29    3.78
   8  -2  19   19.66    3.10
  -8  -2 -19   26.70    2.31
  -8   2 -19   23.72    2.35
   8  -2  20   11.08    2.59
   8  -2  20    7.02    2.64
  -8  -2 -20   12.66    1.81
  -8   2 -20    8.47    1.53
   8  -2  21    2.24    1.38
  -8  -2 -21    1.25    0.69
  -8   2 -21    0.63    0.95
   8  -2  22    1.01    1.14
  -8   2 -22    0.43    0.59
   8  -2  23   -0.00    0.63
   8  -2  24    1.70    1.15
   8   3 -25    0.19    0.27
   8   3 -24   -0.11    0.32
   8   3 -23    1.26    0.72
   8   3 -22    1.04    0.60
   8  -3 -22    0.91    0.48
   8   3 -21    9.95    1.22
   8  -3 -21    4.27    0.93
   8   3 -20    1.79    0.79
   8  -3 -20    1.04    0.90
   8   3 -19    6.88    1.79
   8  -3 -19    4.46    1.17
   8   3 -18    0.02    1.01
   8  -3 -18    2.23    1.01
   8   3 -17    3.50    1.43
   8  -3 -17    4.36    1.13
   8   3 -16    3.90    1.88
   8  -3 -16    1.66    0.96
   8   3 -15    0.37    1.28
   8  -3 -15    1.62    0.87
   8  -3 -14    0.52    0.74
  -8  -3  14    0.22    0.40
   8  -3 -13   -0.13    0.63
  -8  -3  13    0.19    0.48
   8  -3 -12    1.02    0.64
  -8  -3  12   -0.27    0.36
   8  -3 -11    1.50    1.21
  -8  -3  11    1.36    0.75
   8  -3 -10    0.39    1.20
  -8  -3  10    1.94    0.81
   8   3  -9   13.33    4.09
   8  -3  -9   19.20    2.82
  -8  -3   9   21.97    2.10
   8   3  -8   -0.25    1.71
   8  -3  -8    0.58    0.93
  -8  -3   8    0.37    1.07
   8   3  -7    9.87    5.13
   8  -3  -7   17.81    2.70
  -8  -3   7   15.89    2.18
  -8   3   7    7.77    2.55
   8   3  -6    1.43    2.26
   8  -3  -6    1.10    1.48
  -8  -3   6    1.45    1.10
  -8   3   6    1.34    1.29
   8   3  -5   14.54    5.75
   8  -3  -5   16.33    4.11
  -8  -3   5   23.75    3.53
  -8   3   5   14.42    3.04
   8   3  -4   -0.94    1.37
   8  -3  -4    0.17    0.92
  -8  -3   4    0.22    0.71
  -8   3   4    0.02    0.82
   8   3  -3   27.98    5.62
   8  -3  -3   41.43    4.81
  -8  -3   3   38.38    3.81
  -8   3   3   28.22    2.25
  -8   3   3   31.22    4.84
   8   3  -2    2.63    2.36
   8  -3  -2    2.64    1.73
  -8  -3   2    2.28    1.47
  -8   3   2    1.60    0.68
  -8   3   2    1.31    1.45
   8   3  -1   10.09    4.16
   8  -3  -1   15.90    3.37
  -8  -3   1   17.54    2.88
  -8   3   1   15.78    1.59
  -8   3   1   17.72    2.87
   8   3   0    5.66    3.70
   8  -3   0    9.02    2.40
  -8  -3   0    8.18    2.09
  -8   3   0    5.62    1.48
  -8   3   0    6.15    2.11
   8   3   1    4.63    3.42
   8  -3   1    3.33    2.12
  -8  -3  -1    6.26    1.79
  -8   3  -1    3.66    1.48
  -8   3  -1    4.70    1.93
   8   3   2    3.65    2.70
  -8  -3  -2    3.05    1.44
  -8   3  -2    1.54    0.79
  -8   3  -2   -0.02    1.47
   8   3   3    1.13    2.84
  -8  -3  -3    2.61    1.43
  -8   3  -3    1.28    0.81
  -8   3  -3    1.10    1.49
   8   3   4    0.37    3.07
   8  -3   4    1.36    0.99
   8  -3   4    2.96    2.36
  -8  -3  -4    2.50    1.52
  -8   3  -4    1.66    0.84
  -8   3  -4    1.33    1.56
   8  -3   5    9.64    2.71
   8  -3   5    9.03    3.48
   8  -3   5   12.81    2.96
  -8  -3  -5    9.49    2.54
  -8   3  -5   10.89    1.49
   8  -3   6    2.87    2.51
   8  -3   6    2.11    1.90
   8  -3   6    4.31    2.06
  -8  -3  -6    1.97    1.78
  -8   3  -6    2.63    0.99
   8  -3   7   55.63    6.54
   8  -3   7   51.77    5.74
  -8  -3  -7   39.09    5.03
  -8   3  -7   44.52    3.45
   8  -3   8    3.88    2.19
   8  -3   8    2.74    2.10
  -8  -3  -8    2.66    1.97
  -8   3  -8    3.63    1.05
   8  -3   9   21.21    3.93
   8  -3   9   23.71    4.02
  -8  -3  -9   18.40    3.46
  -8   3  -9   21.70    2.31
   8  -3  10    1.76    1.69
   8  -3  10    0.22    1.40
  -8  -3 -10    1.01    1.38
  -8   3 -10    1.25    0.92
   8  -3  11   13.28    3.23
   8  -3  11   10.56    2.56
  -8  -3 -11   11.47    2.72
  -8   3 -11   13.57    1.87
   8  -3  12    2.88    2.58
   8  -3  12    1.75    1.52
  -8  -3 -12    2.23    1.47
  -8   3 -12    2.17    1.05
   8  -3  13    6.30    2.34
   8  -3  13    5.71    1.79
  -8  -3 -13    5.37    2.33
  -8   3 -13    4.67    1.47
   8  -3  14    0.16    1.21
   8  -3  14   -1.91    0.95
  -8  -3 -14    0.66    0.86
  -8   3 -14   -0.13    0.73
   8  -3  15    2.66    2.18
   8  -3  15    2.02    1.44
  -8   3 -15    0.93    0.96
   8  -3  16    0.42    1.48
   8  -3  16    1.41    1.69
  -8   3 -16    1.36    0.83
   8  -3  17    3.03    2.00
   8  -3  17    4.79    1.66
  -8   3 -17    4.26    1.11
   8  -3  18    3.75    2.52
   8  -3  18    4.51    2.00
  -8   3 -18    3.75    0.96
   8  -3  19    3.14    2.05
   8  -3  19    3.57    1.29
  -8   3 -19    1.65    0.83
   8  -3  20    0.07    0.91
  -8   3 -20   -0.04    0.34
   8   4 -20   -0.09    0.27
   8   4 -19   -0.14    0.32
   8   4 -18    0.36    0.44
   8   4 -17    1.45    0.67
   8   4 -16    1.19    0.91
   8   4 -15    0.73    0.88
   8   4 -14    0.78    0.81
  -8  -4  14    0.69    0.39
   8   4 -13    0.78    0.90
  -8  -4  13    1.30    0.48
  -8  -4  12    4.28    0.82
  -8  -4  11   17.30    1.50
  -8  -4  10    0.14    0.46
  -8  -4   9    0.55    0.60
  -8  -4   8   -0.03    0.47
  -8  -4   7    1.04    0.99
  -8  -4   6    1.41    0.93
  -8  -4   5    3.36    1.16
  -8  -4   4    0.93    0.86
  -8  -4   3    0.20    0.64
  -8  -4   2    8.00    1.67
  -8  -4   1   20.24    2.58
  -8  -4   0    5.51    1.57
  -8   4   0    4.68    0.83
  -8  -4  -1    1.20    1.04
  -8   4  -1    0.86    0.74
  -8  -4  -2    0.60    1.07
  -8   4  -2    1.02    0.59
  -8  -4  -3    0.19    0.85
  -8   4  -3    0.42    0.50
  -8  -4  -4   -0.13    1.07
  -8   4  -4   -0.25    0.50
  -8  -4  -5    4.78    2.47
  -8   4  -5   10.46    1.29
  -8  -4  -6    0.59    0.82
  -8   4  -6   -0.00    0.52
  -8  -4  -7    0.22    1.25
  -8   4  -7    2.89    0.85
  -8  -4  -8    0.85    0.99
  -8   4  -8    0.50    0.64
  -8  -4  -9    0.31    0.65
  -8   4  -9   -0.23    0.46
  -8  -4 -10    2.81    1.14
  -8   4 -10    2.18    0.85
  -8  -4 -11    0.32    0.64
  -8   4 -11    0.42    0.58
  -8   4 -12    4.04    0.92
  -8   4 -13    0.36    0.56
  -8   4 -14    2.11    0.76
  -8   4 -15    2.06    0.81
  -8   4 -16    0.77    0.54
  -8  -5   9    0.07    0.23
   8   5  -8   -0.05    0.59
  -8  -5   8   -0.92    0.38
  -8  -5   7   -0.17    0.36
  -8  -5   6    8.00    0.93
  -8  -5   5    0.59    0.45
  -8  -5   4   -0.16    0.41
  -8  -5   3    3.19    0.88
  -8  -5   2    1.10    0.69
  -8  -5   1    1.60    1.00
  -8  -5   0   -1.24    0.70
  -8  -5  -3   -0.67    0.61
  -8  -5  -4    3.23    1.08
   9   0 -28    0.09    0.23
   9   0 -27    0.37    0.42
   9   0 -26    0.10    0.35
   9   0 -25    3.39    0.81
   9   0 -24   -0.01    0.33
   9   0 -23   33.69    2.56
   9   0 -22   -0.41    0.57
   9   0 -21   21.79    2.16
   9   0 -20    0.59    0.95
   9   0 -19    0.74    1.00
   9   0 -18   -0.44    0.92
   9   0 -17    0.13    0.82
   9   0 -16   -0.32    0.78
  -9   0  16    0.25    0.77
   9   0 -15    0.96    1.48
  -9   0  15    0.82    1.22
   9   0 -14    0.24    0.93
  -9   0  14   -0.10    0.68
   9   0 -13   75.11    6.33
  -9   0  13   69.61    6.06
   9   0 -12   -0.80    1.04
  -9   0  12   -0.34    1.01
   9   0 -11   72.06    6.26
  -9   0  11   66.05    5.79
   9   0 -10   -0.07    1.00
  -9   0  10    0.50    0.87
   9   0  -9   45.41    4.68
  -9   0   9   40.27    4.15
   9   0  -8   -0.40    1.08
  -9   0   8   -0.25    0.46
  -9   0   8   -0.43    0.87
   9   0  -7   47.83    4.91
  -9   0   7   49.67    4.46
  -9   0   7   44.89    3.39
   9   0  -6   -0.63    1.16
  -9   0   6   -0.11    0.90
  -9   0   6   -0.31    0.58
   9   0  -5   36.48    4.31
  -9   0   5   36.78    2.73
  -9   0   5   31.18    3.66
   9   0  -4   -0.11    1.07
  -9   0   4    0.05    0.82
  -9   0   4    0.40    0.58
   9   0  -3    4.35    1.96
  -9   0   3    5.69    1.15
  -9   0   3    4.00    1.59
   9   0  -2   -0.68    1.08
  -9   0   2   -0.82    0.92
  -9   0   2    0.09    0.69
   9   0  -1   15.86    3.95
  -9   0   1   17.97    3.36
  -9   0   1   17.21    2.08
   9   0   0    0.35    1.28
  -9   0   0    0.53    0.82
  -9   0   0    1.06    1.09
   9   0   1   63.91    6.52
  -9   0  -1   72.16    6.30
  -9   0  -1   76.68    5.54
   9   0   2   -0.13    1.29
  -9   0  -2    0.28    0.98
  -9   0  -2    1.25    1.15
   9   0   3  161.29   13.62
  -9   0  -3  194.08   13.48
  -9   0  -3  161.53   12.89
   9   0   4    0.35    1.19
  -9   0  -4   -0.12    1.11
  -9   0  -4    0.85    1.02
   9   0   5  185.19   15.23
  -9   0  -5  195.76   15.72
  -9   0  -5  228.45   17.78
   9   0   6   -0.65    0.99
  -9   0  -6    1.44    0.90
  -9   0  -6   -0.63    0.88
   9   0   7   58.31    6.13
  -9   0  -7   55.53    5.86
  -9   0  -7   71.83    5.90
   9   0   8    0.57    1.14
  -9   0  -8    0.30    1.06
  -9   0  -8   -0.03    0.98
   9   0   9   32.40    4.60
  -9   0  -9   41.66    4.09
  -9   0  -9   32.17    4.35
   9   0  10    0.88    1.36
  -9   0 -10    0.49    1.13
   9   0  11   20.31    3.83
  -9   0 -11   25.74    3.23
   9   0  12   -0.23    1.56
  -9   0 -12   -0.56    1.03
   9   0  13   20.93    3.14
  -9   0 -13   22.09    2.84
   9   0  14    0.43    1.17
  -9   0 -14   -0.07    0.72
   9   0  15   58.37    5.71
  -9   0 -15   66.63    5.40
   9   0  16    0.99    0.89
  -9   0 -16   -0.48    0.72
   9   0  17   40.59    4.55
  -9   0 -17   42.10    4.44
   9   0  18   -0.07    1.00
  -9   0 -18   -0.44    0.73
   9   0  19   40.57    4.18
  -9   0 -19   34.30    3.16
   9   0  20    0.07    0.92
  -9   0 -20    0.37    0.58
   9   0  21   66.99    5.76
   9   0  22    0.00    0.57
   9   0  23   12.16    1.98
   9  -1 -27    0.62    0.48
   9  -1 -26    1.44    0.54
   9   1 -26    0.59    0.38
   9   1 -26    0.23    0.43
   9  -1 -25    1.13    0.75
   9   1 -25    0.76    0.63
   9   1 -25    0.43    0.42
   9  -1 -24    0.48    0.57
   9   1 -24    0.30    0.49
   9   1 -24    0.62    0.60
   9  -1 -23    0.61    0.54
   9   1 -23    0.02    0.60
   9   1 -23    0.21    0.41
   9  -1 -22    0.37    0.92
   9   1 -22    0.75    0.54
   9   1 -22    0.38    0.49
   9  -1 -21    4.33    1.15
   9   1 -21    3.82    0.92
   9   1 -21    3.48    0.84
   9  -1 -20   -0.37    0.66
   9   1 -20    0.80    0.52
   9   1 -20   -0.27    0.62
   9  -1 -19   19.51    2.26
   9   1 -19   19.94    2.05
   9   1 -19   20.17    2.45
   9  -1 -18   12.31    1.91
   9   1 -18    9.79    1.53
   9   1 -18   11.42    1.93
   9  -1 -17    7.88    1.69
   9   1 -17    7.46    1.67
   9   1 -17    8.66    1.45
   9  -1 -16   18.75    2.32
   9   1 -16   14.35    2.05
   9   1 -16   14.20    2.29
   9  -1 -15   38.54    3.89
   9   1 -15   34.77    3.67
   9   1 -15   24.42    4.23
   9   1 -15   40.62    3.44
  -9   1  15   36.20    3.88
  -9  -1  15   38.51    4.31
   9  -1 -14    0.23    1.19
   9   1 -14    0.96    0.95
   9   1 -14    0.65    1.23
   9   1 -14    0.80    1.20
  -9   1  14    0.76    1.05
  -9  -1  14    0.52    1.18
   9  -1 -13   16.84    2.70
   9   1 -13   12.49    2.87
   9   1 -13   10.37    2.84
   9   1 -13   10.73    2.01
  -9   1  13   14.41    2.37
  -9  -1  13   12.04    2.54
   9   1 -12    2.22    1.72
   9   1 -12    2.19    1.17
   9  -1 -12    3.24    1.56
  -9  -1  12    2.56    1.59
  -9   1  12    1.50    1.37
   9   1 -11    5.90    3.24
   9   1 -11    9.10    1.79
   9  -1 -11   10.93    2.27
  -9  -1  11   11.17    2.91
  -9   1  11    5.01    2.48
   9   1 -10    6.83    3.64
   9   1 -10   12.39    2.18
   9  -1 -10   15.03    3.90
  -9  -1  10   14.58    1.61
  -9  -1  10    6.40    3.09
  -9   1  10   17.66    2.37
   9   1  -9    0.45    1.42
   9   1  -9    0.03    1.04
   9  -1  -9    0.32    1.36
  -9  -1   9    1.70    0.57
  -9  -1   9    0.51    1.46
  -9   1   9   -0.07    1.07
   9   1  -8   19.09    3.24
   9   1  -8   13.50    2.34
   9  -1  -8   17.47    3.11
  -9  -1   8   14.80    2.55
  -9  -1   8   15.95    1.68
  -9   1   8   14.14    2.47
   9   1  -7   28.95    4.43
   9   1  -7   28.29    3.48
   9  -1  -7   34.85    4.50
  -9  -1   7   35.31    2.91
  -9  -1   7   28.26    3.51
  -9   1   7   28.98    3.49
   9   1  -6   26.16    4.02
   9   1  -6   21.36    3.14
   9  -1  -6   29.71    4.02
  -9  -1   6   27.49    3.28
  -9  -1   6   22.74    3.12
  -9   1   6   22.93    1.80
  -9   1   6   24.55    3.00
   9   1  -5   49.41    6.40
   9   1  -5   52.30    5.30
   9  -1  -5   67.53    8.02
  -9  -1   5   87.52    6.44
  -9  -1   5   59.90    5.32
  -9   1   5   63.27    3.96
  -9   1   5   56.27    5.32
   9   1  -4    3.37    2.26
   9   1  -4    2.80    1.71
   9  -1  -4    7.41    2.34
  -9  -1   4    9.79    1.88
  -9  -1   4    2.98    1.66
  -9   1   4    5.00    1.52
  -9   1   4    2.60    1.74
   9   1  -3   61.31    9.11
   9   1  -3   70.96    6.50
   9  -1  -3   74.51    7.26
  -9  -1   3   70.72    5.07
  -9  -1   3   68.00    6.00
  -9   1   3   64.32    6.03
  -9   1   3   84.91    5.52
   9   1  -2   35.58    5.40
   9   1  -2   38.22    5.34
   9  -1  -2   40.37    4.97
  -9  -1   2   39.07    3.32
  -9  -1   2   34.60    3.77
  -9   1   2   35.73    4.08
  -9   1   2   44.03    3.06
   9   1  -1   32.76    5.03
   9   1  -1   37.55    4.32
   9  -1  -1   41.72    4.97
  -9  -1   1   37.72    3.29
  -9  -1   1   34.14    3.77
  -9   1   1   37.57    3.05
  -9   1   1   38.22    4.33
   9   1   0   24.76    5.40
   9   1   0   21.77    3.23
   9  -1   0   28.81    4.05
  -9  -1   0   26.42    3.55
  -9  -1   0   22.55    3.05
  -9   1   0   28.00    2.43
  -9   1   0   20.93    3.28
   9   1   1   24.84    4.91
   9   1   1   29.02    3.89
   9  -1   1   39.20    5.02
  -9  -1  -1   36.83    3.45
  -9  -1  -1   29.92    3.54
  -9   1  -1   34.19    2.70
  -9   1  -1   36.14    3.93
   9   1   2    2.11    3.03
   9   1   2    3.33    1.63
   9  -1   2    2.77    1.98
  -9  -1  -2    3.89    1.33
  -9  -1  -2    1.35    1.44
  -9   1  -2    2.49    0.99
  -9   1  -2    3.01    1.56
   9   1   3   26.27    5.76
   9   1   3   39.16    4.35
   9  -1   3   38.92    4.82
  -9  -1  -3   42.09    3.89
  -9  -1  -3   32.42    3.74
  -9   1  -3   38.19    3.11
  -9   1  -3   37.95    4.15
   9   1   4    2.41    2.03
   9   1   4    2.01    1.44
   9  -1   4    1.03    1.63
  -9  -1  -4    0.75    1.22
  -9   1  -4    0.03    1.33
  -9   1  -4    1.59    0.89
   9   1   5    1.04    1.69
   9  -1   5    0.50    1.89
  -9  -1  -5    4.09    1.33
  -9   1  -5    1.15    2.06
  -9   1  -5    2.26    1.07
   9   1   6    3.48    1.81
   9  -1   6    3.57    1.95
  -9  -1  -6    4.20    1.91
  -9   1  -6    2.47    1.19
  -9   1  -6    1.39    1.72
   9   1   7   46.15    4.90
   9  -1   7   45.25    5.64
  -9  -1  -7   47.15    4.53
  -9   1  -7   44.95    4.94
  -9   1  -7   44.48    3.81
   9   1   8   19.99    4.16
   9  -1   8   19.40    3.81
  -9  -1  -8   22.65    3.58
  -9   1  -8   16.57    2.36
  -9   1  -8   18.98    3.08
   9   1   9   16.17    2.89
   9  -1   9   17.11    3.35
  -9  -1  -9   16.30    2.53
  -9   1  -9   10.88    2.80
  -9   1  -9    9.82    2.04
   9   1  10   24.81    3.63
   9  -1  10   28.14    4.28
  -9  -1 -10   31.65    3.34
  -9   1 -10   26.46    2.73
  -9   1 -10   18.35    3.71
   9   1  11   19.14    3.02
   9  -1  11   25.39    4.88
  -9  -1 -11   23.17    3.01
  -9   1 -11   24.35    2.55
  -9   1 -11   19.46    3.76
   9   1  12   12.02    2.38
   9  -1  12   13.78    2.77
  -9  -1 -12   12.65    2.30
  -9   1 -12   12.80    1.96
   9   1  13  119.72   10.62
   9  -1  13  119.83   10.59
  -9  -1 -13  117.61    9.04
  -9   1 -13  123.52   10.41
   9   1  14    4.76    1.76
   9  -1  14    5.45    2.18
  -9  -1 -14    6.84    1.74
  -9   1 -14    5.94    1.63
   9   1  15   26.01    3.35
   9  -1  15   23.53    3.97
  -9  -1 -15   27.61    3.00
  -9   1 -15   30.93    3.02
   9   1  16   17.09    2.62
   9  -1  16   17.74    3.13
  -9  -1 -16   15.01    2.19
  -9   1 -16   16.39    2.24
   9   1  17    7.90    1.90
   9  -1  17    6.58    2.17
  -9  -1 -17    7.31    2.13
  -9   1 -17    5.86    2.40
   9   1  18    0.56    1.15
   9  -1  18    1.21    1.39
  -9  -1 -18    0.91    1.65
  -9   1 -18    1.69    1.02
   9  -1  19   -0.53    1.36
  -9  -1 -19    0.59    0.97
  -9   1 -19    0.46    0.70
   9  -1  20    9.47    2.04
  -9   1 -20    5.07    1.28
   9  -1  21    3.69    1.26
  -9   1 -21    0.62    0.65
   9  -1  22    1.46    1.61
   9  -1  23    2.66    1.36
   9   2 -25    1.35    0.63
   9  -2 -25    0.11    0.70
   9   2 -24    3.31    0.77
   9  -2 -24    3.31    0.84
   9   2 -23    0.58    0.52
   9  -2 -23    0.38    0.55
   9   2 -22    0.49    0.60
   9  -2 -22    1.06    0.85
   9   2 -21    1.81    1.00
   9  -2 -21    0.81    0.85
   9   2 -20   15.74    2.18
   9  -2 -20   13.22    1.90
   9   2 -19    3.78    1.14
   9  -2 -19    2.45    1.17
   9   2 -18    0.17    0.67
   9  -2 -18    0.15    0.65
   9   2 -17    0.25    0.76
   9  -2 -17    0.19    0.70
   9   2 -16    6.68    2.13
   9  -2 -16    5.99    1.70
   9   2 -15    0.94    1.02
   9  -2 -15    0.02    0.98
   9  -2 -14    8.68    1.99
   9  -2 -13    0.95    1.20
   9  -2 -12   16.01    2.92
  -9  -2  12   17.68    1.77
   9   2 -11    1.35    2.06
   9  -2 -11    4.96    1.55
  -9  -2  11    1.91    0.76
  -9  -2  11    3.21    1.68
  -9   2  11    2.05    1.41
   9   2 -10   26.97    5.27
   9  -2 -10   33.76    3.98
  -9  -2  10   37.61    2.91
  -9  -2  10   27.73    4.28
  -9   2  10   29.18    3.69
   9   2  -9    8.30    3.36
   9  -2  -9   12.55    3.53
  -9  -2   9   11.90    1.65
  -9  -2   9    8.74    2.63
  -9   2   9   10.84    2.34
   9   2  -8   11.46    3.75
   9  -2  -8   15.22    2.90
  -9  -2   8   18.00    2.23
  -9  -2   8    8.91    2.65
  -9   2   8   12.00    2.56
   9   2  -7    4.19    2.72
   9  -2  -7    5.90    2.08
  -9  -2   7    7.95    2.05
  -9  -2   7    3.10    1.87
  -9   2   7    5.20    2.40
   9   2  -6   10.47    3.64
   9  -2  -6   13.21    3.25
  -9  -2   6   19.34    2.40
  -9  -2   6    3.78    3.28
  -9   2   6   15.07    2.54
   9   2  -5   -0.20    1.07
   9  -2  -5    0.22    0.87
  -9  -2   5   -0.00    0.62
  -9  -2   5    0.04    0.94
  -9   2   5   -0.19    0.94
   9   2  -4    3.19    2.61
   9  -2  -4    4.55    2.13
  -9  -2   4    5.98    1.30
  -9   2   4    2.96    0.82
  -9   2   4    3.08    1.79
   9   2  -3    2.54    2.77
   9  -2  -3    5.05    2.18
  -9  -2   3    5.59    1.34
  -9   2   3    2.99    0.77
  -9   2   3    4.23    1.75
   9   2  -2    0.08    1.57
   9  -2  -2   -0.66    1.23
  -9  -2   2    0.37    0.81
  -9   2   2    0.44    0.50
  -9   2   2    0.23    1.11
   9   2  -1   12.49    4.24
   9  -2  -1   18.79    3.37
  -9  -2   1   19.61    2.93
  -9   2   1   15.01    2.79
  -9   2   1   15.27    1.52
   9   2   0   17.07    4.76
   9  -2   0   22.23    3.86
  -9  -2   0   25.89    3.13
  -9   2   0   21.78    1.97
  -9   2   0   17.61    3.18
   9   2   1   26.86    5.56
   9  -2   1   27.92    4.35
  -9  -2  -1   31.20    3.65
  -9   2  -1   28.66    2.37
  -9   2  -1   25.00    3.62
   9   2   2   58.44    8.72
   9  -2   2   74.26    7.24
  -9  -2  -2   77.94    6.62
  -9   2  -2   69.30    4.77
  -9   2  -2   57.57    6.21
   9   2   3    6.09    3.48
   9  -2   3    6.41    2.55
  -9  -2  -3    7.61    2.10
  -9   2  -3    6.65    1.77
  -9   2  -3    4.35    2.90
   9   2   4   22.41    5.70
   9  -2   4   25.23    4.40
  -9  -2  -4   29.54    3.51
  -9   2  -4   25.17    2.55
  -9   2  -4   27.28    3.76
   9  -2   5    3.23    2.11
  -9  -2  -5    4.41    1.68
  -9   2  -5    2.51    1.16
  -9   2  -5    2.14    1.79
   9  -2   6   26.07    4.00
  -9  -2  -6   26.40    3.56
  -9   2  -6   24.65    2.71
  -9   2  -6   16.13    3.50
   9  -2   7    6.49    3.32
  -9  -2  -7    7.52    2.12
  -9   2  -7    4.04    1.38
  -9   2  -7    8.17    2.28
   9  -2   8   78.21    8.40
  -9  -2  -8   89.42    7.80
  -9   2  -8   78.59    5.61
   9  -2   9   31.78    4.62
  -9  -2  -9   32.77    3.96
  -9   2  -9   25.56    2.62
   9  -2  10    0.04    1.30
  -9  -2 -10   -3.01    1.18
  -9   2 -10    0.52    0.67
   9  -2  11    2.15    1.88
  -9  -2 -11    1.24    1.58
  -9   2 -11    2.65    1.06
   9  -2  12   11.48    3.10
  -9  -2 -12   10.39    2.49
  -9   2 -12   12.62    1.83
   9  -2  13   -0.38    1.30
  -9  -2 -13   -0.68    0.96
  -9   2 -13    0.10    0.67
   9  -2  14    0.70    1.84
  -9  -2 -14    2.08    1.12
  -9   2 -14    1.33    1.04
   9  -2  15    2.18    1.72
  -9  -2 -15    0.99    1.03
  -9   2 -15    1.97    0.97
   9  -2  16   20.03    3.53
  -9  -2 -16   16.57    2.47
  -9   2 -16   18.50    2.67
   9  -2  17    8.30    2.40
  -9  -2 -17    6.56    1.45
  -9   2 -17    7.51    1.53
   9  -2  18   32.59    5.50
  -9   2 -18   30.23    3.45
   9  -2  19    8.16    2.07
  -9   2 -19    3.67    1.39
   9  -2  20   11.91    2.21
  -9   2 -20    4.88    1.36
   9  -2  21    2.48    1.49
   9   3 -22    0.69    0.65
   9   3 -21    1.64    0.67
   9  -3 -20    1.06    0.58
   9   3 -20    2.14    0.96
   9  -3 -19    0.34    0.52
   9   3 -19    0.52    0.60
   9  -3 -18    2.49    0.92
   9   3 -18    3.48    1.06
   9  -3 -17    1.21    1.05
   9   3 -17    1.46    0.96
   9  -3 -16    3.95    1.26
   9   3 -16    7.97    1.51
   9  -3 -15    0.09    0.52
   9   3 -15   -0.29    0.72
   9  -3 -14    5.38    1.52
   9  -3 -13    0.08    0.77
  -9  -3  13    0.28    0.37
   9  -3 -12    2.78    1.44
  -9  -3  12    4.22    0.75
   9  -3 -11    3.54    1.59
  -9  -3  11    5.10    1.18
   9  -3 -10    1.29    1.35
  -9  -3  10    1.79    0.74
   9  -3  -9    0.47    1.40
  -9  -3   9    0.52    0.61
   9  -3  -8    1.32    1.40
  -9  -3   8    2.14    0.87
   9  -3  -7    1.62    1.45
  -9  -3   7    2.60    0.97
   9  -3  -6    6.48    2.48
  -9  -3   6   10.36    1.54
   9  -3  -5    5.63    2.65
  -9  -3   5   12.17    1.76
   9  -3  -4   49.29    5.67
  -9  -3   4   55.13    4.38
   9  -3  -3    2.78    2.00
  -9  -3   3    4.97    1.35
   9  -3  -2   28.13    4.45
  -9   3   2   21.39    2.08
  -9  -3   2   33.66    3.55
   9  -3  -1    3.06    1.92
  -9   3   1    1.68    0.62
  -9  -3   1    3.77    1.25
   9  -3   0   11.50    2.95
  -9   3   0    9.46    1.17
  -9  -3   0   13.01    2.69
   9  -3   1   -0.19    1.19
  -9   3  -1    0.26    0.44
  -9  -3  -1   -1.60    0.85
   9  -3   2    4.93    2.00
  -9   3  -2    2.78    0.88
  -9  -3  -2    2.75    1.61
   9  -3   3    2.30    1.91
  -9   3  -3    2.05    0.90
  -9  -3  -3    4.22    2.07
   9  -3   4    3.19    2.14
  -9   3  -4    3.82    1.01
  -9  -3  -4    3.86    1.76
   9  -3   5    5.41    2.21
  -9  -3  -5    4.83    1.75
  -9   3  -5    2.66    1.03
   9  -3   6    7.50    2.56
  -9  -3  -6    8.52    2.09
  -9   3  -6    4.87    1.22
   9  -3   7    2.61    2.22
  -9  -3  -7    3.69    1.82
  -9   3  -7    3.41    1.05
   9  -3   8   10.88    3.04
  -9  -3  -8   11.63    2.48
  -9   3  -8    9.29    1.51
   9  -3   9    0.80    1.39
  -9  -3  -9    1.54    1.14
  -9   3  -9   -0.06    0.72
   9  -3  10   15.49    3.58
  -9  -3 -10   18.23    2.79
  -9   3 -10   16.20    1.86
   9  -3  11    0.73    2.28
  -9  -3 -11    0.84    1.21
  -9   3 -11    1.25    0.81
   9  -3  12   26.87    4.08
  -9  -3 -12   21.17    3.39
  -9   3 -12   26.12    2.28
   9  -3  13    0.66    1.15
  -9  -3 -13    0.62    0.66
  -9   3 -13   -0.28    0.54
   9  -3  14   21.80    3.51
  -9  -3 -14   13.53    2.48
  -9   3 -14   22.02    2.05
   9  -3  15   -0.48    1.21
  -9   3 -15   -0.35    0.57
   9  -3  16    1.80    1.52
  -9   3 -16    2.04    0.85
   9  -3  17    0.03    0.84
  -9   3 -17   -0.12    0.45
  -9   3 -18    0.24    0.65
   9   4 -17    0.09    0.28
   9   4 -16   -0.15    0.38
   9   4 -15    0.87    0.61
   9   4 -14   -0.53    0.58
   9   4 -13    1.28    0.76
  -9  -4  13    0.49    0.29
   9   4 -12    4.87    1.32
  -9  -4  12    5.33    0.86
  -9  -4  11    0.38    0.39
  -9  -4  10    0.63    0.51
  -9  -4   9    1.58    0.64
  -9  -4   8    0.29    0.48
  -9  -4   7    1.23    0.69
  -9  -4   6   11.37    1.37
  -9  -4   5    0.26    0.59
  -9  -4   4    1.42    0.81
  -9  -4   3    0.10    0.55
  -9  -4   2    2.95    1.05
  -9  -4   1    1.39    0.83
  -9  -4   0   -0.09    0.86
  -9  -4  -1    1.94    0.96
  -9   4  -1    0.81    0.43
  -9  -4  -2    0.10    1.04
  -9   4  -2    0.45    0.52
  -9  -4  -3    5.32    1.26
  -9   4  -3    2.34    0.68
  -9  -4  -4   13.86    2.01
  -9   4  -4   10.65    1.22
  -9  -4  -5    0.52    1.33
  -9   4  -5    1.36    0.59
  -9  -4  -6    7.38    1.52
  -9   4  -6    4.17    0.94
  -9  -4  -7    2.15    1.33
  -9   4  -7    1.23    0.60
  -9  -4  -8   -0.27    1.00
  -9   4  -8    0.51    0.46
  -9  -4  -9    0.26    0.87
  -9   4  -9    0.32    0.42
  -9  -4 -10    0.61    0.56
  -9   4 -10    0.48    0.45
  -9   4 -11    0.09    0.32
  -9   4 -12    0.19    0.34
  -9   4 -13   -0.16    0.43
  10   0 -25   -0.00    0.30
  10   0 -24    9.36    1.07
  10   0 -23    0.19    0.41
  10   0 -22   14.00    1.42
  10   0 -21    0.11    0.47
  10   0 -20    3.00    1.24
  10   0 -19   -0.23    0.76
  10   0 -18   20.09    2.54
  10   0 -17   -0.78    1.01
  10   0 -16   30.21    3.58
  10   0 -15    0.24    0.67
  10   0 -14   -0.83    0.86
  10   0 -13    0.66    0.91
  10   0 -12    5.15    1.42
 -10   0  12    2.33    1.70
  10   0 -11    0.07    0.90
 -10   0  11    0.78    1.06
  10   0 -10    4.42    2.17
 -10   0  10    2.39    1.62
  10   0  -9    0.50    1.22
 -10   0   9    0.60    1.06
  10   0  -8   73.27    6.93
 -10   0   8   66.28    6.14
  10   0  -7    0.09    1.39
 -10   0   7    0.55    0.92
 -10   0   7    1.87    1.17
  10   0  -6  122.70   10.66
 -10   0   6  123.56    7.89
 -10   0   6  122.28   10.09
  10   0  -5   -0.45    1.21
 -10   0   5   -0.10    0.92
 -10   0   5    0.44    0.56
  10   0  -4   33.90    4.46
 -10   0   4   26.29    3.65
 -10   0   4   32.65    2.77
  10   0  -3   -0.14    1.03
 -10   0   3    1.19    0.89
 -10   0   3   -0.38    0.62
  10   0  -2    5.65    1.96
 -10   0   2    4.06    1.56
 -10   0   2   -0.12    1.66
  10   0  -1    0.07    1.07
 -10   0   1   -0.08    0.69
 -10   0   1   -0.47    0.94
  10   0   0   44.14    5.20
 -10   0   0   48.28    4.06
 -10   0   0   40.06    4.88
  10   0   1    0.09    0.99
 -10   0  -1    0.04    0.66
 -10   0  -1    0.12    0.88
  10   0   2    3.81    1.75
 -10   0  -2    2.30    1.18
 -10   0  -2   -0.83    1.54
  10   0   3   -0.41    1.24
 -10   0  -3    0.32    1.07
 -10   0  -3    0.53    0.86
  10   0   4   75.99    8.02
 -10   0  -4   73.26    7.42
 -10   0  -4   94.70    7.04
  10   0   5   -1.16    1.02
 -10   0  -5    0.41    0.88
 -10   0  -5    0.25    0.72
  10   0   6   51.56    7.02
 -10   0  -6   29.46    4.94
 -10   0  -6   54.83    4.60
  10   0   7   -0.02    1.25
 -10   0  -7   -0.97    0.98
  10   0   8   26.46    3.69
 -10   0  -8   27.87    3.18
  10   0   9    1.57    1.14
 -10   0  -9   -0.45    0.95
  10   0  10   71.43    6.63
 -10   0 -10   75.05    6.06
  10   0  11    1.23    1.22
 -10   0 -11   -0.16    1.36
  10   0  12   26.38    3.70
 -10   0 -12   29.08    3.34
  10   0  13   -0.02    1.06
 -10   0 -13   -0.43    0.83
  10   0  14    3.38    1.61
 -10   0 -14    1.45    1.67
  10   0  15    0.44    1.03
 -10   0 -15   -0.86    0.79
  10   0  16    0.28    1.12
 -10   0 -16    0.89    0.87
  10   0  17    0.81    1.21
 -10   0 -17   -0.53    0.69
  10   0  18    2.32    1.19
 -10   0 -18    0.93    0.86
  10   0  19   -0.34    0.75
 -10   0 -19    0.23    0.45
  10   0  20   22.83    2.60
  10  -1 -25    0.10    0.31
  10  -1 -24    6.04    1.07
  10  -1 -23    0.34    0.42
  10   1 -23    0.09    0.28
  10  -1 -22    0.17    0.59
  10   1 -22    0.07    0.34
  10   1 -22    0.16    0.32
  10  -1 -21    1.22    0.67
  10   1 -21    1.10    0.48
  10   1 -21    0.50    0.48
  10  -1 -20   -0.08    0.61
  10   1 -20   -0.40    0.43
  10   1 -20   -0.37    0.43
  10  -1 -19    1.83    0.89
  10   1 -19    2.09    0.67
  10   1 -19    1.46    0.68
  10  -1 -18    0.34    0.81
  10   1 -18    2.21    0.64
  10   1 -18    0.39    0.60
  10  -1 -17    5.55    1.22
  10   1 -17    3.05    0.98
  10   1 -17    4.24    0.96
  10  -1 -16    7.85    1.70
  10   1 -16    9.94    1.31
  10   1 -16    6.26    1.26
  10  -1 -15    2.30    1.21
  10   1 -15    3.32    0.86
  10   1 -15    0.90    0.82
  10  -1 -14   22.73    2.94
  10   1 -14   24.72    2.41
  10   1 -14   21.97    2.19
  10  -1 -13   18.93    3.28
  10   1 -13   15.95    1.88
  10   1 -13   13.90    1.88
  10  -1 -12   30.15    3.50
  10   1 -12   24.11    3.55
  10   1 -12   26.39    2.46
  10  -1 -11   19.03    2.69
  10   1 -11   14.63    2.14
  10   1 -11   15.98    2.61
  10  -1 -10   27.02    3.24
  10   1 -10   26.48    2.62
 -10   1  10   21.49    3.13
 -10  -1  10   21.68    3.52
  10  -1  -9    0.25    1.19
  10   1  -9   -0.26    0.85
 -10   1   9    1.09    1.07
 -10  -1   9    1.62    1.15
 -10  -1   9    0.07    0.81
  10  -1  -8    0.48    1.74
  10   1  -8    1.79    1.21
 -10   1   8    2.21    1.32
 -10  -1   8    1.64    0.75
 -10  -1   8    2.14    1.84
  10  -1  -7    8.23    2.49
  10   1  -7    5.69    2.46
 -10   1   7    5.24    2.15
 -10  -1   7    8.07    1.28
 -10  -1   7    5.15    2.02
  10  -1  -6    7.05    2.49
  10   1  -6    6.09    1.94
 -10   1   6    2.13    1.95
 -10  -1   6    4.02    1.91
 -10  -1   6    6.66    1.42
  10  -1  -5   10.14    3.16
  10   1  -5    9.62    2.52
 -10   1   5   11.44    1.40
 -10   1   5    8.29    2.34
 -10  -1   5   17.11    2.05
 -10  -1   5    9.51    2.43
  10  -1  -4    0.98    1.70
  10   1  -4   -0.18    1.20
 -10   1   4    0.35    1.18
 -10   1   4    1.15    0.72
 -10  -1   4    2.80    1.23
 -10  -1   4   -0.32    1.23
  10  -1  -3    8.97    2.98
  10   1  -3    5.41    2.26
 -10   1   3    7.17    2.13
 -10   1   3   10.90    1.52
 -10  -1   3    1.60    2.29
 -10  -1   3   14.97    2.43
  10  -1  -2   30.07    4.75
  10   1  -2   24.47    3.64
 -10   1   2   29.57    2.60
 -10   1   2   22.24    3.55
 -10  -1   2   18.55    3.32
  10  -1  -1   65.33    7.18
  10   1  -1   61.79    6.40
 -10   1   1   82.70    6.76
 -10   1   1   67.30    6.55
 -10  -1   1   68.29    5.44
 -10  -1   1   54.89    5.73
  10  -1   0   53.01    6.21
  10   1   0   51.85    5.57
 -10   1   0   64.97    4.94
 -10   1   0   51.98    5.66
 -10  -1   0   55.70    5.57
 -10  -1   0   39.68    4.96
  10  -1   1   16.42    3.72
  10   1   1   10.35    2.88
 -10   1  -1   16.89    2.99
 -10   1  -1   16.16    2.43
 -10  -1  -1   17.80    3.09
  10   1   2   50.02    6.95
 -10   1  -2   42.71    5.78
 -10   1  -2   67.85    5.30
 -10  -1  -2   55.53    4.86
  10   1   3    1.51    2.07
 -10   1  -3    1.77    1.49
 -10   1  -3    0.99    2.29
 -10  -1  -3    2.50    1.27
  10  -1   4   23.79    4.37
  10   1   4   21.30    3.16
 -10   1  -4   23.60    2.55
 -10   1  -4   17.09    4.86
 -10  -1  -4   23.01    2.86
  10  -1   5   25.19    4.41
  10   1   5   26.85    3.31
 -10   1  -5   31.01    2.91
 -10   1  -5   24.52    4.25
 -10  -1  -5   31.06    3.26
  10  -1   6   12.18    2.99
  10   1   6   10.65    3.00
 -10   1  -6    9.59    2.22
 -10  -1  -6   12.68    2.20
  10  -1   7    6.73    2.12
  10   1   7    3.19    1.78
 -10   1  -7    7.39    1.89
 -10  -1  -7    7.72    1.81
  10  -1   8   15.58    3.93
  10   1   8   13.01    2.53
 -10   1  -8   15.27    1.97
 -10  -1  -8   15.60    2.46
  10  -1   9   11.69    3.31
  10   1   9    7.80    2.71
 -10   1  -9    8.04    1.62
 -10  -1  -9    9.23    1.99
  10  -1  10    1.11    1.52
  10   1  10    0.41    1.26
 -10   1 -10    1.51    0.99
 -10  -1 -10    1.49    1.12
  10  -1  11    2.98    1.72
  10   1  11    1.82    1.51
 -10   1 -11    3.24    1.54
 -10  -1 -11    1.88    1.83
  10  -1  12   43.35    5.18
  10   1  12   35.96    5.44
 -10   1 -12   51.77    4.75
 -10  -1 -12   42.01    3.98
  10  -1  13    9.16    2.76
  10   1  13    9.41    2.29
 -10   1 -13   13.85    2.33
 -10  -1 -13   10.40    2.61
  10  -1  14   23.83    3.67
 -10   1 -14   33.12    4.12
 -10  -1 -14   24.39    2.85
  10  -1  15   24.69    3.59
 -10   1 -15   21.71    2.98
 -10  -1 -15   32.36    4.01
  10  -1  16   17.10    3.11
 -10   1 -16   19.38    2.36
 -10  -1 -16   22.00    3.09
  10  -1  17   16.35    2.80
 -10   1 -17   11.10    2.38
 -10  -1 -17   11.12    2.55
  10  -1  18   21.09    2.92
 -10   1 -18   18.46    1.96
 -10  -1 -18   13.33    2.30
  10  -1  19    1.55    1.57
 -10   1 -19    0.96    0.66
  10  -1  20    3.33    1.40
  10  -2 -23    0.08    0.35
  10   2 -22    0.24    0.42
  10  -2 -22    1.34    0.56
  10   2 -21    7.91    0.98
  10  -2 -21    3.97    1.52
  10   2 -20    1.37    0.73
  10  -2 -20    1.82    0.86
  10   2 -19    5.48    1.37
  10  -2 -19   13.72    1.57
  10   2 -18    1.95    1.02
  10  -2 -18    0.94    0.88
  10   2 -17   -0.44    0.81
  10  -2 -17    0.64    0.67
  10   2 -16    0.53    0.84
  10  -2 -16    0.94    0.94
  10   2 -15    1.21    1.04
  10  -2 -15    2.30    1.12
  10   2 -14    4.07    1.58
  10  -2 -14    4.38    1.61
  10   2 -13   -0.02    0.76
  10  -2 -13   -0.15    0.77
  10  -2 -12    0.45    1.11
  10  -2 -11    2.74    1.56
 -10  -2  11    2.38    0.72
  10  -2 -10    8.62    2.23
 -10  -2  10    7.16    1.31
  10  -2  -9    9.52    2.72
 -10  -2   9   14.89    1.86
  10  -2  -8    0.66    1.33
 -10  -2   8    0.75    0.62
  10  -2  -7   27.70    4.57
 -10  -2   7   32.55    2.86
  10  -2  -6    4.77    2.52
 -10  -2   6    8.75    1.52
  10  -2  -5   34.34    4.89
 -10  -2   5   38.71    3.52
  10  -2  -4   12.82    3.33
 -10  -2   4   15.15    2.18
  10  -2  -3   15.08    3.44
 -10  -2   3   17.68    2.84
 -10   2   3   13.72    1.62
  10  -2  -2   22.83    3.72
 -10  -2   2   19.92    2.16
 -10   2   2   17.20    1.63
  10  -2  -1    3.12    2.24
 -10  -2   1    4.06    1.18
 -10   2   1    2.81    1.10
  10  -2   0    1.16    1.18
 -10  -2   0    0.36    0.63
 -10   2   0   -0.14    0.51
  10  -2   1    0.72    1.17
 -10  -2  -1   -0.02    0.68
 -10   2  -1    0.12    0.55
  10  -2   2    0.08    1.45
 -10  -2  -2    0.72    0.81
 -10   2  -2    0.61    0.59
  10  -2   3    2.19    1.75
 -10  -2  -3    2.22    1.66
 -10   2  -3    0.99    0.74
  10  -2   4    0.17    1.43
 -10  -2  -4    0.46    0.94
 -10   2  -4    0.27    0.57
  10  -2   5   15.53    3.65
 -10  -2  -5   20.39    2.97
 -10   2  -5   16.68    1.86
  10  -2   6    3.98    2.40
 -10  -2  -6    5.67    1.89
 -10   2  -6    2.99    1.45
  10  -2   7   60.28    7.26
 -10  -2  -7   67.87    6.18
 -10   2  -7   61.83    4.47
  10  -2   8   13.05    3.34
 -10  -2  -8   11.32    2.59
 -10   2  -8   10.04    1.61
  10  -2   9   29.84    4.39
 -10  -2  -9   24.12    4.14
 -10   2  -9   20.25    2.27
  10  -2  10    6.73    2.73
 -10  -2 -10    5.20    1.67
 -10   2 -10    5.79    1.15
  10  -2  11    2.46    2.53
 -10  -2 -11    2.39    1.17
 -10   2 -11    1.20    0.84
  10  -2  12    2.25    1.93
 -10  -2 -12    1.66    1.11
 -10   2 -12    1.16    1.34
  10  -2  13   18.90    3.23
 -10  -2 -13   13.13    2.08
 -10   2 -13   17.61    2.13
  10  -2  14   17.00    3.08
 -10  -2 -14   12.20    1.73
 -10   2 -14   15.88    1.99
  10  -2  15    1.22    1.61
 -10  -2 -15    1.92    1.10
 -10   2 -15    2.09    1.29
  10  -2  16    0.64    1.44
 -10  -2 -16    1.27    1.01
 -10   2 -16    0.28    1.18
  10  -2  17    4.53    2.48
 -10   2 -17    2.31    1.52
  10  -2  18    1.93    1.41
 -10   2 -18    1.29    0.76
  10  -2  19    6.93    2.39
  10   3 -19    0.04    0.33
  10  -3 -18    0.12    0.23
  10   3 -18   -0.39    0.43
  10  -3 -17    1.23    0.67
  10   3 -17    1.40    1.00
  10  -3 -16   -0.54    0.54
  10   3 -16    0.39    0.72
  10  -3 -15    6.61    1.64
  10   3 -15    7.36    1.91
  10  -3 -14    1.36    1.06
  10   3 -14    1.06    1.03
  10  -3 -13    4.41    1.83
  10   3 -13    5.79    1.54
  10  -3 -12    1.20    0.77
 -10  -3  12    0.25    0.39
  10  -3 -11    2.17    1.11
 -10  -3  11    1.33    0.55
  10  -3 -10    1.96    1.16
 -10  -3  10    1.78    0.86
  10  -3  -9    4.28    1.99
 -10  -3   9    2.46    0.75
  10  -3  -8    2.36    1.61
 -10  -3   8    4.03    0.90
  10  -3  -7    0.55    1.80
 -10  -3   7    1.74    0.75
  10  -3  -6    0.53    1.41
 -10  -3   6    3.16    0.93
  10  -3  -5    5.17    2.05
 -10  -3   5    5.45    1.21
  10  -3  -4    3.06    2.90
 -10  -3   4    5.97    1.19
  10  -3  -3    3.25    2.14
 -10  -3   3    6.53    1.38
  10  -3  -2   -0.26    0.96
 -10  -3   2    0.01    0.55
  10  -3  -1    6.60    2.26
 -10   3   1    4.38    1.21
 -10  -3   1    9.07    1.41
 -10   3   0    0.11    0.33
 -10  -3   0   -0.13    0.58
 -10   3  -1   10.37    1.49
 -10  -3  -1   14.51    1.90
  10  -3   2    5.28    2.43
 -10   3  -2    6.35    1.27
 -10  -3  -2    6.73    1.74
  10  -3   3   13.05    3.37
 -10   3  -3   15.28    1.54
 -10  -3  -3   19.33    2.75
  10  -3   4    1.69    1.90
 -10   3  -4    2.88    0.78
 -10  -3  -4    1.61    1.39
  10  -3   5    4.95    3.33
 -10   3  -5    6.36    1.02
 -10  -3  -5    4.26    1.90
  10  -3   6    7.97    2.58
 -10   3  -6    8.55    1.25
 -10  -3  -6    7.28    2.08
  10  -3   7   -0.35    0.85
 -10   3  -7   -0.06    0.40
 -10  -3  -7    0.49    0.71
  10  -3   8    0.17    2.24
 -10   3  -8    2.32    0.76
 -10  -3  -8    1.47    1.36
  10  -3   9   -0.25    1.29
 -10   3  -9    0.71    0.57
 -10  -3  -9    0.54    0.89
  10  -3  10    1.49    1.41
 -10   3 -10    1.10    0.66
 -10  -3 -10    0.95    0.98
  10  -3  11    4.33    2.16
 -10   3 -11    8.40    1.09
 -10  -3 -11    6.46    1.50
  10  -3  12    1.69    1.51
 -10   3 -12    2.99    0.76
 -10  -3 -12    1.08    1.25
  10  -3  13    6.36    2.14
 -10   3 -13   11.45    1.29
 -10  -3 -13    6.00    1.06
  10  -3  14    0.24    0.90
 -10   3 -14    0.55    0.58
 -10   3 -15    0.88    0.67
  10   4 -13    0.25    0.47
  10   4 -12    0.22    0.53
  10   4 -11   -0.32    0.94
  10   4 -10    0.75    0.83
 -10  -4   9    0.07    0.25
 -10  -4   8    1.23    0.65
 -10  -4   7    5.80    1.12
 -10  -4   6    1.29    0.78
 -10  -4   5    2.04    0.69
 -10  -4   4    0.42    0.67
 -10  -4   3    0.21    0.44
 -10  -4   2   -0.06    0.44
 -10  -4   1    3.08    0.87
 -10  -4   0   -0.30    0.78
 -10  -4  -1   -0.12    0.58
 -10  -4  -2    0.20    0.61
 -10  -4  -3    4.35    1.55
 -10  -4  -4    0.48    0.68
 -10  -4  -5    1.37    0.83
 -10  -4  -6    1.81    0.84
 -10  -4  -7    0.36    0.67
  11   0 -22   -0.08    0.31
  11   0 -21   -0.09    0.46
  11   0 -20   -0.04    0.33
  11   0 -19    7.32    1.13
  11   0 -18   -0.16    0.48
  11   0 -17   13.48    1.61
  11   0 -16   -0.20    0.55
  11   0 -15   23.92    2.39
  11   0 -14   -0.36    0.69
  11   0 -13    5.95    1.41
  11   0 -12   -1.66    1.01
  11   0 -11    9.60    1.97
  11   0 -10    0.53    0.87
  11   0  -9    2.96    1.32
  11   0  -8   -0.65    0.96
  11   0  -7   39.31    4.15
  11   0  -6   -0.37    0.95
 -11   0   6    0.60    0.66
  11   0  -5    2.19    1.71
 -11   0   5    8.32    1.86
  11   0  -4    0.37    1.08
 -11   0   4    0.60    0.60
  11   0  -3   42.03    4.68
 -11   0   3   45.27    3.31
  11   0  -2    0.48    1.38
 -11   0   2   -0.39    0.81
 -11   0   1  132.27    9.08
 -11   0   0   -0.46    0.78
  11   0   1   19.82    3.26
 -11   0  -1   21.53    2.40
  11   0   2   -0.95    1.01
 -11   0  -2    0.99    0.75
  11   0   3    8.95    2.19
 -11   0  -3    9.69    1.65
  11   0   4    0.35    0.86
 -11   0  -4   -0.62    0.87
  11   0   5   17.79    3.10
 -11   0  -5   22.66    2.36
  11   0   6    0.50    1.02
 -11   0  -6    0.04    0.69
  11   0   7    1.87    1.30
 -11   0  -7    0.40    0.91
  11   0   8   -0.63    1.01
 -11   0  -8   -0.02    0.74
  11   0   9   65.71    6.39
 -11   0  -9   72.18    5.44
  11   0  10   -0.10    0.84
 -11   0 -10    0.16    0.69
  11   0  11   40.98    4.86
 -11   0 -11   49.06    4.29
  11   0  12   -0.05    1.38
 -11   0 -12    0.38    0.81
  11   0  13   22.48    4.16
 -11   0 -13   24.45    2.71
  11   0  14   -0.44    1.42
 -11   0 -14   -0.38    0.79
  11   0  15   21.26    2.87
 -11   0 -15   20.72    2.20
  11   0  16    0.17    1.21
 -11   0 -16    0.54    0.67
  11   0  17    7.39    2.18
 -11   0 -17   11.25    2.51
  11  -1 -22    1.42    0.54
  11  -1 -21    4.90    0.88
  11  -1 -20    0.29    0.65
  11  -1 -19    1.17    0.71
  11  -1 -18    0.30    0.50
  11   1 -18   -0.07    0.45
  11  -1 -17    0.32    0.66
  11   1 -17    0.70    0.62
  11  -1 -16    0.47    0.69
  11   1 -16    0.64    0.55
  11  -1 -15    1.24    0.88
  11   1 -15    0.86    0.64
  11  -1 -14    5.55    1.52
  11   1 -14    1.30    0.77
  11  -1 -13    3.09    1.22
  11   1 -13    2.53    1.10
  11  -1 -12    4.04    1.36
  11   1 -12    1.72    1.14
  11  -1 -11   14.98    3.09
  11   1 -11   14.92    1.75
  11  -1 -10    3.06    1.23
  11   1 -10    0.82    0.81
  11  -1  -9    6.77    2.37
  11   1  -9    3.98    1.62
  11  -1  -8    5.18    1.82
  11   1  -8    4.20    1.30
 -11  -1   8    3.75    0.98
  11  -1  -7   15.32    2.98
  11   1  -7   12.42    2.65
 -11  -1   7   16.59    1.75
  11  -1  -6    9.15    2.37
  11   1  -6    8.91    1.75
 -11  -1   6   11.52    1.62
  11  -1  -5   19.77    3.14
  11   1  -5   16.61    2.66
 -11  -1   5   16.53    1.69
  11  -1  -4    1.11    1.22
  11   1  -4    0.01    0.80
 -11   1   4    0.30    0.53
 -11  -1   4    0.87    0.74
  11  -1  -3   -0.10    1.23
  11   1  -3    0.09    0.84
 -11   1   3    0.91    0.67
 -11  -1   3    0.07    0.98
  11  -1  -2   11.86    2.84
  11   1  -2    5.96    2.10
 -11   1   2   12.54    1.81
 -11  -1   2   13.95    1.96
  11  -1  -1    0.03    1.20
 -11   1   1    0.39    0.59
 -11  -1   1    0.80    1.31
  11  -1   0   -0.17    1.51
 -11   1   0    1.10    0.98
 -11  -1   0    1.74    1.26
  11  -1   1    9.85    2.83
  11   1   1    5.61    2.32
 -11   1  -1   11.62    1.65
 -11  -1  -1   20.64    2.60
  11  -1   2    2.02    1.84
  11   1   2    1.39    1.48
 -11   1  -2    3.57    1.08
 -11  -1  -2    5.13    2.24
  11  -1   3   23.50    3.81
  11   1   3   18.60    3.16
 -11   1  -3   24.91    2.53
 -11  -1  -3   34.03    3.99
  11  -1   4   36.33    4.74
  11   1   4   26.92    3.98
 -11   1  -4   43.59    3.58
 -11  -1  -4   57.78    5.38
  11  -1   5   34.47    4.78
  11   1   5   30.82    4.06
 -11   1  -5   42.81    3.56
 -11  -1  -5   60.02    5.48
  11  -1   6   12.65    2.81
  11   1   6    5.37    2.40
 -11   1  -6   13.49    1.90
 -11  -1  -6   17.65    2.81
  11  -1   7   26.76    4.01
 -11   1  -7   27.43    2.77
 -11  -1  -7   40.47    4.55
  11  -1   8    0.70    1.46
 -11   1  -8    0.91    0.97
 -11  -1  -8    2.93    1.62
  11  -1   9    7.37    2.60
 -11   1  -9   11.16    1.74
 -11  -1  -9   11.61    2.86
  11  -1  10    4.31    2.07
 -11   1 -10    3.36    1.28
 -11  -1 -10    7.65    2.11
  11  -1  11    2.25    1.43
 -11   1 -11    0.55    0.98
 -11  -1 -11    0.77    1.46
  11  -1  12   -0.36    0.99
 -11   1 -12    1.11    0.68
 -11  -1 -12   -1.10    0.73
  11  -1  13   -0.09    1.14
 -11   1 -13    0.54    0.71
 -11  -1 -13    0.25    1.02
  11  -1  14   11.77    3.00
 -11   1 -14    6.49    1.54
 -11  -1 -14    8.38    1.76
  11  -1  15    2.73    1.54
 -11   1 -15    2.63    1.02
 -11  -1 -15    1.81    1.09
  11  -1  16    3.45    1.56
 -11   1 -16    4.51    1.00
 -11  -1 -16    2.09    0.92
  11  -1  17    2.09    1.86
 -11   1 -17    9.76    1.26
  11  -2 -20    3.32    0.75
  11  -2 -19    1.28    0.93
  11   2 -18    0.07    0.37
  11  -2 -18    1.21    0.62
  11   2 -17   -0.01    0.39
  11  -2 -17    0.35    0.52
  11   2 -16    3.19    0.86
  11  -2 -16    4.32    1.18
  11   2 -15    1.18    0.96
  11  -2 -15    5.82    1.13
  11   2 -14    2.04    1.31
  11  -2 -14   12.73    1.64
  11   2 -13    1.82    0.97
  11  -2 -13    3.62    1.65
  11   2 -12    0.81    1.22
  11  -2 -12    1.09    1.06
  11   2 -11   -0.23    0.61
  11  -2 -11    0.50    0.78
  11  -2 -10   -0.00    0.66
  11  -2  -9    0.65    0.98
 -11  -2   9    0.23    0.45
  11  -2  -8    0.49    1.16
 -11  -2   8    0.62    0.56
  11  -2  -7   -0.29    1.56
 -11  -2   7    0.45    0.54
  11  -2  -6    9.68    2.84
 -11  -2   6   12.02    1.56
  11  -2  -5    7.15    2.45
 -11  -2   5    7.89    1.42
  11  -2  -4   22.39    3.85
 -11  -2   4   27.95    2.67
  11  -2  -3    4.52    2.06
 -11  -2   3    3.77    1.70
  11  -2  -2   12.99    3.32
 -11  -2   2   18.04    2.19
 -11   2   2   13.07    1.42
  11  -2  -1    1.36    1.89
 -11  -2   1    2.20    1.12
 -11   2   1    1.42    0.71
 -11  -2   0    8.86    1.72
 -11   2   0    6.12    1.21
 -11  -2  -1    2.71    0.95
 -11   2  -1    0.66    1.14
  11  -2   2   10.18    2.74
 -11  -2  -2    8.79    1.46
 -11   2  -2    5.14    1.83
  11  -2   3    0.95    1.97
 -11  -2  -3    2.13    0.93
 -11   2  -3    1.15    0.88
  11  -2   4    0.86    1.30
 -11  -2  -4    0.07    0.74
 -11   2  -4    0.48    0.68
  11  -2   5    0.70    1.36
 -11  -2  -5    0.35    0.89
 -11   2  -5    0.61    0.78
  11  -2   6    2.52    2.17
 -11  -2  -6    3.25    1.37
 -11   2  -6    5.02    1.26
  11  -2   7    0.55    1.42
 -11  -2  -7    0.82    0.91
 -11   2  -7    0.38    0.81
  11  -2   8    6.93    2.46
 -11  -2  -8    7.82    2.02
 -11   2  -8    6.06    1.44
  11  -2   9    1.24    1.57
 -11  -2  -9    1.35    0.99
 -11   2  -9    1.08    1.26
  11  -2  10    6.94    2.34
 -11  -2 -10    4.13    1.41
 -11   2 -10    8.09    1.42
  11  -2  11    3.29    1.90
 -11  -2 -11    1.40    1.26
 -11   2 -11    2.94    0.99
  11  -2  12   22.59    3.95
 -11  -2 -12   25.52    2.79
 -11   2 -12   29.99    2.62
  11  -2  13    5.92    2.03
 -11  -2 -13    2.23    1.34
 -11   2 -13    6.07    1.32
  11  -2  14   12.21    2.48
 -11  -2 -14    6.10    1.38
 -11   2 -14   11.81    1.51
  11  -2  15   -1.11    0.88
 -11   2 -15    0.19    0.50
  11   3 -15    0.59    0.44
  11  -3 -14   -0.42    0.36
  11   3 -14    0.34    0.41
  11  -3 -13   -0.23    0.39
  11   3 -13    0.37    0.44
  11  -3 -12    0.68    0.61
  11   3 -12    0.30    0.87
  11  -3 -11    0.07    0.59
  11   3 -11    0.24    0.64
  11  -3 -10    1.86    1.19
 -11  -3  10    1.36    0.46
  11  -3  -9    2.86    1.14
 -11  -3   9    2.43    0.75
  11  -3  -8    4.50    1.73
 -11  -3   8    3.26    0.78
  11  -3  -7   -0.20    0.66
 -11  -3   7    0.04    0.48
  11  -3  -6    1.33    1.15
 -11  -3   6    1.76    0.69
  11  -3  -5    2.89    2.18
 -11  -3   5    5.40    0.97
 -11  -3   4    0.40    0.57
 -11  -3   3    0.57    0.62
 -11  -3   2    0.18    0.55
  11  -3  -1    0.64    0.92
 -11  -3   1   -0.30    0.48
 -11  -3   0    1.10    0.76
 -11  -3  -1    2.80    1.00
 -11   3  -2    3.91    0.97
 -11  -3  -2    6.59    1.22
  11  -3   3   -0.50    1.44
 -11   3  -3    1.75    0.69
 -11  -3  -3    0.78    1.24
  11  -3   4    8.51    3.38
 -11   3  -4   10.02    1.45
 -11  -3  -4   11.98    1.90
  11  -3   5    2.36    1.99
 -11   3  -5    0.77    0.75
 -11  -3  -5    2.48    1.01
  11  -3   6    1.59    2.37
 -11   3  -6    2.15    1.21
 -11  -3  -6    5.41    1.63
  11  -3   7    1.07    1.40
 -11   3  -7    1.75    0.82
 -11  -3  -7    1.97    1.01
  11  -3   8    2.75    1.90
 -11   3  -8    4.57    1.15
 -11  -3  -8    8.27    1.29
  11  -3   9   -0.02    0.65
 -11   3  -9   -0.02    0.56
 -11  -3  -9    0.05    0.41
 -11   3 -10    0.20    0.46
  12   0 -18    0.85    0.49
  12   0 -17    0.01    0.31
  12   0 -16    1.24    0.66
  12   0 -15    0.15    0.47
  12   0 -14    9.87    1.32
  12   0 -13    0.26    0.58
  12   0 -12    2.21    0.91
  12   0 -11    0.02    0.48
  12   0 -10   14.27    2.46
  12   0  -9    0.39    0.75
  12   0  -8    0.81    0.89
  12   0  -7    0.39    0.80
  12   0  -6    1.43    1.03
  12   0  -5   -0.35    0.83
 -12   0   5    0.77    0.56
  12   0  -4   -0.48    0.83
 -12   0   4    0.57    0.56
  12   0  -3   -0.03    0.98
 -12   0   3   -0.93    0.83
  12   0  -2   24.37    3.23
 -12   0   2   37.06    4.03
  12   0  -1    0.71    1.00
 -12   0   1    0.35    0.92
  12   0   0   22.49    3.35
 -12   0   0   26.22    2.78
  12   0   1   -0.64    1.05
 -12   0  -1   -0.22    0.81
  12   0   2    6.79    1.99
 -12   0  -2    6.84    1.67
  12   0   3   -0.35    0.92
 -12   0  -3   -0.06    0.59
  12   0   4   28.70    4.65
 -12   0  -4   31.61    2.78
  12   0   5   -1.05    1.33
 -12   0  -5   -0.02    0.63
  12   0   6   17.82    3.74
 -12   0  -6   18.72    2.04
  12   0   7    0.17    1.28
 -12   0  -7    0.17    0.59
  12   0   8    4.65    1.80
 -12   0  -8    5.48    1.18
  12   0   9    0.69    1.02
 -12   0  -9   -0.21    0.50
  12   0  10    0.15    1.02
 -12   0 -10    0.80    0.79
  12   0  11   -0.03    0.87
 -12   0 -11   -0.42    0.67
  12   0  12    1.47    1.33
 -12   0 -12    6.38    1.49
 -12   0 -13    0.43    0.97
 -12   0 -14   25.73    3.60
  12  -1 -19    0.95    0.59
  12  -1 -18    1.42    0.59
  12  -1 -17    1.57    0.66
  12  -1 -16    1.27    0.69
  12  -1 -15    0.17    0.50
  12  -1 -14    1.71    0.90
  12  -1 -13    0.69    0.99
  12  -1 -12    0.86    0.84
  12  -1 -11    0.33    0.77
  12  -1 -10    2.18    1.19
  12  -1  -9    2.49    1.24
  12  -1  -8    1.66    1.19
  12  -1  -7   10.89    2.03
  12  -1  -6   17.18    2.57
 -12  -1   6   15.50    1.69
 -12  -1   5    6.23    1.57
 -12  -1   4   18.88    2.00
  12  -1  -3   -1.02    0.92
 -12   1   3   -0.29    0.42
 -12  -1   3    1.08    0.49
  12  -1  -2    6.15    2.03
 -12   1   2    7.24    1.00
 -12  -1   2    7.90    1.26
  12  -1  -1    3.02    1.96
 -12   1   1    3.55    0.95
 -12  -1   1    6.83    1.12
  12  -1   0   -0.44    1.10
 -12   1   0    0.75    0.59
 -12  -1   0    0.20    0.82
  12  -1   1    2.15    1.57
 -12   1  -1    2.41    1.12
 -12  -1  -1    2.34    1.07
  12  -1   2   -0.64    0.87
 -12   1  -2   -0.44    0.62
 -12  -1  -2    1.11    0.79
  12  -1   3    6.86    2.02
 -12   1  -3    6.20    1.16
 -12  -1  -3    7.87    1.59
  12  -1   4    2.30    1.44
 -12   1  -4    1.53    0.82
 -12  -1  -4    1.81    1.04
  12  -1   5    4.89    2.71
 -12   1  -5    5.73    1.13
 -12  -1  -5    6.49    1.45
  12  -1   6    9.30    2.49
 -12   1  -6   10.31    1.47
 -12  -1  -6   10.01    1.79
  12  -1   7    2.18    1.52
 -12   1  -7    2.42    0.92
 -12  -1  -7    3.26    1.13
  12  -1   8   12.71    2.75
 -12   1  -8   17.09    1.81
 -12  -1  -8   18.89    3.15
  12  -1   9    5.49    2.53
 -12   1  -9    7.01    1.56
 -12  -1  -9    5.74    1.63
  12  -1  10    9.37    2.34
 -12   1 -10   12.83    1.61
 -12  -1 -10   12.49    2.01
  12  -1  11    1.42    1.46
 -12   1 -11    1.28    0.94
 -12  -1 -11    5.79    1.23
  12  -1  12    0.82    1.27
 -12   1 -12    1.80    0.99
 -12  -1 -12    2.95    0.91
  12  -1  13    0.20    1.00
 -12   1 -13    0.22    0.78
 -12  -1 -13   -0.57    0.50
  12  -2 -16    1.48    0.85
  12  -2 -15    4.96    1.01
  12  -2 -14    2.09    0.86
  12  -2 -13   -1.43    1.31
  12  -2 -12    0.67    0.80
  12  -2 -11    1.44    1.00
  12  -2 -10    0.55    0.90
  12  -2  -9    3.86    1.48
  12  -2  -8    5.61    1.59
  12  -2  -7    1.21    0.75
 -12  -2   7   -0.63    0.48
  12  -2  -6    0.23    1.02
 -12  -2   6    0.02    0.36
 -12  -2   5    1.52    0.94
 -12  -2   4    0.26    0.70
  12  -2  -3    2.14    1.79
 -12  -2   3    3.46    1.03
  12  -2  -2    1.17    1.15
 -12  -2   2    0.10    0.92
  12  -2  -1    1.89    1.88
 -12  -2   1    4.67    1.13
  12  -2   0    0.33    1.90
 -12  -2   0    0.87    0.84
 -12   2   0    1.24    0.57
  12  -2   1   16.87    2.94
 -12  -2  -1   21.06    2.11
 -12   2  -1   11.56    1.78
  12  -2   2    7.50    2.24
 -12  -2  -2    7.12    1.44
 -12   2  -2    4.87    0.96
  12  -2   3   10.85    4.03
 -12  -2  -3   16.31    2.03
 -12   2  -3   12.85    1.79
  12  -2   4    0.30    1.61
 -12  -2  -4    2.26    1.00
 -12   2  -4    1.44    0.69
  12  -2   5    0.21    1.12
 -12  -2  -5    0.60    0.67
 -12   2  -5   -0.00    0.48
  12  -2   6    0.78    1.70
 -12  -2  -6    0.37    0.93
 -12   2  -6    0.78    0.57
  12  -2   7    1.42    1.37
 -12  -2  -7    1.47    0.97
 -12   2  -7    0.63    0.61
  12  -2   8   -0.11    1.05
 -12  -2  -8   -1.11    0.73
 -12   2  -8    0.44    0.62
  12  -2   9    1.25    1.03
 -12  -2  -9    1.63    0.94
 -12   2  -9   -0.22    0.48
  12  -2  10   -0.57    0.73
 -12  -2 -10    0.21    0.44
 -12   2 -10   -0.03    0.33
  12  -3  -5    1.93    0.77
  12  -3  -4   -1.01    0.65
 -12  -3   4    0.83    0.37
 -12  -3   3    3.83    0.70
 -12  -3   2   -0.29    0.42
 -12  -3   1    1.11    0.54
 -12  -3   0    0.58    0.49
 -12  -3  -1    0.26    0.42
 -12  -3  -2   -0.03    0.35
 -12  -3  -3    0.73    0.69
  13   0 -12    0.68    0.42
  13   0 -11    0.86    0.52
  13   0 -10    0.27    0.49
  13   0  -9    3.50    0.97
  13   0  -8    0.64    0.65
  13   0  -7    3.98    1.45
  13   0  -3    0.10    0.58
  13   0  -2   -0.33    0.81
 -13   0   2   -0.90    0.48
 -13   0   1    1.75    1.02
  13   0   0    0.04    0.63
 -13   0   0   -0.13    0.45
  13   0   1   -0.10    1.17
 -13   0  -1    0.80    0.63
  13   0   2    0.47    1.05
 -13   0  -2   -0.55    0.59
  13   0   3    5.77    1.90
 -13   0  -3   17.33    1.64
  13   0   4    0.15    1.09
 -13   0  -4    1.07    0.84
  13   0   5   10.18    2.18
 -13   0  -5   46.50    3.55
 -13   0  -6   -1.01    1.19
 -13   0  -7    2.18    1.42
 -13   0  -8   -0.09    0.44
 -13   0  -9    1.58    0.67
  13  -1 -13    2.00    0.62
  13  -1 -12    0.13    0.55
  13  -1 -11   -0.04    0.41
  13  -1 -10    0.51    0.58
  13  -1  -9    0.98    0.74
  13  -1  -8    1.90    0.90
  13  -1  -7    0.00    0.60
 -13  -1   4   -0.45    0.57
  13  -1  -3    5.00    1.49
 -13  -1   3    7.52    1.27
 -13  -1   2    7.47    1.51
 -13  -1   1    2.58    0.86
 -13   1   0    4.42    1.07
 -13  -1   0    6.92    1.16
  13  -1   1    3.42    1.74
 -13   1  -1    7.52    1.65
 -13  -1  -1    8.25    1.24
  13  -1   2    0.95    1.40
 -13   1  -2    0.67    0.79
 -13  -1  -2    1.25    0.60
  13  -1   3    2.20    1.57
 -13   1  -3    1.03    0.83
 -13  -1  -3    2.57    0.69
  13  -1   4    0.23    1.02
 -13   1  -4   -0.27    0.40
 -13  -1  -4   -0.15    0.41
  13  -1   5    0.41    0.80
 -13   1  -5    0.13    0.56
 -13  -1  -5    0.40    0.47
  13  -1   6    0.07    0.93
 -13   1  -6    0.09    0.69
 -13  -1  -6    1.62    0.54
  13  -1   7    0.27    0.83
 -13   1  -7    0.18    0.59
 -13  -1  -7    0.86    0.46
  13  -2  -8    2.14    0.87
  13  -2  -7    1.65    0.82
  13  -2  -6   -0.34    0.72
  13  -2  -5   -1.27    0.90
  13  -2  -4    0.46    0.79
  13  -2  -1    0.35    0.79
  13  -2   0    3.37    1.33
  13  -2   1    1.08    1.39
  13  -2   2    4.29    1.84
   0   0   0    0.00    0.00
;
_shelx_hkl_checksum   82043
