# Supplementary material for: Asymmetric intramolecular α-cyclopropanation of aldehydes using a donor/acceptor carbene mimetic
Source: Nat Commun. 2015 Dec 8;6:10041. doi: 10.1038/ncomms10041 (PMC4686670; doi:10.1038/ncomms10041)
Supplement: Supplementary Data 3 — X-ray CIF file for compound 8c (CCDC1405231) [file ncomms10041-s4.cif]

 
data_shelx
 
_audit_creation_method            SHELXL-2014
_chemical_name_systematic
;
 ?
;
_chemical_name_common             ?
_chemical_melting_point           ?
_chemical_formula_moiety          'C16 H19 N O2 S'
_chemical_formula_sum             'C16 H19 N O2 S' 
_chemical_formula_weight          289.38

loop_
 _atom_type_symbol
 _atom_type_description
 _atom_type_scat_dispersion_real
 _atom_type_scat_dispersion_imag
 _atom_type_scat_source
 'C'  'C'   0.0181   0.0091
 'International Tables Vol C Tables 4.2.6.8 and 6.1.1.4'
 'H'  'H'   0.0000   0.0000
 'International Tables Vol C Tables 4.2.6.8 and 6.1.1.4'
 'N'  'N'   0.0311   0.0180
 'International Tables Vol C Tables 4.2.6.8 and 6.1.1.4'
 'O'  'O'   0.0492   0.0322
 'International Tables Vol C Tables 4.2.6.8 and 6.1.1.4'
 'S'  'S'   0.3331   0.5567
 'International Tables Vol C Tables 4.2.6.8 and 6.1.1.4'
 
_space_group_crystal_system       orthorhombic
_space_group_IT_number            19
_space_group_name_H-M_alt         'P 21 21 21'
_space_group_name_Hall            'P 2ac 2ab'
 
_shelx_space_group_comment
;
The symmetry employed for this shelxl refinement is uniquely defined
by the following loop, which should always be used as a source of
symmetry information in preference to the above space-group names.
They are only intended as comments.
;
 
loop_
 _space_group_symop_operation_xyz
 'x, y, z'
 'x+1/2, -y+1/2, -z'
 '-x, y+1/2, -z+1/2'
 '-x+1/2, -y, z+1/2'
 
_cell_length_a                    5.92780(10)
_cell_length_b                    8.3994(2)
_cell_length_c                    31.263(2)
_cell_angle_alpha                 90
_cell_angle_beta                  90
_cell_angle_gamma                 90
_cell_volume                      1556.58(12)
_cell_formula_units_Z             4
_cell_measurement_temperature     293(2)
_cell_measurement_reflns_used     10700 
_cell_measurement_theta_min       6.80 
_cell_measurement_theta_max       68.20 
 
_exptl_crystal_description        prism 
_exptl_crystal_colour             colorless 
_exptl_crystal_density_meas       ? 
_exptl_crystal_density_method     ?              
_exptl_crystal_density_diffrn     1.235          
_exptl_crystal_F_000              616
_exptl_transmission_factor_min    ?                                             
_exptl_transmission_factor_max    ?                                             
_exptl_crystal_size_max           0.200
_exptl_crystal_size_mid           0.200
_exptl_crystal_size_min           0.200
_exptl_absorpt_coefficient_mu     1.851
_shelx_estimated_absorpt_T_min    0.708
_shelx_estimated_absorpt_T_max    0.708
_exptl_absorpt_correction_type    multi-scan 
_exptl_absorpt_correction_T_min   0.477 
_exptl_absorpt_correction_T_max   0.755 
_exptl_absorpt_process_details    'Jacobson, R. (1998) Private communication' 
 
_exptl_special_details
;
 ?
;
 
_diffrn_ambient_temperature       293(2)
_diffrn_radiation_wavelength      1.54178
_diffrn_radiation_type            CuK\a
_diffrn_source                    ?                       
_diffrn_measurement_device_type   'Rigaku Saturn944+ CCD' 
_diffrn_measurement_method        \w 
_diffrn_detector_area_resol_mean  ? 
_diffrn_reflns_number             10872
_diffrn_reflns_av_unetI/netI      0.0431
_diffrn_reflns_av_R_equivalents   0.0512
_diffrn_reflns_limit_h_min        -7
_diffrn_reflns_limit_h_max        6
_diffrn_reflns_limit_k_min        -10
_diffrn_reflns_limit_k_max        9
_diffrn_reflns_limit_l_min        -29
_diffrn_reflns_limit_l_max        37
_diffrn_reflns_theta_min          7.606
_diffrn_reflns_theta_max          68.239
_diffrn_reflns_theta_full         67.679
_diffrn_measured_fraction_theta_max   0.981
_diffrn_measured_fraction_theta_full  0.983
_diffrn_reflns_Laue_measured_fraction_max    0.981
_diffrn_reflns_Laue_measured_fraction_full   0.983
_diffrn_reflns_point_group_measured_fraction_max   0.968
_diffrn_reflns_point_group_measured_fraction_full  0.972
_reflns_number_total              2761
_reflns_number_gt                 2639
_reflns_threshold_expression      'I > 2\s(I)'
_reflns_Friedel_coverage          0.659
_reflns_Friedel_fraction_max      0.951
_reflns_Friedel_fraction_full     0.954
 
_reflns_special_details
;
 Reflections were merged by SHELXL according to the crystal
 class for the calculation of statistics and refinement.
 
 _reflns_Friedel_fraction is defined as the number of unique
 Friedel pairs measured divided by the number that would be
 possible theoretically, ignoring centric projections and
 systematic absences.
;
 
_computing_data_collection        'CrystalClear-SM 2.0 r4 (Rigaku, 2009)'
_computing_cell_refinement        'CrystalClear-SM Auto 2.0 r4'
_computing_data_reduction         'CrystalClear-SM Auto 2.0 r4'
_computing_structure_solution     'SHELXS97 (Sheldrick, 1997)'
_computing_structure_refinement   'SHELXL-2014 (Sheldrick, 2014)'
_computing_molecular_graphics     'CrystalStructure 4.0'
_computing_publication_material   'CrystalStructure 4.0 (Rigaku, 2009)'
 
_refine_special_details
;
 ?
;
_refine_ls_structure_factor_coef  Fsqd
_refine_ls_matrix_type            full
_refine_ls_weighting_scheme       calc
_refine_ls_weighting_details
'w=1/[\s^2^(Fo^2^)+(0.0606P)^2^+0.1403P] where P=(Fo^2^+2Fc^2^)/3'
_atom_sites_solution_primary      ?
_atom_sites_solution_secondary    ?
_atom_sites_solution_hydrogens    geom
_refine_ls_hydrogen_treatment     constr
_refine_ls_extinction_method      none
_refine_ls_extinction_coef        .
_refine_ls_abs_structure_details
;
 Flack x determined using 1008 quotients [(I+)-(I-)]/[(I+)+(I-)]
 (Parsons, Flack and Wagner, Acta Cryst. B69 (2013) 249-259).
;
_refine_ls_abs_structure_Flack    0.013(10)
_chemical_absolute_configuration  ad
_refine_ls_number_reflns          2761
_refine_ls_number_parameters      184
_refine_ls_number_restraints      0
_refine_ls_R_factor_all           0.0440
_refine_ls_R_factor_gt            0.0423
_refine_ls_wR_factor_ref          0.1119
_refine_ls_wR_factor_gt           0.1102
_refine_ls_goodness_of_fit_ref    1.103
_refine_ls_restrained_S_all       1.103
_refine_ls_shift/su_max           0.010
_refine_ls_shift/su_mean          0.000
 
loop_
 _atom_site_label
 _atom_site_type_symbol
 _atom_site_fract_x
 _atom_site_fract_y
 _atom_site_fract_z
 _atom_site_U_iso_or_equiv
 _atom_site_adp_type
 _atom_site_occupancy
 _atom_site_site_symmetry_order  
 _atom_site_calc_flag
 _atom_site_refinement_flags_posn
 _atom_site_refinement_flags_adp
 _atom_site_refinement_flags_occupancy
 _atom_site_disorder_assembly
 _atom_site_disorder_group
S1 S 0.60848(12) 0.26605(9) 0.13735(2) 0.0568(3) Uani 1 1 d . . . . .
O1 O 0.6407(5) 0.4215(3) 0.11967(8) 0.0807(8) Uani 1 1 d . . . . .
O2 O 0.7987(4) 0.1678(4) 0.14735(8) 0.0735(7) Uani 1 1 d . . . . .
C1 C 0.0075(7) -0.3025(4) 0.09354(11) 0.0733(10) Uani 1 1 d . . . . .
H1 H -0.0783 -0.3923 0.0996 0.088 Uiso 1 1 calc R U . . .
C2 C 0.1160(6) -0.1887(4) 0.08582(9) 0.0557(7) Uani 1 1 d . . . . .
C3 C 0.2468(5) -0.0477(3) 0.07620(9) 0.0460(6) Uani 1 1 d . . . . .
C4 C 0.4338(5) -0.0062(4) 0.10737(10) 0.0561(8) Uani 1 1 d . . . . .
H4A H 0.3923 -0.0351 0.1364 0.067 Uiso 1 1 calc R U . . .
H4B H 0.5728 -0.0603 0.0998 0.067 Uiso 1 1 calc R U . . .
N1 N 0.4584(4) 0.1678(3) 0.10306(7) 0.0490(6) Uani 1 1 d . . . . .
C6 C 0.4451(5) 0.2884(4) 0.18408(9) 0.0543(7) Uani 1 1 d . . . . .
C7 C 0.4812(7) 0.1896(5) 0.21860(11) 0.0726(9) Uani 1 1 d . . . . .
H7 H 0.5935 0.1123 0.2177 0.087 Uiso 1 1 calc R U . . .
C8 C 0.3476(8) 0.2070(6) 0.25478(12) 0.0858(12) Uani 1 1 d . . . . .
H8 H 0.3746 0.1417 0.2783 0.103 Uiso 1 1 calc R U . . .
C9 C 0.1775(7) 0.3170(5) 0.25709(12) 0.0778(11) Uani 1 1 d . . . . .
C10 C 0.0309(11) 0.3346(7) 0.29637(15) 0.1160(18) Uani 1 1 d . . . . .
H10A H 0.0816 0.2622 0.3181 0.174 Uiso 1 1 calc R U . . .
H10B H -0.1228 0.3108 0.2891 0.174 Uiso 1 1 calc R U . . .
H10C H 0.0408 0.4418 0.3068 0.174 Uiso 1 1 calc R U . . .
C11 C 0.1392(5) 0.1074(3) 0.06215(9) 0.0465(6) Uani 1 1 d . . . . .
H11 H -0.0257 0.1106 0.0602 0.056 Uiso 1 1 calc R U . . .
C12 C 0.2628(5) 0.0101(3) 0.02978(9) 0.0450(6) Uani 1 1 d . . . . .
C13 C 0.1204(6) -0.0770(4) -0.00279(9) 0.0592(8) Uani 1 1 d . . . . .
H13A H -0.0214 -0.1058 0.0099 0.089 Uiso 1 1 calc R U . . .
H13B H 0.1978 -0.1713 -0.0120 0.089 Uiso 1 1 calc R U . . .
H13C H 0.0942 -0.0090 -0.0270 0.089 Uiso 1 1 calc R U . . .
C14 C 0.4856(6) 0.0645(4) 0.01145(11) 0.0641(9) Uani 1 1 d . . . . .
H14A H 0.4588 0.1380 -0.0115 0.096 Uiso 1 1 calc R U . . .
H14B H 0.5673 -0.0259 0.0008 0.096 Uiso 1 1 calc R U . . .
H14C H 0.5723 0.1159 0.0334 0.096 Uiso 1 1 calc R U . . .
C15 C 0.2529(4) 0.2412(4) 0.08468(10) 0.0519(6) Uani 1 1 d . . . . .
H15A H 0.2916 0.3258 0.0649 0.062 Uiso 1 1 calc R U . . .
H15B H 0.1571 0.2844 0.1070 0.062 Uiso 1 1 calc R U . . .
C16 C 0.2778(7) 0.4018(4) 0.18611(12) 0.0706(9) Uani 1 1 d . . . . .
H16 H 0.2549 0.4705 0.1632 0.085 Uiso 1 1 calc R U . . .
C17 C 0.1444(8) 0.4137(5) 0.22197(13) 0.0811(11) Uani 1 1 d . . . . .
H17 H 0.0291 0.4887 0.2226 0.097 Uiso 1 1 calc R U . . .
 
loop_
 _atom_site_aniso_label
 _atom_site_aniso_U_11
 _atom_site_aniso_U_22
 _atom_site_aniso_U_33
 _atom_site_aniso_U_23
 _atom_site_aniso_U_13
 _atom_site_aniso_U_12
S1 0.0469(4) 0.0627(5) 0.0607(4) 0.0021(3) -0.0004(3) -0.0207(3)
O1 0.0913(18) 0.0709(15) 0.0798(15) 0.0092(12) 0.0013(14) -0.0431(15)
O2 0.0371(11) 0.1038(19) 0.0796(15) -0.0026(13) -0.0049(10) -0.0088(12)
C1 0.090(2) 0.062(2) 0.067(2) 0.0071(17) -0.0004(19) -0.029(2)
C2 0.0629(17) 0.0510(15) 0.0532(15) 0.0016(13) 0.0024(14) -0.0138(15)
C3 0.0426(14) 0.0432(14) 0.0521(15) 0.0056(12) -0.0006(12) -0.0063(12)
C4 0.0553(17) 0.0503(16) 0.0626(17) 0.0090(14) -0.0094(13) -0.0055(13)
N1 0.0416(12) 0.0479(13) 0.0576(13) 0.0039(11) -0.0042(10) -0.0075(10)
C6 0.0546(16) 0.0519(16) 0.0564(16) -0.0004(14) -0.0037(12) -0.0130(14)
C7 0.067(2) 0.080(2) 0.071(2) 0.0099(19) -0.0015(17) 0.0016(19)
C8 0.100(3) 0.094(3) 0.064(2) 0.017(2) 0.004(2) -0.012(3)
C9 0.090(3) 0.075(2) 0.068(2) -0.0175(19) 0.0151(19) -0.023(2)
C10 0.142(4) 0.113(3) 0.092(3) -0.029(3) 0.047(3) -0.035(4)
C11 0.0340(13) 0.0496(15) 0.0559(15) 0.0020(12) 0.0039(12) 0.0000(12)
C12 0.0379(13) 0.0474(14) 0.0499(14) 0.0059(12) 0.0056(11) 0.0008(11)
C13 0.0558(17) 0.0665(19) 0.0552(17) -0.0005(14) -0.0016(15) 0.0015(16)
C14 0.0492(17) 0.073(2) 0.0698(19) 0.0078(17) 0.0183(15) -0.0035(16)
C15 0.0438(13) 0.0479(15) 0.0639(15) 0.0022(14) 0.0002(12) -0.0023(13)
C16 0.090(3) 0.0556(18) 0.067(2) -0.0058(16) -0.0052(19) 0.0025(19)
C17 0.090(3) 0.071(2) 0.083(2) -0.020(2) 0.009(2) 0.005(2)
 
_geom_special_details
;
 All esds (except the esd in the dihedral angle between two l.s. planes)
 are estimated using the full covariance matrix.  The cell esds are taken
 into account individually in the estimation of esds in distances, angles
 and torsion angles; correlations between esds in cell parameters are only
 used when they are defined by crystal symmetry.  An approximate (isotropic)
 treatment of cell esds is used for estimating esds involving l.s. planes.
;
 
loop_
 _geom_bond_atom_site_label_1
 _geom_bond_atom_site_label_2
 _geom_bond_distance
 _geom_bond_site_symmetry_2
 _geom_bond_publ_flag
S1 O1 1.431(2) . ?
S1 O2 1.432(3) . ?
S1 N1 1.619(2) . ?
S1 C6 1.763(3) . ?
C1 C2 1.177(4) . ?
C1 H1 0.9300 . ?
C2 C3 1.447(4) . ?
C3 C11 1.515(4) . ?
C3 C4 1.516(4) . ?
C3 C12 1.533(4) . ?
C4 N1 1.475(4) . ?
C4 H4A 0.9700 . ?
C4 H4B 0.9700 . ?
N1 C15 1.482(4) . ?
C6 C16 1.376(5) . ?
C6 C7 1.378(4) . ?
C7 C8 1.388(5) . ?
C7 H7 0.9300 . ?
C8 C9 1.370(6) . ?
C8 H8 0.9300 . ?
C9 C17 1.380(6) . ?
C9 C10 1.512(6) . ?
C10 H10A 0.9600 . ?
C10 H10B 0.9600 . ?
C10 H10C 0.9600 . ?
C11 C15 1.488(4) . ?
C11 C12 1.493(4) . ?
C11 H11 0.9800 . ?
C12 C14 1.510(4) . ?
C12 C13 1.511(4) . ?
C13 H13A 0.9600 . ?
C13 H13B 0.9600 . ?
C13 H13C 0.9600 . ?
C14 H14A 0.9600 . ?
C14 H14B 0.9600 . ?
C14 H14C 0.9600 . ?
C15 H15A 0.9700 . ?
C15 H15B 0.9700 . ?
C16 C17 1.375(5) . ?
C16 H16 0.9300 . ?
C17 H17 0.9300 . ?
 
loop_
 _geom_angle_atom_site_label_1
 _geom_angle_atom_site_label_2
 _geom_angle_atom_site_label_3
 _geom_angle
 _geom_angle_site_symmetry_1
 _geom_angle_site_symmetry_3
 _geom_angle_publ_flag
O1 S1 O2 120.33(17) . . ?
O1 S1 N1 106.41(14) . . ?
O2 S1 N1 106.47(14) . . ?
O1 S1 C6 107.26(16) . . ?
O2 S1 C6 108.25(14) . . ?
N1 S1 C6 107.53(13) . . ?
C2 C1 H1 180.0 . . ?
C1 C2 C3 179.2(4) . . ?
C2 C3 C11 122.6(2) . . ?
C2 C3 C4 116.5(2) . . ?
C11 C3 C4 107.3(2) . . ?
C2 C3 C12 119.3(2) . . ?
C11 C3 C12 58.66(17) . . ?
C4 C3 C12 119.3(2) . . ?
N1 C4 C3 104.0(2) . . ?
N1 C4 H4A 111.0 . . ?
C3 C4 H4A 111.0 . . ?
N1 C4 H4B 111.0 . . ?
C3 C4 H4B 111.0 . . ?
H4A C4 H4B 109.0 . . ?
C4 N1 C15 111.5(2) . . ?
C4 N1 S1 119.93(19) . . ?
C15 N1 S1 119.8(2) . . ?
C16 C6 C7 119.5(3) . . ?
C16 C6 S1 120.5(3) . . ?
C7 C6 S1 120.0(3) . . ?
C6 C7 C8 119.1(4) . . ?
C6 C7 H7 120.5 . . ?
C8 C7 H7 120.5 . . ?
C9 C8 C7 122.3(4) . . ?
C9 C8 H8 118.9 . . ?
C7 C8 H8 118.9 . . ?
C8 C9 C17 117.4(4) . . ?
C8 C9 C10 122.1(4) . . ?
C17 C9 C10 120.5(4) . . ?
C9 C10 H10A 109.5 . . ?
C9 C10 H10B 109.5 . . ?
H10A C10 H10B 109.5 . . ?
C9 C10 H10C 109.5 . . ?
H10A C10 H10C 109.5 . . ?
H10B C10 H10C 109.5 . . ?
C15 C11 C12 120.8(2) . . ?
C15 C11 C3 108.8(2) . . ?
C12 C11 C3 61.26(19) . . ?
C15 C11 H11 117.5 . . ?
C12 C11 H11 117.5 . . ?
C3 C11 H11 117.5 . . ?
C11 C12 C14 121.4(3) . . ?
C11 C12 C13 116.6(2) . . ?
C14 C12 C13 112.3(3) . . ?
C11 C12 C3 60.08(18) . . ?
C14 C12 C3 120.6(3) . . ?
C13 C12 C3 116.7(2) . . ?
C12 C13 H13A 109.5 . . ?
C12 C13 H13B 109.5 . . ?
H13A C13 H13B 109.5 . . ?
C12 C13 H13C 109.5 . . ?
H13A C13 H13C 109.5 . . ?
H13B C13 H13C 109.5 . . ?
C12 C14 H14A 109.5 . . ?
C12 C14 H14B 109.5 . . ?
H14A C14 H14B 109.5 . . ?
C12 C14 H14C 109.5 . . ?
H14A C14 H14C 109.5 . . ?
H14B C14 H14C 109.5 . . ?
N1 C15 C11 104.0(2) . . ?
N1 C15 H15A 111.0 . . ?
C11 C15 H15A 111.0 . . ?
N1 C15 H15B 111.0 . . ?
C11 C15 H15B 111.0 . . ?
H15A C15 H15B 109.0 . . ?
C17 C16 C6 120.1(4) . . ?
C17 C16 H16 119.9 . . ?
C6 C16 H16 119.9 . . ?
C16 C17 C9 121.6(4) . . ?
C16 C17 H17 119.2 . . ?
C9 C17 H17 119.2 . . ?
 
loop_
 _geom_hbond_atom_site_label_D 
 _geom_hbond_atom_site_label_H 
 _geom_hbond_atom_site_label_A 
 _geom_hbond_distance_DH 
 _geom_hbond_distance_HA 
 _geom_hbond_distance_DA 
 _geom_hbond_angle_DHA 
 _geom_hbond_site_symmetry_A 
C15 H15B O2  0.97 2.66 3.386(4) 132.2 1_455
 
_refine_diff_density_max    0.234
_refine_diff_density_min   -0.337
_refine_diff_density_rms    0.067

_shelxl_version_number 2014-3

_shelx_res_file
;
TITL a in P2(1)2(1)2(1)
CELL 1.54178 5.9278 8.3994 31.2629 90.000 90.000 90.000
ZERR 4.00 0.0001 0.0002 0.0022 0.000 0.000 0.000
LATT -1
SYMM x+1/2, -y+1/2, -z
SYMM -x, y+1/2, -z+1/2
SYMM -x+1/2, -y, z+1/2
SFAC C  H  N  O  S
UNIT 64  76  4  8  4
omit       -1   1   2
omit        1   1   2
omit        1   6  28
omit        0   1   3
omit        7   1   4
omit        0   2   2
omit        0   1   4
omit       -1   1   5
omit        1   0   6
omit        1   1   5
omit        1   0   4
omit        0   2   0
omit        0   0   8
omit        6   2   7
L.S. 10
ACTA
BOND $H
EQIV $1 x-1, y, z
HTAB C15 O2_$1
FMAP 2
PLAN 5
SIZE 0.200 0.200 0.200
TEMP 20
WGHT    0.060600    0.140300
FVAR       0.74400
S1    5    0.608478    0.266051    0.137353    11.00000    0.04691    0.06268 =
         0.06073    0.00211   -0.00042   -0.02071
O1    4    0.640721    0.421477    0.119666    11.00000    0.09130    0.07086 =
         0.07981    0.00921    0.00135   -0.04311
O2    4    0.798683    0.167833    0.147347    11.00000    0.03707    0.10384 =
         0.07956   -0.00256   -0.00487   -0.00881
C1    1    0.007473   -0.302462    0.093538    11.00000    0.09020    0.06214 =
         0.06748    0.00709   -0.00041   -0.02921
AFIX 163
H1    2   -0.078315   -0.392340    0.099639    11.00000   -1.20000
AFIX   0
C2    1    0.116040   -0.188721    0.085816    11.00000    0.06287    0.05096 =
         0.05322    0.00155    0.00244   -0.01382
C3    1    0.246756   -0.047662    0.076201    11.00000    0.04262    0.04322 =
         0.05205    0.00556   -0.00056   -0.00633
C4    1    0.433788   -0.006221    0.107365    11.00000    0.05532    0.05027 =
         0.06264    0.00902   -0.00938   -0.00551
AFIX  23
H4A   2    0.392310   -0.035056    0.136362    11.00000   -1.20000
H4B   2    0.572813   -0.060306    0.099839    11.00000   -1.20000
AFIX   0
N1    3    0.458427    0.167814    0.103058    11.00000    0.04158    0.04794 =
         0.05758    0.00394   -0.00420   -0.00745
C6    1    0.445082    0.288370    0.184084    11.00000    0.05464    0.05193 =
         0.05643   -0.00038   -0.00373   -0.01300
C7    1    0.481207    0.189568    0.218599    11.00000    0.06692    0.08032 =
         0.07065    0.00992   -0.00148    0.00158
AFIX  43
H7    2    0.593474    0.112302    0.217672    11.00000   -1.20000
AFIX   0
C8    1    0.347644    0.206997    0.254777    11.00000    0.09966    0.09389 =
         0.06381    0.01689    0.00450   -0.01236
AFIX  43
H8    2    0.374621    0.141722    0.278255    11.00000   -1.20000
AFIX   0
C9    1    0.177525    0.316999    0.257085    11.00000    0.09041    0.07483 =
         0.06809   -0.01752    0.01513   -0.02268
C10   1    0.030916    0.334580    0.296367    11.00000    0.14229    0.11342 =
         0.09239   -0.02856    0.04651   -0.03507
AFIX 137
H10A  2    0.081645    0.262250    0.318110    11.00000   -1.50000
H10B  2   -0.122806    0.310847    0.289107    11.00000   -1.50000
H10C  2    0.040805    0.441808    0.306830    11.00000   -1.50000
AFIX   0
C11   1    0.139179    0.107435    0.062149    11.00000    0.03396    0.04959 =
         0.05593    0.00204    0.00394    0.00001
AFIX  13
H11   2   -0.025749    0.110602    0.060159    11.00000   -1.20000
AFIX   0
C12   1    0.262840    0.010071    0.029778    11.00000    0.03789    0.04735 =
         0.04986    0.00591    0.00559    0.00078
C13   1    0.120375   -0.076956   -0.002786    11.00000    0.05583    0.06647 =
         0.05520   -0.00054   -0.00160    0.00147
AFIX 137
H13A  2   -0.021371   -0.105816    0.009882    11.00000   -1.50000
H13B  2    0.197840   -0.171343   -0.011957    11.00000   -1.50000
H13C  2    0.094157   -0.008989   -0.026968    11.00000   -1.50000
AFIX   0
C14   1    0.485580    0.064454    0.011455    11.00000    0.04924    0.07320 =
         0.06979    0.00779    0.01827   -0.00347
AFIX 137
H14A  2    0.458756    0.138003   -0.011493    11.00000   -1.50000
H14B  2    0.567263   -0.025931    0.000808    11.00000   -1.50000
H14C  2    0.572329    0.115865    0.033400    11.00000   -1.50000
AFIX   0
C15   1    0.252881    0.241229    0.084678    11.00000    0.04376    0.04786 =
         0.06394    0.00223    0.00020   -0.00225
AFIX  23
H15A  2    0.291629    0.325755    0.064855    11.00000   -1.20000
H15B  2    0.157106    0.284362    0.107008    11.00000   -1.20000
AFIX   0
C16   1    0.277813    0.401763    0.186115    11.00000    0.08975    0.05561 =
         0.06658   -0.00584   -0.00523    0.00251
AFIX  43
H16   2    0.254937    0.470468    0.163194    11.00000   -1.20000
AFIX   0
C17   1    0.144427    0.413690    0.221966    11.00000    0.09018    0.07055 =
         0.08268   -0.02045    0.00867    0.00483
AFIX  43
H17   2    0.029130    0.488748    0.222550    11.00000   -1.20000
AFIX   0
HKLF 4 1 1 0 0 0 1 0 0 0 1

REM  a in P2(1)2(1)2(1)
REM R1 =  0.0423 for    2639 Fo > 4sig(Fo)  and  0.0440 for all    2761 data
REM    184 parameters refined using      0 restraints

END

WGHT      0.0600      0.1453

REM Highest difference peak  0.234,  deepest hole -0.337,  1-sigma level  0.067
Q1    1  -0.0198 -0.0874  0.1309  11.00000  0.05    0.23
Q2    1   0.0795  0.4164  0.1423  11.00000  0.05    0.22
Q3    1   0.0259  0.3207  0.3596  11.00000  0.05    0.20
Q4    1   0.3510  0.3631  0.0240  11.00000  0.05    0.17
Q5    1   0.2221  0.1180  0.0329  11.00000  0.05    0.17
;
_shelx_res_checksum   43976

_shelx_hkl_file
;
   0   0   5   -0.01    0.07
   0   0   5    0.06    0.04
   0   0   5   -0.03    0.07
   0   0   6  860.91   24.34
   0   0   6  938.46   31.60
   0   0   6  888.90   30.45
   0   0   7    0.10    0.07
   0   0   7    0.10    0.11
   0   0   7    0.00    0.06
   0   0   8 1533.55   55.01
   0   0   8 1645.23   69.74
   0   0   8 1797.36   68.74
   0   0   9   -0.11    0.14
   0   0   9    0.06    0.09
   0   0  10 1344.36   60.81
   0   0  10 1384.95   65.47
   0   0  11    0.18    0.14
   0   0  11    0.54    0.22
   0   0  12  191.87    9.49
   0   0  12  189.41    9.22
   0   0  13    0.28    0.20
   0   0  13   -0.24    0.14
   0   0  14  563.61   32.51
   0   0  14  593.44   34.22
   0   0  15    0.01    0.20
   0   0  15    0.40    0.26
   0   0  15    0.13    0.28
   0   0  16   48.99    3.45
   0   0  16   52.49    3.56
   0   0  16   49.69    3.79
   0   0  17   -0.43    0.44
   0   0  17   -0.26    0.47
   0   0  17    1.42    0.31
   0   0  18  667.04   45.55
   0   0  18  658.38   47.52
   0   0  18  647.41   44.95
   0   0  18  655.50   47.31
   0   0  19    1.87    0.47
   0   0  19   -0.11    0.33
   0   0  19   -0.01    0.49
   0   0  19    0.56    0.46
   0   0  20   30.89    2.68
   0   0  20   29.43    3.21
   0   0  20   26.97    3.35
   0   0  20   28.55    3.35
   0   0  21    0.06    0.40
   0   0  21    0.20    0.26
   0   0  21   -0.09    0.28
   0   0  22  303.21   25.39
   0   0  22  276.80   24.55
   0   0  22  287.30   22.76
   0   0  23    0.34    0.58
   0   0  23    0.05    0.54
   0   0  23    0.39    0.65
   0   0  24   53.41    5.76
   0   0  24   60.41    5.98
   0   0  24   66.15    7.55
   0   0  25    0.06    0.76
   0   0  25    0.15    0.65
   0   0  25    0.99    0.73
   0   0  26   55.07    6.05
   0   0  26   59.50    7.31
   0   0  26   60.61    7.37
   0   0  27    0.56    0.86
   0   0  27    0.81    0.76
   0   0  27    0.13    0.61
   0   0  28  192.57   19.07
   0   0  28  173.88   19.22
   0   0  28  188.53   19.67
   0   0  29    0.30    0.48
   0   0  29    0.29    0.57
   0   0  29   -0.90    0.61
   0   0  30   -0.13    1.21
   0   0  30    1.92    0.98
   0   0  31    0.31    0.58
   0   0  31   -0.23    0.65
   0   0  32    3.23    1.64
   0   0  32    3.33    1.45
   0   0  33   -0.23    0.72
   0   0  33   -0.47    0.83
   0   0  34    1.31    1.09
   0   0  35    0.13    0.60
   0   0  36   43.94    5.48
   0   0  37    2.42    1.04
   0  -1   3 1406.84   45.11
   0   1   3 1656.39   43.82
   0   1   4 1276.01   41.07
   0  -1   4 1419.46   47.73
   0   1   4 1280.39   44.51
   0  -1   5  234.40    7.67
   0   1   5  226.01    7.02
   0   1   5  224.09    7.43
   0  -1   6  377.17   13.52
   0   1   6  354.27   12.12
   0   1   6  374.98   12.93
   0   1   7 1180.35   45.85
   0   1   7 1332.37   51.54
   0  -1   7 1246.47   49.42
   0   1   8    0.09    0.12
   0   1   8    0.05    0.10
   0   1   9   79.08    3.34
   0   1   9   88.16    3.36
   0  -1   9   70.80    3.45
   0  -1  10   39.28    2.00
   0   1  10   42.73    2.31
   0   1  10   49.99    2.35
   0   1  11 1569.38   82.33
   0   1  11 1559.37   73.22
   0   1  11 1493.80   75.70
   0  -1  11 1544.45   77.83
   0  -1  12    0.27    0.20
   0   1  12    0.58    0.29
   0   1  12    1.07    0.27
   0   1  12    0.22    0.19
   0   1  13   34.36    2.06
   0   1  13   32.23    2.09
   0  -1  13   36.04    2.37
   0   1  13   35.36    1.80
   0   1  14  291.38   16.01
   0  -1  14  311.41   17.95
   0   1  14  312.03   14.82
   0   1  14  294.12   17.39
   0   1  15  556.62   28.29
   0   1  15  518.79   33.39
   0   1  15  522.54   30.48
   0   1  15  550.47   33.93
   0  -1  15  509.52   33.61
   0  -1  15  507.21   35.01
   0  -1  15  553.28   32.61
   0   1  16  217.76   14.35
   0   1  16  206.93   13.02
   0  -1  16  210.31   15.14
   0  -1  16  227.47   13.80
   0  -1  16  198.44   13.36
   0   1  16  230.34   12.07
   0   1  16  212.20   14.09
   0   1  17   18.69    1.38
   0   1  17   14.10    1.82
   0  -1  17   16.02    1.50
   0   1  17   15.66    1.82
   0  -1  17   23.32    1.59
   0  -1  17   16.35    1.69
   0   1  17   15.59    1.88
   0   1  18  128.69    9.06
   0  -1  18  123.82    9.03
   0   1  18  122.93    9.11
   0  -1  18  127.12    9.41
   0   1  18  129.30    9.46
   0  -1  18  122.23    9.98
   0   1  19   74.41    6.29
   0  -1  19   83.81    7.10
   0   1  19   70.91    6.07
   0   1  19   78.09    6.62
   0  -1  19   71.36    5.75
   0  -1  19   69.25    6.60
   0   1  20   52.10    4.95
   0   1  20   49.91    4.66
   0  -1  20   56.33    5.38
   0  -1  20   52.78    5.32
   0   1  20   51.03    5.01
   0  -1  20   48.49    5.25
   0   1  21   20.06    2.57
   0   1  21   19.11    2.51
   0   1  21   18.09    2.68
   0  -1  21   19.19    3.01
   0  -1  21   19.95    2.84
   0  -1  21   22.42    2.35
   0  -1  22   29.08    3.84
   0   1  22   30.04    3.48
   0  -1  22   26.84    4.04
   0  -1  22   30.63    4.33
   0   1  22   29.94    2.95
   0   1  22   30.90    3.73
   0   1  23   17.94    2.79
   0  -1  23   18.17    2.23
   0   1  23   19.22    2.84
   0   1  23   16.50    2.79
   0   1  23   15.22    2.87
   0  -1  23   18.29    3.11
   0  -1  23   18.69    2.87
   0   1  24   50.41    6.55
   0  -1  24   56.94    6.78
   0  -1  24   52.67    6.88
   0   1  24   55.09    6.63
   0  -1  24   57.95    6.35
   0   1  24   61.45    6.63
   0  -1  25  678.44   61.34
   0  -1  25  681.60   63.95
   0   1  25  630.63   57.84
   0   1  25  672.47   61.10
   0   1  25  650.87   60.24
   0  -1  25  657.81   61.15
   0  -1  26   19.17    4.47
   0   1  26   26.56    4.02
   0  -1  26   18.40    3.60
   0   1  26   23.09    2.90
   0  -1  26   20.63    4.01
   0   1  26   24.47    3.98
   0   1  27  102.57   12.32
   0  -1  27  106.53   13.50
   0   1  27  110.67   11.61
   0   1  27   99.93   10.24
   0  -1  27   92.03    9.58
   0  -1  27  110.80   12.22
   0  -1  28   22.71    4.00
   0   1  28   27.39    4.47
   0  -1  28   28.49    4.22
   0  -1  28   25.45    5.16
   0   1  28   25.84    4.21
   0   1  28   22.75    4.49
   0  -1  29    6.26    1.74
   0  -1  29    8.16    2.05
   0  -1  29    1.55    1.60
   0   1  29    3.59    1.86
   0   1  29    3.22    1.76
   0   1  29    7.63    2.02
   0  -1  30   23.34    4.39
   0   1  30   28.11    4.99
   0  -1  30   28.35    4.30
   0   1  30   23.03    4.04
   0  -1  31    1.68    0.86
   0   1  31    5.08    1.41
   0  -1  31    1.64    1.48
   0   1  31    2.10    0.88
   0   1  32    0.95    0.96
   0   1  32    1.81    1.05
   0  -1  32    0.24    1.02
   0   1  33   41.71    4.45
   0   1  33   41.04    5.83
   0  -1  33   42.28    4.69
   0   1  34    4.65    1.47
   0  -1  34    3.34    1.54
   0   1  34    4.80    1.58
   0   1  35    0.19    0.39
   0   1  35   -0.30    0.62
   0  -1  35    1.06    0.63
   0   1  36   -0.09    0.52
   0  -1  36    0.27    0.35
   0  -1  37    9.07    1.60
   0   1  37    8.20    1.50
   0  -2   0 1211.74   39.18
   0  -2   1  669.45   20.88
   0  -2  -1  620.10   18.69
   0  -2  -2 1463.00   44.97
   0  -2   2 1393.25   46.59
   0  -2   3  652.28   22.71
   0   2   4 1305.24   46.09
   0  -2   4 1259.79   47.74
   0   2   5  259.43   11.11
   0  -2   5  248.93    9.62
   0   2   5  256.89    8.77
   0   2   6  632.28   28.07
   0  -2   6  592.31   24.63
   0   2   6  630.20   23.99
   0   2   7    0.99    0.20
   0   2   7    1.15    0.20
   0  -2   7    0.86    0.21
   0  -2   8   58.52    2.90
   0   2   8   50.31    2.74
   0   2   8   54.13    2.44
   0   2   9  409.12   17.96
   0   2   9  365.58   17.72
   0  -2   9  419.04   19.84
   0  -2  10  583.03   29.55
   0   2  10  525.00   26.28
   0   2  10  573.18   26.92
   0   2  11  108.73    5.47
   0   2  11  100.79    5.34
   0  -2  11  111.60    6.09
   0  -2  12  132.02    7.11
   0   2  12  127.54    6.86
   0   2  12  126.39    6.49
   0   2  13   49.65    3.39
   0   2  13   44.14    2.78
   0  -2  13   45.86    2.87
   0  -2  14  212.55   12.18
   0   2  14  213.85   11.98
   0  -2  14  173.40   11.71
   0  -2  14  192.39   12.59
   0   2  14  199.21   11.27
   0   2  14  201.42   12.43
   0   2  15  272.38   16.75
   0  -2  15  287.35   17.07
   0   2  15  249.89   14.91
   0  -2  15  273.00   17.99
   0   2  15  252.98   16.05
   0   2  15  290.42   16.47
   0  -2  15  251.91   17.83
   0  -2  16    4.74    0.97
   0  -2  16    6.30    0.99
   0   2  16    4.13    0.75
   0   2  16    4.19    0.78
   0   2  16    4.15    0.68
   0   2  16    4.21    0.73
   0  -2  16    5.95    0.94
   0   2  16    5.41    0.90
   0   2  17  303.13   18.34
   0  -2  17  322.15   23.10
   0   2  17  299.71   20.04
   0   2  17  302.10   19.28
   0   2  17  288.77   19.53
   0  -2  17  292.16   22.06
   0   2  17  260.67   18.82
   0  -2  17  324.41   20.98
   0   2  18 1042.69   70.88
   0   2  18 1102.24   80.80
   0   2  18 1095.33   78.25
   0  -2  18 1118.61   84.31
   0  -2  18 1161.11   82.80
   0   2  18  963.24   74.79
   0   2  18 1075.77   69.20
   0  -2  18 1051.96   83.38
   0   2  19    0.10    0.29
   0   2  19    0.22    0.41
   0   2  19    0.17    0.30
   0   2  19    0.49    0.38
   0  -2  19    0.05    0.31
   0  -2  19    0.05    0.42
   0  -2  19    0.51    0.45
   0   2  19   -0.08    0.38
   0  -2  20  179.91   14.68
   0   2  20  164.50   13.60
   0   2  20  175.18   13.83
   0  -2  20  179.48   15.43
   0  -2  20  169.25   15.26
   0   2  20  174.28   13.33
   0   2  20  189.26   12.99
   0  -2  21  336.95   27.47
   0   2  21  334.32   25.13
   0   2  21  327.47   25.66
   0  -2  21  318.50   28.16
   0  -2  21  331.73   28.44
   0   2  21  311.60   25.33
   0  -2  22  487.42   42.06
   0   2  22  508.45   41.36
   0   2  22  483.81   38.84
   0   2  22  492.56   43.06
   0  -2  22  499.53   46.81
   0  -2  22  495.84   42.46
   0   2  23   67.39    6.86
   0   2  23   73.61    6.80
   0  -2  23   70.56    7.44
   0  -2  23   76.13    7.33
   0  -2  23   70.76    8.75
   0   2  23   79.42    7.57
   0  -2  24    1.21    1.12
   0  -2  24    1.23    0.90
   0  -2  24    2.54    1.19
   0   2  24    2.60    0.98
   0   2  24    1.18    0.97
   0   2  24    1.81    0.96
   0  -2  25    1.02    1.02
   0  -2  25    1.08    0.52
   0  -2  25    1.17    0.89
   0   2  25    0.21    0.55
   0   2  25    0.60    0.76
   0   2  25    0.65    0.76
   0   2  25    0.25    0.77
   0  -2  26  208.81   21.01
   0   2  26  218.27   21.47
   0  -2  26  250.14   25.15
   0   2  26  235.09   23.33
   0   2  26  263.50   24.39
   0  -2  26  256.54   26.77
   0  -2  27   40.36    6.35
   0   2  27   42.59    5.39
   0   2  27   39.08    5.07
   0   2  27   39.41    5.68
   0  -2  27   29.58    4.69
   0  -2  28    1.36    0.83
   0  -2  28    0.28    1.01
   0   2  28    1.20    0.91
   0   2  28   -0.07    0.94
   0   2  28    0.42    0.80
   0   2  29    5.26    1.85
   0   2  29    3.76    1.62
   0  -2  29    4.37    1.87
   0   2  30   -0.48    0.53
   0   2  30    0.58    0.60
   0  -2  30    0.33    0.59
   0   2  31    3.97    1.41
   0  -2  31    2.51    1.42
   0   2  31    1.72    1.30
   0   2  32    8.83    2.30
   0   2  32   12.32    2.52
   0  -2  32   11.20    2.69
   0  -2  33   13.32    2.66
   0   2  33   10.88    2.38
   0   2  33   10.06    2.57
   0   2  34    3.56    1.35
   0   2  34    4.68    1.37
   0  -2  34    3.77    1.46
   0   2  35    8.06    1.74
   0   2  35    8.39    1.58
   0  -2  35    7.18    1.35
   0  -2  36    3.94    0.68
   0   2  36    0.07    0.62
   0  -3   0    0.62    0.15
   0  -3   1   53.82    2.14
   0  -3  -1   52.12    2.02
   0  -3  -2   18.31    0.79
   0  -3   2   19.26    1.07
   0  -3  -3  144.44    5.22
   0  -3   3  165.19    6.58
   0  -3   4  206.97    8.73
   0   3   4  247.77    9.03
   0   3   5  209.61   10.60
   0  -3   5  203.91    9.22
   0   3   5  182.77    7.10
   0   3   6   27.75    1.32
   0   3   6   26.82    1.60
   0  -3   6   27.35    1.67
   0   3   7  788.67   42.79
   0  -3   7  767.60   39.27
   0   3   7  800.52   35.45
   0   3   8  298.00   13.01
   0  -3   8  280.06   14.53
   0   3   8  293.30   15.96
   0  -3   9   25.02    1.81
   0   3   9   24.23    1.43
   0   3   9   25.61    1.82
   0   3  10    0.89    0.42
   0   3  10    1.98    0.31
   0  -3  10    1.21    0.45
   0  -3  11    2.14    0.59
   0   3  11    2.68    0.45
   0   3  11    2.90    0.57
   0   3  11    2.48    0.57
   0   3  12  363.58   22.23
   0   3  12  413.00   21.29
   0   3 -12  330.98   24.14
   0  -3  12  414.09   24.10
   0   3  12  373.72   24.56
   0  -3 -13  229.88   15.92
   0  -3  13  262.38   16.85
   0   3  13  301.76   17.48
   0   3  13  282.76   18.58
   0   3 -13  250.01   18.46
   0   3  13  306.29   15.67
   0  -3  14   19.65    1.84
   0  -3  14   14.33    1.75
   0   3  14   17.57    1.85
   0   3 -14   16.72    2.00
   0   3  14   19.69    1.66
   0   3  14   20.16    1.78
   0   3  15  407.31   28.43
   0  -3  15  417.50   27.35
   0   3  15  361.03   24.31
   0   3 -15  366.31   28.87
   0   3  15  435.85   25.59
   0  -3  15  390.28   28.68
   0   3  15  503.34   31.74
   0  -3  16    1.23    0.58
   0   3  16    1.44    0.43
   0   3  16    1.63    0.49
   0   3  16    1.49    0.54
   0   3 -16    1.01    0.47
   0   3  16    1.97    0.56
   0   3  16    1.28    0.61
   0  -3  16    1.11    0.61
   0   3  17  321.48   21.11
   0   3  17  304.79   22.93
   0   3  17  325.29   23.17
   0  -3  17  321.79   22.59
   0   3  17  334.52   22.82
   0   3  17  315.53   20.29
   0  -3  17  321.74   24.64
   0   3 -17  283.93   22.68
   0  -3  18  141.26   10.77
   0   3  18  148.03   10.34
   0   3  18  141.26   10.99
   0   3  18  153.29   10.72
   0   3  18  145.53   11.46
   0   3 -18  128.59   11.18
   0  -3  18  146.47   12.24
   0   3  18  140.12   10.02
   0   3  19   62.62    4.70
   0  -3  19   65.51    5.90
   0  -3  19   67.24    6.63
   0   3 -19   56.40    5.61
   0   3  19   66.92    5.24
   0   3  19   67.46    5.48
   0   3  19   63.64    5.08
   0   3  19   65.82    4.65
   0   3  20   80.35    6.64
   0   3  20   78.72    7.26
   0   3  20   75.78    7.22
   0   3  20   77.18    6.52
   0  -3  20   77.26    7.18
   0  -3  20   84.93    8.73
   0   3  20   74.35    6.29
   0   3  21  134.86   10.98
   0   3  21  122.00    9.55
   0  -3  21  142.46   13.62
   0  -3  21  126.33   11.19
   0   3  21  119.43    9.87
   0   3  21  136.99   10.76
   0   3  21  120.69    9.82
   0   3  22    5.44    1.24
   0   3  22    3.82    1.42
   0  -3  22    8.49    1.89
   0   3  22    4.77    1.33
   0   3  22    4.54    1.27
   0   3  22    6.02    1.16
   0  -3  22    7.12    1.38
   0   3  23  179.91   16.02
   0  -3  23  203.54   20.13
   0   3  23  176.19   14.22
   0   3  23  201.57   16.79
   0  -3  23  172.68   16.17
   0  -3  24   -0.44    0.58
   0   3  24    0.42    0.56
   0   3  24    0.71    0.55
   0   3  24    0.32    0.64
   0  -3  24    0.77    0.58
   0  -3  25   25.07    4.41
   0   3  25   25.17    3.46
   0   3  25   19.37    3.53
   0  -3  25   21.68    3.35
   0   3  25   22.90    3.34
   0   3  26   20.28    2.71
   0   3  26   18.09    3.51
   0   3  26   24.55    3.41
   0  -3  26   23.20    3.33
   0  -3  26   19.26    3.24
   0   3  26   25.23    3.64
   0  -3  27   10.73    2.02
   0   3  27   11.99    3.10
   0   3  27   15.11    2.17
   0   3  27   19.94    2.78
   0  -3  27   14.38    3.15
   0   3  28    1.22    1.00
   0  -3  28    1.03    1.17
   0   3  28    2.10    0.78
   0   3  29   97.64   10.24
   0  -3  29   87.88   10.69
   0   3  29   88.93    8.53
   0   3  30    0.57    0.87
   0   3  30    0.87    0.90
   0  -3  30    1.42    0.69
   0  -3  31    1.03    0.94
   0   3  31    0.79    0.78
   0   3  31    1.28    0.81
   0  -3  32    6.68    1.41
   0   3  32    6.32    1.27
   0   3  32   -0.15    1.06
   0  -3  33   50.44    6.04
   0   3  33   50.79    5.49
   0   3  34    1.54    0.77
   0  -3  34    1.00    0.86
   0  -3  35    2.37    0.81
   0   3  35    2.06    0.75
   0  -4   0  368.80   16.06
   0   4  -1  352.59   26.46
   0  -4  -1  387.01   15.65
   0  -4   1  396.13   16.43
   0   4   2   27.58    1.96
   0   4  -2   27.33    2.26
   0  -4   2   28.25    1.47
   0  -4  -2   29.05    1.34
   0   4   3  131.36    7.71
   0   4   3  123.34    5.04
   0   4  -3  104.57    7.86
   0  -4   3  116.49    5.53
   0   4   3  107.14    6.80
   0   4   4  525.67   21.97
   0   4   4  596.15   33.93
   0   4  -4  465.76   36.13
   0   4   4  507.47   31.43
   0  -4   4  509.33   24.74
   0   4  -5   22.95    2.29
   0   4   5   28.33    2.29
   0   4   5   30.51    1.43
   0   4   5   25.83    2.08
   0  -4   5   26.63    1.71
   0   4   6    1.80    0.41
   0  -4   6    2.03    0.42
   0   4  -6    3.18    0.74
   0   4   6    2.03    0.31
   0   4   6    1.21    0.41
   0   4  -7  683.67   53.80
   0  -4  -7  684.83   52.71
   0   4   7  728.26   49.03
   0   4   7  785.28   37.22
   0   4   7  778.63   47.93
   0  -4   7  731.84   41.84
   0   4  -8  258.34   20.27
   0   4   8  300.47   17.94
   0   4   8  291.52   13.36
   0   4   8  286.35   19.18
   0  -4   8  240.18   13.83
   0  -4  -8  241.33   17.57
   0   4  -9   57.38    4.76
   0   4   9   58.93    4.15
   0  -4  -9   56.06    4.78
   0  -4   9   62.59    4.23
   0   4   9   62.82    4.04
   0   4   9   66.94    3.35
   0   4  10   78.25    5.93
   0  -4  10   85.46    5.64
   0   4 -10   68.10    6.34
   0  -4 -10   74.01    6.01
   0   4  10   75.69    5.24
   0   4  10   82.20    4.34
   0  -4  11   26.08    2.35
   0  -4 -11   23.04    2.40
   0   4  11   25.37    1.95
   0   4  11   30.02    2.29
   0   4  11   31.17    1.88
   0   4 -11   22.60    2.88
   0  -4 -12    4.33    0.80
   0   4  12    4.66    0.60
   0   4 -12    3.86    0.78
   0   4  12    4.38    0.84
   0  -4 -12    2.65    0.62
   0   4  12    4.56    0.95
   0  -4  12    6.07    0.84
   0   4 -13    0.69    0.68
   0   4  13    0.92    0.42
   0  -4 -13    1.16    0.38
   0  -4  13    1.51    0.52
   0   4  13    0.72    0.34
   0   4  13    1.37    0.39
   0  -4  14    2.88    0.69
   0   4  14    2.04    0.66
   0   4  14    1.43    0.72
   0   4  14    2.24    0.50
   0   4 -14    0.95    0.83
   0   4 -15    2.21    0.92
   0   4  15    1.39    0.54
   0   4  15    2.64    0.76
   0   4  15    2.35    0.86
   0  -4  15    2.27    0.72
   0  -4  15    1.54    0.66
   0  -4  16   26.75    3.04
   0   4  16   29.39    3.11
   0  -4  16   32.08    3.17
   0   4  16   34.15    3.62
   0   4  16   30.97    3.48
   0   4  16   29.49    2.35
   0   4 -16   27.35    3.68
   0   4  17  297.71   23.38
   0  -4  17  277.90   22.34
   0   4  17  287.82   21.33
   0   4  17  280.16   18.86
   0   4  17  304.65   24.66
   0   4 -17  278.12   25.12
   0  -4  17  297.83   23.62
   0   4  18  474.19   40.23
   0   4 -18  468.06   42.94
   0   4  18  485.41   34.21
   0   4  18  491.36   39.81
   0  -4  18  493.86   41.14
   0   4  18  492.58   38.28
   0  -4  18  516.06   41.38
   0  -4  19   16.33    2.58
   0   4  19   16.71    2.30
   0   4  19   17.27    2.02
   0  -4  19   15.80    2.51
   0   4  19   17.62    2.42
   0   4 -19   17.86    2.70
   0   4  19   12.81    2.06
   0   4  20   31.50    3.26
   0   4  20   28.11    3.19
   0   4  20   33.51    3.80
   0  -4  20   27.92    3.80
   0   4  20   31.19    3.71
   0   4 -20   26.48    3.15
   0  -4  20   29.04    3.71
   0   4  21    0.52    0.63
   0   4  21    2.47    0.63
   0  -4  21    0.90    0.47
   0  -4  21   -0.17    0.46
   0   4  21    0.42    0.54
   0   4  21    0.15    0.40
   0   4 -21    0.68    0.64
   0   4  22   69.52    7.11
   0   4  22   65.67    7.18
   0  -4  22   84.61    8.23
   0  -4  22   78.66    7.96
   0   4  22   77.80    7.01
   0   4  22   72.69    7.78
   0  -4  23   19.40    2.82
   0  -4  23   15.22    2.75
   0   4  23   14.08    2.40
   0   4  23   14.27    1.88
   0   4  23   14.75    2.48
   0   4  24    1.88    0.93
   0   4  24    0.74    1.19
   0  -4  24    2.39    0.84
   0  -4  24    3.92    0.86
   0   4  25   24.67    4.23
   0  -4  25   21.82    4.10
   0  -4  25   32.99    4.05
   0   4  26   18.57    3.14
   0  -4  26   18.30    3.14
   0  -4  27    2.26    1.17
   0   4  27    2.99    1.22
   0  -4  28   13.42    2.45
   0   4  28   12.27    2.41
   0   4  29    5.20    1.58
   0  -4  29    6.45    1.72
   0   4  30    9.31    2.02
   0  -4  30   10.12    2.04
   0   4  31   13.05    2.06
   0  -4  31   12.65    2.30
   0  -4  32   23.48    3.09
   0  -4  32   23.56    3.11
   0   4  32   29.67    3.03
   0   4  33    5.47    0.90
   0  -4  33    2.32    0.96
   0  -4  33    3.83    0.86
   0  -5   0   -0.27    0.50
   0   5   0    0.03    0.24
   0   5   0    0.25    0.20
   0   5  -1   60.21    4.11
   0   5   1   72.18    5.37
   0   5   1   63.62    4.81
   0   5  -1   70.36    4.67
   0  -5  -1   60.73    6.86
   0  -5  -2  128.59   11.27
   0   5   2  141.38    9.57
   0   5   2  151.31   10.42
   0  -5   2  126.14    6.51
   0   5  -2  135.47    9.06
   0  -5  -3  189.05   16.71
   0  -5   3  170.63    8.90
   0   5   3  200.08   13.33
   0   5  -3  185.75   11.77
   0   5  -3  175.92   15.09
   0   5   3  187.96   12.96
   0   5  -4    5.18    0.74
   0   5   4    4.55    0.71
   0  -5  -4    3.32    1.05
   0  -5   4    3.94    0.53
   0   5  -4    3.75    1.32
   0   5   4    4.99    0.69
   0   5   5    6.65    1.18
   0  -5  -5    6.92    1.15
   0   5  -5    5.62    0.90
   0   5   5    9.31    1.23
   0   5  -5    6.79    1.59
   0  -5   5    5.66    0.70
   0   5  -6    4.97    0.73
   0   5   6    4.87    1.03
   0   5   6    2.57    1.10
   0   5  -6    4.31    1.42
   0  -5   6    4.89    0.67
   0  -5  -6    6.32    0.96
   0  -5   7  127.29    7.81
   0   5   7  136.27   10.14
   0   5  -7  123.13   12.31
   0   5  -7  122.45    7.91
   0   5   7  135.07   10.09
   0  -5  -7  136.86   10.98
   0   5   8  309.84   22.21
   0  -5  -8  284.26   23.33
   0   5  -8  291.12   26.03
   0   5  -8  302.93   19.83
   0   5   8  309.99   22.98
   0  -5   8  276.23   17.10
   0   5   9   27.47    2.85
   0   5  -9   29.00    2.43
   0   5  -9   27.70    3.07
   0  -5   9   29.21    2.23
   0  -5  -9   27.87    3.10
   0   5   9   29.72    3.21
   0   5  10  161.45   12.90
   0   5  10  142.69   11.20
   0   5 -10  148.34   14.29
   0  -5  10  146.28    9.72
   0  -5 -10  157.99   12.84
   0   5 -11  144.81   13.82
   0  -5 -11  134.72   11.39
   0  -5  11  135.71    9.73
   0   5  11  150.25   12.33
   0   5  11  144.36   11.01
   0   5 -12  127.93   13.09
   0  -5  12  135.67    9.84
   0   5  12  137.57   11.03
   0  -5 -12  132.42   11.05
   0   5  12  150.04   12.44
   0   5  13   13.58    1.52
   0  -5 -13   13.10    1.73
   0   5 -13   10.44    2.67
   0  -5  13   14.31    1.68
   0   5  13   13.03    1.86
   0  -5  14   48.86    4.16
   0   5  14   61.17    6.06
   0   5 -14   56.66    6.77
   0   5  14   63.75    5.46
   0  -5  15   65.16    5.56
   0   5  15   82.06    6.71
   0   5  15   91.84    8.56
   0   5 -15   74.16    7.47
   0   5 -16   55.27    6.68
   0   5  16   58.11    5.30
   0  -5  16   42.72    4.24
   0  -5  16   52.38    5.26
   0   5  16   59.25    6.23
   0   5  16   65.38    6.60
   0   5  17   45.53    4.15
   0   5  17   47.74    4.63
   0  -5  17   34.82    3.73
   0   5  17   48.38    4.71
   0  -5  17   43.54    4.59
   0   5 -17   42.48    5.95
   0   5  18   16.76    2.61
   0   5 -18   16.74    3.23
   0   5  18   17.55    2.84
   0   5  18   17.80    2.50
   0   5  19  133.78   12.29
   0   5 -19  153.29   15.55
   0   5  19  151.10   14.25
   0   5  19  143.11   12.63
   0   5  20    8.01    1.86
   0   5  20    5.60    1.43
   0   5  20    7.39    1.26
   0   5 -20   10.31    2.04
   0   5  21    8.38    1.76
   0   5 -21    7.77    1.36
   0   5  21    4.78    1.51
   0   5  21    4.96    1.51
   0   5  22   19.40    3.27
   0   5  22   21.32    3.35
   0   5  22   27.23    3.59
   0   5  23   79.74    8.20
   0  -5  23   83.98    8.18
   0   5  24   56.44    6.04
   0  -5  24   60.32    6.38
   0   5  25    6.32    1.45
   0  -5  25    7.69    1.66
   0   5  26    0.75    0.68
   0  -5  26    0.73    0.65
   0  -5  27   27.40    3.07
   0   5  27   34.36    3.64
   0   5  28   37.10    3.95
   0  -5  28   29.38    3.72
   0   5  29    0.11    0.38
   0   5  30   -0.03    0.26
   0   6   0   79.27    7.26
   0  -6   0   74.88   10.04
   0   6   0   81.95    7.30
   0   6  -1   82.14    7.20
   0  -6  -1   72.74    9.94
   0   6  -1   76.35    6.84
   0   6   1   77.52    7.23
   0  -6   1   69.73    7.85
   0   6   1   75.90    6.94
   0  -6  -2    3.18    1.76
   0   6   2    2.72    1.19
   0  -6   2    3.90    1.88
   0   6  -2    4.73    0.83
   0   6  -2    4.82    0.75
   0   6   2    4.86    1.22
   0   6  -3  173.37   13.81
   0   6  -3  174.35   13.59
   0   6   3  176.82   14.85
   0  -6  -3  169.60   18.25
   0   6   3  161.56   13.77
   0  -6   3  149.95   16.53
   0   6   4   18.99    2.46
   0   6  -4   31.60    2.61
   0  -6   4   25.53    3.87
   0   6  -4   29.20    2.39
   0   6   4   27.53    2.63
   0  -6  -4   28.26    3.58
   0  -6  -5   69.29    8.09
   0   6  -5   66.77    5.72
   0   6   5   64.15    6.35
   0   6   5   67.04    6.68
   0  -6   5   63.77    9.78
   0   6  -5   68.15    5.93
   0   6   6  130.60   10.45
   0   6  -6  147.01   11.31
   0  -6  -6  145.83   13.33
   0   6  -6  150.91   11.52
   0   6   6  138.40   11.48
   0   6  -7    0.00    0.51
   0   6   7    1.64    0.64
   0   6  -7    0.76    0.53
   0   6   7    0.75    0.60
   0  -6  -7    0.41    0.69
   0  -6  -8   13.56    2.55
   0   6  -8   17.57    1.93
   0   6  -8   17.83    2.16
   0   6   8   11.52    2.19
   0   6   8   13.97    2.46
   0   6  -9    2.01    0.80
   0   6  -9    3.06    0.80
   0   6   9    3.53    0.82
   0   6   9    2.17    0.65
   0  -6  -9    3.34    1.07
   0   6  10   24.58    3.02
   0   6  10   16.12    2.50
   0  -6 -10   17.35    2.10
   0  -6 -11   62.44    6.38
   0   6  11   71.03    7.38
   0   6  11   58.25    6.26
   0   6  12   12.97    2.42
   0   6  12    9.33    1.93
   0  -6 -12    9.54    1.42
   0   6  13  106.85   10.48
   0   6  13   93.21    9.04
   0  -6 -13   89.13    8.29
   0   6  14  289.45   28.77
   0   6  14  273.83   26.42
   0   6  15    0.53    0.62
   0   6  15    0.83    0.64
   0   6  16  268.68   27.43
   0   6  16  283.96   28.64
   0   6  17   62.88    7.19
   0   6  17   67.39    7.85
   0  -6  18    2.25    1.63
   0   6  18    1.82    1.13
   0   6  18    2.92    1.14
   0   6  19    1.36    0.65
   0  -6  19    1.74    1.38
   0   6  20   48.19    5.77
   0  -6  20   45.82    7.17
   0  -6  21    9.72    3.20
   0   6  21   14.32    2.30
   0   6  22  112.75   11.18
   0  -6  22  100.80   12.12
   0   6  23    2.53    0.97
   0   6  24    1.43    0.74
   0   6  25    2.39    0.86
   0   7   0   -0.05    0.45
   0   7   0    0.24    0.47
   0   7  -1  178.85   15.62
   0   7  -1  159.57   15.04
   0  -7   1  182.18   19.90
   0  -7  -1  178.77   19.17
   0   7   1  150.49   14.44
   0   7   1  182.46   16.41
   0   7   2  305.14   27.20
   0  -7  -2  306.83   33.41
   0  -7   2  318.33   36.52
   0   7  -2  282.26   25.09
   0   7  -2  322.41   26.67
   0   7   2  256.20   23.92
   0  -7   3   76.30   11.04
   0  -7  -3   74.43    9.64
   0   7   3   60.00    6.93
   0   7   3   74.38    7.90
   0   7  -3   65.02    6.70
   0   7  -3   71.57    7.12
   0   7   4   41.26    5.02
   0   7   4   32.53    4.42
   0  -7   4   37.51    7.36
   0   7  -4   38.93    4.37
   0  -7  -4   35.25    5.48
   0   7  -4   39.19    4.39
   0   7   5  122.19   10.92
   0   7  -5  104.50    9.38
   0  -7  -5   92.69    9.95
   0   7   5   83.92    9.08
   0   7  -5   94.54    9.24
   0  -7   5  101.30   14.37
   0  -7   6   67.29   10.04
   0   7  -6   65.64    6.39
   0   7   6   56.61    6.69
   0   7  -6   58.83    6.20
   0  -7  -6   59.03    7.47
   0   7   6   62.22    7.01
   0   7   7   41.37    4.17
   0  -7   7   40.14    7.34
   0   7  -7   50.17    4.66
   0   7   7   32.97    4.07
   0  -7  -7   37.13    5.40
   0  -7  -8    7.83    2.07
   0   7   8   11.42    2.13
   0   7   8    8.18    2.08
   0  -7   8   11.50    3.14
   0   7  -8    9.35    1.65
   0  -7   9    6.94    2.25
   0  -7  -9    7.18    1.50
   0   7   9    2.92    1.19
   0   7   9    5.26    1.18
   0   7  10   69.81    7.60
   0  -7 -10   78.26    7.63
   0   7  10   59.16    7.99
   0  -7  10   83.13   11.40
   0   7  11    0.84    0.61
   0   7  11    0.64    0.61
   0  -7 -11   -0.01    0.56
   0  -7  11   -0.67    0.95
   0   7  12   16.31    2.28
   0   7  12   13.63    2.32
   0  -7 -12   13.43    1.71
   0  -7  12   14.63    3.86
   0   7  13   30.90    3.96
   0  -7 -13   25.90    3.38
   0   7  13   35.10    3.63
   0  -7  13   30.63    5.82
   0   7  14   24.75    3.75
   0  -7  14   18.96    5.20
   0  -7  15   57.84    9.80
   0   7  15   67.25    6.88
   0   7  16    4.73    1.42
   0  -7  16    4.19    2.20
   0  -7  17   10.28    2.62
   0   7  17    5.99    1.85
   0  -7  18    2.27    1.47
   0   7  18    2.26    1.15
   0  -7  19  109.95   13.47
   0   7  19  106.37   10.97
   0  -7  20   12.46    2.91
   0   7  20   12.01    2.40
   0  -7  21   14.69    3.24
   0   7  21   16.56    2.08
   0   7  22    5.61    1.05
   0  -7  22    0.31    1.20
   0   7  23    7.44    1.38
   0   7  24    4.94    1.02
   0  -8   0    9.02    2.65
   0   8   0    9.30    2.16
   0  -8   1   57.79    8.56
   0   8   1   55.40    6.53
   0  -8  -1   54.45    7.64
   0   8  -1   57.20    6.65
   0   8  -2    6.67    1.49
   0   8   2    5.63    1.67
   0  -8   2    5.91    2.27
   0  -8  -2    4.07    1.36
   0  -8  -3    0.21    0.61
   0   8  -3    0.27    0.53
   0   8   3   -0.24    0.56
   0  -8   3    0.55    0.76
   0  -8  -4   38.80    5.67
   0   8   4   39.62    5.45
   0   8  -4   42.32    5.07
   0  -8   4   39.04    6.79
   0  -8   5  138.53   18.41
   0  -8  -5  125.47   14.50
   0   8   5  132.06   14.13
   0   8  -5  147.07   13.72
   0  -8  -6   17.07    2.34
   0   8  -6   18.43    2.88
   0  -8   6   18.52    4.68
   0   8   6   19.59    3.25
   0   8   7    5.58    1.84
   0  -8   7    4.47    1.93
   0  -8  -7    7.95    1.70
   0   8   8    0.55    0.45
   0  -8  -8   -0.28    0.26
   0  -8   8    0.53    0.67
   0  -8   9   36.26    6.20
   0   8   9   30.11    4.65
   0  -8  -9   28.75    4.13
   0   8  10   59.21    6.74
   0  -8  10   53.66    7.03
   0  -8 -10   46.78    5.48
   0  -8 -11   26.23    2.64
   0  -8  11   27.90    4.39
   0   8  11   30.45    4.43
   0   8  12   53.82    6.24
   0  -8 -12   45.30    4.81
   0  -8  12   56.90    8.26
   0  -8  13    5.65    2.59
   0   8  13    8.07    1.71
   0   8  14    0.83    0.66
   0  -8  14   -0.17    0.99
   0   8  15    3.61    1.21
   0  -8  15    1.66    1.64
   0  -8  16    0.00    0.56
   0   8  16   -0.04    0.42
   0   8  17    2.40    0.93
   0  -8  17    1.59    1.21
   0  -8  18   11.20    2.53
   0   8  18   11.18    2.11
   0  -8  19    3.89    1.55
   0   8  19    5.84    0.96
   0   8  20    2.70    0.65
   0  -8  20   -0.07    0.64
   0   8  21   14.30    1.82
   0   8  22   -0.27    0.30
   0   9   0    0.21    0.53
   0  -9   0    0.30    0.66
   0   9  -1   15.85    2.37
   0  -9  -1   14.21    2.95
   0  -9   1   12.11    3.17
   0   9   1   16.84    2.52
   0  -9  -2   39.99    5.17
   0  -9   2   40.70    5.79
   0   9   2   39.72    3.86
   0   9  -2   36.53    4.53
   0  -9   3    1.96    1.06
   0  -9  -3    3.21    0.95
   0   9   3    3.30    0.88
   0   9  -3    0.00    0.53
   0  -9  -4   29.18    3.82
   0  -9   4   25.98    4.40
   0   9   4   26.90    3.83
   0   9   5   17.86    2.93
   0  -9  -5   17.11    2.86
   0  -9   5   21.84    3.72
   0  -9  -6   11.51    1.98
   0  -9   6   10.90    2.43
   0   9   6   10.34    2.12
   0  -9   7    9.20    2.71
   0   9   7   14.36    2.25
   0  -9  -7   10.45    1.91
   0  -9   8    0.33    0.52
   0   9   8   -0.07    0.28
   0  -9  -8   -0.08    0.24
   0  -9  -9    0.07    0.47
   0  -9   9    2.75    0.82
   0   9   9    0.36    0.63
   0   9  10    0.31    0.54
   0  -9  10    0.37    0.69
   0  -9  11    0.12    0.36
   0   9  11   -0.35    0.42
   0   9  12    3.77    0.99
   0  -9  12    0.73    1.17
   0  -9  13   16.14    2.80
   0   9  13   15.25    2.32
   0  -9  14   -0.21    0.74
   0   9  14    1.98    0.67
   0   9  15    0.28    0.47
   0  -9  15    0.34    0.49
   0  -9  16    7.78    1.44
   0   9  16   10.59    1.43
   0   9  17   19.27    1.96
   0 -10   0    4.35    0.85
   0 -10   1    1.59    0.60
   0 -10  -1    1.70    0.53
   0 -10  -2    0.05    0.33
   0 -10   2    0.98    0.42
   0 -10   3    2.20    0.71
   0 -10   4    8.87    1.36
   0 -10   5   18.96    2.11
  -1   0   0   -0.07    0.09
  -1   0  -1 1010.55   32.47
  -1   0   1 1002.31   32.84
  -1   0   2  201.36    6.59
  -1   0  -2  217.76    6.78
  -1   0   3  457.43   15.40
  -1   0  -3  462.93   14.92
   1   0   4 1310.90   48.62
  -1   0   4 1357.42   48.88
   1   0   5 1153.74   44.33
  -1   0   5 1278.04   46.74
   1   0   6 1934.59   81.56
  -1   0   6 1890.66   81.26
   1   0   7  332.63   13.87
  -1   0   7  317.72   13.56
   1   0   8 1498.89   70.30
  -1   0   8 1613.94   74.81
   1   0   9 1477.20   37.09
   1   0   9 1632.84   77.73
  -1   0   9 1716.57   80.71
   1   0  10 1918.40  103.57
  -1   0  10 2255.70  114.16
   1   0  11 1250.81   62.87
   1   0  11 1233.06   62.65
  -1   0  11 1239.78   62.46
   1   0  11 1060.11   23.73
   1   0  12  990.53   54.25
   1   0  12 1003.19   55.58
  -1   0  12  996.78   55.85
   1   0  13    6.20    0.91
  -1   0  13    7.06    1.00
   1   0  13    8.03    0.90
   1   0  14  247.86   13.83
  -1   0  14  255.52   15.10
  -1   0 -14  225.33   14.00
  -1   0  14  224.03   14.71
  -1   0 -14  218.73   14.49
   1   0  14  250.95   14.23
  -1   0  15  201.08   11.98
   1   0  15  205.92   12.07
   1   0  15  173.62   11.60
  -1   0  15  187.61   12.16
  -1   0  15  184.00   12.49
  -1   0  16   19.81    1.72
  -1   0  16   22.88    2.38
   1   0  16   25.75    2.05
   1   0  16   20.62    1.93
  -1   0  16   23.66    2.44
   1   0  16   22.79    2.01
   1   0  17  101.97    7.42
   1   0  17  103.32    6.77
  -1   0 -17   83.67    5.79
  -1   0  17  104.16    7.60
  -1   0  17  105.79    7.10
   1   0  17  103.42    6.96
  -1   0  17  103.34    7.43
  -1   0  18    1.35    0.63
   1   0  18    1.85    0.47
  -1   0  18   -0.06    0.34
  -1   0 -18    0.66    0.35
  -1   0  18   -0.05    0.48
   1   0  18    1.94    0.45
  -1   0  18   -0.04    0.55
   1   0  18    0.24    0.44
   1   0  19   54.94    4.71
  -1   0  19   51.01    4.13
   1   0  19   54.27    4.11
  -1   0 -19   47.92    3.79
  -1   0  19   61.27    5.22
  -1   0  19   63.40    5.29
   1   0  19   64.76    5.16
  -1   0  19   64.12    6.11
  -1   0  20   25.07    3.01
   1   0  20   25.93    2.35
  -1   0  20   26.64    3.28
   1   0  20   25.05    2.16
   1   0  20   28.24    3.07
  -1   0  20   29.96    2.97
  -1   0 -20   21.89    2.20
  -1   0  21   11.47    1.59
   1   0  21    7.99    1.69
  -1   0  21    8.96    1.90
   1   0  21    8.91    1.23
  -1   0  21    9.44    1.71
   1   0  21    8.62    1.59
  -1   0  22  191.27   16.26
   1   0  22  202.80   16.77
   1   0  22  200.15   17.35
  -1   0  22  201.48   17.88
   1   0  22  209.38   18.71
  -1   0  22  210.80   18.83
   1   0  23  147.83   13.62
   1   0  23  154.00   14.10
   1   0  23  162.82   15.38
   1   0  23  163.63   15.49
  -1   0  23  150.70   14.47
  -1   0  23  170.11   17.12
  -1   0  23  148.59   13.12
   1   0  24   16.55    2.98
   1   0  24   14.43    3.07
  -1   0  24   13.73    2.63
  -1   0  24   14.19    2.80
  -1   0  24   17.19    3.18
   1   0  24   15.18    2.42
   1   0  25    3.56    1.09
   1   0  25    1.45    1.21
  -1   0  25    1.10    1.37
  -1   0  25    0.79    1.21
  -1   0  25    3.13    0.83
   1   0  25    2.27    0.88
   1   0  26   36.91    5.26
  -1   0  26   33.28    4.03
  -1   0  26   37.64    4.61
  -1   0  26   39.29    5.00
   1   0  26   34.08    3.96
   1   0  26   36.70    5.19
  -1   0  27   72.87    8.81
   1   0  27   84.46    8.42
   1   0  27   71.28    7.43
   1   0  27   86.07    9.87
  -1   0  27   81.02    9.45
  -1   0  27   82.72   10.31
   1   0  28   52.44    5.97
   1   0  28   52.34    7.14
   1   0  28   53.95    7.24
  -1   0  28   45.63    5.42
  -1   0  28   59.41    7.11
  -1   0  28   53.45    6.08
   1   0  29   64.22    7.65
   1   0  29   61.00    8.51
  -1   0  29   63.83    8.15
  -1   0  29   59.33    8.38
  -1   0  30   40.09    5.61
   1   0  30   63.91    8.02
   1   0  30   61.63    7.22
  -1   0  30   61.10    8.23
  -1   0  31   59.50    8.05
   1   0  31   57.74    6.96
   1   0  31   57.11    6.14
   1   0  32    4.17    1.77
  -1   0  32    1.36    1.56
   1   0  32    3.49    1.30
   1   0  33   14.49    2.14
   1   0  33   13.94    3.55
  -1   0  33   14.75    3.16
   1   0  34   -0.15    0.66
  -1   0  34   -0.05    0.62
   1   0  34   -0.31    0.56
   1   0  35   34.88    5.09
  -1   0  35   33.86    4.95
  -1   0  36    0.58    0.54
   1   0  36   -0.30    0.56
  -1   0  37    2.58    0.75
   1   0  37    1.07    0.86
  -1   1   0  952.23   30.45
  -1  -1   0 1086.76   39.78
  -1   1   0  941.15   19.86
  -1  -1   1  208.81    7.85
  -1   1  -1  199.76    5.67
  -1   1   1  202.28    4.17
  -1   1   1  201.02    6.53
  -1  -1  -1  218.10    8.21
   1  -1   1  212.80    4.32
  -1  -1   2 2477.94   89.62
  -1   1  -2 2115.08   66.81
  -1   1   2 2170.59   81.21
  -1   1   2 1942.27   54.85
  -1  -1  -2 2191.56   87.59
   1  -1   2 2059.11   56.62
   1  -1   2 2060.96   48.60
  -1   1  -3 1269.98   35.43
  -1  -1   3 1430.78   56.40
  -1  -1  -3 1273.80   52.35
  -1   1   3 1156.93   46.05
  -1   1   3 1281.10   34.95
  -1   1  -4  465.13   10.71
  -1  -1   4  395.51   16.93
   1  -1   4  410.72   12.38
  -1   1   4  393.78   15.30
  -1   1   4  407.50   11.33
   1  -1   4  421.43   11.99
  -1   1   4  402.54   12.08
  -1  -1   5 1896.31   80.91
  -1   1   5 1650.58   58.67
  -1   1   5 2281.17   83.38
   1  -1   5 1632.82   60.97
  -1   1   5 1765.90   62.98
   1  -1   5 1667.54   60.21
   1   1   6  712.19   30.01
  -1  -1   6  673.01   29.10
  -1   1   6  644.81   23.13
  -1   1   6  665.06   25.29
   1  -1   6  639.01   23.45
  -1   1   6  617.26   27.24
   1  -1   6  647.41   23.53
  -1  -1   7   30.56    1.63
   1   1   7   25.18    1.21
   1  -1   7   23.85    1.09
  -1   1   7   23.53    1.19
  -1   1   7   21.69    1.11
   1  -1   7   23.64    1.16
  -1   1   7   29.09    1.30
   1   1   8  921.45   44.03
  -1  -1   8  870.16   42.91
   1  -1   8  882.85   37.98
   1  -1   8  896.50   37.86
  -1   1   8 1079.35   42.21
  -1   1   8  908.27   42.84
  -1   1   8  878.98   37.48
   1   1   9 1374.62   56.89
   1   1   9 1550.73   77.22
  -1  -1   9 1440.34   73.40
   1  -1   9 1361.63   63.81
  -1   1   9 1398.76   63.95
   1  -1   9 1515.45   67.32
  -1   1   9 1408.31   72.22
  -1   1   9 1430.57   66.99
   1   1  10  298.31   11.38
   1   1  10  314.03   15.62
  -1  -1  10  286.08   14.22
  -1   1  10  278.74   13.34
   1  -1  10  284.52   13.16
   1  -1  10  277.47   13.00
  -1   1  10  275.47   13.80
  -1   1  10  276.92   12.94
   1   1  11   60.34    3.26
  -1  -1  11   59.30    3.40
   1   1  11   53.45    2.30
   1  -1  11   61.51    3.29
  -1   1  11   67.79    3.64
   1  -1  11   59.71    3.09
  -1   1  11   65.95    3.42
  -1   1  11   64.52    3.29
   1   1  12  372.12   20.10
   1   1  12  315.35   13.08
  -1  -1  12  351.05   19.59
  -1   1  12  349.49   18.11
   1  -1  12  330.07   17.08
  -1   1  12  353.16   18.80
   1  -1  12  390.48   19.83
  -1   1  12  386.29   20.58
   1   1  13 1180.67   71.59
   1   1  13 1109.96   48.73
  -1  -1  13 1179.07   72.33
   1  -1  13 1316.71   73.98
  -1   1  13 1139.61   64.91
  -1   1  13 1152.53   66.25
   1  -1  13 1126.14   62.73
  -1   1  13 1306.27   74.48
  -1  -1  14    3.69    0.66
  -1  -1  14    2.54    0.91
   1   1  14    3.39    0.41
   1   1  14    2.66    0.82
  -1  -1  14    1.52    0.78
   1  -1  14    5.37    0.73
   1  -1  14    6.93    0.84
  -1  -1 -14    5.97    0.85
   1  -1  14    7.38    0.58
  -1  -1 -14    4.77    0.76
  -1   1  14    6.12    0.80
  -1   1  14    6.99    0.79
   1   1  15 1048.81   67.90
   1   1  15  911.23   41.48
  -1  -1  15 1026.98   67.78
  -1  -1  15  982.04   68.98
  -1  -1  15 1002.12   73.66
   1   1  15 1059.56   66.97
  -1  -1 -15  998.58   71.61
   1  -1  15  968.35   65.11
  -1   1  15  982.45   66.63
  -1   1  15  995.74   69.16
  -1  -1 -15  931.22   63.18
   1  -1  15 1161.89   69.53
   1  -1  15 1042.20   61.87
  -1   1  15 1053.85   64.04
  -1   1  15 1074.01   65.11
  -1  -1  16  261.18   19.42
   1   1  16  250.79   10.87
   1   1  16  269.19   17.40
   1   1  16  285.23   18.70
  -1  -1  16  268.99   18.16
  -1  -1  16  270.08   18.51
  -1   1 -16  218.49   15.41
   1   1  16  278.99   17.90
  -1   1  16  232.68   16.86
  -1   1  16  295.63   18.88
  -1   1  16  259.63   16.82
   1  -1  16  280.77   17.23
  -1  -1 -16  249.67   18.53
   1  -1  16  238.39   17.05
   1  -1  16  278.27   17.41
  -1   1  16  244.25   17.36
  -1   1  16  245.84   17.95
  -1  -1  17   35.40    3.53
   1   1  17   33.64    2.87
   1   1  17   36.07    3.22
  -1  -1  17   32.98    3.51
  -1  -1  17   33.51    4.30
   1   1  17   33.40    3.42
  -1   1 -17   27.38    2.79
  -1   1  17   49.68    3.93
  -1  -1 -17   38.31    2.91
   1  -1  17   49.66    3.61
   1  -1  17   47.53    3.75
   1  -1  17   50.17    3.64
  -1   1  17   54.93    3.54
  -1   1  17   46.65    3.48
   1  -1  17   49.33    3.79
  -1   1  17   46.60    3.17
  -1  -1  18   16.82    2.06
   1   1  18   17.48    1.63
   1   1  18   17.58    2.05
   1   1  18   17.28    1.56
  -1  -1  18   18.29    1.77
  -1  -1  18   17.55    1.71
  -1   1 -18   14.76    1.77
  -1   1  18   19.12    2.20
  -1   1  18   22.06    1.91
   1  -1  18   18.11    2.09
  -1  -1 -18   14.07    1.48
   1  -1  18   15.29    1.90
   1  -1  18   17.05    2.00
   1  -1  18   15.58    1.55
  -1   1  18   16.14    1.48
  -1   1  18   18.07    1.96
   1   1  19  106.73    7.99
  -1  -1  19  121.54   11.45
   1   1  19  121.13    9.51
   1   1  19  120.62    9.96
  -1  -1  19  118.99   10.27
  -1   1 -19  105.90    8.78
  -1  -1  19  122.91   10.38
  -1   1  19  147.64   11.55
  -1   1  19  149.85   11.29
   1  -1  19  129.42    8.83
  -1  -1 -19  103.34    8.02
  -1   1  19  131.04    9.64
   1  -1  19  138.76   10.62
  -1   1  19  127.32    9.81
   1  -1  19  120.60    8.95
  -1  -1  20  322.21   28.17
   1   1  20  289.52   21.78
   1   1  20  298.63   22.54
  -1  -1  20  305.24   24.65
  -1  -1  20  322.48   25.72
   1   1  20  310.37   24.30
  -1   1 -20  283.15   21.64
  -1   1  20  281.24   21.66
   1  -1  20  311.82   24.24
   1  -1  20  309.58   24.56
   1  -1  20  296.29   22.14
  -1   1  20  340.63   26.02
  -1   1  20  295.83   22.52
  -1   1  20  200.54   20.66
  -1  -1  21   66.37    7.79
  -1  -1  21   61.59    5.47
   1   1  21   61.09    5.96
   1   1  21   63.86    5.23
  -1  -1  21   62.74    6.50
  -1   1 -21   59.66    5.23
   1   1  21   60.58    5.09
  -1   1  21   80.94    6.46
  -1   1  21   69.15    6.49
   1  -1  21   67.67    5.71
   1  -1  21   62.32    6.93
   1  -1  21   62.59    5.82
  -1   1  21   60.07    4.69
  -1   1  21   72.15    6.70
  -1   1 -22   43.63    4.57
  -1  -1  22   50.19    4.90
   1   1  22   60.95    6.33
  -1  -1  22   60.67    6.13
   1   1  22   50.41    5.47
   1   1  22   48.24    5.50
  -1  -1  22   57.81    5.30
  -1   1  22   57.82    5.13
  -1   1  22   59.35    5.14
   1  -1  22   63.95    6.16
   1  -1  22   54.57    6.71
   1  -1  22   60.05    5.80
  -1   1  22   53.43    4.75
  -1   1  22   60.79    6.68
  -1  -1  23   18.00    2.73
   1   1  23   26.03    3.64
   1   1  23   26.38    3.77
  -1  -1  23   24.22    4.55
  -1  -1  23   25.39    2.99
   1   1  23   23.67    3.38
  -1   1  23   28.74    4.07
  -1   1  23   27.60    3.56
   1  -1  23   26.91    4.04
   1  -1  23   28.04    3.37
  -1   1  23   23.16    3.56
   1  -1  23   28.40    3.80
   1   1  24  229.44   19.72
  -1  -1  24  260.20   24.66
   1   1  24  253.13   22.00
   1   1  24  270.18   22.62
  -1  -1  24  243.22   25.83
  -1  -1  24  216.58   19.69
   1  -1  24  244.34   24.01
   1  -1  24  255.05   21.85
  -1   1  24  230.03   21.47
   1  -1  24  234.75   20.36
  -1   1  24  244.97   23.52
  -1   1  24  205.38   21.18
  -1  -1  25   42.07    6.25
   1   1  25   54.59    6.81
  -1  -1  25   52.84    6.92
   1   1  25   44.99    6.10
  -1  -1  25   54.37    8.02
   1   1  25   49.45    6.14
  -1   1  25   60.72    5.52
   1  -1  25   56.74    7.26
   1  -1  25   59.33    6.98
  -1   1  25   54.09    6.36
   1  -1  25   59.85    5.99
  -1   1  25   55.89    5.82
   1   1  26   14.60    2.97
  -1  -1  26   13.84    3.24
   1   1  26   15.47    3.18
  -1  -1  26   14.39    3.55
   1   1  26   13.63    2.78
   1   1  26   10.15    2.83
  -1  -1  26   12.06    2.87
  -1   1  26   14.59    2.26
  -1   1  26   17.40    3.19
   1  -1  26   18.03    2.39
   1  -1  26   16.04    3.09
   1  -1  26   17.07    3.34
  -1   1  26   19.94    2.82
   1   1  27   11.98    1.99
   1   1  27   12.39    2.05
   1   1  27    8.09    1.98
  -1  -1  27    9.25    3.11
  -1  -1  27    7.38    2.84
  -1   1  27   12.96    2.57
  -1   1  27   10.28    2.48
   1  -1  27   12.05    2.61
   1  -1  27   14.09    1.94
   1  -1  27   13.22    2.16
  -1   1  27   12.14    2.76
  -1  -1  28   24.30    4.48
   1   1  28   19.57    4.18
  -1  -1  28   18.76    4.15
   1   1  28   22.68    4.06
   1   1  28   23.57    4.10
  -1   1  28   25.54    3.79
   1  -1  28   23.40    3.02
   1  -1  28   28.09    3.96
   1  -1  28   24.49    4.39
  -1   1  28   20.25    3.80
  -1   1  28   26.58    4.07
   1   1  29    0.18    0.79
   1   1  29   -0.34    0.67
  -1  -1  29    0.40    0.78
  -1   1  29    0.63    0.77
   1  -1  29   -0.20    0.78
   1  -1  29    0.59    0.69
  -1   1  29    1.35    0.72
   1   1  30   27.95    4.22
  -1  -1  30   24.74    3.48
   1   1  30   22.18    4.03
  -1   1  30   22.71    3.88
   1  -1  30   19.44    3.81
  -1   1  30   21.74    3.33
   1  -1  30   23.21    4.24
   1   1  31   29.77    5.04
  -1  -1  31   26.93    5.10
   1   1  31   30.62    4.65
  -1   1  31   30.93    3.85
  -1   1  31   30.88    4.52
   1  -1  31   32.40    4.47
   1  -1  31   26.37    4.74
   1   1  32    8.26    1.69
  -1  -1  32    3.57    1.54
   1   1  32    4.82    1.43
  -1   1  32   -0.11    0.96
   1  -1  32    5.42    1.39
   1  -1  32    3.53    1.76
  -1   1  32    4.15    1.21
   1   1  33   33.75    5.23
  -1  -1  33   22.88    4.65
   1   1  33   30.45    4.31
  -1   1  33   33.64    4.71
   1  -1  33   33.59    5.09
  -1  -1  34    7.26    1.56
   1   1  34    5.34    2.26
   1   1  34    8.27    1.34
   1  -1  34    9.79    2.30
  -1   1  34   11.06    2.15
   1   1  35   14.53    2.79
  -1  -1  35   16.03    2.73
   1   1  35   12.19    1.81
  -1   1  35   13.25    2.50
   1  -1  35   10.88    2.52
  -1  -1  36   12.59    2.33
   1   1  36   11.77    2.12
   1   1  36   10.93    2.24
  -1   1  36   14.70    1.97
   1  -1  36   10.97    2.23
  -1  -1  37    1.76    0.53
   1   1  37    0.12    0.49
   1  -1  37    0.07    0.50
  -1   2   0  801.49   31.62
  -1  -2   0  783.89   35.54
  -1   2  -1  426.62   16.20
  -1  -2   1  408.81   18.72
  -1  -2  -1  462.36   19.83
  -1   2   1  489.18   18.85
  -1   2  -2  763.26   27.52
  -1  -2   2  706.80   32.98
  -1   2   2  783.26   32.53
  -1  -2  -2  749.22   32.93
  -1   2  -3  809.54   28.68
  -1  -2   3  836.91   38.79
  -1   2   3  863.02   37.85
   1  -2   3  829.25   21.67
  -1  -2  -3  833.47   38.00
  -1   2  -4 2007.81   67.64
  -1  -2   4 2239.56  102.58
  -1   2   4 1835.60   89.82
  -1  -2  -4 1828.18   90.94
   1  -2   4 1720.30   61.82
  -1   2   4 1802.57   49.59
  -1  -2   5  905.32   44.16
  -1   2  -5  883.61   27.70
   1  -2   5  896.27   30.12
  -1   2   5  851.70   25.88
  -1   2   5  819.32   28.32
  -1   2   5 1075.60   51.37
  -1  -2  -5  803.18   38.62
  -1   2   6   14.72    0.72
  -1   2   6   14.80    0.62
  -1   2   6   18.26    1.40
   1  -2   6   15.88    0.79
  -1   2  -7   90.16    2.48
   1   2   7   76.69    4.24
  -1  -2   7   79.02    4.69
   1  -2   7   83.41    3.23
  -1   2   7   81.95    2.90
  -1   2   7   77.20    3.08
  -1   2   7  101.08    5.03
  -1   2  -8 1045.25   24.77
   1   2   8 1068.01   53.95
  -1  -2   8 1182.46   63.77
  -1   2   8 1106.16   59.17
   1  -2   8 1089.79   46.00
  -1   2   8 1081.06   42.33
  -1   2   8 1045.67   44.93
   1   2   9  332.17   16.81
  -1  -2   9  326.63   18.02
  -1   2   9  329.69   17.34
  -1   2   9  318.94   13.96
  -1   2   9  306.58   12.86
   1  -2   9  320.94   14.05
   1   2  10 1334.83   74.72
  -1  -2  10 1343.70   78.05
   1   2  10 1391.01   70.96
   1  -2  10 1302.20   63.46
  -1   2  10 1288.41   59.71
  -1   2  10 1200.63   69.80
  -1   2  10 1355.49   66.10
   1   2  11  352.96   17.76
   1   2  11  360.09   20.29
  -1  -2  11  335.24   19.96
   1  -2  11  354.32   17.34
  -1   2  11  353.87   16.43
  -1   2  11  361.65   17.82
  -1   2  11  325.17   18.35
  -1  -2  12  616.64   38.75
   1   2  12  613.61   32.21
   1   2  12  651.10   37.59
  -1   2  12  613.06   35.84
  -1   2  12  643.84   32.06
  -1   2  12  627.78   33.34
   1  -2  12  660.84   34.15
  -1   2 -13  926.20   62.15
  -1  -2  13 1012.13   61.87
   1   2  13  904.22   47.90
  -1  -2  13  952.18   66.81
   1   2  13  898.10   57.55
  -1   2  13  981.29   51.57
  -1   2  13  973.73   60.45
   1  -2  13 1012.33   55.24
  -1  -2 -13  883.71   60.48
  -1   2  13  952.47   64.10
  -1   2  13  960.98   53.00
  -1   2 -14   24.32    2.49
   1   2  14   24.78    1.80
  -1  -2  14   21.93    2.85
   1   2  14   28.91    2.16
  -1  -2  14   26.00    2.66
   1  -2  14   35.11    2.41
  -1   2  14   36.89    2.35
  -1   2  14   31.10    2.47
  -1   2  14   34.17    2.88
  -1  -2 -14   29.68    2.18
  -1   2  14   31.27    2.21
   1  -2  14   31.74    2.49
   1  -2  14   31.02    2.45
  -1  -2 -14   30.68    2.46
   1   2  15    1.39    0.42
   1   2  15    0.58    0.47
  -1   2 -15    3.84    0.64
  -1  -2  15    0.69    0.68
  -1  -2  15    0.88    0.55
   1  -2  15    1.29    0.55
   1  -2  15    2.16    0.55
  -1   2  15    3.08    0.49
  -1  -2 -15    1.94    0.43
  -1  -2 -15    1.66    0.52
  -1   2  15    3.20    0.56
  -1   2  15    1.50    0.59
   1  -2  15    2.55    0.58
  -1   2  15    2.93    0.62
  -1  -2 -15    2.01    0.61
  -1   2  15    3.42    0.44
   1   2  16  237.02   16.16
   1   2  16  230.22   15.90
   1   2  16  266.80   15.69
  -1   2 -16  204.28   15.13
  -1  -2  16  222.10   16.69
  -1  -2  16  219.89   17.53
   1  -2  16  280.98   17.27
  -1   2  16  258.38   18.25
  -1   2  16  295.99   18.12
   1  -2  16  241.41   16.13
   1  -2  16  257.98   17.91
  -1   2  16  261.32   18.24
  -1  -2 -16  225.32   15.88
  -1   2  16  286.94   16.20
  -1   2  16  269.93   17.48
  -1  -2 -16  223.89   16.06
  -1   2 -17  142.69   10.56
   1   2  17  167.24   11.37
  -1  -2  17  158.59   11.46
   1   2  17  175.62   11.36
  -1  -2  17  153.72   12.81
   1   2  17  158.37   10.55
   1   2  17  159.50    9.00
   1  -2  17  152.50   10.50
  -1   2  17  132.42   10.10
  -1   2  17  135.75   10.82
  -1   2  17  149.79   10.33
  -1   2  17  145.08    9.97
  -1   2  17  151.68   10.89
   1  -2  17  144.58   10.86
  -1  -2 -17  123.80    9.60
  -1  -2 -17  134.32   10.64
   1  -2  17  144.74   10.40
   1   2  18   61.21    5.31
  -1  -2  18   60.32    5.50
   1   2  18   59.01    3.74
  -1  -2  18   65.62    6.76
   1   2  18   59.57    5.83
   1   2  18   63.56    4.77
  -1   2 -18   54.12    5.13
   1  -2  18   65.01    5.60
   1  -2  18   67.09    6.11
  -1   2  18   71.83    5.25
  -1   2  18   66.54    5.21
   1  -2  18   68.62    5.37
  -1   2  18   76.51    5.61
  -1   2  18   67.17    5.45
  -1  -2 -18   53.72    4.34
  -1   2  18   66.49    5.41
  -1  -2 -18   62.86    5.91
  -1   2 -19   14.32    2.22
   1   2  19   23.17    2.28
  -1  -2  19   16.52    2.37
  -1  -2  19   14.67    1.98
   1   2  19   17.34    2.50
   1   2  19   14.32    2.57
   1  -2  19   25.64    2.27
  -1   2  19   26.71    2.75
  -1   2  19   24.09    2.39
  -1   2  19   23.53    2.41
  -1   2  19   21.35    2.39
  -1   2  19   22.50    2.37
   1  -2  19   21.12    2.47
   1  -2  19   20.19    2.77
  -1  -2  20  113.53   10.70
   1   2  20  123.48   10.04
   1   2  20  110.80    8.87
  -1  -2  20  123.19   12.87
   1   2  20  116.28    9.83
  -1   2 -20  109.10   10.10
   1  -2  20  155.30   12.20
  -1   2  20  133.30    9.77
  -1   2  20  137.15   11.20
  -1   2  20  156.26   12.06
  -1   2  20  134.47   10.10
  -1   2  20  135.27   11.07
   1  -2  20  139.75   11.59
   1  -2  20  143.67   12.37
   1   2  21  168.14   13.98
  -1   2 -21  165.41   14.45
   1   2  21  187.34   14.69
  -1  -2  21  172.58   14.21
   1   2  21  176.55   15.96
  -1  -2  21  187.33   18.71
   1  -2  21  180.56   16.79
   1  -2  21  185.16   15.84
   1  -2  21  195.63   16.53
  -1   2  21  197.71   16.28
  -1   2  21  174.58   14.69
  -1   2  21  176.72   15.22
  -1   2  21  174.55   14.97
  -1  -2  22   28.87    3.63
  -1   2 -22   27.98    3.37
   1   2  22   33.76    3.88
  -1  -2  22   28.14    3.67
   1   2  22   26.85    3.82
   1   2  22   26.07    2.72
   1  -2  22   30.99    3.79
   1  -2  22   27.28    2.96
   1  -2  22   27.44    4.18
  -1   2  22   27.82    3.48
  -1   2  22   27.27    3.29
  -1   2  22   24.21    3.19
  -1   2  22   26.92    3.42
  -1   2 -23   81.26    8.36
  -1  -2  23   84.52    9.17
   1   2  23   77.49    8.76
   1   2  23   99.90    8.87
   1   2  23   82.00    8.71
  -1  -2  23   91.91    9.76
   1  -2  23  108.76    9.74
   1  -2  23  102.23   10.59
   1  -2  23  108.11   10.17
  -1   2  23  103.13    9.52
  -1   2  23   99.64    9.64
  -1   2  23  102.08    9.23
  -1   2  23   99.43    8.79
   1   2  24   37.51    3.93
   1   2  24   50.08    5.20
  -1  -2  24   38.95    4.87
  -1  -2  24   46.41    4.99
   1   2  24   36.06    4.73
   1  -2  24   31.13    5.34
  -1   2  24   32.77    3.45
  -1   2  24   36.07    4.48
   1  -2  24   38.11    4.98
  -1   2  24   35.08    3.90
  -1   2  24   31.70    4.36
   1  -2  24   33.90    4.58
   1   2  25    0.32    0.84
  -1  -2  25    3.98    1.05
  -1  -2  25    2.56    0.82
   1   2  25    1.89    0.90
   1   2  25    0.63    0.82
   1  -2  25   -0.03    0.55
  -1   2  25   -0.25    0.76
  -1   2  25   -0.28    0.76
  -1   2  25    0.37    0.54
   1  -2  25    2.94    0.93
   1   2  26   64.81    6.81
   1   2  26   87.15    7.91
   1   2  26   68.38    9.38
  -1  -2  26   68.61   10.09
  -1  -2  26   68.57    8.36
  -1   2  26   61.69    7.79
  -1   2  26   77.49    8.04
  -1   2  26   79.42    8.33
   1  -2  26   72.11    8.34
   1  -2  26   77.96    8.84
   1  -2  26   65.87    8.97
   1   2  27  200.39   18.51
   1   2  27  152.22   17.17
  -1  -2  27  152.80   16.83
  -1  -2  27  186.06   20.39
   1   2  27  155.90   16.15
  -1   2  27  180.83   18.07
  -1   2  27  174.07   16.64
  -1   2  27  140.21   15.44
   1  -2  27  177.20   18.21
   1  -2  27  169.32   17.89
   1  -2  27  161.83   16.78
   1   2  28   78.58    8.20
   1   2  28   74.06    9.47
  -1  -2  28   71.42    8.44
   1  -2  28   78.74    7.87
   1  -2  28   78.09    9.85
  -1   2  28   71.61    8.37
  -1   2  28   76.53    7.84
   1   2  29    8.05    2.46
  -1  -2  29    9.48    2.75
   1   2  29   11.50    2.63
   1  -2  29    8.79    2.56
  -1   2  29    9.01    2.18
  -1   2  29   12.00    2.47
   1   2  30   39.63    5.77
  -1  -2  30   36.65    6.06
   1   2  30   39.23    5.40
  -1   2  30   34.90    3.80
  -1   2  30   37.94    5.35
   1  -2  30   40.83    4.97
   1   2  31    5.06    2.08
   1   2  31    5.78    2.15
  -1  -2  31    6.76    1.58
  -1   2  31    6.39    1.75
  -1   2  31    7.62    1.38
   1  -2  31    5.13    2.25
   1   2  32    7.87    1.62
   1   2  32    8.94    2.36
  -1  -2  32    8.48    1.71
   1  -2  32    8.75    2.44
  -1   2  32   11.37    1.98
  -1   2  32   10.18    2.18
   1   2  33    3.75    1.43
   1   2  33    4.29    1.44
  -1  -2  33    3.97    1.54
  -1   2  33    3.57    1.32
   1  -2  33    2.22    1.41
   1   2  34    8.81    1.56
  -1  -2  34   10.53    2.32
   1   2  34   10.92    2.17
  -1   2  34    9.03    1.87
   1  -2  34    9.89    2.13
  -1  -2  35   22.38    2.42
   1   2  35   20.05    2.86
   1   2  35   19.69    3.00
   1  -2  35   21.94    3.14
  -1  -2  36    6.98    1.00
   1   2  36    7.10    1.52
   1  -2  36    6.54    1.29
  -1  -3   0  563.26   28.09
  -1   3   0  548.85   25.85
  -1  -3   1  181.22    9.49
  -1   3  -1  160.41    7.83
  -1   3   1  203.99    9.19
  -1  -3  -1  194.00    9.46
  -1  -3   2  872.26   46.29
  -1   3  -2  904.25   40.58
  -1  -3  -2  912.64   46.89
  -1   3   2  923.30   46.26
  -1   3  -3  202.72    8.30
  -1  -3   3  193.39    9.56
  -1   3   3  177.58    9.49
  -1  -3  -3  189.39    9.59
  -1   3  -4   53.11    2.25
  -1  -3   4   51.63    3.11
  -1  -3  -4   55.00    2.85
  -1   3   4   58.81    3.19
   1  -3   4   46.48    1.33
  -1   3  -5  376.42   14.81
  -1  -3   5  383.92   20.40
  -1   3   5  365.65    9.42
  -1   3   5  355.12   19.43
  -1  -3  -5  360.35   18.37
   1  -3   5  345.98   12.29
  -1  -3   6  154.10    7.99
   1   3   6  194.22    9.26
  -1   3  -6  190.17    6.68
  -1   3   6  153.08    8.36
  -1   3   6  149.16    4.65
   1  -3   6  145.12    5.84
  -1  -3   7  567.56   33.21
   1   3   7  592.16   31.30
  -1   3  -7  568.12   21.47
  -1   3   7  546.17   31.32
   1  -3   7  541.57   23.03
  -1   3   7  525.07   18.59
  -1  -3   8    6.27    0.70
   1   3   8    6.52    0.77
  -1   3  -8    5.88    0.35
  -1   3   8    5.21    0.34
   1  -3   8    4.68    0.48
  -1   3   8    7.13    1.05
  -1   3  -9  288.10    9.71
  -1  -3   9  298.18   17.89
  -1   3  -9  261.47   17.34
   1   3   9  281.78   15.15
  -1   3   9  241.65   17.06
  -1   3   9  302.57   19.07
  -1   3   9  255.79   10.47
  -1   3   9  265.72   12.64
   1  -3   9  261.10   12.75
  -1  -3  10   99.77    6.20
   1   3  10   99.40    5.61
   1   3  10   93.45    5.30
  -1   3 -10   85.26    6.00
  -1   3  10   70.66    3.78
  -1   3  10   68.52    5.44
  -1  -3 -10   60.99    4.64
   1  -3  10   75.99    4.16
  -1   3  10   70.68    3.26
  -1   3  10   86.64    6.16
  -1   3 -11   22.17    2.55
   1   3  11   24.72    1.83
   1   3  11   27.20    2.20
  -1  -3  11   24.98    2.58
   1   3  11   21.04    1.98
  -1  -3 -11   22.60    1.78
  -1   3  11   33.45    2.57
  -1   3  11   27.34    2.47
  -1   3  11   29.44    1.54
   1  -3  11   30.30    1.91
  -1  -3 -11   27.13    1.97
  -1   3  11   30.08    1.50
  -1  -3  12  335.05   24.62
   1   3  12  383.42   22.91
  -1  -3  12  393.89   26.62
   1   3  12  397.69   24.25
   1   3  12  340.57   23.11
  -1   3 -12  346.16   25.22
   1  -3  12  407.17   22.49
  -1   3  12  375.25   26.06
  -1  -3 -12  355.56   25.01
  -1   3  12  392.46   20.92
  -1  -3 -12  339.64   23.61
  -1   3  12  423.14   26.67
  -1   3  12  400.64   19.20
  -1   3 -13  276.00   20.99
  -1  -3  13  273.58   20.51
   1   3  13  252.96   17.89
   1   3  13  303.53   18.34
   1   3  13  308.38   18.54
  -1  -3  13  303.59   20.26
   1  -3  13  330.72   18.69
  -1   3  13  312.34   15.56
  -1   3  13  308.79   20.57
  -1  -3 -13  281.91   19.82
  -1  -3 -13  250.07   17.11
  -1  -3 -13  281.32   19.38
  -1   3  13  310.24   17.33
  -1   3  13  292.79   18.39
   1  -3  13  258.00   18.01
  -1   3 -14   24.45    2.39
   1   3  14   26.45    2.07
   1   3  14   25.12    2.03
   1   3  14   24.74    2.29
  -1  -3  14   27.24    2.42
  -1  -3  14   22.79    2.33
   1   3  14   29.45    2.57
  -1   3  14   30.55    1.93
  -1  -3 -14   28.65    2.61
   1  -3  14   28.43    2.50
  -1   3  14   24.26    2.14
   1  -3  14   26.83    2.06
  -1   3  14   27.02    2.48
   1  -3  14   31.92    2.32
  -1  -3 -14   28.98    2.39
  -1   3  14   31.86    2.96
  -1   3 -15  224.87   17.57
  -1  -3  15  210.60   17.29
  -1  -3  15  231.48   17.46
   1   3  15  221.48   14.48
   1   3  15  192.29   14.75
   1   3  15  233.16   16.09
   1   3  15  215.01   13.95
   1  -3  15  250.23   15.63
   1  -3  15  230.34   15.91
   1  -3  15  229.27   16.39
  -1   3  15  229.33   14.04
  -1  -3 -15  217.34   15.33
  -1  -3 -15  222.35   16.21
  -1   3  15  246.22   16.65
  -1   3  15  244.78   17.66
  -1   3  15  244.12   14.00
  -1  -3  16   88.65    7.77
  -1   3 -16   93.18    7.91
   1   3  16   99.71    7.49
  -1  -3  16   93.44    7.10
   1   3  16   84.35    5.96
   1   3  16   79.77    6.51
   1   3  16   99.04    6.59
   1  -3  16   84.77    6.90
   1  -3  16   88.78    7.14
  -1  -3 -16   81.11    6.72
  -1   3  16   87.61    7.07
   1  -3  16   99.35    6.91
  -1   3  16   87.82    6.12
  -1   3  16   98.96    6.11
  -1  -3 -16   76.86    6.75
  -1   3  16   92.38    7.87
   1   3  17    2.68    0.85
  -1  -3  17    4.91    1.21
  -1   3 -17    2.39    1.24
   1   3  17    4.65    0.80
  -1  -3  17    5.03    1.27
   1   3  17    5.04    1.15
   1   3  17    4.60    0.89
   1  -3  17    6.48    1.10
  -1   3  17    5.01    1.05
  -1  -3 -17    4.95    0.99
  -1   3  17    6.01    1.02
   1  -3  17    6.34    1.01
  -1  -3 -17    6.83    1.11
  -1   3  17    4.62    0.87
   1  -3  17    6.70    1.04
  -1   3  17    6.91    1.31
   1   3  18   49.93    3.99
  -1   3 -18   42.87    4.77
   1   3  18   52.84    3.94
   1   3  18   46.60    3.96
  -1  -3  18   46.44    5.15
  -1  -3  18   49.91    5.07
  -1   3  18   51.26    3.80
   1  -3  18   50.45    4.32
   1  -3  18   47.74    4.66
   1  -3  18   47.24    4.70
  -1   3  18   47.43    4.44
  -1   3  18   50.20    4.51
  -1  -3 -18   45.81    4.21
  -1   3  18   45.60    4.88
  -1  -3 -18   41.94    4.01
  -1   3  18   48.27    3.86
   1   3  19   66.44    7.10
  -1   3 -19   62.15    5.73
  -1  -3  19   68.49    7.67
   1   3  19   64.36    6.50
   1   3  19   69.78    5.84
   1   3  19   62.47    5.35
  -1  -3  19   64.91    7.13
  -1   3  19   88.82    6.08
  -1   3  19   76.08    6.66
   1  -3  19   83.24    6.83
   1  -3  19   87.22    7.26
   1  -3  19   77.18    7.13
  -1   3  19   92.35    6.83
  -1   3  19   76.39    7.35
  -1   3  19   84.12    6.73
   1   3  20  161.49   15.21
  -1   3 -20  156.48   14.65
   1   3  20  174.12   14.77
   1   3  20  210.19   15.71
  -1  -3  20  167.21   16.84
  -1  -3  20  171.49   15.78
   1  -3  20  175.42   15.55
  -1   3  20  174.38   12.93
  -1   3  20  160.67   13.85
   1  -3  20  179.74   13.82
   1  -3  20  160.13   13.90
  -1   3  20  184.54   14.32
  -1   3  20  179.56   13.57
  -1   3  20  173.08   14.34
  -1   3  20  194.65   14.74
  -1  -3  21   27.00    3.05
   1   3  21   27.13    3.30
   1   3  21   24.35    3.39
   1   3  21   32.64    3.41
  -1  -3  21   33.31    4.37
  -1   3 -21   25.97    3.24
  -1   3  21   26.75    3.36
   1  -3  21   24.98    2.98
   1  -3  21   25.35    2.57
  -1   3  21   27.95    3.28
  -1   3  21   27.70    2.60
  -1   3  21   26.17    2.45
  -1   3  21   26.61    3.34
   1   3  22   20.58    2.80
  -1   3 -22   16.41    2.17
   1   3  22   16.38    3.14
  -1  -3  22   15.86    2.65
  -1  -3  22   18.54    2.96
   1   3  22   16.83    2.59
   1  -3  22   16.52    2.94
   1  -3  22   17.75    1.96
  -1   3  22   17.39    2.62
  -1   3  22   18.33    2.35
  -1   3  22   17.77    2.50
  -1   3  22   17.21    2.69
   1   3  23  214.91   19.18
   1   3  23  211.84   21.12
   1   3  23  268.41   21.70
  -1  -3  23  236.27   23.39
  -1  -3  23  206.13   19.44
  -1   3 -23  220.54   20.55
   1  -3  23  223.03   21.74
  -1   3  23  213.60   18.11
  -1   3  23  228.85   19.22
   1  -3  23  202.13   18.73
  -1   3  23  226.62   19.39
  -1   3  23  210.03   19.93
  -1  -3  24  136.09   15.55
   1   3  24  119.13   13.11
   1   3  24  128.84   11.14
   1   3  24  157.83   12.53
  -1   3 -24  142.21   13.79
  -1  -3  24  126.03   13.58
   1  -3  24  138.55   14.72
   1  -3  24  120.43   11.91
  -1   3  24  120.09   12.64
  -1   3  24  135.08   12.04
  -1   3  24  143.05   12.69
  -1   3  24  115.55   10.50
   1   3  25    2.96    1.47
   1   3  25    2.79    1.36
   1   3  25    3.72    1.50
  -1  -3  25    3.64    1.84
  -1  -3  25    2.09    1.47
   1  -3  25    4.04    1.25
  -1   3  25    3.35    1.24
  -1   3  25    5.50    1.23
   1  -3  25    5.05    1.23
  -1   3  25    4.15    1.37
   1   3  26  100.93    8.63
   1   3  26   82.10   10.49
  -1  -3  26   92.79   11.34
  -1  -3  26   83.64    9.70
   1   3  26   80.16    9.60
   1  -3  26   73.26    8.97
  -1   3  26   97.46    9.04
  -1   3  26   72.49    8.18
  -1   3  26  100.45    9.55
   1  -3  26   90.82    9.09
  -1  -3  27   67.37    8.77
   1   3  27   66.20    7.61
   1  -3  27   68.62    8.66
  -1   3  27   66.00    7.18
  -1   3  27   65.26    7.05
   1   3  28   43.83    4.91
  -1  -3  28   38.13    5.78
   1  -3  28   34.60    4.43
  -1   3  28   28.92    4.11
  -1   3  28   33.25    4.48
   1   3  29   12.75    2.43
   1   3  29   10.33    2.67
  -1  -3  29    9.32    2.03
  -1   3  29   13.86    2.18
   1  -3  29   10.02    2.51
  -1   3  29   11.89    2.10
  -1  -3  30    0.34    0.54
   1   3  30    0.34    0.50
  -1   3  30    0.01    0.40
   1  -3  30    0.04    0.53
  -1   3  30   -0.29    0.41
   1   3  31   28.51    4.03
   1   3  31   33.17    4.18
  -1  -3  31   26.33    4.48
  -1   3  31   26.19    3.40
   1  -3  31   22.35    3.99
  -1  -3  32   10.03    1.90
   1   3  32   -0.07    1.60
   1   3  32   10.53    1.83
   1  -3  32    6.79    1.76
  -1   3  32    8.62    1.48
   1   3  33    4.22    1.23
  -1  -3  33    6.12    1.23
   1   3  33   -0.25    0.88
   1  -3  33    6.98    1.26
   1   3  34    5.90    1.44
  -1  -3  34    5.87    1.33
  -1  -3  34    5.86    1.42
   1  -3  34    4.94    1.25
   1   3  35    3.55    0.94
  -1  -3  35    3.51    0.90
  -1  -3  35    2.31    0.80
  -1   4   0   37.98    2.53
  -1  -4   0   37.59    3.73
  -1  -4   0   34.87    2.49
  -1   4   0   34.27    3.09
  -1   4  -1  517.77   27.48
  -1  -4   1  498.77   28.22
  -1  -4   1  527.53   40.75
  -1   4  -1  491.22   35.43
  -1   4   1  489.15   35.65
  -1   4   1  512.89   31.37
  -1  -4  -1  462.24   37.83
  -1  -4  -1  535.81   29.20
  -1   4   1  547.62   29.59
  -1   4  -2  122.92    9.42
  -1   4  -2  127.00    7.23
  -1  -4   2  127.96    8.27
  -1  -4   2  123.77   11.09
  -1   4   2  157.88    9.18
  -1  -4  -2  168.60    8.98
  -1  -4  -2  158.30   11.03
  -1   4   2  154.05    8.53
  -1   4  -3   60.62    3.31
  -1  -4   3   58.00    5.33
  -1  -4   3   64.19    4.11
  -1   4  -3   62.98    4.52
  -1   4   3   53.33    3.53
  -1   4   3   54.38    3.30
  -1  -4  -3   50.84    3.01
  -1  -4  -3   53.08    5.16
  -1   4  -4  299.18   21.49
  -1   4  -4  285.79   13.99
  -1  -4   4  301.13   17.51
  -1  -4   4  276.32   21.83
  -1   4   4  268.17   17.18
  -1   4   4  265.26   16.19
  -1  -4  -4  252.35   18.62
  -1  -4  -4  248.47   14.56
  -1   4  -5  160.13   12.22
  -1  -4   5  140.57   12.88
  -1  -4   5  155.19   10.32
  -1   4  -5  149.04    7.59
  -1   4   5  188.47   11.03
  -1  -4  -5  182.90   13.14
  -1  -4  -5  185.69   10.22
  -1   4   5  190.26   11.75
  -1  -4   6 1033.91   79.91
  -1   4  -6  962.68   71.15
  -1   4  -6 1021.40   50.78
   1   4   6  951.05   63.58
  -1  -4   6 1015.87   64.06
   1   4   6 1070.25   60.16
  -1  -4   6  968.51   71.11
  -1   4   6  913.79   59.95
  -1  -4  -6  814.22   58.96
  -1  -4  -6  949.86   72.94
  -1   4   6  945.55   65.59
  -1  -4   7  109.34    9.87
  -1   4  -7  122.30    5.86
  -1   4  -7  109.89    8.35
   1   4   7  132.21    7.66
   1   4   7  117.27    7.87
  -1  -4   7  121.93    7.80
  -1  -4   7  111.64    8.45
  -1  -4  -7   99.57    7.25
  -1   4   7  114.64    7.20
  -1  -4  -7  119.30    9.44
  -1   4   7  116.61    7.75
  -1   4  -8   24.43    2.78
   1   4   8   25.07    1.63
  -1  -4   8   25.75    2.33
  -1  -4   8   21.35    2.23
   1   4   8   24.23    1.85
  -1  -4   8   22.99    3.07
  -1   4  -8   25.77    1.44
  -1   4   8   24.02    2.24
  -1  -4  -8   22.06    2.54
  -1  -4  -8   18.47    2.01
  -1   4   8   22.14    2.27
  -1  -4   9  220.53   15.91
  -1   4  -9  237.06   10.63
   1   4   9  223.93   14.70
   1   4   9  266.92   16.30
  -1  -4   9  223.42   18.36
   1   4   9  254.65   14.98
  -1   4  -9  220.14   17.67
  -1  -4   9  237.78   16.14
   1  -4   9  203.67   10.86
  -1   4   9  213.53   15.68
  -1  -4  -9  206.74   14.15
  -1  -4  -9  220.22   17.01
   1   4  10   26.84    2.07
   1   4  10   25.12    1.86
   1   4  10   22.61    1.81
  -1  -4  10   21.00    1.96
  -1  -4  10   22.55    2.39
  -1   4 -10   22.12    2.72
  -1  -4 -10   17.37    1.81
   1  -4  10   17.32    1.38
  -1   4  10   22.75    2.07
  -1   4  10   17.69    1.76
  -1   4  10   17.77    1.39
  -1  -4 -10   16.11    1.85
  -1   4 -11   27.94    3.95
   1   4  11   35.94    2.84
  -1  -4  11   30.21    3.18
   1   4  11   35.85    2.95
  -1  -4  11   34.40    3.14
  -1  -4  11   30.27    2.53
   1   4  11   39.75    2.71
  -1   4  11   45.37    3.43
  -1  -4 -11   40.33    3.50
   1  -4  11   37.63    2.40
  -1   4  11   36.50    3.03
  -1   4  11   37.77    2.35
  -1  -4 -11   33.82    2.92
   1   4  12  297.99   19.27
  -1   4 -12  269.48   22.62
   1   4  12  302.49   19.22
  -1  -4  12  252.92   19.98
  -1  -4  12  298.09   22.09
   1   4  12  292.36   20.61
  -1   4  12  271.09   20.29
  -1  -4 -12  265.98   20.53
   1  -4  12  254.23   15.85
  -1   4  12  267.82   19.20
  -1  -4 -12  248.33   18.87
  -1   4  12  260.86   14.98
  -1   4 -13  215.23   19.21
   1   4  13  231.73   16.63
   1   4  13  215.24   16.66
  -1  -4  13  214.40   17.57
  -1  -4  13  237.92   17.65
   1   4  13  242.23   16.26
  -1  -4 -13  232.14   17.08
  -1   4  13  237.91   17.47
  -1   4  13  233.98   13.91
  -1  -4 -13  247.99   18.68
  -1   4  13  253.62   17.44
   1  -4  13  217.12   13.51
  -1   4 -14  259.74   22.71
   1   4  14  286.45   19.73
   1   4  14  252.69   18.24
   1   4  14  265.50   20.14
  -1  -4  14  262.91   21.81
  -1  -4  14  283.95   22.18
  -1  -4 -14  272.44   20.07
  -1   4  14  272.40   20.01
  -1   4  14  265.96   20.43
   1  -4  14  253.11   16.27
  -1  -4 -14  250.22   18.26
  -1   4  14  286.85   17.46
  -1   4 -15    7.41    1.75
   1   4  15    8.05    1.24
   1   4  15    9.74    1.06
   1   4  15    9.52    1.41
  -1  -4  15   10.55    1.84
  -1  -4  15    9.64    1.56
  -1  -4  15    9.78    1.26
  -1   4  15    7.77    1.12
  -1  -4 -15    7.30    1.36
  -1   4  15    9.05    1.60
  -1   4  15    7.72    1.37
  -1  -4 -15    7.22    1.00
   1  -4  15    5.25    1.02
  -1  -4  16   13.14    2.28
   1   4  16   13.06    1.78
   1   4  16   13.51    2.04
  -1  -4  16    9.70    1.81
  -1  -4  16   11.64    1.67
   1   4  16   12.64    1.65
  -1   4 -16   11.09    2.50
  -1  -4 -16   16.79    2.01
  -1   4  16   17.19    2.00
  -1   4  16   17.32    2.42
  -1   4  16   16.18    1.64
  -1  -4 -16   17.85    1.59
   1  -4  16   16.38    1.62
  -1  -4  17   81.31    7.67
   1   4  17   81.74    7.03
  -1   4 -17   83.76    8.64
   1   4  17   82.54    6.60
   1   4  17   87.06    7.25
  -1  -4  17   87.96    8.09
   1  -4  17   70.75    5.95
  -1   4  17   78.21    6.99
  -1   4  17   78.60    7.93
  -1  -4 -17   82.56    6.99
  -1   4  17   73.58    5.75
  -1  -4 -17   77.07    6.96
  -1  -4  18   53.56    6.01
  -1   4 -18   56.63    7.18
   1   4  18   63.59    5.93
  -1  -4  18   54.29    6.16
   1   4  18   57.96    5.69
   1   4  18   53.63    5.44
   1  -4  18   55.32    4.84
  -1  -4 -18   58.16    5.49
  -1   4  18   64.04    6.81
  -1   4  18   56.27    5.52
  -1   4  18   64.90    5.25
  -1  -4 -18   62.00    6.15
   1  -4  18   58.97    4.93
   1   4  19   18.01    1.96
  -1  -4  19   16.51    2.81
  -1  -4  19   17.65    2.71
  -1   4 -19   15.88    3.18
   1   4  19   16.03    2.42
   1   4  19   18.82    2.15
   1   4  19   16.10    1.83
  -1   4  19   16.62    2.04
  -1   4  19   13.42    2.40
   1  -4  19   13.93    1.98
  -1   4  19   19.37    2.98
   1  -4  19   16.24    2.32
  -1  -4  20   19.30    3.37
  -1   4 -20   19.71    2.84
   1   4  20   19.83    2.54
   1   4  20   19.40    2.52
   1   4  20   21.73    2.96
  -1  -4  20   20.95    3.12
  -1   4  20   22.44    2.92
   1  -4  20   21.48    2.83
  -1   4  20   22.96    2.55
  -1   4  20   23.75    3.35
  -1  -4  21   13.66    2.53
  -1   4 -21   11.98    2.87
   1   4  21    9.79    1.63
   1   4  21   13.13    2.58
  -1  -4  21   11.92    2.43
   1  -4  21   15.55    2.53
  -1   4  21   15.26    1.93
  -1   4  21   14.68    2.42
  -1   4  21   14.45    1.94
  -1  -4  22  151.26   15.63
  -1   4 -22  163.78   16.72
   1   4  22  148.48   15.04
   1   4  22  152.74   14.20
  -1  -4  22  162.20   16.28
  -1   4  22  157.38   15.26
   1  -4  22  173.86   16.36
  -1   4  22  174.98   13.94
  -1   4  22  151.96   15.28
   1   4  23   36.53    4.57
  -1   4 -23   39.70    4.37
  -1  -4  23   39.67    4.44
   1   4  23   34.99    5.30
  -1  -4  23   35.28    5.13
   1  -4  23   39.60    5.29
  -1   4  23   38.43    5.04
  -1   4  23   36.74    3.40
  -1  -4  24   86.83    9.41
  -1  -4  24   67.12    8.82
  -1   4 -24   77.26    8.88
   1   4  24   70.87    7.62
   1   4  24   70.76    8.25
  -1   4  24   82.11    7.41
   1  -4  24   85.02    7.88
  -1   4  24   78.56    8.41
  -1   4 -25    0.10    0.76
  -1  -4  25   -0.09    0.81
  -1   4  25    0.00    0.68
   1  -4  25    1.35    0.74
  -1   4  25    1.55    0.49
  -1  -4  26    7.96    1.77
   1  -4  26    6.48    1.74
  -1   4  26    4.39    1.46
  -1   4  26    5.68    1.34
  -1  -4  27   41.62    4.74
  -1   4  27   42.65    4.64
   1  -4  27   45.40    5.41
  -1   4  27   42.39    4.60
  -1  -4  28   28.54    4.27
  -1   4  28   29.06    3.15
   1  -4  28   24.95    3.81
  -1  -4  29   11.97    1.76
  -1  -4  29   13.29    1.93
   1   4  29   13.52    2.67
   1  -4  29   12.82    2.25
   1   4  30    3.99    1.32
  -1  -4  30    3.41    1.20
  -1  -4  30    4.06    1.30
   1  -4  30    3.46    1.12
  -1  -4  31    5.41    1.04
   1   4  31    8.27    1.59
  -1  -4  31    7.89    1.59
   1  -4  31    5.54    1.30
  -1  -4  32    8.72    1.59
   1   4  32   12.37    1.99
  -1  -4  32   11.33    1.87
   1   4  33   13.34    1.60
  -1  -4  33   11.05    1.54
  -1  -4  33    5.80    1.20
   1   4  34    0.35    0.35
  -1  -5   0   58.61    4.67
  -1  -5   0   73.17    6.44
  -1   5   0   71.10    6.74
  -1   5   0   63.62    4.11
  -1   5   0   66.42    4.38
  -1  -5   0   67.92    4.62
  -1  -5   1   94.42    8.62
  -1  -5   1   74.05    5.53
  -1  -5   1   87.10    5.43
  -1   5  -1   92.24    7.99
  -1   5  -1   89.10    5.42
  -1   5  -1   88.50    5.79
  -1  -5  -1   73.43    5.12
  -1   5   1   67.04    5.39
  -1   5   1   67.66    7.05
  -1  -5  -1   68.91    6.69
  -1   5   1   66.86    5.02
  -1  -5  -1   57.19    4.85
  -1  -5   2   50.61    4.30
  -1  -5   2   57.05    4.03
  -1  -5   2   61.44    6.84
  -1   5  -2   61.89    4.36
  -1   5  -2   62.52    6.42
  -1   5  -2   56.03    3.99
  -1  -5  -2   62.55    4.01
  -1  -5  -2   51.63    3.98
  -1  -5  -2   65.37    5.79
  -1   5   2   63.12    4.72
  -1   5   2   62.00    4.48
  -1   5   2   66.32    6.11
   1   5   3   93.53    6.83
  -1  -5   3   91.91    6.08
  -1  -5   3   79.19    6.15
  -1  -5   3   98.59    9.31
  -1   5  -3   90.65    6.10
  -1   5  -3   89.78    5.68
  -1   5  -3   96.73    8.11
  -1  -5  -3   90.02    5.25
  -1  -5  -3   98.77    8.09
  -1  -5  -3   75.59    5.60
  -1   5   3   64.67    6.13
  -1   5   3   83.95    6.22
  -1  -5   4   25.97    3.27
  -1  -5   4   23.34    2.49
   1   5   4   29.83    2.32
   1   5   4   20.99    2.73
  -1  -5   4   25.02    2.41
  -1   5  -4   27.19    2.28
  -1   5  -4   28.60    2.18
  -1   5  -4   30.96    3.97
   1  -5  -4   26.63    3.10
  -1  -5  -4   30.18    3.73
  -1  -5  -4   30.42    2.15
  -1   5   4   34.25    2.69
  -1   5   4   34.99    2.82
   1   5   5  194.36   11.45
   1   5   5  179.39   13.17
  -1  -5   5  176.55   15.33
  -1  -5   5  179.88   11.98
  -1  -5   5  164.76   12.32
  -1   5  -5  181.29   10.59
  -1   5  -5  195.13   16.78
  -1   5  -5  175.40   11.37
   1  -5  -5  153.06   13.94
  -1  -5  -5  138.83   10.87
  -1  -5  -5  150.01   14.12
  -1   5   5  149.85   11.21
  -1   5   5  144.22   10.18
  -1  -5   6  112.06   10.45
  -1  -5   6  108.50    8.91
   1   5   6  116.13    9.09
  -1  -5   6  114.18    8.14
  -1   5  -6  119.15   10.06
  -1   5  -6  122.83    7.27
   1  -5  -6  102.99    9.55
   1   5   6  127.88    7.91
  -1  -5  -6   93.09    7.35
  -1  -5  -6   99.09    9.22
  -1   5   6  106.88    8.63
  -1   5   6   98.28    8.05
   1   5   7   88.58    7.39
  -1  -5   7   84.77    7.29
   1   5   7   94.70    7.70
   1   5   7   82.42    5.32
  -1  -5   7   94.89    7.02
  -1  -5   7   82.35    8.05
  -1   5  -7   91.19    5.73
  -1   5  -7   87.42    9.18
   1  -5  -7   82.98    8.00
  -1  -5  -7   92.89    8.82
  -1   5   7   88.52    7.07
  -1   5   7   92.93    7.41
  -1  -5  -7   82.14    6.49
   1   5   8  418.86   29.65
  -1  -5   8  346.19   28.03
   1   5   8  403.07   25.66
   1   5   8  372.42   28.02
  -1  -5   8  386.77   35.05
  -1  -5   8  360.71   26.31
  -1   5  -8  340.97   21.14
  -1   5  -8  382.31   33.90
   1  -5  -8  350.44   30.05
  -1  -5  -8  346.03   25.19
  -1   5   8  370.32   27.43
  -1   5   8  366.03   25.67
  -1  -5  -8  375.28   31.14
  -1  -5   9  157.66   14.29
   1   5   9  167.91   13.58
   1   5   9  182.81   11.70
   1   5   9  177.38   13.68
  -1  -5   9  167.12   12.49
  -1  -5   9  160.20   13.08
  -1   5  -9  166.57   14.36
   1  -5  -9  153.65   12.86
  -1  -5  -9  127.35   10.66
  -1  -5  -9  146.14   14.18
  -1   5   9  176.66   14.19
  -1   5   9  145.91   12.63
  -1  -5  10   54.17    5.07
   1   5  10   64.81    5.76
   1   5  10   67.67    5.61
   1   5  10   66.87    4.80
  -1  -5  10   62.03    5.91
  -1  -5  10   54.11    6.56
  -1   5 -10   61.32    7.03
  -1   5  10   46.56    5.04
  -1  -5 -10   42.34    4.23
  -1  -5 -10   46.26    4.75
  -1   5  10   57.85    6.12
   1   5  11   46.78    4.64
   1   5  11   43.18    3.63
   1   5  11   43.20    4.29
  -1  -5  11   44.60    4.83
  -1  -5  11   39.29    5.32
  -1  -5  11   40.34    4.30
  -1   5 -11   40.81    5.59
  -1  -5 -11   38.12    3.22
  -1  -5 -11   38.67    4.52
  -1   5  11   39.55    3.84
  -1   5  11   45.12    4.08
  -1  -5  12   77.14    8.81
   1   5  12   80.96    7.24
   1   5  12   83.73    5.85
   1   5  12   80.64    7.80
  -1  -5  12   84.12    8.19
  -1  -5  12   79.74    7.30
  -1   5 -12   77.62    8.93
  -1  -5 -12   75.68    6.60
  -1  -5 -12   79.20    7.53
  -1   5  12   82.85    8.02
  -1   5  12   80.38    7.38
   1   5  13  139.23   10.17
   1   5  13  127.46   10.42
   1   5  13  137.90   11.83
  -1  -5  13  138.70   12.60
  -1  -5  13  126.47   13.51
  -1  -5  13  133.76   11.54
  -1   5 -13  131.25   13.84
  -1  -5 -13  131.34   11.53
  -1  -5 -13  118.42    9.83
  -1   5  13  121.58   11.17
  -1   5  13  131.72   11.89
   1   5  14   78.61    7.47
  -1  -5  14   79.58    7.53
   1   5  14   79.37    6.47
   1   5  14   68.26    6.24
  -1  -5  14   74.16    8.41
  -1  -5  14   75.76    7.32
  -1   5 -14   75.08    8.76
  -1  -5 -14   66.55    6.08
  -1  -5 -14   60.06    5.93
  -1   5  14   65.17    7.02
  -1   5  14   64.24    6.79
  -1  -5  15   56.17    6.36
  -1  -5  15   62.55    6.64
   1   5  15   55.62    5.59
  -1   5 -15   58.10    6.62
   1   5  15   62.48    6.45
  -1  -5  15   54.55    6.93
   1   5  15   59.83    5.60
  -1   5  15   58.57    5.70
  -1  -5 -15   59.04    5.36
  -1   5  15   66.72    6.63
  -1  -5 -15   66.91    6.44
  -1   5 -16  158.28   17.34
   1   5  16  161.07   13.45
  -1  -5  16  153.69   14.88
  -1  -5  16  161.53   15.86
  -1  -5  16  163.53   16.66
   1   5  16  141.60   12.95
   1   5  16  173.00   15.46
  -1   5  16  156.05   13.59
  -1  -5 -16  180.42   14.57
  -1  -5 -16  177.80   14.82
  -1   5  16  176.91   16.68
  -1   5 -17  116.73   13.58
   1   5  17  126.75   11.72
  -1  -5  17  112.49   10.45
  -1  -5  17  125.39   12.12
  -1  -5  17  127.57   11.69
   1   5  17  127.90    9.91
   1   5  17  109.18   10.43
  -1   5  17  123.18   12.50
  -1  -5 -17  121.51   10.95
  -1  -5 -17  125.61   11.26
  -1   5  17  111.90   10.83
  -1   5 -18  178.70   17.40
  -1  -5  18  184.48   17.90
   1   5  18  167.83   14.79
   1   5  18  182.23   16.42
  -1  -5  18  170.08   16.92
  -1  -5  18  184.05   18.58
   1   5  18  196.54   18.28
  -1   5  18  188.27   16.83
  -1  -5 -18  167.12   15.26
  -1   5  18  161.93   14.66
   1   5  19  165.25   16.70
   1   5  19  158.89   13.85
   1   5  19  180.20   16.51
  -1   5 -19  189.23   18.23
  -1  -5  19  154.64   16.53
  -1  -5  19  184.08   18.58
   1   5  19  176.19   17.46
  -1   5  19  205.24   19.44
  -1   5  19  175.04   16.24
   1   5  20   42.34    4.98
   1   5  20   46.59    5.97
   1   5  20   49.58    5.34
  -1   5 -20   51.75    6.86
  -1  -5  20   53.10    6.23
  -1  -5  20   46.45    5.78
  -1   5  20   48.25    5.20
  -1   5  20   40.15    4.52
   1   5  21   17.44    2.17
   1   5  21   17.65    3.11
  -1   5 -21   21.56    3.84
  -1  -5  21   16.54    3.18
  -1  -5  21   21.35    3.40
  -1   5  21   14.90    3.14
  -1   5  21   15.85    3.14
   1   5  22   15.54    2.14
   1   5  22   13.09    1.98
  -1   5 -22   17.26    3.18
  -1  -5  22   16.85    2.88
  -1   5  22   12.50    2.62
  -1   5 -23    7.47    1.86
  -1  -5  23    4.53    1.79
  -1   5  23    8.07    1.61
  -1   5 -24   13.22    2.79
  -1  -5  24   14.96    2.58
  -1   5  24   14.32    2.41
  -1  -5  25   -0.20    0.68
  -1   5 -25    0.62    0.70
  -1   5  25    1.34    0.65
  -1  -5  26    3.20    0.88
  -1   5  26    3.08    1.08
  -1  -5  27   18.65    2.86
  -1   5  27   17.90    2.48
   1   5  28    2.73    1.07
  -1  -5  28    1.98    1.00
   1   5  29   -0.39    0.33
  -1  -5  29    0.34    0.46
   1   5  30    1.09    0.59
  -1  -5  30    0.36    0.59
   1   5  31   28.47    2.69
  -1  -5  31   20.39    2.23
   1   6   0   21.07    2.07
  -1  -6   0   24.51    3.07
  -1   6   0   16.24    1.99
  -1   6   0   19.13    2.03
  -1  -6   1   27.56    2.49
   1  -6  -1   31.21    5.66
   1   6   1   32.03    3.00
  -1  -6   1   35.26    5.29
  -1   6  -1   29.22    2.84
  -1   6  -1   25.97    2.59
   1   6  -1   41.16    3.74
  -1  -6  -1   41.54    5.28
  -1   6   1   36.06    3.24
  -1   6   1   34.57    3.01
  -1  -6   2   49.11    7.32
   1  -6  -2   47.44    5.48
  -1  -6   2   45.60    3.82
   1   6   2   49.79    4.91
  -1   6  -2   47.10    3.75
  -1   6  -2   51.27    6.42
  -1   6  -2   40.49    3.51
  -1   6   2   41.88    3.97
  -1  -6  -2   40.89    5.88
   1   6  -2   47.14    4.40
  -1   6   2   46.34    4.27
   1  -6  -3   20.94    4.13
   1   6   3   24.02    2.74
  -1  -6   3   23.36    3.56
   1   6   3   21.31    2.49
  -1  -6   3   20.25    2.34
  -1   6  -3   24.20    3.55
  -1   6  -3   25.83    2.49
  -1   6  -3   27.75    2.65
   1   6  -3   31.39    2.52
  -1  -6  -3   25.66    4.07
  -1   6   3   22.65    2.19
  -1   6   3   23.27    2.27
  -1   6  -4  226.95   23.41
  -1   6  -4  224.48   16.80
   1   6   4  208.22   17.69
  -1  -6   4  187.88   14.31
  -1  -6   4  223.12   21.54
   1   6   4  228.81   18.87
   1  -6  -4  196.98   19.18
  -1   6  -4  237.70   18.29
  -1   6   4  191.74   14.67
  -1  -6  -4  215.49   21.38
   1   6  -4  222.25   17.49
  -1   6   4  211.38   16.35
  -1   6  -5  108.38   12.68
   1   6   5  109.61    9.35
  -1  -6   5  107.82   11.37
   1   6   5  104.11    8.83
  -1  -6   5   94.10    7.14
   1  -6  -5   95.65   11.10
  -1   6  -5  101.41    7.50
  -1   6  -5  107.73    8.11
   1   6  -5  114.66    9.34
  -1  -6  -5  109.45   11.63
  -1   6   5  101.74    7.86
  -1   6   5  109.12    8.52
  -1   6  -6  194.75   20.26
  -1  -6   6  156.71   12.18
   1   6   6  188.01   16.39
   1   6   6  191.20   16.13
  -1   6  -6  187.09   13.29
   1  -6  -6  181.49   17.66
  -1  -6   6  187.72   18.70
   1   6  -6  176.99   14.31
  -1  -6  -6  175.34   17.86
  -1   6   6  179.07   14.19
  -1   6   6  166.70   13.08
   1   6   7   62.37    6.45
  -1  -6   7   52.87    4.84
   1   6   7   69.73    7.24
  -1  -6   7   62.52    8.70
  -1   6  -7   68.08    8.57
   1  -6  -7   61.06    6.66
  -1  -6  -7   59.50    7.15
  -1   6   7   67.95    6.56
  -1   6   7   64.13    5.76
   1   6   8   42.06    5.11
   1   6   8   42.24    4.78
  -1  -6   8   37.90    6.20
  -1  -6   8   33.89    3.51
  -1   6  -8   44.60    5.19
   1  -6  -8   38.23    4.81
  -1  -6  -8   36.97    5.11
  -1   6   8   42.43    4.82
  -1   6   8   37.97    4.27
  -1   6  -9   99.13   12.15
   1   6   9   93.46    8.88
   1   6   9  108.34   10.55
  -1  -6   9   97.48   11.80
  -1  -6   9   91.67    7.44
   1  -6  -9   85.23    8.16
  -1  -6  -9   79.91    9.32
  -1   6   9  100.35   10.14
  -1   6   9   97.83    9.30
   1   6  10  168.97   16.03
  -1  -6  10  158.14   19.43
  -1  -6  10  151.91   13.90
   1   6  10  161.51   15.14
  -1   6 -10  167.23   17.38
  -1  -6 -10  178.13   16.81
  -1   6  10  185.47   17.48
  -1   6  10  185.22   16.60
   1   6  11   40.69    4.72
  -1  -6  11   42.64    5.64
   1   6  11   47.30    5.58
  -1  -6  11   41.06    4.63
  -1   6 -11   45.43    7.04
  -1  -6 -11   44.85    5.38
   1   6 -11   49.82    4.61
  -1   6  11   47.38    5.27
  -1   6  11   48.00    5.57
   1   6  12   30.96    3.65
  -1  -6  12   28.19    5.35
  -1  -6  12   28.45    3.75
   1   6  12   27.31    3.00
  -1   6 -12   32.71    5.62
  -1  -6 -12   35.95    4.30
   1   6 -12   37.65    3.63
  -1   6  12   39.71    4.39
  -1   6  12   40.12    4.66
  -1   6 -13   40.95    6.13
   1   6  13   37.90    4.20
  -1  -6  13   45.18    5.94
  -1  -6  13   38.22    4.32
   1   6  13   43.87    5.13
  -1   6  13   35.32    4.86
   1   6 -13   33.44    3.64
  -1  -6 -13   30.79    4.22
  -1   6  13   35.31    4.47
  -1   6 -14   12.68    2.75
   1   6  14   12.82    1.93
   1   6  14   13.71    2.23
  -1  -6  14   14.72    2.48
  -1  -6  14   15.09    3.57
  -1   6  14   18.15    1.97
  -1  -6 -14   18.87    2.65
  -1   6  14   23.36    2.41
  -1  -6  15   25.22    4.38
   1   6  15   25.06    3.75
  -1  -6  15   22.91    3.35
   1   6  15   17.58    3.12
  -1   6 -15   21.87    4.64
  -1  -6 -15   26.90    3.21
  -1   6  15   30.45    3.18
  -1   6  15   21.60    2.59
  -1   6 -16    3.54    1.47
   1   6  16    2.65    1.07
  -1  -6  16    2.87    0.90
  -1  -6  16    0.39    0.93
   1   6  16    1.94    0.94
  -1  -6 -16    2.72    0.89
  -1   6  16    1.06    1.12
  -1   6  16    0.96    0.90
   1   6  17  190.58   16.53
  -1  -6  17  170.46   16.10
  -1  -6  17  188.71   18.54
   1   6  17  179.78   17.55
  -1   6 -17  186.37   21.17
  -1  -6 -17  163.79   15.20
  -1   6  17  157.99   14.90
  -1   6  17  185.61   17.02
   1   6  18   23.31    4.04
  -1  -6  18   32.83    4.62
  -1  -6  18   25.67    3.33
   1   6  18   22.64    4.39
   1   6  18   32.42    3.90
  -1   6 -18   27.62    4.54
  -1   6  18   28.24    3.38
  -1   6  18   21.08    2.79
  -1  -6  19   31.67    4.89
  -1  -6  19   28.76    3.69
   1   6  19   31.81    3.40
  -1   6 -19   31.14    5.10
  -1   6  19   36.20    4.80
  -1  -6  20    2.66    1.03
   1   6  20    3.11    1.05
  -1   6 -20    3.00    1.50
  -1   6  20    3.16    1.24
   1   6  21   40.84    4.45
  -1  -6  21   36.18    4.36
  -1   6 -21   41.38    5.51
  -1   6  21   37.73    4.97
  -1   6 -22   35.74    4.90
   1   6  22   29.47    3.75
  -1  -6  22   31.35    3.79
  -1   6  22   34.77    3.45
   1   6  23    1.95    0.87
  -1  -6  23    2.70    0.90
  -1   6  23    1.68    0.97
  -1  -6  24    7.36    1.45
  -1   6  24    7.33    1.62
   1  -6  25   -0.26    1.97
  -1   6  25   28.44    2.29
  -1   6  26    4.80    1.17
   1   6  27    8.12    1.24
  -1   6  27    4.53    1.00
   1   6  28   -0.01    0.24
  -1   7   0   24.83    3.25
   1   7   0   26.71    4.09
   1   7   0   27.29    3.73
  -1  -7   0   26.34    3.81
  -1   7   0   26.84    3.32
   1  -7   0   27.25    5.42
   1  -7  -1   50.12    7.00
  -1   7  -1   43.54    5.20
  -1   7  -1   50.60    5.05
  -1  -7   1   48.94    7.78
   1   7   1   54.50    6.02
   1   7   1   49.33    6.48
  -1   7   1   60.05    5.88
   1   7  -1   59.65    6.59
   1   7  -1   60.11    6.19
   1  -7   1   58.13    8.88
  -1   7   1   55.35    5.51
  -1  -7  -1   57.12    7.92
   1   7   2    8.38    1.72
   1   7   2    5.99    1.83
  -1  -7   2    8.64    2.22
  -1   7  -2    6.55    1.59
  -1   7  -2   10.63    1.52
   1  -7  -2    7.06    1.79
   1   7  -2    2.80    1.53
   1   7  -2    8.26    1.82
  -1  -7  -2    5.95    1.56
  -1   7   2    5.45    1.53
   1  -7   2    3.57    1.94
  -1   7   2    5.81    1.54
   1   7   3   96.39   10.33
   1   7   3  108.22   10.81
  -1  -7   3  104.31   13.25
  -1   7  -3   88.96    8.65
  -1   7  -3  109.99    9.55
   1  -7  -3  102.65   10.71
   1   7  -3   87.54    8.70
  -1  -7  -3   81.21   11.39
   1   7  -3   81.50    9.56
   1  -7   3   84.81   13.02
  -1   7   3   88.82    8.25
  -1   7   3   94.89    9.08
   1  -7  -4   73.01    9.51
   1   7   4   67.79    8.00
  -1  -7   4   72.73   10.36
   1   7   4   76.63    8.55
  -1   7  -4   68.46    5.57
  -1   7   4   72.38    8.47
   1   7  -4   72.83    7.24
   1   7  -4   68.39    7.71
  -1  -7  -4   66.18    8.95
   1  -7   4   63.95   11.57
  -1   7   4   72.71    7.49
   1   7   5   59.50    7.36
   1   7   5   68.67    7.97
  -1  -7   5   63.78    9.59
  -1   7  -5   57.26    5.42
   1  -7  -5   66.75    7.43
   1   7  -5   68.24    7.50
   1   7  -5   63.06    6.68
  -1  -7  -5   65.42    8.30
  -1   7   5   70.98    8.08
   1  -7   5   68.39   11.23
  -1   7   5   63.49    6.91
   1   7   6   61.91    7.44
   1   7   6   64.34    7.27
  -1  -7   6   63.29    7.50
   1  -7  -6   67.65    8.30
   1   7  -6   59.58    6.16
   1   7  -6   53.79    6.87
  -1   7   6   65.71    8.07
  -1  -7  -6   57.99    7.90
  -1   7   6   63.38    7.06
  -1  -7   7   54.19    8.37
   1   7   7   53.57    6.57
   1   7   7   63.50    7.15
   1  -7  -7   58.06    7.03
  -1   7   7   61.73    7.89
   1   7  -7   60.66    6.09
  -1  -7  -7   54.08    7.28
   1   7  -7   62.37    5.50
  -1   7   7   60.70    7.13
   1   7   8  133.73   13.84
   1   7   8  109.13   11.63
  -1  -7   8  127.26   14.08
   1  -7  -8  132.38   13.24
  -1  -7  -8  126.79   14.16
   1   7  -8  146.63   12.36
   1   7  -8  130.69   13.47
  -1   7   8  145.68   14.20
  -1   7   8  123.08   12.98
   1   7   9  172.76   17.46
  -1  -7   9  207.35   22.98
   1   7   9  217.62   21.09
   1  -7  -9  193.69   18.53
   1   7  -9  231.38   19.26
  -1  -7  -9  192.39   20.17
  -1   7   9  210.19   20.63
  -1   7   9  185.73   19.18
   1   7  10   22.29    3.57
  -1  -7  10   21.74    4.20
   1   7  10   16.05    2.94
   1   7 -10   25.05    2.46
  -1  -7 -10   18.87    3.27
  -1   7  10   18.26    2.64
  -1   7  10   19.61    2.79
   1   7  11   26.53    4.47
  -1  -7  11   28.15    5.17
   1   7  11   23.63    3.82
  -1   7  11   29.08    4.62
   1   7 -11   35.65    3.66
  -1  -7 -11   30.22    4.05
  -1   7  11   30.94    4.42
   1   7  12   20.31    3.72
   1   7  12   27.39    3.83
  -1  -7  12   27.67    4.94
  -1   7  12   25.16    3.19
  -1  -7 -12   25.82    3.56
  -1   7  12   33.27    3.44
  -1  -7  13   21.19    3.56
   1   7  13   25.90    3.81
  -1  -7 -13   23.00    3.12
  -1   7  13   28.19    4.18
  -1  -7  14   77.93   10.46
   1   7  14   90.65    9.03
  -1  -7 -14   76.79    7.76
  -1   7  14   80.21    9.31
  -1  -7  15   24.83    4.76
   1   7  15   27.29    3.78
  -1  -7 -15   25.99    3.18
  -1   7  15   30.03    3.33
   1   7  16   34.28    4.23
  -1  -7  16   29.12    3.79
  -1  -7 -16   23.33    3.14
  -1   7  16   31.23    4.43
  -1  -7  17    9.55    2.53
   1   7  17    8.72    2.11
  -1   7  17   11.82    2.30
  -1  -7  18    9.77    2.22
   1   7  18    9.29    1.96
  -1   7  18   10.51    1.79
   1   7  19   12.51    2.18
  -1   7  19   14.32    2.55
   1  -7  19   14.30    3.92
   1   7  20   13.44    2.35
  -1   7  20   17.83    2.67
   1  -7  20   16.06    2.76
   1   7  21   18.20    2.44
  -1   7  21   14.02    2.45
   1  -7  21   14.97    3.60
   1   7  22    2.93    0.95
   1  -7  22    2.82    1.43
  -1   7  22    3.37    0.77
  -1   7  23    0.91    0.61
   1  -7  23    0.43    0.79
   1  -7  24   -0.22    1.10
  -1   7  24   10.27    1.17
  -1   7  25    2.00    0.62
   1   8   0   78.72    8.40
  -1  -8   0   76.18   10.38
  -1   8   0   76.30    8.23
   1  -8   0   86.24    9.90
   1   8   1   19.28    2.68
  -1  -8   1   20.87    3.13
  -1   8  -1   22.15    3.22
   1  -8  -1   26.45    4.31
   1  -8   1   21.72    4.74
  -1  -8  -1   19.01    3.64
   1   8  -1   18.63    3.25
  -1   8   1   18.08    2.91
  -1  -8   2    3.20    1.39
   1   8   2    4.01    1.55
   1  -8  -2    5.84    1.99
  -1   8  -2    6.01    1.11
   1   8  -2    4.78    1.53
  -1  -8  -2    4.12    1.25
   1  -8   2    5.18    1.71
  -1   8   2    4.82    1.07
  -1  -8   3   19.29    3.27
   1   8   3   20.00    3.32
   1  -8  -3   21.73    3.39
  -1   8  -3   19.33    2.76
   1   8  -3   15.53    3.15
  -1  -8  -3   18.94    3.62
  -1   8   3   18.35    3.19
   1  -8   3   18.52    4.71
   1   8   4   61.57    7.51
  -1  -8   4   61.48    8.73
   1  -8  -4   59.93    7.44
  -1   8   4   65.31    6.92
   1   8  -4   62.74    6.90
  -1  -8  -4   55.76    8.09
   1  -8   4   62.52   10.06
   1   8   5   78.30    7.53
  -1  -8   5   73.67    9.84
   1  -8  -5   76.67    8.54
  -1  -8  -5   58.48    7.00
   1   8  -5   77.62    7.92
  -1   8   5   77.07    8.34
   1  -8   5   72.46   11.51
  -1  -8   6   11.62    2.48
   1   8   6   14.72    2.91
   1  -8  -6   12.12    2.61
  -1  -8  -6   14.20    2.82
   1   8  -6   13.72    2.47
  -1   8   6   15.06    2.66
   1  -8   6   16.36    2.96
  -1  -8   7   16.53    3.72
   1   8   7   16.49    3.11
   1  -8  -7   15.25    2.54
   1   8  -7   16.11    1.92
  -1  -8  -7   12.70    2.06
  -1   8   7   12.24    2.78
   1  -8   7   18.17    4.23
  -1  -8   8    1.24    1.27
   1   8   8    3.23    1.07
   1  -8  -8    1.09    0.81
  -1   8   8    0.79    1.02
   1  -8   8    0.74    1.62
   1   8  -8    2.51    0.92
  -1  -8  -8    1.90    0.88
  -1  -8   9    1.90    1.13
   1   8   9    2.46    1.18
   1   8  -9    3.62    1.07
  -1  -8  -9    3.69    1.20
  -1   8   9    5.07    1.31
   1  -8   9    4.99    1.98
   1   8  10    2.19    0.97
  -1  -8  10    2.03    0.88
  -1  -8 -10    0.53    0.60
   1  -8  10    1.34    1.12
  -1   8  10    3.82    0.97
   1   8  11   16.16    2.75
  -1  -8  11   13.06    3.20
  -1  -8 -11   13.78    2.23
  -1   8  11   14.43    2.91
   1  -8  11   17.08    4.12
  -1  -8  12   18.23    3.57
   1   8  12   21.10    3.10
  -1  -8 -12   17.20    2.48
  -1   8  12   19.99    3.14
   1  -8  12   19.72    4.78
   1   8  13   11.31    2.17
  -1  -8  13    8.21    2.69
   1  -8  13   12.21    2.63
  -1  -8 -13   10.14    1.75
  -1   8  13   15.53    2.52
   1   8  14    1.71    1.16
  -1  -8  14    2.42    1.30
  -1   8  14    2.44    1.40
  -1  -8 -14    3.53    0.89
   1  -8  14    4.03    1.84
   1   8  15   22.68    3.28
  -1  -8  15   21.80    3.36
   1  -8  15   17.90    4.85
  -1   8  15   23.38    2.63
   1   8  16   16.72    1.95
  -1  -8  16   17.62    2.72
   1  -8  16   15.28    3.86
  -1   8  16   16.68    2.69
   1   8  17    3.34    0.98
  -1  -8  17    0.20    1.01
  -1   8  17    3.43    0.74
   1  -8  17    4.78    1.69
   1   8  18   10.60    1.82
  -1   8  18   11.50    1.95
   1  -8  18   10.63    2.86
   1   8  19   27.16    3.17
  -1   8  19   28.02    3.33
   1  -8  19   32.44    4.62
   1   8  20    1.96    0.79
  -1   8  20    4.17    0.66
   1  -8  20    1.99    1.27
   1  -8  21    6.64    1.39
  -1   8  21    7.08    1.26
  -1   8  22    3.59    0.75
   1  -9   0   17.17    2.79
  -1  -9   0   14.16    2.18
   1   9   0   14.35    2.62
  -1  -9   1   22.73    3.91
   1   9   1   27.43    2.78
   1  -9  -1   23.65    3.68
   1   9  -1   27.68    3.41
   1  -9   1   27.53    3.98
  -1   9   1   21.46    3.24
  -1  -9  -1   27.30    3.76
   1  -9  -2    5.40    1.38
   1   9   2    3.42    1.35
  -1  -9   2    3.56    1.57
   1   9  -2    4.37    0.97
  -1  -9  -2    4.31    1.42
  -1   9   2    5.12    1.18
   1  -9   2    4.11    1.51
   1  -9  -3   15.69    2.52
   1   9   3   17.83    2.61
  -1  -9   3   17.50    2.33
   1   9  -3   14.28    1.89
  -1  -9  -3   15.01    2.47
   1  -9   3   13.05    2.24
  -1   9   3   15.47    1.83
   1   9   4    3.71    1.33
  -1  -9   4    4.51    1.52
   1  -9  -4    4.40    1.22
  -1  -9  -4    2.77    1.27
   1   9  -4    4.70    1.21
   1  -9   4    4.82    1.21
  -1   9   4    4.87    1.25
  -1  -9   5    4.65    1.55
   1   9   5    3.94    1.35
   1  -9  -5    4.65    1.10
  -1  -9  -5    4.53    1.22
   1   9  -5    4.39    1.11
   1  -9   5    3.61    1.20
  -1   9   5    3.84    1.17
  -1  -9   6    0.61    0.69
   1   9   6    0.52    0.62
   1  -9  -6    0.31    0.46
   1   9  -6    0.01    0.51
  -1  -9  -6    0.61    0.57
   1  -9   6    1.20    0.78
  -1   9   6    0.61    0.60
   1   9   7    4.93    1.34
  -1  -9   7    4.05    1.06
  -1   9   7    3.26    0.91
   1  -9   7    4.72    1.57
  -1  -9  -7    3.24    1.14
  -1  -9   8   20.56    3.30
   1   9   8   20.09    2.30
   1  -9   8   25.21    3.80
  -1  -9  -8   20.56    2.58
  -1   9   8   24.58    3.25
   1   9   9    8.88    1.79
  -1  -9   9    7.18    1.89
  -1   9   9    6.43    1.69
  -1  -9  -9    7.68    1.42
   1  -9   9    8.36    2.17
   1   9  10   20.71    2.70
  -1  -9  10   15.37    2.87
  -1  -9 -10   15.71    2.19
   1  -9  10   21.01    3.45
  -1   9  10   19.91    2.22
  -1  -9  11    3.64    1.28
   1   9  11    3.41    1.12
  -1  -9 -11    3.41    0.83
   1  -9  11    6.27    1.61
  -1   9  11    3.70    1.28
  -1  -9  12   17.75    2.60
   1   9  12   20.71    2.45
  -1  -9 -12   11.40    1.69
  -1   9  12   24.11    2.61
   1  -9  12   23.52    2.65
  -1  -9  13    4.30    1.36
   1   9  13    7.34    1.30
  -1   9  13    7.31    1.47
   1  -9  13    8.33    1.93
   1   9  14    4.17    0.76
  -1  -9  14    4.17    0.91
   1  -9  14    4.27    1.44
  -1   9  14    3.46    1.14
   1   9  15    7.45    1.33
   1  -9  15   10.54    1.89
  -1   9  15    9.08    1.52
   1   9  16    3.81    0.79
   1  -9  16    2.67    1.08
  -1   9  16    3.91    0.80
  -1 -10   0   34.84    3.12
  -1 -10   1    6.04    0.94
  -1 -10  -1    5.04    0.73
  -1 -10   2    4.44    0.89
  -1 -10  -2    5.25    0.86
  -2   0   0   99.33    4.47
  -2   0  -1 1484.62   67.71
  -2   0   1 1481.87   71.43
  -2   0   2    4.21    0.46
  -2   0  -2    2.40    0.43
  -2   0  -3    3.25    0.42
  -2   0   3    3.72    0.49
  -2   0  -4    0.29    0.15
  -2   0   4    0.30    0.21
   2   0   5  301.50   13.88
  -2   0   5  271.53   12.52
   2   0   6   29.81    1.82
  -2   0   6   29.64    1.65
   2   0   7  173.16    8.48
  -2   0   7  173.22    8.99
  -2   0   8  232.97   12.31
   2   0   8  242.29   12.71
   2   0   9  418.30   23.10
  -2   0   9  406.08   22.92
   2   0  10 2154.51  130.16
  -2   0  10 2016.45  126.43
  -2   0 -11  862.51   53.58
  -2   0  11  832.00   50.91
  -2   0  11  853.95   60.18
  -2   0 -11  859.65   55.55
   2   0  11  938.69   53.36
  -2   0  11  881.32   57.47
  -2   0 -12  230.83   15.49
  -2   0 -12  237.33   15.32
  -2   0 -12  247.33   16.03
   2   0  12  255.17   15.39
  -2   0  12  244.12   15.82
  -2   0  12  243.46   17.84
  -2   0  12  225.31   13.83
  -2   0  13  364.66   25.70
   2   0  13  469.00   27.67
  -2   0 -13  435.39   29.35
   2   0  13  479.18   29.23
  -2   0 -13  450.55   29.70
  -2   0 -13  453.32   29.04
  -2   0  13  468.99   34.30
  -2   0  13  449.16   30.49
  -2   0 -14    8.11    1.11
  -2   0  14    8.84    1.44
  -2   0 -14    6.44    1.10
   2   0  14    8.65    1.04
  -2   0  14    7.08    0.87
  -2   0  14    7.76    1.16
  -2   0  14    5.44    0.95
  -2   0 -14    7.28    1.14
   2   0  14    8.62    1.14
   2   0  15  694.67   45.41
  -2   0  15  653.75   47.81
  -2   0  15  656.94   45.84
  -2   0 -15  688.91   48.40
  -2   0 -15  656.27   46.14
   2   0  15  733.85   49.39
  -2   0  15  712.59   54.25
  -2   0 -15  673.40   47.81
  -2   0  15  706.50   49.75
  -2   0  16   18.19    1.58
  -2   0 -16   16.40    1.91
  -2   0 -16   15.70    1.89
  -2   0 -16   18.09    1.80
   2   0  16   16.98    1.50
   2   0  16   15.20    1.77
  -2   0  16   15.82    1.83
  -2   0  16   15.40    1.56
  -2   0  16   17.56    2.40
  -2   0  17    1.06    0.51
  -2   0 -17    0.72    0.66
  -2   0 -17    0.32    0.59
  -2   0  17    0.94    0.55
  -2   0  17    0.91    0.71
  -2   0  17    0.97    0.61
  -2   0 -17    0.64    0.58
   2   0  17    1.80    0.53
  -2   0  18  364.98   27.85
  -2   0 -18  386.55   28.84
  -2   0 -18  421.42   31.82
  -2   0  18  387.47   28.94
  -2   0  18  399.78   31.11
   2   0  18  405.05   30.30
  -2   0  18  400.17   34.48
   2   0  18  419.22   30.47
  -2   0  19  112.33    9.08
  -2   0  19  115.45   10.86
   2   0  19  103.94    8.59
  -2   0  19  109.89    9.55
  -2   0  19  104.89    8.27
  -2   0 -19  112.18    9.31
   2   0  19  102.64    7.89
  -2   0  20  124.58    9.90
  -2   0  20  123.42    9.82
   2   0  20  110.04    8.83
   2   0  20  110.60    9.53
  -2   0  20  110.79   10.33
  -2   0 -20  115.51   10.05
   2   0  20  117.28   10.91
  -2   0  20  138.08   12.22
  -2   0  21    1.38    0.72
   2   0  21    1.76    0.72
   2   0  21    2.24    0.87
  -2   0  21    1.70    0.67
   2   0  21    2.05    0.90
  -2   0  21    3.19    0.86
  -2   0 -21    2.37    0.86
  -2   0  21    2.98    0.78
  -2   0  22   39.98    4.24
  -2   0 -22   39.55    3.67
   2   0  22   32.69    4.20
  -2   0  22   40.59    4.83
   2   0  22   39.13    4.87
  -2   0  22   44.80    5.79
   2   0  22   38.01    4.50
  -2   0 -23  229.36   19.84
   2   0  23  221.80   20.09
   2   0  23  216.22   20.94
   2   0  23  230.48   21.03
  -2   0  23  217.90   18.81
  -2   0  23  213.92   20.65
  -2   0  23  261.96   24.92
   2   0  24   19.32    2.42
   2   0  24   21.38    2.54
   2   0  24   20.91    3.42
   2   0  24   19.85    2.72
  -2   0 -24   18.47    3.12
  -2   0  24   25.11    3.14
  -2   0  24   23.80    2.64
  -2   0  24   21.10    3.61
  -2   0 -25    8.86    1.78
   2   0  25    6.65    2.49
   2   0  25    8.78    1.33
   2   0  25    7.41    1.88
   2   0  25    7.60    2.09
  -2   0  25    9.25    2.18
  -2   0  25    9.86    2.56
   2   0  26  117.39   12.93
   2   0  26   96.85   10.76
  -2   0 -26  106.33   10.44
   2   0  26  115.21   11.70
  -2   0  26  115.52   12.71
  -2   0  26   92.53   11.34
   2   0  27   28.57    4.85
   2   0  27   29.61    4.01
  -2   0  27   28.40    3.77
  -2   0  27   26.62    4.83
   2   0  27   26.68    4.23
   2   0  28    0.65    0.56
   2   0  28   -0.25    0.48
  -2   0  28    0.45    0.68
   2   0  29   11.16    3.19
   2   0  29   16.54    2.77
  -2   0  29   18.67    3.54
  -2   0  30   11.65    2.94
   2   0  30   10.98    2.63
   2   0  30   10.07    2.12
   2   0  31    9.39    1.99
   2   0  31    8.39    2.53
  -2   0  31    9.74    2.53
   2   0  32    1.50    0.78
   2   0  32    1.26    0.85
  -2   0  32    1.83    1.03
   2   0  33    2.35    0.93
   2   0  33    1.03    0.90
  -2   0  33    3.16    1.05
   2   0  34   14.68    2.29
   2   0  34   17.02    3.26
  -2   0  34   15.94    1.97
   2   0  35   17.88    3.22
  -2   0  35   16.89    2.15
  -2   0  35   17.10    2.43
   2   0  36    3.67    1.07
  -2   0  36    2.57    0.83
  -2  -1   0  104.86    5.69
  -2   1   0  105.45    3.88
  -2  -1   1  888.19   47.05
  -2   1  -1  887.78   31.85
  -2  -1  -1  876.82   44.77
  -2   1   1  898.44   33.29
  -2  -1   2   72.15    4.02
  -2   1  -2   71.46    2.48
  -2  -1  -2   62.42    3.74
  -2   1   2   71.73    2.74
  -2  -1   3   64.21    3.70
  -2   1   3   60.44    2.48
   2  -1   3   60.59    2.47
  -2  -1  -3   65.82    3.71
  -2  -1   4  800.68   46.16
  -2  -1  -4 1039.23   52.88
   2  -1   4  883.60   35.88
  -2   1   4  974.03   40.90
  -2  -1   5  301.19   16.11
  -2  -1  -5  388.03   18.66
   2  -1   5  398.11   15.68
  -2   1   5  340.82   13.87
  -2  -1   6   30.86    2.12
   2  -1   6   35.62    1.80
   2  -1   6   33.34    1.42
  -2  -1  -6   35.86    2.32
  -2   1   6   37.55    1.82
  -2  -1   7  620.97   36.32
   2   1   7  614.02   35.55
   2  -1   7  648.96   29.29
  -2   1   7  619.80   29.58
   2  -1   7  638.88   26.18
   2   1   8  599.59   35.15
  -2  -1   8  611.45   35.12
   2  -1   8  566.71   25.34
   2  -1   8  592.06   28.62
  -2   1   8  557.10   28.16
   2   1   9  625.48   38.43
  -2  -1   9  681.67   41.87
   2  -1   9  751.48   36.85
   2  -1   9  737.94   34.01
  -2   1   9  719.66   37.13
  -2   1 -10  672.80   42.73
  -2  -1  10  689.69   43.04
  -2  -1  10  677.34   47.63
   2   1  10  701.57   42.90
  -2  -1 -10  632.16   40.59
  -2  -1 -10  673.67   44.16
  -2  -1 -10  667.90   43.83
  -2   1  10  693.86   36.84
   2  -1  10  742.49   36.47
   2  -1  10  754.83   38.84
  -2   1  10  648.34   44.09
   2   1  11  423.56   27.42
  -2  -1  11  441.41   28.57
  -2  -1  11  431.39   28.03
  -2  -1  11  444.56   31.50
  -2   1 -11  437.38   27.79
  -2   1 -11  360.34   24.47
  -2  -1 -11  422.86   27.69
  -2  -1 -11  438.73   28.73
  -2  -1 -11  422.66   25.88
   2  -1  11  477.66   24.96
  -2   1  11  437.85   24.12
   2  -1  11  473.34   24.15
  -2   1  11  434.31   29.26
   2   1  12 1106.09   52.80
  -2   1 -12 1173.37   81.75
  -2  -1  12 1172.85   88.57
   2   1  12 1222.73   80.22
  -2  -1  12 1226.14   82.91
  -2  -1  12 1202.63   81.41
  -2   1 -12 1214.32   79.31
   2  -1  12 1264.36   71.10
  -2   1  12 1195.03   71.12
  -2  -1 -12 1167.68   80.82
  -2  -1 -12 1122.42   75.80
  -2  -1 -12 1162.23   81.62
   2  -1  12 1305.06   74.31
  -2   1  12 1197.47   87.39
  -2   1  12 1218.77   84.69
  -2   1 -13   14.50    1.64
  -2  -1  13   13.52    1.35
   2   1  13   15.31    1.70
  -2  -1  13   15.31    2.03
  -2  -1  13   16.08    1.69
  -2   1 -13   17.58    1.60
  -2   1 -13   18.83    1.85
  -2  -1 -13   16.90    1.81
  -2  -1 -13   15.73    1.42
  -2   1  13   14.15    1.74
  -2  -1 -13   15.27    1.83
   2  -1  13   17.67    1.18
  -2   1  13   16.43    2.11
  -2   1  13   15.23    1.56
   2  -1  13   15.28    1.55
  -2  -1  14  304.10   20.25
  -2   1 -14  299.57   19.47
  -2  -1  14  302.74   21.41
   2   1  14  311.16   20.54
  -2  -1  14  300.31   22.06
  -2   1 -14  310.78   20.16
  -2   1  14  240.42   15.94
   2  -1  14  305.45   18.38
  -2  -1 -14  316.50   22.10
  -2  -1 -14  277.78   18.94
  -2  -1 -14  292.44   20.11
  -2   1  14  311.17   23.10
   2  -1  14  255.38   16.37
  -2   1  14  244.72   17.20
  -2   1  14  289.18   20.48
  -2  -1  15   12.01    2.02
   2   1  15   13.25    1.64
  -2  -1  15   10.72    1.46
  -2   1 -15   11.19    1.66
  -2   1 -15   12.66    1.53
  -2  -1 -15   11.61    1.60
  -2   1  15    9.22    1.29
  -2  -1 -15   10.74    1.66
  -2  -1 -15   12.65    1.53
   2  -1  15   13.20    1.38
   2  -1  15   12.09    1.33
  -2   1  15    9.62    1.44
  -2   1  15   13.31    1.89
  -2   1  15   11.01    1.63
  -2  -1  16  113.61   11.75
  -2  -1  16  185.14   13.00
  -2  -1  16  163.90   13.19
   2   1  16  192.26   13.76
  -2   1 -16  198.26   14.56
  -2   1 -16  186.09   13.69
   2  -1  16  174.13   11.65
  -2  -1 -16  168.69   12.54
  -2  -1 -16  171.08   12.18
  -2  -1 -16  172.51   13.16
   2  -1  16  205.04   13.17
  -2   1  16  161.40   11.70
  -2   1  16  187.13   14.18
  -2   1  16  167.09   11.84
  -2   1  16  182.76   14.93
  -2   1 -17  209.43   15.58
   2   1  17  221.23   16.64
   2   1  17  213.32   15.70
  -2  -1  17  213.57   16.01
  -2  -1  17  193.34   16.04
  -2  -1  17  185.71   18.17
  -2   1 -17  234.54   16.92
  -2   1  17  218.66   16.94
  -2  -1 -17  213.08   16.98
  -2  -1 -17  212.37   15.95
  -2  -1 -17  203.08   15.96
   2  -1  17  212.93   14.58
   2  -1  17  249.83   15.99
  -2   1  17  206.71   14.24
  -2   1  17  224.93   17.56
  -2   1  17  207.50   15.30
   2   1  18   55.81    5.29
   2   1  18   51.21    4.90
  -2  -1  18   55.62    6.37
  -2  -1  18   59.32    4.76
  -2  -1  18   49.88    5.39
  -2   1 -18   55.99    5.30
   2  -1  18   57.23    4.15
  -2   1  18   54.13    4.18
  -2  -1 -18   59.45    5.94
   2  -1  18   60.35    4.76
  -2  -1 -18   53.75    4.88
  -2  -1 -18   60.58    6.10
   2  -1  18   54.04    5.30
  -2   1  18   55.45    4.61
  -2   1  18   53.76    4.87
  -2   1  18   57.88    5.12
   2   1  19    5.63    1.24
   2   1  19    7.60    1.00
  -2  -1  19    7.58    1.12
  -2   1 -19    6.90    1.41
  -2  -1  19    6.02    1.85
  -2  -1  19    5.46    1.47
   2  -1  19    6.09    1.14
  -2  -1 -19    6.04    1.54
  -2   1  19    4.71    1.22
  -2  -1 -19    5.16    1.19
  -2  -1 -19    4.34    1.17
   2  -1  19    6.05    1.26
   2  -1  19    4.73    1.11
   2  -1  19    4.16    1.41
  -2   1  19    6.11    0.98
  -2   1  19    7.72    1.13
  -2   1  19    4.41    1.15
   2   1  20  158.22   12.73
   2   1  20  147.86   12.25
   2   1  20  146.26   13.06
  -2  -1  20  149.46   11.96
  -2  -1  20  159.71   14.51
  -2  -1  20  141.10   13.48
  -2   1 -20  165.23   13.84
  -2   1  20  154.30   12.89
  -2  -1 -20  154.90   12.93
   2  -1  20  165.66   12.92
   2  -1  20  158.67   13.02
   2  -1  20  152.30   13.78
   2  -1  20  171.45   14.02
  -2   1  20  168.96   15.10
  -2   1  20  150.54   13.32
  -2   1  20  146.99   11.61
   2   1  21   12.31    2.08
   2   1  21   16.36    2.24
  -2  -1  21   10.74    1.73
  -2  -1  21   11.20    1.78
  -2  -1  21   14.46    2.90
  -2   1 -21   10.88    2.18
   2   1  21   11.48    2.13
   2  -1  21   12.24    2.09
  -2  -1 -21   12.57    2.00
   2  -1  21   13.97    1.95
   2  -1  21    9.59    2.23
  -2   1  21   12.25    1.59
  -2   1  21   14.90    2.01
  -2   1  21   11.98    2.47
  -2   1  21   12.29    2.14
   2   1  22   63.71    6.65
   2   1  22   80.18    8.59
   2   1  22   62.28    6.42
  -2  -1  22   77.67    9.74
  -2   1 -22   76.00    8.15
  -2  -1  22   62.78    8.27
   2  -1  22   95.71    8.31
  -2   1  22   94.25    8.44
  -2  -1 -22   99.53    8.10
   2  -1  22  108.22    8.94
  -2   1  22  107.03   10.04
  -2   1  22  105.04    8.18
  -2   1  22  101.24    8.77
   2  -1  22   90.40    8.83
  -2  -1  23    3.10    1.01
   2   1  23    2.12    1.01
  -2  -1  23    5.56    1.50
   2   1  23    2.27    1.06
  -2   1 -23    3.20    1.17
   2   1  23    2.30    1.21
   2  -1  23    2.11    0.77
  -2  -1 -23    2.36    1.00
   2  -1  23    4.98    1.04
  -2   1  23    2.63    0.97
   2  -1  23    1.27    1.09
  -2   1  23    2.78    0.92
  -2   1  23    2.46    0.99
  -2   1  23    1.83    1.07
   2   1  24   55.84    5.41
   2   1  24   59.63    6.02
   2   1  24   63.17    6.83
  -2  -1  24   67.39    8.57
  -2  -1  24   58.51    7.43
  -2   1 -24   67.63    6.75
   2  -1  24   64.06    7.57
   2  -1  24   62.38    5.82
  -2  -1 -24   52.33    5.85
  -2   1  24   54.78    6.17
   2  -1  24   57.34    5.40
  -2   1  24   62.03    6.68
  -2   1  24   56.77    7.00
  -2   1  24   55.52    6.07
  -2  -1  25   31.45    3.88
   2   1  25   23.58    3.90
  -2   1 -25   28.47    3.78
   2   1  25   28.47    3.93
   2   1  25   26.24    4.08
  -2  -1  25   27.24    4.68
  -2  -1 -25   25.70    3.39
   2  -1  25   27.68    3.79
  -2   1  25   30.03    4.40
   2  -1  25   32.19    3.46
  -2   1  25   28.09    3.57
   2  -1  25   27.76    3.86
  -2   1  25   22.91    3.77
  -2  -1  26   87.66    9.21
   2   1  26   70.76    7.51
   2   1  26   94.56    8.89
   2   1  26   70.64    8.51
  -2  -1  26   74.27    9.75
  -2   1 -26   84.15    8.53
   2  -1  26   84.31    9.96
   2  -1  26   72.20    8.46
  -2   1  26   78.34    7.64
  -2   1  26   65.38    8.42
   2  -1  26   81.35    7.76
  -2   1  26   83.59    9.08
   2   1  27    3.70    1.57
   2   1  27    1.31    1.25
   2   1  27    3.00    1.31
   2   1  27    2.56    1.36
  -2  -1  27    3.87    1.20
  -2  -1  27    1.32    1.56
  -2   1 -27    2.45    1.05
  -2   1  27    2.04    0.96
   2  -1  27    2.59    1.17
   2  -1  27    4.25    1.02
   2  -1  27    3.63    1.40
  -2   1  27    4.45    1.46
   2   1  28    3.83    1.46
  -2  -1  28    5.69    2.47
   2   1  28    6.75    2.16
   2  -1  28    7.90    1.69
   2  -1  28    7.45    2.08
  -2   1  28   11.63    2.15
   2   1  29   32.04    4.71
  -2  -1  29   32.37    6.14
   2   1  29   32.32    4.17
   2  -1  29   35.37    5.04
   2  -1  29   35.96    4.46
  -2   1  29   34.49    5.33
   2   1  30   55.36    6.95
   2   1  30   61.35    7.83
  -2  -1  30   61.61    7.03
   2  -1  30   54.29    6.43
   2  -1  30   58.32    7.64
  -2   1  30   63.06    7.57
   2   1  31    4.12    1.61
   2   1  31    6.79    1.86
  -2  -1  31    7.51    1.82
   2  -1  31    4.94    1.79
  -2   1  31    5.15    1.25
   2  -1  31    3.50    1.44
   2   1  32   23.27    3.85
   2   1  32   21.83    2.50
  -2  -1  32   23.45    3.85
   2  -1  32   22.27    3.72
   2  -1  32   20.53    2.96
  -2   1  32   22.31    2.57
   2   1  33    8.95    2.17
   2   1  33    7.90    1.30
  -2  -1  33    8.79    2.01
   2  -1  33    7.30    2.05
  -2   1  33    7.78    1.82
   2   1  34    8.23    1.52
   2   1  34    7.41    1.62
  -2  -1  34    5.58    1.75
   2  -1  34    8.72    1.95
  -2   1  34    8.29    1.56
   2   1  35   15.54    2.67
   2   1  35   14.35    2.04
  -2  -1  35   13.60    2.28
  -2  -1  35   12.99    2.25
   2  -1  35   18.01    2.58
  -2   1  35   14.24    1.87
  -2   2   0  305.05   15.01
  -2  -2   0  283.49   16.33
  -2   2  -1  171.37    8.41
  -2  -2   1  161.00    9.85
   2  -2   1  173.38    3.14
  -2   2   1  198.78    9.30
  -2  -2  -1  196.07   10.38
  -2   2  -2  529.77   23.33
  -2  -2   2  461.87   25.93
   2  -2   2  453.91   11.03
  -2   2   2  475.40   23.89
  -2  -2  -2  453.54   25.20
  -2  -2   3  294.11   15.67
   2  -2   3  261.39    7.36
  -2   2   3  254.78    5.90
  -2   2   3  272.22   14.05
  -2  -2  -3  280.93   15.67
  -2  -2   4   13.55    1.53
  -2   2   4   14.77    0.52
  -2  -2  -4   17.62    1.58
   2  -2   4   14.86    0.54
  -2   2   4   14.76    1.34
  -2  -2   5  860.13   51.57
   2  -2   5  867.30   30.91
  -2   2   5  862.08   48.52
  -2   2   5  861.35   29.46
  -2  -2  -5  783.34   47.16
  -2  -2   6  903.46   56.05
   2  -2   6  957.55   35.90
  -2   2   6  819.28   31.00
  -2   2   6  944.52   54.04
  -2  -2   7  482.32   28.30
   2   2   7  532.08   30.80
   2  -2   7  490.38   19.91
  -2   2   7  531.64   21.57
  -2   2   7  511.58   29.85
  -2   2  -8  424.64   26.93
  -2  -2   8  393.06   25.13
   2   2   8  418.20   26.21
   2  -2   8  446.69   18.88
  -2   2   8  442.57   28.93
  -2   2   8  477.16   20.53
  -2   2   8  499.33   30.03
  -2  -2  -8  475.89   30.19
  -2  -2  -8  426.48   26.93
  -2   2  -9  184.45   12.07
   2   2   9  182.59   11.33
  -2  -2   9  196.62   13.17
  -2  -2   9  172.12   12.11
   2  -2   9  184.40    8.43
  -2   2   9  201.99    8.78
  -2   2   9  190.42   12.62
  -2   2   9  214.19   13.15
  -2  -2  -9  176.84   11.84
  -2  -2  -9  144.59   10.63
  -2  -2  -9  174.69   10.50
  -2   2 -10  360.89   23.47
  -2  -2  10  368.42   24.81
   2   2  10  338.19   21.55
  -2  -2  10  361.75   26.07
   2  -2  10  368.06   17.20
  -2   2  10  344.03   23.48
  -2   2  10  348.55   16.60
  -2   2  10  393.63   24.65
  -2  -2 -10  333.55   21.95
  -2  -2 -10  327.98   20.33
  -2  -2 -10  259.95   21.31
  -2   2 -11  320.26   19.29
  -2   2 -11  342.53   22.35
  -2  -2  11  361.46   24.50
   2   2  11  351.62   22.67
  -2  -2  11  350.58   25.62
   2  -2  11  325.30   16.68
  -2   2  11  305.00   21.97
  -2   2  11  323.86   16.67
  -2   2  11  350.03   23.53
  -2  -2 -11  329.62   23.34
  -2  -2 -11  301.46   19.88
  -2  -2 -11  304.97   21.56
  -2   2 -12  143.27    8.86
  -2   2 -12  153.84   11.16
   2   2  12  151.23   10.79
  -2  -2  12  149.34   11.09
  -2  -2  12  152.91   10.60
   2  -2  12  145.99    8.08
  -2   2  12  140.44    9.99
  -2   2  12  138.11    9.91
  -2   2  12  154.39    8.35
  -2   2  12  156.55   10.34
  -2  -2 -12  144.67   10.40
  -2  -2 -12  149.23   10.96
  -2  -2 -12  144.06    9.86
  -2   2 -13  178.37   12.13
  -2   2 -13  192.49   14.71
   2   2  13  190.45   14.07
   2   2  13  183.64   10.78
  -2  -2  13  181.62   13.66
  -2  -2  13  187.45   14.87
   2  -2  13  206.97   11.48
  -2   2  13  208.00   14.83
  -2   2  13  187.07   14.48
  -2   2  13  216.57   11.80
  -2  -2 -13  201.90   13.76
  -2  -2 -13  202.13   14.61
  -2  -2 -13  198.71   14.32
  -2   2 -14   33.13    3.05
  -2   2 -14   33.00    3.37
   2   2  14   25.76    2.19
   2   2  14   28.33    3.13
  -2  -2  14   26.69    2.91
  -2  -2  14   29.45    2.83
   2  -2  14   34.57    2.46
  -2   2  14   36.06    3.17
  -2   2  14   34.45    3.47
  -2   2  14   34.81    2.44
  -2  -2 -14   32.50    3.12
  -2  -2 -14   35.12    3.40
  -2  -2 -14   33.40    3.07
  -2   2 -15   86.53    5.90
  -2   2 -15   82.84    7.01
  -2  -2  15   76.07    7.42
   2   2  15   81.41    6.65
  -2  -2  15   76.71    6.16
   2  -2  15   61.92    4.73
   2  -2  15   77.52    5.26
  -2   2  15   72.43    6.35
  -2   2  15   75.63    7.00
  -2   2  15   73.44    4.56
  -2  -2 -15   72.45    5.94
  -2  -2 -15   70.96    6.32
  -2  -2 -15   79.04    6.86
  -2   2 -16   29.20    3.59
  -2  -2  16   27.96    3.85
   2   2  16   28.84    3.21
  -2  -2  16   26.97    4.03
   2  -2  16   30.22    2.79
   2  -2  16   35.35    2.42
   2  -2  16   32.83    3.19
  -2   2  16   37.97    3.64
  -2   2  16   36.39    3.15
  -2   2  16   31.90    2.63
  -2  -2 -16   32.47    2.80
  -2  -2 -16   30.96    3.25
  -2  -2 -16   30.91    3.71
  -2   2 -17  201.65   17.10
   2   2  17  196.84   16.30
  -2  -2  17  188.89   16.40
  -2  -2  17  187.89   17.35
   2  -2  17  207.63   14.16
   2  -2  17  217.01   16.42
   2  -2  17  189.54   14.60
  -2   2  17  226.06   18.12
  -2   2  17  194.91   16.96
  -2   2  17  175.81   13.31
  -2   2  17  197.85   13.57
  -2  -2 -17  199.74   16.68
  -2  -2 -17  191.03   14.81
  -2  -2 -17  198.26   15.94
  -2   2 -18   91.53    8.87
  -2  -2  18   78.71    9.35
   2   2  18   82.56    8.41
  -2  -2  18   79.87    7.49
   2  -2  18   94.69    7.05
   2  -2  18   95.29    8.36
   2  -2  18   95.90    7.72
  -2   2  18   92.61    8.17
  -2   2  18   86.10    6.78
  -2   2  18   98.21    8.95
  -2   2  18   91.50    6.97
  -2  -2 -18   97.68    8.80
  -2  -2 -18   94.56    7.89
  -2  -2 -18   88.05    8.58
  -2   2 -19  212.21   18.30
   2   2  19  187.49   16.97
   2   2  19  184.29   15.97
  -2  -2  19  194.40   19.08
  -2  -2  19  180.12   15.34
   2  -2  19  179.92   13.28
   2  -2  19  189.85   15.09
   2  -2  19  191.53   15.44
  -2   2  19  183.43   15.48
  -2   2  19  183.76   13.74
  -2   2  19  185.13   17.00
  -2   2  19  177.78   13.84
  -2  -2 -19  195.09   15.33
  -2  -2 -19  178.55   15.18
  -2  -2 -19  182.52   16.26
  -2   2 -20   78.20    7.94
   2   2  20   69.73    7.33
   2   2  20   81.34    6.82
   2   2  20   71.11    7.59
  -2  -2  20   68.69    6.77
  -2  -2  20   76.50    9.08
   2  -2  20   69.87    7.11
   2  -2  20   77.46    6.89
   2  -2  20   72.47    6.75
  -2   2  20   67.98    6.47
  -2   2  20   77.95    8.01
  -2   2  20   71.08    6.54
  -2   2  20   76.49    6.66
  -2  -2 -20   78.44    6.99
  -2  -2 -20   75.15    8.52
  -2   2 -21   73.97    7.85
   2   2  21   82.41    7.66
   2   2  21   65.61    6.31
   2   2  21   67.83    6.44
  -2  -2  21   65.58    7.86
  -2  -2  21   67.92    8.69
   2  -2  21   73.30    7.28
   2  -2  21   70.78    6.86
   2  -2  21   77.84    6.96
  -2   2  21   66.77    6.45
  -2   2  21   69.84    6.65
  -2   2  21   74.81    6.05
  -2   2  21   76.85    7.79
  -2  -2 -21   68.33    6.45
  -2   2 -22   49.98    5.80
   2   2  22   48.36    5.72
   2   2  22   46.29    5.86
   2   2  22   45.76    5.69
  -2  -2  22   45.75    6.30
  -2  -2  22   47.23    5.54
   2  -2  22   50.07    5.08
   2  -2  22   53.22    5.36
   2  -2  22   50.48    5.26
  -2   2  22   43.10    4.88
  -2   2  22   44.72    4.72
  -2   2  22   48.35    4.89
  -2   2  22   44.37    4.73
  -2  -2 -22   49.84    4.98
   2   2  23   31.63    3.62
   2   2  23   25.36    4.39
   2   2  23   24.76    4.13
  -2  -2  23   30.91    5.69
  -2  -2  23   28.31    3.87
  -2   2 -23   31.83    4.47
   2  -2  23   38.67    5.10
   2  -2  23   37.72    3.92
  -2   2  23   38.67    4.11
  -2   2  23   32.32    3.44
  -2   2  23   29.96    3.71
  -2   2  23   38.18    4.49
  -2  -2 -23   38.74    4.05
   2  -2  23   39.27    4.55
  -2  -2  24   15.27    3.24
   2   2  24   11.85    2.56
   2   2  24   10.55    2.04
   2   2  24   10.24    1.90
  -2  -2  24   12.07    3.02
  -2   2 -24   13.03    2.06
  -2   2  24   13.00    1.87
  -2   2  24   17.91    1.82
  -2   2  24   13.27    2.35
  -2  -2 -24   14.52    2.07
   2  -2  24   14.92    2.44
   2  -2  24   17.26    2.85
   2  -2  24   15.28    2.67
   2   2  25   37.94    5.86
   2   2  25   51.57    6.14
   2   2  25   38.89    5.45
  -2  -2  25   41.08    6.66
  -2  -2  25   49.21    6.10
  -2   2 -25   45.48    5.80
  -2   2  25   47.93    5.56
  -2   2  25   41.96    5.12
  -2   2  25   47.36    5.20
   2  -2  25   47.12    5.27
   2  -2  25   38.15    5.36
   2  -2  25   48.08    5.28
  -2  -2  26    2.14    1.11
   2   2  26    2.88    1.47
   2   2  26    4.41    1.42
   2   2  26    4.58    1.41
  -2  -2  26    2.32    1.65
  -2   2 -26    3.46    1.14
  -2   2  26    3.46    1.23
  -2   2  26    2.35    0.98
  -2   2  26    2.10    0.78
   2  -2  26    4.82    1.43
   2  -2  26    2.65    1.10
   2  -2  26    2.50    1.25
   2   2  27   22.41    4.07
  -2  -2  27   21.36    3.42
  -2   2 -27   20.80    2.90
  -2   2  27   25.19    3.74
  -2   2  27   21.69    2.30
   2  -2  27   23.18    3.67
   2  -2  27   22.37    3.15
   2   2  28   36.67    4.87
  -2  -2  28   29.24    4.98
  -2   2  28   31.49    4.32
   2  -2  28   24.70    4.47
   2  -2  28   24.56    3.72
   2   2  29   46.79    6.50
   2   2  29   51.35    6.52
  -2  -2  29   47.51    6.68
  -2   2  29   50.19    5.81
   2  -2  29   51.16    6.32
  -2  -2  30    8.14    1.73
   2   2  30   12.47    2.24
   2   2  30    9.46    2.17
  -2   2  30    7.74    1.51
   2  -2  30    9.17    2.30
  -2  -2  31    3.76    1.44
   2   2  31    3.41    1.29
   2   2  31    4.57    1.44
  -2   2  31    2.65    0.84
   2  -2  31    3.43    1.46
   2   2  32    9.82    1.73
   2   2  32    6.90    1.57
  -2  -2  32    6.51    1.70
  -2   2  32   -0.03    1.25
   2  -2  32    8.38    1.34
  -2  -2  33   42.81    5.62
   2   2  33   42.91    5.19
   2   2  33   43.48    4.84
  -2  -2  33   41.40    4.79
   2  -2  33   38.11    5.26
  -2  -2  34    9.81    2.19
   2   2  34   10.64    1.85
   2   2  34   10.82    2.23
  -2  -2  34   12.15    1.96
   2  -2  34   11.79    2.03
   2   2  35    2.56    0.80
  -2  -2  35    3.03    0.93
  -2  -2  35    3.03    0.83
   2  -2  35    2.45    0.81
  -2   3   0    1.99    0.43
  -2  -3   0    1.29    0.55
  -2  -3   0    2.23    0.54
  -2  -3   0    3.05    0.62
  -2   3  -1  239.21   12.48
  -2  -3   1  224.96   14.47
  -2  -3   1  215.54   15.03
  -2   3   1  268.21   13.76
  -2  -3  -1  250.74   16.43
  -2  -3  -1  233.00   13.43
  -2  -3  -1  224.36   15.11
  -2   3  -2   50.69    2.78
  -2  -3   2   46.51    3.36
  -2  -3   2   46.71    3.13
  -2   3   2   33.81    2.78
  -2  -3  -2   54.10    3.38
  -2  -3  -2   57.17    3.99
  -2  -3  -2   56.08    3.33
  -2   3  -3  674.41   33.72
  -2   3  -3  646.56   44.16
  -2  -3   3  647.60   41.89
  -2  -3   3  611.32   44.09
  -2   3   3  699.02   39.91
  -2  -3  -3  666.12   44.19
  -2  -3  -3  691.39   46.69
  -2  -3  -3  707.29   42.28
  -2   3  -4  174.64   10.89
  -2   3  -4  191.28    8.57
  -2  -3   4  163.30   11.08
  -2  -3   4  177.00   10.86
  -2   3   4  143.48    8.73
  -2   3   4  135.92    9.06
  -2  -3  -4  137.96    9.49
  -2  -3  -4  146.83   11.10
  -2  -3  -4  155.63    9.77
  -2   3  -5  329.18   21.95
  -2   3  -5  352.88   16.14
  -2  -3   5  335.12   22.34
  -2  -3   5  329.52   24.27
  -2   3   5  306.10   20.21
  -2  -3  -5  329.69   21.34
  -2   3   5  358.18   23.12
  -2  -3  -5  352.33   20.47
  -2  -3  -5  374.82   24.53
  -2   3  -6 1260.91   89.15
  -2   3  -6 1408.47   65.02
  -2  -3   6 1182.48   87.80
  -2  -3   6 1267.91   96.76
  -2  -3   6 1250.55   87.17
  -2   3   6 1303.18   83.57
  -2   3   6 1280.46   89.35
  -2  -3  -6 1238.09   86.14
  -2  -3  -6 1333.40   93.08
  -2  -3  -6 1330.66   84.88
  -2   3  -7  135.67    9.67
  -2  -3   7  129.78    9.14
  -2  -3   7  133.97    9.20
  -2  -3   7  121.96    8.73
  -2   3   7  126.36    8.05
  -2   3   7  136.24    9.02
  -2  -3  -7  125.04    9.27
  -2  -3  -7  109.50    7.13
  -2  -3  -7  121.71    8.95
  -2   3  -8  487.97   33.29
  -2  -3   8  457.96   32.73
  -2  -3   8  507.33   34.65
  -2  -3   8  482.98   35.51
   2   3   8  480.89   32.05
  -2   3   8  497.97   35.38
  -2  -3  -8  422.57   27.29
  -2   3   8  471.29   31.67
  -2  -3  -8  490.96   34.56
  -2  -3  -8  487.30   34.66
  -2   3  -9  341.44   24.89
  -2  -3   9  315.81   23.16
  -2  -3   9  351.49   24.95
   2   3   9  349.07   22.95
  -2  -3   9  336.26   26.25
  -2   3   9  367.44   25.58
  -2   3   9  341.92   22.82
  -2  -3  -9  323.30   20.11
  -2  -3  -9  351.16   23.93
  -2  -3  -9  349.91   24.38
  -2   3 -10   92.64    7.11
   2   3  10   90.67    6.27
  -2  -3  10  100.00    7.71
  -2  -3  10   90.27    6.46
  -2  -3  10  109.58    7.39
   2  -3  10   74.14    4.17
  -2   3  10   80.37    6.22
  -2   3  10   77.85    5.84
  -2  -3 -10   69.39    5.32
  -2  -3 -10   78.23    6.62
  -2  -3 -10   81.62    6.75
  -2   3 -11  187.01   13.56
  -2  -3  11  165.48   12.64
  -2  -3  11  190.54   15.32
   2   3  11  158.84   11.17
   2   3  11  168.83   11.65
  -2  -3  11  175.28   13.92
   2  -3  11  212.49   10.60
  -2   3  11  194.88   14.23
  -2   3  11  176.63   14.53
   2  -3  11  159.34   10.57
  -2  -3 -11  185.09   12.22
  -2  -3 -11  203.82   14.03
  -2  -3 -11  192.40   14.27
  -2   3 -12   75.48    6.20
  -2  -3  12   67.06    5.37
   2   3  12   64.77    4.29
   2   3  12   79.56    5.68
  -2  -3  12   75.87    6.11
   2  -3  12   54.44    4.17
   2  -3  12   65.55    4.08
  -2   3  12   64.53    5.63
  -2   3  12   58.98    6.02
  -2  -3 -12   62.58    5.74
  -2  -3 -12   59.65    4.78
  -2  -3 -12   61.10    5.02
  -2   3 -13  185.38   15.07
   2   3  13  188.09   12.26
   2   3  13  188.68   14.11
   2   3  13  155.69   11.47
  -2  -3  13  173.33   13.45
  -2  -3  13  181.24   13.89
   2  -3  13  195.71   11.50
  -2   3  13  170.37   12.71
  -2   3  13  170.57   13.51
   2  -3  13  159.99   11.68
  -2  -3 -13  172.66   12.57
  -2  -3 -13  173.15   13.75
  -2  -3 -13  175.53   13.92
  -2   3 -14  272.64   22.41
   2   3  14  231.42   18.14
   2   3  14  266.63   17.80
   2   3  14  279.97   20.30
  -2  -3  14  250.11   20.00
  -2  -3  14  260.46   20.73
   2  -3  14  252.60   18.31
   2  -3  14  291.45   17.82
  -2   3  14  275.82   21.84
  -2   3  14  265.53   22.07
  -2  -3 -14  254.00   18.02
  -2  -3 -14  272.64   21.38
  -2  -3 -14  259.67   19.79
  -2   3 -15    4.14    0.90
   2   3  15    1.72    0.77
  -2  -3  15    3.44    0.92
   2   3  15    2.66    0.68
  -2  -3  15    2.94    1.21
   2  -3  15    4.59    0.81
   2  -3  15    4.36    0.75
  -2   3  15    3.79    1.17
  -2   3  15    3.27    1.01
  -2  -3 -15    3.47    1.08
  -2  -3 -15    4.78    0.90
  -2  -3 -15    4.43    0.90
  -2   3 -16    9.15    1.73
   2   3  16    8.32    1.41
  -2  -3  16   12.06    2.29
  -2  -3  16   10.64    2.00
   2   3  16    9.07    1.13
   2  -3  16   11.18    1.32
   2  -3  16   11.62    1.17
  -2   3  16   12.99    1.48
  -2   3  16   10.24    1.41
  -2  -3 -16   11.01    1.57
  -2  -3 -16   11.97    2.11
  -2  -3 -16   11.73    1.92
  -2   3 -17   84.63    7.50
   2   3  17   76.30    6.46
  -2  -3  17   74.91    7.91
  -2  -3  17   77.52    7.25
   2  -3  17   72.93    6.41
   2  -3  17   78.51    6.01
  -2   3  17   65.38    7.64
  -2  -3 -17   79.58    7.17
  -2  -3 -17   77.96    7.44
  -2  -3 -17   69.90    7.45
  -2   3 -18  174.68   16.80
   2   3  18  165.57   14.13
  -2  -3  18  170.56   17.56
  -2  -3  18  158.61   15.64
   2  -3  18  192.51   15.65
   2  -3  18  173.85   13.30
  -2   3  18  180.12   17.08
  -2  -3 -18  166.21   14.17
  -2  -3 -18  178.07   15.43
  -2   3 -19   76.34    8.47
   2   3  19   76.31    7.28
   2   3  19   69.23    6.67
  -2  -3  19   65.52    7.84
  -2  -3  19   74.12    9.09
   2  -3  19   85.79    7.80
   2  -3  19   75.74    6.54
  -2   3  19   80.64    8.62
  -2  -3 -19   84.28    7.79
  -2  -3 -19   74.23    6.79
  -2   3 -20   76.36    9.17
   2   3  20   72.31    8.13
  -2  -3  20   69.01    8.51
   2   3  20   86.04    7.05
   2   3  20   73.74    8.46
  -2  -3  20   79.20    9.53
   2  -3  20   79.66    8.20
  -2   3  20   83.22    8.79
  -2  -3 -20   85.35    9.29
  -2  -3 -20   77.80    7.65
  -2   3 -21   30.14    4.55
  -2  -3  21   19.78    3.93
  -2  -3  21   26.68    4.86
   2   3  21   23.36    3.44
   2   3  21   24.20    4.11
   2   3  21   27.77    3.83
   2  -3  21   28.87    3.84
  -2   3  21   28.95    3.53
  -2   3  21   29.84    3.36
  -2  -3 -21   26.62    4.52
  -2  -3 -21   28.52    2.84
  -2   3 -22  280.50   26.82
  -2  -3  22  236.15   23.34
   2   3  22  238.72   23.42
   2   3  22  292.22   23.62
   2   3  22  227.13   24.12
  -2  -3  22  272.22   28.19
   2  -3  22  271.66   25.14
  -2   3  22  269.25   24.20
  -2   3  22  247.63   24.94
  -2  -3 -22  256.12   22.64
  -2   3 -23    3.13    1.22
   2   3  23    5.33    1.41
   2   3  23    5.11    1.53
   2   3  23    3.69    1.19
  -2  -3  23    4.53    1.77
  -2  -3  23    4.74    2.03
   2  -3  23    6.28    1.66
  -2   3  23    7.02    1.54
  -2   3  23    6.43    1.62
  -2  -3 -23    5.52    1.25
  -2   3 -24   17.31    2.43
  -2  -3  24   17.35    3.98
   2   3  24   17.09    3.19
   2   3  24   13.26    2.39
   2   3  24   22.49    2.57
  -2  -3  24   14.52    2.66
   2  -3  24   20.31    3.33
  -2   3  24   21.45    2.72
  -2   3  24   19.83    3.24
  -2  -3 -24   17.45    2.56
  -2   3 -25   19.95    3.04
   2   3  25   22.72    3.44
   2   3  25   15.81    3.50
   2   3  25   17.64    3.29
  -2  -3  25   22.83    2.84
  -2  -3  25   18.56    3.58
   2  -3  25   18.70    3.19
  -2   3  25   18.09    2.26
  -2   3 -26   21.23    3.41
   2   3  26   26.26    3.71
  -2  -3  26   16.56    3.77
   2  -3  26   24.85    3.62
  -2   3  26   21.80    2.50
  -2   3 -27   20.38    3.50
  -2  -3  27   18.70    2.89
   2   3  27   26.30    3.65
   2  -3  27   25.77    3.45
  -2   3  27   18.24    2.96
  -2   3 -28   27.94    3.68
   2   3  28   30.62    3.95
  -2  -3  28   27.06    4.12
   2  -3  28   24.81    3.91
  -2   3  28   20.28    2.91
   2   3  29    2.47    1.26
  -2  -3  29    3.79    1.49
  -2  -3  29    3.54    1.53
   2  -3  29    4.88    1.47
   2   3  30   46.52    5.98
  -2  -3  30   48.01    6.19
   2   3  30   52.78    5.69
  -2  -3  30   45.28    4.79
   2  -3  30   53.97    6.08
   2   3  31   13.20    1.85
   2   3  31   13.00    2.28
  -2  -3  31   11.53    2.50
  -2  -3  31   11.06    2.25
   2  -3  31   10.91    2.21
   2   3  32   17.12    2.83
  -2  -3  32   19.41    2.90
  -2  -3  32   20.35    2.84
   2  -3  32   15.19    2.57
   2   3  33   -0.16    0.73
   2   3  33    5.20    1.07
  -2  -3  33    5.51    1.13
  -2  -3  33    5.13    1.03
   2  -3  33    3.46    0.83
   2   3  34    3.26    0.91
  -2  -3  34    5.12    0.99
  -2  -3  34    2.81    0.86
  -2   4   0   -0.18    0.38
  -2   4   0    0.31    0.26
  -2   4   0    0.09    0.27
  -2  -4   0    0.17    0.35
  -2  -4   0    0.25    0.39
  -2   4  -1   69.23    4.82
  -2   4  -1   62.46    3.79
  -2   4  -1   59.53    4.00
  -2  -4   1   63.07    4.78
  -2  -4   1   72.45    5.66
  -2  -4   1   60.78    4.31
  -2   4   1   46.41    3.81
  -2   4   1   47.39    3.71
  -2   4   1   53.88    5.05
  -2  -4  -1   48.85    3.74
  -2  -4  -1   49.58    4.04
  -2  -4  -1   55.26    5.13
  -2   4  -2  238.34   14.07
  -2   4  -2  212.11   14.57
  -2   4  -2  265.46   19.36
  -2  -4   2  216.84   16.70
  -2  -4   2  225.23   15.07
  -2  -4   2  261.35   19.86
  -2   4   2  276.04   19.62
  -2   4   2  248.78   15.57
  -2   4   2  267.77   17.52
  -2  -4  -2  280.48   18.04
  -2  -4  -2  272.53   18.96
  -2  -4  -2  271.15   19.28
  -2   4  -3  230.36   17.80
  -2   4  -3  243.36   13.24
  -2  -4   3  257.63   19.43
  -2  -4   3  224.74   16.93
  -2  -4   3  212.96   15.12
  -2  -4   3  234.83   15.59
  -2   4   3  216.03   15.44
  -2   4   3  224.62   14.72
  -2   4   3  231.62   16.00
  -2  -4  -3  228.16   16.02
  -2  -4  -3  259.82   17.03
  -2  -4  -3  250.33   18.18
  -2   4  -4  167.33   11.84
  -2  -4   4  179.72   13.51
  -2   4  -4  169.08    8.81
  -2  -4   4  168.37   12.57
  -2  -4   4  138.73    9.86
  -2  -4   4  164.88   11.55
  -2   4   4  149.32    9.71
  -2   4   4  129.49   10.36
  -2   4   4  153.83   10.63
  -2  -4  -4  159.44   11.46
  -2  -4  -4  166.81   12.30
  -2  -4  -4  157.01   10.57
  -2   4  -5  145.50    7.46
  -2   4  -5  133.97   10.59
  -2  -4   5  111.99    8.20
  -2  -4   5  140.29   10.68
  -2  -4   5  140.37   10.09
  -2  -4   5  146.67   11.15
  -2   4   5  123.82    8.86
  -2   4   5   90.06    8.68
  -2  -4  -5  122.17    8.62
  -2  -4  -5  125.82    8.39
  -2  -4  -5  128.51    9.85
  -2   4  -6  173.63    9.21
  -2   4  -6  165.89   13.87
  -2  -4   6  174.77   13.94
  -2  -4   6  160.84   12.62
  -2  -4   6  172.59   12.27
  -2  -4   6  141.02   10.62
  -2   4   6  191.70   13.80
  -2   4   6  176.51   12.16
  -2  -4  -6  181.76   12.47
  -2  -4  -6  191.21   13.69
  -2  -4  -6  179.35   13.12
  -2   4  -7  713.26   53.98
  -2  -4   7  726.29   55.04
  -2  -4   7  707.47   54.77
   2   4   7  735.93   50.84
  -2  -4   7  703.44   51.67
  -2  -4   7  631.38   46.40
  -2   4   7  621.38   46.13
  -2   4   7  693.85   53.30
  -2  -4  -7  669.97   54.01
  -2  -4  -7  703.57   51.93
  -2  -4   8   42.81    4.33
  -2   4  -8   46.30    4.99
  -2  -4   8   44.85    4.10
  -2  -4   8   45.62    4.29
  -2  -4   8   45.19    5.01
   2   4   8   41.12    4.05
  -2   4   8   45.49    4.19
  -2   4   8   40.23    3.83
  -2  -4  -8   43.59    4.54
  -2  -4  -8   45.55    4.35
  -2  -4  -8   33.38    2.90
  -2   4  -9   12.49    1.74
  -2  -4   9   13.94    1.44
  -2  -4   9   13.33    1.68
   2   4   9   11.08    1.22
  -2  -4   9   12.52    2.26
  -2  -4   9   10.00    1.92
   2   4   9   13.47    1.79
  -2   4   9    8.79    1.76
  -2   4   9    9.46    1.70
  -2  -4  -9    9.77    1.68
  -2  -4  -9    9.07    1.42
  -2  -4  -9    9.25    1.21
  -2  -4  10   36.49    3.70
  -2   4 -10   38.24    4.59
  -2  -4  10   38.44    3.29
  -2  -4  10   31.17    3.94
   2   4  10   31.20    3.25
   2   4  10   32.39    2.84
  -2  -4  10   33.81    4.38
  -2   4  10   42.07    4.21
  -2  -4 -10   39.33    4.05
  -2   4  10   39.50    3.88
  -2  -4 -10   34.22    2.86
  -2  -4 -10   41.14    3.33
  -2   4 -11  233.22   19.93
   2   4  11  217.54   16.17
  -2  -4  11  213.82   16.83
  -2  -4  11  237.39   17.60
  -2  -4  11  219.08   17.55
  -2  -4  11  221.00   18.32
   2   4  11  232.37   17.38
  -2   4  11  196.67   16.48
  -2   4  11  223.96   18.79
  -2  -4 -11  180.91   13.50
  -2  -4 -11  213.63   17.56
  -2  -4 -11  201.55   16.89
  -2   4 -12   60.25    6.80
   2   4  12   55.86    4.44
   2   4  12   62.34    5.57
   2   4  12   63.53    4.65
  -2  -4  12   58.88    6.35
  -2  -4  12   58.22    5.37
  -2  -4  12   56.04    4.71
  -2  -4  12   57.34    5.82
  -2   4  12   53.40    5.46
  -2   4  12   55.79    6.12
  -2  -4 -12   53.31    5.51
  -2  -4 -12   56.28    6.20
  -2  -4 -12   45.58    3.93
  -2   4 -13   54.38    5.53
   2   4  13   55.53    4.77
   2   4  13   53.27    5.31
   2   4  13   51.35    4.66
  -2  -4  13   52.44    5.12
  -2  -4  13   51.21    5.71
  -2  -4  13   55.19    6.19
  -2   4  13   58.96    6.04
  -2   4  13   53.05    5.43
  -2  -4 -13   45.93    3.97
  -2  -4 -13   57.93    5.77
  -2  -4 -13   55.16    5.38
  -2   4 -14   15.64    2.95
  -2  -4  14   13.59    2.18
   2   4  14   13.02    2.17
   2   4  14   14.32    1.91
   2   4  14   13.79    1.99
  -2  -4  14   13.72    2.50
  -2  -4  14   11.48    2.78
  -2   4  14   16.29    2.23
  -2   4  14   15.64    2.50
  -2  -4 -14   14.44    2.41
  -2  -4 -14   16.27    2.35
  -2  -4 -14   14.72    1.66
  -2   4 -15  112.60   10.87
   2   4  15  115.07    9.27
  -2  -4  15  122.69   11.76
  -2  -4  15  132.27   13.19
  -2  -4  15  121.82   10.75
   2   4  15  115.89    9.81
   2   4  15  123.06   10.61
  -2   4  15  117.41   11.56
  -2   4  15  111.87   10.62
  -2  -4 -15  119.53   11.38
  -2  -4 -15  123.29   10.40
  -2  -4 -15  114.87    9.43
  -2   4 -16  192.46   18.84
   2   4  16  184.21   15.41
   2   4  16  208.67   17.01
   2   4  16  165.88   13.39
  -2  -4  16  183.32   16.71
  -2  -4  16  187.88   17.61
  -2  -4  16  189.71   19.43
  -2   4  16  197.47   18.23
  -2   4  16  194.00   17.67
  -2  -4 -16  186.06   16.87
  -2  -4 -16  199.13   16.68
  -2   4 -17  381.05   36.37
   2   4  17  343.84   30.02
   2   4  17  381.89   32.98
  -2  -4  17  377.93   37.18
  -2  -4  17  303.51   29.34
  -2  -4  17  363.72   32.77
   2   4  17  442.77   32.42
  -2   4  17  405.67   35.96
  -2   4  17  388.49   35.03
  -2  -4 -17  435.46   34.80
  -2  -4 -17  394.03   34.29
  -2   4 -18   66.19    7.94
   2   4  18   80.38    6.48
  -2  -4  18   68.36    8.51
  -2  -4  18   50.21    6.42
  -2  -4  18   60.09    7.40
   2   4  18   71.15    7.50
  -2   4  18   75.67    7.98
  -2   4  18   69.21    6.50
  -2  -4 -18   72.02    7.49
  -2  -4 -18   67.74    7.50
  -2   4 -19   95.80   10.98
   2   4  19   95.86   10.17
   2   4  19  108.06    8.89
  -2  -4  19   98.04   11.29
  -2  -4  19   93.23    9.88
  -2  -4  19   78.56    8.82
  -2   4  19  100.26   10.67
  -2  -4 -19  116.30   10.49
  -2  -4 -19  107.26   10.23
  -2   4 -20   15.27    3.76
   2   4  20   15.92    2.30
   2   4  20   16.50    3.05
  -2  -4  20   17.23    3.42
  -2  -4  20   14.24    2.64
  -2  -4  20   15.81    2.88
  -2   4  20   20.19    3.21
  -2  -4 -20   21.82    2.88
  -2  -4 -20   20.24    3.47
  -2   4 -21   83.57    8.66
   2   4  21   73.88    7.67
   2   4  21   84.50    7.45
   2   4  21   69.50    8.34
  -2  -4  21   82.95    9.79
  -2  -4  21   59.63    7.52
  -2  -4  21   68.90    8.54
  -2   4  21   83.37    9.09
  -2  -4 -21   83.59    8.08
  -2  -4 -21   88.10    8.01
  -2   4 -22   16.03    3.34
   2   4  22   11.94    2.04
  -2  -4  22   11.14    2.52
  -2  -4  22   15.58    2.86
  -2  -4  22   14.51    3.28
   2   4  22   16.90    2.48
   2   4  22   13.15    2.28
   2  -4  22   17.10    2.53
  -2   4  22   13.85    3.04
  -2  -4 -22   16.52    2.35
  -2   4 -23   15.90    3.44
   2   4  23   22.12    3.02
  -2  -4  23   18.94    2.84
  -2  -4  23   19.77    3.12
   2  -4  23   20.21    2.98
  -2   4  23   19.55    3.24
  -2  -4 -23   18.44    2.53
  -2   4 -24   74.17    9.04
   2   4  24   76.73    7.56
  -2  -4  24   71.52    8.74
  -2  -4  24   65.95    7.60
   2  -4  24   66.92    7.34
  -2   4  24   69.13    7.76
  -2   4 -25   16.59    3.32
   2   4  25   19.04    2.61
  -2  -4  25   16.95    3.41
  -2  -4  25   16.87    2.92
  -2   4  25   15.49    2.64
   2  -4  25   13.40    2.67
  -2   4 -26    6.68    1.88
   2   4  26    6.43    1.50
  -2  -4  26    6.39    1.75
  -2  -4  26    8.68    1.38
  -2   4  26    5.56    1.58
  -2   4 -27   25.58    3.45
  -2  -4  27   20.06    3.27
  -2  -4  27   19.61    3.50
  -2   4  27   20.47    2.75
  -2   4 -28    3.95    1.22
  -2  -4  28    4.39    1.27
  -2  -4  28    2.61    1.00
  -2   4  28    3.64    1.07
  -2  -4  29   46.05    4.36
  -2  -4  29   44.84    5.81
  -2  -4  30    3.29    1.19
  -2  -4  30    1.71    0.99
   2   4  30    3.41    1.09
   2   4  31    3.38    1.54
  -2  -4  31    5.93    1.26
  -2  -4  31   11.10    1.62
  -2  -4  32    1.91    0.70
  -2  -4  32    1.39    0.94
   2   4  32    4.35    0.90
  -2   5   0  337.48   24.86
  -2   5   0  375.95   32.49
  -2   5   0  321.69   22.57
  -2  -5   0  350.45   27.64
  -2  -5   0  336.39   25.73
  -2  -5   0  347.36   30.84
  -2   5  -1   90.41    7.24
  -2   5  -1   90.25    6.72
  -2   5  -1  101.23    8.77
  -2  -5   1   90.97    7.73
  -2  -5   1   91.73    8.41
  -2  -5   1   93.10    9.49
  -2   5   1   92.69    7.30
  -2   5   1   92.44    7.40
  -2   5   1  100.92    9.48
  -2  -5  -1   98.22    9.59
  -2  -5  -1   89.98    8.04
  -2  -5  -1   97.93    7.82
  -2   5  -2  164.68   15.12
  -2   5  -2  152.21   11.40
  -2   5  -2  149.17   10.21
  -2  -5   2  152.48   14.39
  -2  -5   2  155.78   12.80
  -2  -5   2  146.28   11.54
  -2   5   2  147.18   11.00
  -2   5   2  169.63   13.52
  -2   5   2  156.87   11.97
  -2  -5  -2  157.64   12.47
  -2  -5  -2  155.45   13.91
  -2  -5  -2  142.91   10.98
  -2   5  -3   15.65    1.78
  -2   5  -3   15.52    3.15
  -2   5  -3   14.51    1.75
  -2  -5   3   18.20    1.97
  -2  -5   3   17.56    2.23
  -2  -5   3   17.10    2.23
  -2   5   3   19.12    2.55
  -2   5   3   17.25    2.13
  -2   5   3   18.02    2.21
  -2  -5  -3   14.82    2.86
  -2  -5  -3   15.83    2.06
  -2  -5  -3   15.40    2.15
  -2   5  -4  759.84   67.28
  -2   5  -4  663.75   43.34
  -2  -5   4  679.57   60.37
  -2  -5   4  653.86   51.77
  -2  -5   4  665.66   55.23
  -2   5   4  693.83   58.54
  -2   5   4  634.12   48.55
  -2   5   4  709.28   54.24
  -2  -5  -4  654.00   58.12
  -2  -5  -4  672.56   52.33
  -2  -5  -4  669.23   49.66
  -2   5  -5   36.86    4.52
  -2  -5   5   35.74    4.08
  -2  -5   5   35.57    4.41
  -2  -5   5   35.45    5.13
  -2   5   5   45.46    3.45
  -2   5   5   46.26    3.72
  -2  -5  -5   43.05    3.58
  -2  -5  -5   41.96    5.11
  -2   5  -6   13.32    1.89
  -2  -5   6    8.96    2.06
  -2  -5   6   12.80    2.02
   2   5   6   13.13    1.30
  -2  -5   6   11.88    1.83
  -2   5   6    7.57    1.74
  -2  -5  -6    6.47    1.45
  -2   5   6    6.73    1.58
  -2  -5  -6    7.19    1.28
  -2   5  -7   38.19    4.94
   2   5   7   29.54    3.40
   2   5   7   28.02    2.83
  -2  -5   7   32.19    3.82
  -2  -5   7   26.51    3.43
  -2  -5   7   28.33    3.13
  -2   5   7   32.12    3.77
  -2   5   7   27.97    3.22
  -2  -5  -7   27.27    3.65
  -2  -5  -7   32.19    3.39
  -2   5  -8  269.88   25.55
   2   5   8  239.04   19.48
   2   5   8  254.25   19.67
  -2  -5   8  255.95   21.98
  -2  -5   8  239.59   20.42
  -2  -5   8  239.31   20.75
  -2   5   8  203.53   17.68
  -2   5   8  243.17   20.54
  -2  -5  -8  213.91   20.48
  -2  -5  -8  224.08   19.54
  -2   5  -9  139.37   13.48
   2   5   9  130.14   10.49
   2   5   9  124.41   10.40
  -2  -5   9  136.90   12.84
  -2  -5   9  127.27   11.73
  -2  -5   9  128.73   11.99
  -2   5   9  115.77   11.67
  -2   5   9  123.98   10.69
  -2  -5  -9  141.05   12.06
  -2  -5  -9  137.18   12.96
  -2   5 -10   49.82    6.77
  -2  -5  10   50.08    5.90
   2   5  10   49.81    5.04
   2   5  10   49.89    4.83
   2   5  10   48.17    5.01
  -2  -5  10   40.91    5.06
  -2  -5  10   48.46    5.10
  -2   5  10   40.48    4.87
  -2   5  10   46.53    5.08
  -2  -5 -10   44.72    4.95
  -2  -5 -10   40.28    4.58
  -2   5 -11   35.32    5.52
   2   5  11   35.92    4.02
   2   5  11   30.40    3.87
   2   5  11   33.02    3.85
  -2  -5  11   29.30    3.17
  -2  -5  11   29.58    3.85
  -2  -5  11   32.09    4.75
  -2   5  11   33.67    3.90
  -2   5  11   36.38    4.18
  -2  -5 -11   34.21    4.01
  -2  -5 -11   30.82    4.45
  -2   5 -12  155.22   16.51
   2   5  12  132.75   12.51
   2   5  12  140.88   12.40
   2   5  12  139.23   12.58
  -2  -5  12  129.65   12.56
  -2  -5  12  134.10   13.93
  -2  -5  12  129.90   12.55
  -2   5  12  159.34   13.41
  -2   5  12  135.36   11.22
  -2  -5 -12  144.66   12.78
  -2  -5 -12  141.20   12.67
  -2   5 -13   47.62    7.33
   2   5  13   43.39    4.83
  -2  -5  13   43.60    5.35
   2   5  13   42.75    5.30
   2   5  13   41.65    4.91
  -2  -5  13   42.36    6.02
  -2  -5  13   44.44    5.06
  -2  -5 -13   50.39    5.72
  -2   5  13   48.73    5.12
  -2   5  13   54.59    6.07
  -2  -5 -13   49.70    5.19
   2   5  14   68.18    6.55
  -2   5 -14   79.08    8.25
  -2  -5  14   69.21    6.13
   2   5  14   74.15    7.11
   2   5  14   68.33    6.94
  -2  -5  14   72.62    8.36
  -2  -5  14   65.53    7.43
  -2   5  14   71.67    7.05
  -2   5  14   61.54    6.07
  -2  -5 -14   66.47    7.40
  -2  -5 -14   69.42    7.75
  -2   5 -15  110.82   13.22
   2   5  15   84.60    8.24
   2   5  15  102.47    9.31
   2   5  15  103.52    9.81
  -2  -5  15  108.63   12.02
  -2  -5  15   95.00    9.93
  -2  -5  15  105.11   10.12
  -2   5  15   90.62    9.49
  -2   5  15  101.22   10.64
  -2  -5 -15   96.34    9.04
  -2  -5 -15   95.99    9.44
  -2   5 -16   42.02    6.39
  -2  -5  16   42.98    4.91
   2   5  16   38.28    4.29
   2   5  16   31.13    3.81
   2   5  16   43.46    4.69
  -2  -5  16   41.51    4.66
  -2  -5  16   31.52    4.80
  -2  -5 -16   35.10    3.88
  -2   5  16   31.75    4.98
  -2   5  16   30.02    4.23
  -2  -5 -16   33.51    4.44
   2   5  17    9.68    1.65
  -2   5 -17   12.60    2.72
   2   5  17    8.60    2.10
   2   5  17   11.23    1.88
  -2  -5  17   10.98    2.02
  -2  -5  17    9.28    2.75
  -2  -5  17    9.12    2.32
  -2   5  17    8.13    1.62
  -2   5  17   10.36    1.80
  -2  -5 -17    8.01    2.04
  -2  -5 -17    9.33    1.57
  -2   5 -18   92.40   11.52
   2   5  18   76.35    8.06
   2   5  18   77.53    8.56
  -2  -5  18   86.03    9.08
  -2  -5  18   71.73    9.04
  -2  -5  18   82.34    8.61
  -2   5  18   94.14    9.40
  -2   5  18   85.53    9.32
  -2  -5 -18   91.28    9.15
  -2  -5 -18   87.28    8.57
  -2   5 -19   50.33    7.13
   2   5  19   37.92    4.30
   2   5  19   39.91    5.16
  -2  -5  19   41.26    5.30
  -2  -5  19   45.18    6.58
  -2  -5  19   36.27    5.27
  -2   5  19   39.03    5.49
  -2  -5 -19   43.21    5.66
  -2  -5 -19   41.62    5.09
  -2   5 -20  121.78   13.99
  -2  -5  20  110.92   10.99
  -2  -5  20   90.32   11.29
  -2  -5  20  121.10   12.74
  -2  -5 -20  110.34    9.67
  -2   5  20  112.18   10.95
  -2  -5 -20  113.37   10.47
  -2   5 -21   41.66    5.82
  -2  -5  21   41.11    5.74
  -2  -5  21   37.68    4.48
  -2   5  21   39.39    4.35
  -2  -5 -21   33.44    4.07
  -2   5 -22   43.36    6.04
  -2  -5  22   42.09    4.66
  -2  -5  22   46.74    5.94
  -2   5  22   41.00    5.35
  -2  -5 -22   35.09    4.14
  -2   5 -23    6.87    2.10
  -2  -5  23    7.35    1.69
  -2  -5  23    7.78    2.20
  -2   5  23   10.08    1.97
  -2   5 -24   10.28    2.31
  -2  -5  24    8.65    1.40
  -2  -5  24   10.70    2.27
  -2   5  24    8.18    1.96
  -2   5 -25    4.14    1.57
  -2  -5  25    4.94    1.32
  -2  -5  25    6.21    1.67
  -2   5  25    4.75    1.33
  -2   5 -26   29.55    4.13
  -2  -5  26   30.93    4.08
  -2  -5  26   26.49    3.50
  -2   5  26   27.22    3.47
  -2   5 -27   55.45    5.99
  -2  -5  27   56.51    5.88
  -2   5  27   52.31    5.19
  -2  -5  28    2.45    0.79
  -2   5  28    0.69    0.60
   2   5  29    4.15    1.10
  -2  -5  29    2.72    0.97
   2   5  30    3.28    0.87
  -2  -5  30    2.28    0.77
   2   5  31    7.89    1.14
  -2   6   0   67.93    6.99
  -2   6   0   71.86    6.14
  -2   6   0   55.38    5.31
  -2  -6   0   61.41    6.04
  -2  -6   0   59.56    7.82
  -2  -6   0   56.44    5.59
  -2  -6   1  259.42   20.84
  -2   6  -1  287.87   28.62
  -2   6  -1  296.37   23.39
  -2   6  -1  254.64   20.41
  -2  -6   1  267.13   26.78
  -2  -6   1  238.65   19.51
  -2   6   1  225.74   18.90
  -2   6   1  266.44   20.99
  -2   6   1  302.03   28.24
  -2  -6  -1  261.99   21.64
  -2  -6  -1  248.84   20.46
  -2  -6  -1  268.39   26.17
  -2   6  -2  100.90    8.18
  -2   6  -2  117.76   12.59
  -2  -6   2   99.66    9.35
  -2  -6   2  110.35   12.36
  -2   6  -2  118.84    9.37
   2   6   2  101.17    9.57
  -2  -6   2  107.38    9.51
  -2   6   2   92.02    8.74
  -2   6   2   87.37    7.95
  -2  -6  -2   90.39    7.49
  -2  -6  -2   95.73   11.30
  -2  -6  -2   97.62    8.89
  -2   6  -3  162.87   16.16
   2  -6  -3  160.72   17.50
  -2  -6   3  161.33   13.18
  -2  -6   3  154.35   16.57
   2   6   3  151.88   13.96
  -2  -6   3  149.21   13.21
   2   6   3  151.69   12.81
  -2   6   3  138.82   12.24
  -2  -6  -3  160.69   12.76
  -2   6   3  147.95   13.17
  -2  -6  -3  126.39   13.29
   2  -6  -4   96.13   11.26
  -2   6  -4  110.78   12.46
   2   6   4   97.59    8.74
  -2  -6   4   97.41   11.02
  -2  -6   4  104.43    9.96
   2   6   4  100.28    9.88
  -2  -6   4   90.29    8.91
  -2   6   4  103.38    9.51
  -2   6   4   87.36    8.42
  -2  -6  -4   91.29   10.71
  -2  -6  -4  104.03    9.53
  -2   6  -5  118.58   13.21
   2   6   5  104.72   10.05
   2  -6  -5   98.10   10.71
   2   6   5  103.51    9.02
  -2  -6   5  105.76    9.98
  -2  -6   5  105.20   10.08
  -2  -6   5   92.88    9.11
  -2   6   5   99.80    9.53
  -2   6   5   81.39    8.18
  -2  -6  -5   95.90    8.77
  -2  -6  -5   93.59   10.91
  -2   6  -6  206.53   22.03
   2  -6  -6  182.55   18.00
   2   6   6  182.18   15.83
  -2  -6   6  182.22   17.03
  -2  -6   6  183.43   18.60
  -2  -6   6  164.25   14.07
   2   6   6  174.11   14.83
  -2   6   6  169.65   13.64
  -2   6   6  203.15   15.94
  -2  -6  -6  199.95   16.44
  -2  -6  -6  183.04   18.55
  -2   6  -7  175.54   18.49
  -2  -6   7  148.20   13.90
   2   6   7  151.75   13.03
   2   6   7  144.34   12.09
  -2  -6   7  129.78   11.29
  -2  -6   7  160.04   14.43
   2   6   7  158.68   13.53
  -2   6   7  115.97   10.85
  -2   6   7  138.69   13.32
  -2  -6  -7  146.12   13.09
  -2  -6  -7  128.16   14.16
  -2   6  -8   33.06    3.95
  -2  -6   8   25.62    3.82
   2   6   8   29.04    2.89
   2   6   8   27.66    3.14
   2   6   8   27.19    3.46
  -2  -6   8   22.01    3.41
  -2  -6   8   23.71    4.12
  -2   6   8   22.80    3.50
  -2   6   8   20.65    3.17
  -2  -6  -8   22.30    3.06
  -2  -6  -8   21.65    4.02
  -2   6  -9  100.47   12.91
   2   6   9   96.23   10.15
   2   6   9   99.80   10.27
   2   6   9   92.27    9.05
  -2  -6   9   92.62   10.50
  -2  -6   9   89.11    9.04
  -2  -6   9   97.29    9.97
  -2   6   9  100.59    9.88
  -2   6   9   85.91    8.95
  -2  -6  -9   97.46   10.43
  -2  -6  -9  100.71    9.21
  -2   6 -10  149.36   17.25
  -2  -6  10  121.67   12.52
   2   6  10  136.81   13.51
   2   6  10  153.63   15.11
   2   6  10  134.78   12.97
  -2  -6  10  133.75   13.97
  -2  -6  10  133.08   12.47
  -2   6  10  126.28   12.52
  -2   6  10  165.81   15.00
  -2  -6 -10  140.38   14.38
  -2  -6 -10  142.94   12.47
  -2   6 -11  199.65   20.45
   2   6  11  175.35   16.28
  -2  -6  11  198.63   18.70
   2   6  11  195.82   17.33
   2   6  11  178.63   16.00
  -2  -6  11  162.16   16.73
  -2  -6  11  178.59   17.55
  -2   6  11  192.09   18.48
  -2   6  11  155.72   15.68
  -2  -6 -11  169.70   16.40
  -2  -6 -11  185.03   16.11
  -2   6 -12   40.94    6.22
   2   6  12   34.10    5.00
   2   6  12   35.22    4.23
   2   6  12   35.21    4.12
  -2  -6  12   34.79    4.87
  -2  -6  12   27.91    3.66
  -2  -6  12   32.74    4.45
  -2   6  12   36.61    3.81
  -2   6  12   28.53    3.40
  -2  -6 -12   37.16    4.22
  -2  -6 -12   33.75    4.86
  -2   6 -13    2.07    1.03
   2   6  13    1.60    0.62
   2   6  13    1.43    0.70
  -2  -6  13    0.23    1.02
  -2  -6  13    1.05    0.96
  -2  -6  13    1.27    0.75
   2   6  13    1.43    0.63
  -2   6  13    1.84    1.05
  -2   6  13    2.16    1.03
  -2  -6 -13    1.94    1.00
  -2  -6 -13    3.00    0.85
  -2   6 -14   13.08    2.44
   2   6  14    7.96    2.17
   2   6  14   12.12    2.27
  -2  -6  14    8.41    2.39
  -2  -6  14   12.83    1.85
  -2  -6  14   12.55    2.25
   2   6  14    9.92    1.86
  -2   6  14    9.84    2.41
  -2   6  14   10.79    2.33
  -2  -6 -14   12.41    2.37
  -2  -6 -14   10.69    1.52
  -2   6 -15  102.09   12.23
   2   6  15   71.46    8.11
   2   6  15   89.57    8.97
  -2  -6  15   71.49    8.08
  -2  -6  15   87.53    8.69
  -2  -6  15   85.58    9.85
  -2   6  15   64.12    8.65
  -2   6  15   96.70    9.68
  -2  -6 -15   95.66    9.21
  -2  -6 -15   86.86    7.19
  -2   6 -16   56.30    6.39
   2   6  16   48.68    5.42
  -2  -6  16   50.43    6.28
  -2   6  16   45.45    4.83
  -2  -6 -16   44.75    5.54
  -2  -6 -16   45.04    4.82
  -2   6 -17   13.58    3.31
   2   6  17   11.61    1.73
  -2  -6  17   11.01    2.04
  -2   6  17   15.49    2.68
  -2  -6 -17   16.63    2.35
  -2  -6 -17   13.35    2.31
  -2   6 -18   10.80    2.76
   2   6  18   10.03    1.73
  -2  -6  18    7.64    2.19
  -2   6  18    9.11    2.04
  -2  -6 -18   10.08    1.82
  -2  -6 -18    9.21    1.85
  -2   6 -19   16.24    3.00
   2   6  19   12.15    2.02
  -2  -6  19   16.48    2.58
  -2   6  19    9.35    2.35
  -2  -6 -19    9.68    2.00
  -2   6 -20    3.86    1.28
   2   6  20    1.04    0.74
  -2  -6  20    2.76    1.00
  -2   6  20    1.83    0.98
  -2  -6 -20    0.97    0.80
  -2   6 -21   14.04    2.97
  -2  -6  21   14.17    2.39
  -2   6  21   15.12    2.52
  -2  -6 -21   11.48    1.86
  -2   6 -22    8.18    2.11
  -2  -6  22    6.58    1.65
  -2   6  22    6.63    1.61
  -2   6 -23    6.02    1.62
  -2  -6  23    4.11    1.33
  -2   6  23    4.58    1.38
  -2   6 -24   12.26    2.39
  -2  -6  24   10.32    2.08
  -2   6  24   13.29    2.03
  -2   6 -25   18.33    2.73
  -2  -6  25   17.98    2.34
  -2   6  25   15.40    2.34
  -2  -6  26    0.95    0.61
  -2   6  26    1.67    0.61
  -2  -6  27    3.10    0.84
  -2   6  27    3.16    0.66
   2   6  28    2.46    0.65
  -2   7   0  252.05   21.60
   2  -7   0  228.67   24.60
  -2  -7   0  217.01   24.10
  -2  -7   0  219.67   19.48
   2   7   0  229.11   21.47
   2  -7  -1   43.82    6.84
  -2   7  -1   42.25    4.82
   2   7   1   38.71    5.36
  -2  -7   1   39.55    4.69
  -2  -7   1   41.19    6.61
   2  -7   1   44.64    8.34
  -2   7   1   54.18    5.49
  -2   7   1   42.75    5.33
   2   7  -1   45.00    5.62
  -2  -7  -1   44.86    6.42
  -2  -7  -1   46.09    4.57
   2   7   2   60.60    5.78
  -2   7  -2   67.29    6.21
   2  -7  -2   61.54    8.25
   2   7   2   58.09    6.47
  -2  -7   2   55.08    5.63
  -2  -7   2   57.83    7.80
  -2   7   2   50.42    4.96
  -2   7   2   60.18    5.18
  -2  -7  -2   60.61    6.56
  -2  -7  -2   58.50    5.76
   2   7  -2   64.26    6.72
   2  -7  -3    3.33    1.61
   2   7   3    3.71    1.45
   2   7   3    7.11    1.32
  -2  -7   3    3.80    1.00
  -2  -7   3    4.31    1.41
  -2   7   3    2.42    1.00
  -2   7   3    2.95    0.93
  -2  -7  -3    2.29    1.04
  -2  -7  -3    2.89    1.60
   2   7  -3    2.24    0.87
   2  -7  -4  114.34   12.50
   2   7   4  110.72   11.44
  -2  -7   4   94.37   10.18
   2   7   4  105.89   11.16
  -2  -7   4   99.39    8.80
  -2   7   4   93.82    8.56
  -2   7   4   77.84    8.07
  -2  -7  -4  108.57   12.13
  -2  -7  -4  111.92    9.66
   2   7  -4  110.58   10.27
  -2   7  -5   13.66    3.61
   2  -7  -5   14.69    2.93
   2   7   5   13.04    2.73
   2   7   5   13.26    2.88
  -2  -7   5   12.08    2.09
  -2  -7   5   15.41    3.11
  -2   7   5   11.27    2.04
   2   7  -5   16.78    1.97
  -2   7   5   11.95    2.24
  -2  -7  -5   18.61    3.10
  -2  -7  -5   15.45    2.07
  -2   7  -6   33.56    6.47
   2   7   6   34.09    4.80
   2   7   6   36.80    5.10
  -2  -7   6   38.16    3.98
  -2  -7   6   32.21    5.64
  -2   7   6   28.30    3.95
  -2   7   6   37.51    4.41
  -2  -7  -6   36.74    5.53
  -2  -7  -6   37.98    3.87
   2   7  -6   42.60    4.61
  -2  -7   7   31.73    3.05
  -2   7  -7   35.79    6.18
   2   7   7   33.63    4.67
   2   7   7   40.60    5.02
  -2  -7   7   32.85    5.30
  -2   7   7   34.47    3.55
  -2   7   7   24.94    3.17
  -2  -7  -7   30.75    3.83
   2   7  -7   37.33    4.31
  -2   7  -8   52.11    8.56
   2   7   8   48.11    6.39
   2   7   8   55.75    6.72
  -2  -7   8   48.11    5.06
  -2  -7   8   45.91    7.40
  -2   7   8   56.99    6.30
  -2   7   8   47.67    5.72
  -2  -7  -8   57.55    5.67
   2   7  -8   58.50    6.02
  -2   7  -9   92.29   12.16
   2   7   9   93.00    9.64
  -2  -7   9   77.38    7.88
  -2  -7   9   79.04    9.95
  -2   7   9   83.35    9.15
   2   7  -9   91.42    8.95
  -2  -7  -9   79.04    7.90
  -2   7 -10   39.76    6.80
   2   7  10   41.49    4.81
  -2  -7  10   41.65    4.23
  -2  -7  10   39.05    5.65
  -2   7  10   32.33    5.07
  -2  -7 -10   31.26    4.76
   2   7 -10   31.06    4.36
  -2   7 -11   15.06    3.78
   2   7  11   13.03    2.62
  -2  -7  11   14.88    3.00
  -2   7  11   11.89    2.73
  -2  -7 -11   14.83    2.58
   2   7 -11   14.44    1.80
   2   7  12    8.45    1.98
  -2   7 -12    8.06    2.12
  -2  -7  12    6.18    1.59
  -2  -7  12    7.44    2.19
  -2   7  12    9.81    2.12
  -2  -7 -12    7.65    1.96
   2   7 -12   10.78    1.70
  -2   7 -13   34.20    7.11
   2   7  13   51.98    5.72
  -2  -7  13   43.77    4.81
  -2  -7  13   42.64    5.27
  -2   7  13   46.95    6.09
  -2  -7 -13   44.40    5.25
   2   7 -13   50.33    5.25
  -2   7 -14   46.00    6.52
   2   7  14   43.29    4.93
  -2  -7  14   34.80    4.19
  -2  -7  14   39.61    5.11
  -2   7  14   38.83    5.30
  -2  -7 -14   35.17    3.82
   2   7 -14   40.60    4.17
  -2   7 -15    5.26    2.06
   2   7  15    7.69    1.50
  -2  -7  15    5.39    1.27
  -2  -7  15    5.08    1.54
  -2   7  15    6.76    1.32
  -2  -7 -15    5.02    1.43
  -2   7 -16    1.06    0.75
   2   7  16    0.46    0.50
  -2  -7  16    0.01    0.44
  -2   7  16    0.12    0.60
  -2  -7 -16    0.00    0.47
  -2   7 -17   27.81    4.03
   2   7  17   22.58    2.83
  -2  -7  17   17.51    2.55
  -2   7  17   24.51    3.39
  -2  -7 -17   19.93    2.62
  -2   7 -18    9.83    2.49
   2   7  18    9.78    1.74
  -2  -7  18    9.37    1.62
  -2   7  18   10.67    2.05
  -2  -7 -18    9.68    1.53
  -2   7 -19    4.72    1.50
   2   7  19    3.16    0.99
  -2   7  19    5.06    1.29
  -2  -7 -19    3.76    0.92
   2   7  20    4.51    1.04
  -2   7  20    6.71    1.50
  -2   7  21    3.79    1.15
  -2   7  22   17.50    2.49
  -2   7  23    1.14    0.60
   2  -7  23    0.80    0.88
   2  -7  24    3.92    1.13
  -2   7  24    5.30    0.74
   2  -8   0   36.53    5.54
  -2   8   0   31.63    3.73
   2   8   0   36.66    4.97
  -2  -8   0   32.31    5.37
   2  -8  -1    0.73    1.02
   2   8   1    0.59    0.88
  -2  -8   1    0.40    0.92
   2  -8   1    3.29    1.04
  -2   8   1    1.18    0.74
  -2  -8  -1    0.75    0.94
   2   8  -1    0.18    0.87
   2  -8  -2   19.42    3.47
   2   8   2   21.82    3.71
  -2  -8   2   15.79    3.66
   2   8  -2   22.00    3.30
  -2   8   2   21.99    3.46
   2  -8   2   25.16    4.25
  -2  -8  -2   21.02    2.80
   2  -8  -3   29.82    4.04
   2   8   3   26.47    4.06
  -2  -8   3   20.52    4.20
   2  -8   3   25.96    4.63
  -2   8   3   25.40    2.81
  -2  -8  -3   21.10    3.85
   2   8  -3   26.06    3.62
   2  -8  -4    2.07    0.97
   2   8   4    4.94    1.18
  -2  -8   4    2.96    1.40
   2  -8   4    2.82    1.53
  -2   8   4    1.70    1.11
  -2  -8  -4    2.92    1.27
   2   8  -4    1.97    0.77
   2   8   5    1.66    0.94
  -2  -8   5    2.30    0.73
   2  -8   5    1.65    1.26
  -2   8   5    0.38    0.90
  -2  -8  -5    0.98    0.98
   2   8  -5    1.09    0.88
   2   8   6   35.09    4.56
  -2  -8   6   28.38    4.70
   2  -8   6   34.02    5.73
  -2   8   6   32.58    4.36
  -2  -8  -6   32.62    4.62
   2   8  -6   38.74    4.39
   2   8   7   11.33    2.37
  -2  -8   7   12.11    2.69
  -2   8   7   15.84    2.53
   2  -8   7   12.37    3.30
  -2  -8  -7   13.08    2.60
   2   8  -7   14.61    2.36
   2   8   8   -0.39    0.61
  -2  -8   8    0.17    0.67
   2  -8   8   -0.23    0.86
  -2   8   8    1.41    0.63
  -2  -8  -8    0.74    0.58
   2   8  -8    0.04    0.56
   2   8   9   17.48    2.52
  -2  -8   9   11.14    2.71
   2  -8   9   14.49    3.43
  -2   8   9   14.12    2.67
  -2  -8  -9   13.39    2.53
   2   8  -9   15.63    2.34
   2   8  10   50.90    5.81
  -2  -8  10   41.43    5.64
  -2   8  10   51.47    5.64
   2  -8  10   47.23    6.07
  -2  -8 -10   45.60    5.35
   2   8 -10   50.28    4.53
   2   8  11   52.03    5.54
  -2  -8  11   42.71    5.20
   2  -8  11   43.97    6.88
  -2   8  11   43.46    5.45
  -2  -8 -11   40.79    4.85
   2   8  12    9.85    1.61
  -2  -8  12    7.25    1.17
   2  -8  12    8.66    2.25
  -2   8  12    6.94    1.64
  -2  -8 -12    7.80    1.44
   2   8 -12    0.14    1.24
   2   8  13    1.64    0.78
  -2  -8  13    1.57    0.80
   2  -8  13    1.75    0.88
  -2   8  13    1.14    0.60
  -2  -8 -13    1.08    0.73
   2   8  14    0.49    0.64
  -2  -8  14    0.38    0.62
   2  -8  14    3.56    1.15
  -2   8  14    1.28    0.74
  -2  -8 -14    0.96    0.61
   2   8  15   18.69    2.43
  -2   8  15   16.07    2.44
   2  -8  15   16.34    3.72
  -2  -8 -15   14.66    1.95
   2   8  16   18.48    2.18
   2  -8  16   14.73    3.47
  -2   8  16   16.32    2.41
  -2  -8 -16   12.68    1.68
   2   8  17    3.01    0.86
   2  -8  17    5.19    1.71
  -2   8  17    4.93    1.20
   2   8  18    2.73    0.64
   2  -8  18    3.97    1.42
  -2   8  18    2.30    0.96
  -2   8  19    8.97    1.42
   2  -8  19    5.72    1.97
  -2   8  20    3.95    0.85
   2  -8  20    4.34    1.22
   2  -9   0   22.03    2.64
  -2  -9   0   19.79    3.19
   2   9   0   20.56    2.93
   2  -9  -1    2.09    0.59
   2   9   1    0.63    0.53
  -2  -9   1    0.48    0.58
   2  -9   1    0.34    0.72
  -2  -9  -1    1.47    0.77
   2   9  -1    2.51    0.76
  -2  -9   2    3.64    1.41
   2   9   2    4.70    1.30
   2  -9   2    3.91    1.25
  -2  -9  -2    4.71    1.02
   2   9  -2    7.55    1.29
   2   9   3    1.07    0.69
  -2  -9   3    0.15    0.71
   2  -9   3    0.44    0.73
  -2  -9  -3    1.66    0.68
   2   9  -3    0.90    0.68
   2   9   4    7.21    1.64
  -2  -9   4    4.80    1.61
   2  -9   4    7.59    1.71
  -2  -9  -4    6.74    1.55
   2   9  -4    8.04    1.46
   2   9   5   12.72    2.21
  -2  -9   5    9.13    2.10
   2  -9   5   12.66    1.73
  -2  -9  -5   12.11    2.02
   2   9  -5   11.28    1.87
   2   9   6    6.96    1.25
  -2  -9   6    6.11    1.15
  -2   9   6    0.27    0.90
   2  -9   6    5.20    1.35
  -2  -9  -6    5.07    1.16
   2   9  -6    4.16    1.03
   2   9   7    3.56    0.99
  -2  -9   7    3.13    0.97
   2  -9   7    3.52    1.23
  -2   9   7    3.35    0.77
  -2  -9  -7    4.68    0.95
   2   9  -7    0.21    0.74
   2   9   8    6.52    1.25
  -2  -9   8    5.23    1.20
  -2   9   8    3.74    1.04
   2  -9   8    6.19    1.51
  -2  -9  -8    4.28    1.16
   2   9   9   12.65    1.49
  -2  -9   9   10.50    1.87
  -2   9   9   13.56    1.89
   2  -9   9   16.45    2.44
  -2  -9  -9   13.39    1.42
   2   9  10    5.51    1.10
  -2  -9  10    4.19    0.98
   2  -9  10    5.51    1.55
  -2   9  10    5.38    1.11
  -2  -9 -10    4.76    0.97
   2   9  11    1.59    0.46
  -2  -9  11    1.00    0.51
  -2   9  11    1.98    0.63
   2  -9  11    1.78    0.88
  -2  -9 -11    0.80    0.48
   2   9  12    8.27    1.23
   2  -9  12    8.25    1.67
  -2   9  12    6.32    1.24
   2   9  13    2.90    0.64
  -2   9  13    2.63    0.70
   2  -9  13    3.09    1.00
  -3   0   0    0.28    0.24
  -3   0   0    0.32    0.29
  -3   0  -1   67.00    4.22
  -3   0  -1   63.47    4.88
  -3   0   1   69.12    5.36
  -3   0   1   66.95    4.04
  -3   0  -2  232.94   12.59
  -3   0  -2  223.69   14.90
  -3   0   2  232.40   13.37
  -3   0   2  231.90   14.91
  -3   0   2  229.96   15.11
  -3   0  -3   11.05    1.18
  -3   0  -3   10.53    1.30
  -3   0  -3   11.85    0.87
  -3   0   3   12.86    1.23
  -3   0   3   10.20    1.41
  -3   0  -4   27.66    1.98
  -3   0  -4   26.99    2.43
  -3   0   4   27.38    2.31
  -3   0   4   25.76    2.20
  -3   0   4   24.71    2.50
  -3   0  -4   25.53    2.15
  -3   0   5  182.78   12.30
  -3   0  -5  178.44   11.44
   3   0   5  160.06    9.99
  -3   0   5  193.65   11.49
  -3   0   5  177.49   12.71
  -3   0  -5  175.24   11.40
  -3   0  -6    5.46    0.89
  -3   0   6    4.09    0.60
  -3   0  -6    4.84    0.88
  -3   0  -6    6.08    0.71
   3   0   6    4.63    0.80
  -3   0   6    5.94    0.88
  -3   0   6    6.11    1.03
  -3   0  -7    2.15    0.84
  -3   0  -7    8.93    0.87
  -3   0  -7    5.42    0.67
   3   0   7    4.22    0.68
  -3   0   7    4.35    0.84
  -3   0   7    2.28    0.64
  -3   0   7    4.24    0.81
  -3   0   7    4.06    0.80
  -3   0   8  328.19   21.10
  -3   0  -8  343.38   21.98
  -3   0  -8  341.59   22.00
   3   0   8  289.17   18.05
  -3   0   8  320.09   23.13
  -3   0   8  332.75   23.09
  -3   0   8  356.55   25.99
  -3   0  -8  345.66   23.68
  -3   0  -9   85.46    6.44
  -3   0   9   80.89    6.32
  -3   0  -9   81.25    6.67
  -3   0  -9   86.53    5.96
   3   0   9   76.02    5.41
  -3   0   9   85.63    6.13
  -3   0   9   75.63    5.80
  -3   0   9   85.16    7.03
  -3   0 -10   95.70    7.53
  -3   0 -10   91.33    6.01
   3   0  10   89.65    5.94
  -3   0  10   91.15    6.16
  -3   0  10   84.65    6.86
  -3   0  10   90.65    7.63
  -3   0 -10   98.50    6.90
  -3   0  10   82.56    6.10
  -3   0 -11   62.49    5.31
  -3   0 -11   58.95    4.34
  -3   0 -11   52.97    4.35
   3   0  11   54.61    4.28
  -3   0  11   46.41    3.49
  -3   0  11   57.30    4.24
  -3   0  11   58.04    4.87
  -3   0  11   57.23    4.69
  -3   0 -12   70.47    5.80
  -3   0  12   63.84    5.00
  -3   0 -12   63.76    5.77
  -3   0 -12   72.42    5.51
   3   0  12   62.87    4.89
  -3   0  12   61.60    5.45
  -3   0  12   54.57    4.76
  -3   0  12   67.29    6.06
  -3   0 -13   38.92    3.85
  -3   0 -13   33.35    3.66
  -3   0 -13   34.96    3.12
   3   0  13   31.59    2.69
   3   0  13   33.15    3.00
  -3   0  13   33.92    3.55
  -3   0  13   27.27    3.05
  -3   0  13   33.99    3.98
  -3   0 -14   54.05    5.03
  -3   0 -14   55.88    4.92
   3   0  14   51.90    4.03
   3   0  14   53.66    4.56
  -3   0  14   52.16    4.51
  -3   0  14   46.66    4.44
  -3   0  14   52.18    5.67
  -3   0 -14   62.36    5.63
  -3   0 -15   83.08    6.83
  -3   0 -15   72.12    6.45
  -3   0 -15   78.23    6.63
   3   0  15   69.87    5.57
   3   0  15   76.67    6.44
  -3   0  15   76.19    7.17
  -3   0  15   81.15    7.36
  -3   0  15   77.49    8.13
  -3   0 -16  512.45   41.94
  -3   0 -16  528.96   43.26
   3   0  16  461.25   35.51
   3   0  16  485.13   38.91
  -3   0  16  517.26   45.34
  -3   0  16  503.50   41.42
  -3   0  16  514.91   42.59
  -3   0 -16  508.00   40.28
  -3   0  17  105.58   10.24
  -3   0 -17  107.63   10.14
  -3   0 -17  105.29   10.32
  -3   0 -17  120.38    9.73
   3   0  17   96.85    8.31
   3   0  17   96.08    7.98
  -3   0  17  110.65   11.17
  -3   0  17  109.96   10.39
  -3   0 -18   88.86    8.65
  -3   0 -18   87.09    8.82
  -3   0 -18  105.00    9.29
   3   0  18   80.08    7.07
   3   0  18   78.24    7.61
  -3   0  18   86.50    9.46
  -3   0  18   85.21    8.55
  -3   0  18   80.87    8.59
  -3   0 -19   54.73    6.10
  -3   0 -19   59.79    6.29
   3   0  19   46.24    4.74
   3   0  19   48.16    5.24
  -3   0  19   54.57    5.26
  -3   0  19   50.86    5.93
  -3   0  19   55.29    6.62
  -3   0  20  272.52   23.79
  -3   0 -20  311.14   27.32
  -3   0 -20  269.39   23.83
   3   0  20  220.88   18.49
   3   0  20  227.51   19.05
  -3   0  20  265.65   25.43
  -3   0  20  248.67   23.21
   3   0  21   50.86    5.51
   3   0  21   44.01    5.04
   3   0  21   51.29    5.38
  -3   0  21   53.86    6.62
  -3   0  21   49.89    4.86
  -3   0  21   47.18    6.07
  -3   0 -21   53.59    6.12
  -3   0 -22  100.39   10.18
   3   0  22   84.92    8.99
   3   0  22   84.29    8.62
   3   0  22   95.48   10.52
  -3   0  22   96.93    9.57
  -3   0  22   92.00    8.87
  -3   0  22   92.38    9.36
   3   0  23   17.64    3.01
  -3   0 -23   25.77    2.93
   3   0  23   21.06    3.21
   3   0  23   26.73    4.01
   3   0  23   24.47    3.22
  -3   0  23   25.19    3.39
  -3   0  23   23.31    4.01
  -3   0  23   27.05    4.16
   3   0  24    0.55    0.90
   3   0  24    1.31    0.95
   3   0  24    0.98    1.17
   3   0  24    3.15    0.94
  -3   0  24    2.06    0.89
  -3   0  24    2.75    0.89
  -3   0  24    1.07    0.94
  -3   0 -24    3.50    1.02
  -3   0 -25   26.97    3.63
   3   0  25   22.18    2.98
   3   0  25   25.41    3.16
  -3   0  25   25.32    4.12
  -3   0 -26    4.41    1.30
   3   0  26    3.47    1.43
   3   0  26    3.60    1.15
  -3   0  26    3.45    1.58
  -3   0  27    0.68    0.69
  -3   0 -27    0.07    0.54
   3   0  27    0.64    0.52
   3   0  27   -0.33    0.74
   3   0  28   20.48    3.63
   3   0  28   17.36    2.68
  -3   0  28   23.21    2.57
  -3   0  28   21.01    3.57
  -3   0 -28   19.42    2.92
  -3   0 -29   10.15    1.80
   3   0  29    9.27    2.24
   3   0  29    8.67    1.61
  -3   0  29    9.16    1.99
  -3   0  29    9.24    2.23
   3   0  30    7.35    1.66
   3   0  30    3.72    1.19
  -3   0  30    5.21    1.39
  -3   0  30    4.59    1.54
   3   0  31    5.36    1.59
   3   0  31    3.80    1.11
  -3   0  31    4.64    1.23
  -3   0  31    6.95    1.52
   3   0  32    4.44    1.21
   3   0  32    2.71    0.74
  -3   0  32    0.05    0.84
  -3   0  32    8.66    1.22
   3   0  33    1.44    0.69
  -3   0  33   -0.03    0.40
  -3   0  33    1.84    0.66
   3   0  34   10.86    1.79
  -3   0  34   11.56    1.35
  -3  -1   0  230.64   15.74
  -3  -1   0  271.12   18.44
  -3  -1   0  243.36   14.74
  -3   1   0  249.74   11.60
  -3   1   0  255.92   15.99
  -3   1  -1  806.85   37.15
  -3  -1   1  783.25   47.70
  -3  -1   1  535.20   45.44
  -3   1  -1  776.49   47.87
  -3  -1   1  725.35   49.19
  -3  -1  -1  693.50   48.64
  -3  -1  -1  749.48   47.33
  -3  -1  -1  681.99   46.39
  -3  -1  -1  701.21   48.72
  -3   1   1  772.16   37.46
  -3   1   1  715.57   47.66
  -3  -1   2   88.89    6.28
  -3  -1   2   86.20    6.26
  -3  -1   2   86.53    5.84
  -3   1  -2   85.45    5.41
  -3  -1  -2   80.45    5.92
  -3  -1  -2   80.39    5.71
  -3  -1  -2   77.56    5.91
  -3   1   2   75.89    5.43
   3  -1   2   73.62    3.96
  -3   1   2   87.52    4.28
  -3   1   2   94.61    6.38
  -3  -1  -2   89.17    6.19
  -3  -1   3  309.68   21.34
  -3  -1   3  303.07   21.08
  -3  -1   3  312.24   19.57
  -3   1  -3  294.30   18.65
  -3   1  -3  315.58   19.73
  -3  -1  -3  314.13   20.97
  -3  -1  -3  332.66   21.65
  -3  -1  -3  302.06   19.32
  -3  -1  -3  315.61   20.30
   3  -1   3  302.22   15.30
  -3   1   3  304.65   19.65
  -3   1   3  308.98   20.00
  -3   1   3  315.11   15.13
  -3  -1   4  276.34   19.73
  -3  -1   4  294.55   19.42
  -3  -1   4  292.20   19.15
  -3  -1   4  278.45   19.96
  -3   1  -4  269.95   17.72
  -3   1  -4  270.33   17.20
  -3  -1  -4  290.59   19.11
  -3  -1  -4  304.22   18.15
  -3  -1  -4  257.87   18.84
  -3  -1  -4  283.04   18.79
  -3   1   4  298.31   19.24
   3  -1   4  267.24   13.49
  -3   1   4  292.70   18.78
  -3   1   4  311.11   14.94
  -3  -1   5  166.01   11.49
  -3  -1   5  154.96   10.98
  -3  -1   5  169.86   10.60
  -3  -1   5  171.79   10.88
  -3   1  -5  151.96   10.19
  -3   1  -5  161.29   10.12
  -3  -1  -5  150.69   10.00
  -3  -1  -5  150.86   10.65
  -3  -1  -5  142.29   10.22
   3  -1   5  135.96    7.62
  -3   1   5  134.41   10.12
  -3   1   5  151.02    8.10
  -3   1   5  145.40   10.32
  -3  -1  -5  139.31   10.20
  -3  -1   6  246.94   17.84
   3   1   6  215.77   14.58
  -3  -1   6  226.02   16.80
  -3  -1   6  257.64   16.98
  -3  -1   6  234.48   16.03
  -3   1  -6  250.75   16.70
  -3   1  -6  246.95   15.08
  -3  -1  -6  249.65   16.51
  -3  -1  -6  267.36   18.07
  -3  -1  -6  247.73   15.84
   3  -1   6  234.56   10.17
   3  -1   6  245.35   13.16
  -3   1   6  263.84   14.23
  -3   1   6  258.48   17.31
  -3   1   6  248.04   17.14
   3   1   7  162.49   11.89
  -3  -1   7  179.87   13.42
  -3  -1   7  190.34   12.99
  -3  -1   7  173.46   12.18
  -3   1  -7  188.96   12.53
  -3   1  -7  185.69   13.13
  -3  -1   7  193.94   15.32
  -3  -1  -7  193.12   13.02
  -3  -1  -7  210.37   13.90
  -3  -1  -7  217.21   14.66
   3  -1   7  180.57    8.15
   3  -1   7  196.47   10.84
  -3   1   7  196.64   10.86
  -3   1   7  191.16   13.58
  -3   1   7  191.62   13.49
   3   1   8  319.58   23.47
  -3  -1   8  352.69   27.62
  -3  -1   8  380.97   26.95
  -3  -1   8  343.97   24.73
  -3  -1   8  372.77   27.92
  -3   1  -8  354.12   25.55
  -3   1  -8  363.56   24.21
  -3  -1  -8  362.95   25.08
  -3  -1  -8  382.94   27.29
  -3  -1  -8  380.16   26.57
   3  -1   8  344.76   16.77
   3  -1   8  366.55   20.72
  -3   1   8  354.35   25.87
  -3   1   8  402.14   29.34
  -3   1   8  386.30   21.96
   3   1   9  212.93   14.61
  -3  -1   9  238.10   17.87
  -3  -1   9  252.60   17.32
  -3  -1   9  243.47   17.37
  -3   1  -9  277.36   17.95
  -3   1  -9  231.37   15.33
  -3   1  -9  261.71   18.06
  -3  -1   9  245.46   17.95
  -3  -1  -9  231.24   16.86
  -3  -1  -9  234.90   17.65
  -3  -1  -9  241.42   17.66
   3  -1   9  218.35   11.56
   3  -1   9  221.42   13.30
  -3   1   9  217.86   16.79
  -3   1   9  221.68   13.80
  -3   1   9  237.42   17.80
  -3  -1  10   37.56    3.69
   3   1  10   35.74    3.37
  -3  -1  10   41.89    4.20
  -3  -1  10   37.68    4.04
  -3  -1  10   40.59    3.47
  -3   1 -10   43.33    3.41
  -3   1 -10   43.24    4.23
  -3   1 -10   38.53    2.99
  -3  -1 -10   52.54    4.41
  -3  -1 -10   60.88    4.62
   3  -1  10   49.91    2.83
   3  -1  10   49.74    3.24
  -3   1  10   52.83    3.56
  -3   1  10   51.71    4.41
  -3   1  10   50.88    4.36
  -3  -1 -10   55.97    4.54
  -3  -1  11   73.98    6.90
   3   1  11   66.74    5.79
  -3  -1  11   71.11    6.44
  -3  -1  11   70.03    6.40
  -3  -1  11   69.82    6.21
  -3   1 -11   72.33    6.33
  -3   1 -11   75.68    6.57
  -3   1 -11   67.16    4.64
  -3  -1 -11   79.44    6.34
  -3  -1 -11   72.56    6.11
  -3  -1 -11   82.03    6.51
  -3   1  11   77.38    6.44
   3  -1  11   72.62    4.39
   3  -1  11   78.29    5.07
  -3   1  11   75.73    5.24
  -3   1  11   78.80    6.00
   3   1  12   17.95    1.71
  -3  -1  12   16.05    1.66
  -3  -1  12   17.63    1.84
  -3  -1  12   18.03    1.82
  -3  -1  12   22.00    2.10
  -3   1 -12   18.22    1.64
  -3   1 -12   19.73    2.44
  -3   1 -12   23.93    2.32
  -3  -1 -12   17.29    1.86
  -3  -1 -12   16.81    2.25
  -3  -1 -12   18.22    2.09
   3  -1  12   14.75    1.36
   3  -1  12   16.75    1.35
  -3   1  12   13.97    1.41
  -3   1  12   14.41    1.64
  -3   1  12   17.28    2.34
  -3   1  12   18.03    2.43
  -3  -1  13  103.45    9.09
   3   1  13  105.73    8.37
  -3  -1  13   85.63    8.25
  -3  -1  13  105.49    9.34
  -3  -1  13  106.83    9.93
  -3   1 -13  115.41    9.88
  -3   1 -13  109.08   10.02
  -3   1 -13  122.30    9.23
  -3  -1 -13  129.61    9.37
  -3  -1 -13  115.62    9.78
  -3  -1 -13  125.56    9.28
  -3   1  13  119.71    9.37
   3  -1  13  117.71    7.10
   3  -1  13  122.43    8.06
  -3   1  13  114.70    8.78
  -3   1  13  112.11    7.63
  -3   1  13  139.90   10.45
  -3  -1  14   87.14    7.78
   3   1  14   84.67    7.02
  -3  -1  14   87.91    8.40
  -3  -1  14   92.53    8.31
  -3  -1  14   78.49    7.37
  -3   1 -14  102.17    8.76
  -3   1 -14   96.30    8.63
  -3   1 -14   98.99    7.81
  -3  -1 -14   96.25    8.24
  -3   1  14  103.62    7.91
  -3  -1 -14   92.35    7.35
  -3  -1 -14   99.70    8.00
   3  -1  14   93.42    6.07
   3  -1  14   97.10    6.89
  -3   1  14   93.40    8.55
  -3   1  14   84.32    6.38
   3   1  15  105.86    8.58
  -3  -1  15  119.39   10.10
  -3  -1  15   93.01    8.80
  -3  -1  15  108.41    9.71
  -3   1 -15  114.10    9.54
  -3   1 -15  119.67    9.99
  -3  -1 -15  112.49   10.29
  -3  -1 -15  115.07    9.15
  -3  -1 -15  121.71    9.93
   3  -1  15  111.32    8.20
   3  -1  15  108.08    7.59
  -3   1  15  110.23   10.26
  -3   1  15  115.25    9.32
  -3   1  15  118.03    9.62
  -3  -1  16   82.21    9.19
   3   1  16   78.89    6.99
  -3  -1  16   84.60    7.35
  -3  -1  16   68.85    6.50
  -3   1 -16   90.40    8.41
  -3   1 -16   84.29    8.82
  -3  -1 -16  104.54    9.35
  -3   1  16   95.87    8.81
  -3  -1 -16   91.30    7.51
  -3  -1 -16  104.90    8.31
   3  -1  16   94.95    7.26
   3  -1  16   98.28    7.19
  -3   1  16   97.42    8.30
  -3   1  16  101.42    9.53
   3   1  17  204.73   16.86
  -3  -1  17  208.73   18.11
  -3  -1  17  223.39   18.44
  -3  -1  17  209.46   18.96
  -3   1 -17  228.81   18.47
  -3   1 -17  222.36   19.21
   3   1  17  196.49   16.65
  -3  -1 -17  203.22   17.99
  -3  -1 -17  191.14   16.04
  -3  -1 -17  210.36   17.21
   3  -1  17  192.98   14.73
   3  -1  17  183.94   13.72
  -3   1  17  205.15   18.70
  -3   1  17  201.43   17.09
  -3   1  17  216.04   19.66
  -3  -1  18  133.83   12.46
   3   1  18  135.24   12.96
   3   1  18  120.09   11.27
  -3  -1  18  142.35   14.69
  -3  -1  18  147.82   12.94
  -3   1 -18  166.89   13.95
  -3   1 -18  155.77   14.34
  -3  -1 -18  154.54   13.66
  -3  -1 -18  149.11   12.29
  -3  -1 -18  161.91   14.25
   3  -1  18  140.55   11.29
   3  -1  18  133.30   11.01
   3  -1  18  147.97   12.15
  -3   1  18  161.70   14.79
  -3   1  18  155.06   13.13
  -3   1  18  150.51   13.05
   3   1  19   83.54    9.05
   3   1  19   79.33    8.00
  -3  -1  19   94.55   10.80
  -3  -1  19   98.80    8.37
  -3  -1  19   93.98   10.14
  -3   1 -19  107.60   10.58
  -3   1 -19   95.22    8.79
  -3  -1 -19   96.79    9.76
  -3  -1 -19  116.51   11.65
   3  -1  19   90.41    8.04
   3  -1  19   97.55    8.65
  -3   1  19  103.89    8.93
  -3   1  19  101.37    9.24
  -3   1  19   99.67   10.02
  -3  -1 -19  101.93   10.09
  -3  -1  20  194.77   19.41
   3   1  20  169.87   15.53
   3   1  20  167.18   16.27
  -3  -1  20  172.96   17.64
  -3   1 -20  201.27   18.57
  -3  -1 -20  205.88   17.68
  -3  -1 -20  181.35   16.97
  -3  -1 -20  216.56   20.20
   3  -1  20  156.81   14.04
   3  -1  20  178.90   18.06
   3  -1  20  177.51   15.30
  -3   1  20  176.66   15.67
  -3   1  20  181.02   16.10
  -3   1  20  166.88   15.70
   3   1  21  159.04   16.13
   3   1  21  173.79   15.87
  -3  -1  21  205.39   20.72
  -3  -1  21  175.17   19.12
  -3   1 -21  218.48   19.92
  -3  -1 -21  227.59   21.11
  -3  -1 -21  205.75   17.22
   3  -1  21  184.22   16.74
   3  -1  21  201.91   20.01
   3  -1  21  200.87   16.76
  -3   1  21  200.75   18.66
  -3   1  21  187.66   17.69
  -3   1  21  204.20   18.95
  -3  -1  22   44.19    5.76
   3   1  22   31.53    4.31
   3   1  22   39.89    5.26
   3   1  22   28.50    4.43
  -3  -1  22   32.83    5.44
  -3   1 -22   42.60    5.75
  -3  -1 -22   45.98    5.12
   3  -1  22   34.53    3.68
   3  -1  22   36.53    4.33
   3  -1  22   39.16    4.19
  -3   1  22   43.25    5.03
  -3   1  22   44.26    5.26
   3   1  23    8.84    2.10
   3   1  23   11.86    2.70
  -3  -1  23   10.90    2.16
  -3  -1  23   10.92    2.49
   3   1  23    7.23    2.34
  -3   1 -23   12.58    2.22
  -3  -1 -23   17.59    1.95
   3  -1  23   14.23    2.26
   3  -1  23   14.67    2.83
   3  -1  23   14.11    2.20
  -3   1  23   15.42    2.62
  -3   1  23   15.88    2.61
  -3   1 -24    8.86    1.88
   3   1  24    6.96    1.29
   3   1  24    5.48    1.71
   3   1  24    8.81    1.84
  -3  -1  24    6.33    1.35
  -3  -1  24    9.68    2.17
  -3  -1 -24    3.39    1.55
   3  -1  24    6.33    1.53
   3  -1  24    4.51    1.89
   3  -1  24    6.84    1.37
  -3   1  24    4.40    1.62
  -3   1  24    3.62    1.68
   3   1  25   51.31    5.70
  -3  -1  25   57.77    7.58
  -3   1 -25   62.13    6.62
  -3  -1 -25   55.86    6.15
   3  -1  25   51.85    5.72
   3  -1  25   55.70    4.85
  -3   1  25   56.00    6.05
  -3   1  25   53.84    5.47
  -3  -1  26   11.36    2.12
   3   1  26   10.72    2.59
   3   1  26   10.11    2.30
  -3  -1  26    9.06    2.86
  -3   1 -26   13.09    2.30
  -3  -1 -26   12.13    2.16
   3  -1  26   14.97    2.84
   3  -1  26   11.26    1.93
  -3   1  26   12.88    2.00
  -3   1  26   12.31    2.28
   3   1  27    4.93    1.70
   3   1  27    2.93    0.88
  -3  -1  27    3.83    1.65
  -3  -1  27    3.94    1.52
  -3   1 -27    4.36    1.26
  -3  -1 -27    3.55    1.19
   3  -1  27    4.12    1.62
   3  -1  27    3.56    1.06
  -3   1  27    5.02    1.25
  -3   1  27    4.60    1.10
  -3   1  27    4.49    1.28
   3   1  28    6.87    1.73
   3   1  28    2.77    1.28
  -3  -1  28    5.75    1.58
  -3   1 -28    4.14    1.26
  -3  -1  28    3.59    1.19
  -3  -1 -28    3.69    1.16
   3  -1  28    6.18    1.61
   3  -1  28    2.49    1.04
  -3   1  28    3.29    1.18
  -3   1  28    4.34    1.35
   3   1  29    6.90    1.77
   3   1  29    6.21    1.27
  -3  -1  29    4.50    1.16
  -3  -1  29    5.80    1.75
  -3   1 -29    5.28    0.96
   3  -1  29    5.88    1.19
  -3   1  29   -0.22    1.07
  -3   1  29    6.90    1.40
   3   1  30    0.24    1.11
   3   1  30    1.96    0.82
  -3  -1  30    2.38    0.92
  -3  -1  30    3.28    1.04
   3  -1  30    0.59    0.69
  -3   1  30    1.02    0.88
   3   1  31    5.27    1.73
   3   1  31    5.22    1.23
  -3  -1  31    4.32    1.60
  -3  -1  31    5.76    1.72
   3  -1  31    6.39    1.60
  -3   1  31    6.86    1.14
   3   1  32    0.27    0.68
   3   1  32    0.06    0.49
  -3  -1  32    2.49    0.62
  -3  -1  32   -0.46    0.72
   3  -1  32    0.29    0.64
  -3   1  32    0.97    0.60
   3   1  33   11.82    1.78
   3   1  33    5.34    1.09
  -3  -1  33    7.74    1.38
  -3  -1  33   12.94    1.71
   3  -1  33    9.61    1.61
  -3   1  33    5.31    1.10
  -3  -2   0  254.56   18.22
  -3  -2   0  268.19   16.77
  -3  -2   0  248.40   16.65
  -3   2   0  228.86   15.34
  -3   2   0  241.82   16.23
  -3  -2   0  253.29   16.63
  -3  -2   1  173.80   12.07
  -3  -2   1  161.11   12.49
  -3  -2   1  164.06   12.04
  -3  -2   1  182.49   13.54
  -3   2  -1  161.36   11.09
  -3  -2  -1  192.30   12.83
  -3  -2  -1  195.80   12.30
  -3  -2  -1  196.12   12.67
  -3  -2  -1  192.30   12.81
  -3   2   1  182.04   12.00
  -3  -2   2   94.23    6.82
  -3  -2   2   88.39    6.43
  -3  -2   2   99.22    6.09
  -3  -2   2   92.37    6.46
  -3   2  -2   89.45    5.86
  -3   2  -2   85.05    4.96
  -3  -2  -2   68.89    5.96
  -3  -2  -2   68.52    5.04
  -3  -2  -2   66.86    5.49
  -3   2   2   64.03    5.16
  -3  -2  -2   71.80    6.23
  -3  -2   3  228.06   16.51
  -3  -2   3  230.34   15.92
  -3  -2   3  213.40   15.22
  -3   2  -3  215.96   13.76
  -3   2  -3  211.64   13.00
  -3  -2   3  230.01   15.06
  -3  -2  -3  233.74   15.16
  -3  -2  -3  219.44   14.98
  -3  -2  -3  210.32   14.23
  -3  -2  -3  202.29   14.12
  -3   2   3  211.81   14.30
  -3   2   3  200.47   13.44
  -3  -2   4  267.93   17.70
  -3  -2   4  289.73   21.43
  -3  -2   4  289.30   20.68
  -3  -2   4  286.33   20.19
  -3   2  -4  282.29   18.90
  -3   2  -4  277.95   16.84
  -3  -2  -4  283.06   20.64
  -3  -2  -4  271.81   18.33
  -3  -2  -4  273.70   18.97
  -3  -2  -4  260.72   17.51
  -3   2   4  274.33   19.20
  -3   2   4  284.56   19.11
  -3  -2   5   72.35    6.50
  -3  -2   5   77.77    7.05
  -3  -2   5   78.72    6.84
  -3   2  -5   72.77    6.01
  -3   2  -5   75.07    5.23
  -3  -2  -5   92.72    6.51
  -3  -2  -5   93.50    6.71
  -3  -2  -5   96.57    6.10
  -3   2   5   93.27    6.85
  -3   2   5   85.43    5.95
  -3  -2  -5   98.19    6.46
  -3  -2   6  499.71   38.21
  -3  -2   6  483.55   35.44
  -3  -2   6  502.78   37.89
  -3   2  -6  533.18   37.68
  -3   2  -6  550.66   35.32
  -3  -2  -6  585.18   41.46
  -3  -2  -6  591.28   39.44
  -3  -2  -6  539.44   35.54
  -3  -2  -6  559.83   38.52
  -3   2   6  563.18   40.06
  -3   2   6  528.53   35.96
   3   2   7   27.86    2.78
  -3  -2   7   29.93    3.29
  -3  -2   7   29.12    3.23
  -3  -2   7   28.87    3.19
  -3   2  -7   29.44    3.10
  -3   2  -7   30.39    2.50
  -3  -2  -7   34.84    3.38
  -3  -2  -7   29.78    2.82
  -3  -2  -7   35.18    3.19
  -3   2   7   30.14    3.09
  -3   2   7   32.38    2.63
   3   2   8    1.95    1.03
  -3  -2   8    2.60    1.15
  -3  -2   8    3.15    1.34
  -3   2  -8    2.42    1.10
  -3   2  -8    1.63    0.78
  -3  -2   8    3.42    1.17
  -3  -2  -8    6.04    0.74
  -3  -2  -8    7.97    1.07
  -3  -2  -8    8.84    1.20
  -3   2   8    4.57    1.13
  -3   2   8    7.16    0.70
  -3  -2   9   55.36    5.47
   3   2   9   48.04    4.40
  -3  -2   9   53.44    5.21
  -3  -2   9   49.87    4.85
  -3   2  -9   51.85    3.53
  -3   2  -9   50.71    4.58
  -3  -2  -9   47.26    4.47
  -3  -2  -9   49.17    4.68
   3  -2   9   43.93    2.77
  -3   2   9   44.02    3.85
  -3   2   9   45.09    3.83
  -3  -2  -9   44.17    4.00
   3   2  10   77.09    6.05
  -3  -2  10   96.95    8.74
  -3  -2  10   86.85    8.07
  -3  -2  10   98.93    8.91
  -3   2 -10  102.41    7.04
  -3   2 -10   99.61    8.07
  -3  -2 -10   57.43    6.79
  -3  -2 -10  102.51    8.47
   3  -2  10   82.99    4.82
  -3   2  10   87.84    7.75
  -3   2  10  102.04    7.97
  -3  -2 -10   94.68    6.71
  -3  -2  11   23.86    2.38
   3   2  11   17.95    1.87
  -3  -2  11   24.25    2.32
  -3  -2  11   20.03    3.14
  -3   2 -11   20.79    2.33
  -3   2 -11   23.58    2.86
  -3  -2 -11   20.63    2.55
  -3  -2 -11   19.82    2.74
  -3  -2 -11   23.15    2.40
   3  -2  11   15.66    1.41
  -3   2  11   21.26    2.22
  -3   2  11   24.15    2.53
   3   2  12  340.19   28.33
  -3  -2  12  363.07   30.09
  -3  -2  12  362.58   30.85
  -3  -2  12  366.86   31.36
  -3   2 -12  407.27   28.84
  -3   2 -12  391.93   30.88
  -3  -2 -12  357.25   27.79
  -3  -2 -12  350.03   29.43
  -3  -2 -12  373.30   30.38
   3  -2  12  320.01   20.10
  -3   2  12  355.77   30.34
  -3   2  12  380.58   29.50
  -3  -2  13   20.38    3.68
   3   2  13   21.95    3.07
  -3  -2  13   20.81    3.48
  -3  -2  13   20.96    3.40
  -3   2 -13   22.79    2.68
  -3   2 -13   22.72    3.30
  -3  -2 -13   25.72    3.17
  -3  -2 -13   29.23    3.17
  -3  -2 -13   32.84    3.52
   3  -2  13   25.13    2.00
  -3   2  13   27.34    3.35
  -3   2  13   26.55    2.83
   3   2  14   94.29    9.57
  -3  -2  14   91.16   10.01
  -3  -2  14   94.96   10.48
  -3  -2  14   97.32   10.58
  -3   2 -14  101.81    7.79
  -3   2 -14  108.38   10.67
  -3  -2 -14  113.12    9.55
  -3  -2 -14  111.76   10.19
  -3  -2 -14  125.65   10.76
   3  -2  14  104.42    6.96
  -3   2  14  115.13    9.22
  -3   2  14  105.68   10.33
   3   2  15   49.63    5.59
  -3  -2  15   50.18    6.42
  -3  -2  15   52.10    6.41
  -3   2 -15   57.40    5.29
  -3   2 -15   61.89    6.76
  -3  -2  15   51.15    6.27
  -3  -2 -15   60.28    5.17
  -3  -2 -15   58.46    6.30
  -3  -2 -15   63.87    6.76
   3  -2  15   55.41    4.30
  -3   2  15   60.65    6.68
  -3   2  15   54.14    5.27
  -3  -2  16   79.51    8.71
   3   2  16   73.58    7.44
  -3  -2  16   63.67    7.22
  -3  -2  16   73.41    7.40
  -3   2 -16   95.74    8.46
  -3   2 -16   91.24    9.22
  -3  -2 -16   76.91    6.62
  -3  -2 -16   79.72    7.86
  -3  -2 -16   91.13    9.19
   3  -2  16   78.11    6.14
  -3   2  16   81.15    8.56
  -3   2  16   78.68    7.10
   3   2  17   34.32    4.78
  -3  -2  17   30.76    4.55
  -3  -2  17   41.22    5.26
  -3  -2  17   39.30    5.32
  -3   2 -17   47.50    4.94
  -3   2 -17   42.97    5.65
  -3  -2 -17   40.93    3.91
  -3  -2 -17   40.68    4.84
  -3  -2 -17   50.11    5.22
  -3   2  17   39.25    5.02
  -3   2  17   39.54    4.23
   3   2  18   22.79    3.57
  -3  -2  18   20.86    2.78
  -3  -2  18   28.58    3.16
  -3  -2  18   23.28    3.98
  -3   2 -18   29.62    3.49
  -3  -2 -18   23.35    3.32
  -3  -2 -18   25.48    3.96
   3  -2  18   24.05    3.43
  -3   2  18   24.87    3.77
  -3   2  18   24.31    2.97
  -3  -2 -18   27.61    2.84
  -3  -2  19    6.84    1.69
   3   2  19    6.06    1.16
   3   2  19    5.74    1.29
  -3  -2  19    9.31    1.89
  -3  -2  19    7.30    1.48
  -3   2 -19    8.52    2.16
  -3  -2 -19    7.69    1.74
  -3  -2 -19    5.83    1.64
  -3  -2 -19    6.38    1.30
   3  -2  19    6.69    1.74
  -3   2  19    6.13    1.88
  -3   2  19    5.57    1.33
  -3  -2  20   24.81    3.92
   3   2  20   18.73    3.18
   3   2  20   19.19    3.52
  -3  -2  20   17.89    3.52
  -3  -2  20   23.04    4.16
  -3   2 -20   26.28    3.20
  -3  -2 -20   28.64    4.05
  -3  -2 -20   23.82    2.72
  -3  -2 -20   28.04    4.31
   3  -2  20   25.55    2.90
  -3   2  20   25.91    3.64
  -3   2  20   21.96    2.46
   3   2  21    3.05    1.18
  -3  -2  21    3.73    1.30
  -3  -2  21    3.61    1.50
  -3   2 -21    4.39    1.43
  -3  -2  21    3.39    1.06
   3   2  21    4.37    1.33
  -3  -2 -21    2.47    1.24
  -3  -2 -21    3.58    1.54
   3  -2  21    2.96    1.31
  -3   2  21    2.03    0.99
  -3   2  21    2.30    1.04
   3   2  22   28.76    4.31
   3   2  22   40.05    5.04
   3   2  22   32.89    4.83
  -3  -2  22   26.87    4.80
  -3  -2  22   36.16    5.56
  -3  -2  22   34.57    5.46
  -3   2 -22   41.98    5.29
  -3  -2 -22   42.62    4.82
   3  -2  22   36.95    4.77
  -3   2  22   38.85    5.09
  -3   2  22   39.12    4.13
   3   2  23   44.70    5.46
   3   2  23   36.79    4.98
   3   2  23   35.40    5.19
  -3  -2  23   39.62    5.88
  -3  -2  23   29.38    5.06
  -3  -2  23   41.72    5.85
  -3   2 -23   39.64    5.28
  -3  -2 -23   38.05    4.71
   3  -2  23   33.73    4.65
  -3   2  23   34.10    4.83
  -3   2  23   40.93    4.40
  -3  -2  24  112.92   11.89
   3   2  24  123.66   11.75
  -3  -2  24  113.87   14.35
  -3   2 -24  129.05   13.44
  -3  -2 -24  134.06   12.40
   3  -2  24  142.86   14.18
  -3   2  24  121.81   11.37
  -3   2  24  135.17   12.34
   3   2  25   36.95    4.07
  -3  -2  25   34.50    5.75
  -3  -2  25   36.94    5.49
  -3   2 -25   39.65    5.21
  -3  -2 -25   38.28    4.45
   3  -2  25   40.00    4.51
  -3   2  25   35.89    4.77
  -3   2  25   36.99    4.47
  -3  -2  26    2.98    1.41
  -3  -2  26    3.05    1.15
  -3   2 -26    3.74    1.24
   3   2  26    6.70    1.27
  -3  -2 -26    2.13    1.02
   3  -2  26    2.37    1.33
  -3   2  26    1.59    1.11
  -3   2  26    2.91    1.12
   3   2  27   13.01    2.56
  -3  -2  27   11.30    2.05
  -3  -2  27   10.50    2.60
  -3   2 -27   11.21    2.28
  -3  -2 -27   10.63    1.89
   3  -2  27   11.60    2.35
  -3   2  27   10.53    1.91
  -3   2  27    8.91    2.05
   3   2  28   30.35    4.30
  -3  -2  28   31.93    4.40
   3   2  28   22.06    3.03
  -3  -2  28   25.19    3.39
  -3   2 -28   26.28    3.36
   3  -2  28   28.84    3.81
  -3   2  28   24.57    3.10
  -3   2  28   31.13    3.74
   3   2  29    8.45    1.70
   3   2  29    4.99    1.11
  -3  -2  29    7.84    1.76
  -3  -2  29    7.96    1.69
  -3   2 -29    4.60    1.25
   3  -2  29    7.87    1.53
  -3   2  29    4.50    1.10
  -3   2  29    0.09    1.31
   3   2  30   12.53    2.36
   3   2  30    9.32    1.93
  -3  -2  30   10.94    2.41
  -3  -2  30   12.16    1.76
   3  -2  30   10.12    2.06
   3   2  31   14.27    2.54
   3   2  31   13.59    2.30
  -3  -2  31   14.95    2.91
  -3  -2  31   19.80    2.78
   3  -2  31   15.44    2.41
   3   2  32   10.25    1.82
   3   2  32    8.59    1.56
  -3  -2  32   12.55    2.12
  -3  -2  32   11.95    2.04
   3  -2  32   10.67    1.87
   3   2  33    3.04    0.78
   3   2  33    4.02    0.96
  -3  -2  33    5.33    0.97
  -3  -2  33    4.74    0.96
  -3  -3   0  368.73   25.97
  -3  -3   0  355.64   27.11
  -3  -3   0  343.18   25.10
  -3  -3   0  340.03   22.96
  -3   3   0  350.33   24.59
  -3   3   0  362.02   25.58
  -3  -3   1  261.71   17.75
  -3  -3   1  260.45   19.11
  -3  -3   1  258.06   17.68
  -3  -3   1  245.18   17.46
  -3   3  -1  237.79   16.19
  -3   3  -1  261.41   17.95
  -3  -3  -1  227.60   17.40
  -3  -3  -1  237.64   18.73
  -3  -3  -1  240.35   17.88
  -3  -3  -1  216.15   15.75
  -3   3   1  219.32   16.51
  -3   3   1  225.10   16.18
  -3  -3   2   31.78    3.01
  -3  -3   2   31.55    3.10
  -3  -3   2   32.85    3.16
  -3  -3   2   35.08    3.70
  -3   3  -2   33.73    3.44
  -3  -3  -2   46.93    4.14
  -3  -3  -2   51.58    4.05
  -3  -3  -2   44.19    3.85
  -3  -3  -2   40.54    3.24
  -3   3   2   45.81    3.46
  -3   3   2   39.77    3.28
  -3  -3   3  405.00   32.10
  -3  -3   3  373.65   29.19
  -3  -3   3  381.25   26.89
  -3  -3   3  432.98   31.56
  -3   3  -3  396.01   29.49
  -3  -3  -3  380.77   25.57
  -3  -3  -3  411.72   30.16
  -3  -3  -3  426.88   30.43
  -3  -3  -3  441.27   31.69
  -3   3   3  417.24   30.21
  -3  -3   4   31.13    3.79
  -3  -3   4   30.92    3.58
  -3  -3   4   27.83    2.73
  -3  -3   4   29.30    3.26
  -3   3  -4   31.18    3.30
  -3  -3  -4   34.01    2.84
  -3  -3  -4   35.55    2.80
  -3  -3  -4   37.03    3.14
  -3  -3  -4   35.89    3.65
  -3   3   4   38.75    3.42
  -3  -3   5  105.94    8.59
  -3  -3   5  101.13    7.02
  -3  -3   5   97.92    7.49
  -3   3  -5  105.57    7.88
  -3  -3   5  101.02    8.16
  -3  -3  -5   82.81    5.75
  -3  -3  -5   77.62    7.30
  -3  -3  -5   87.97    7.41
  -3  -3  -5   70.53    6.73
  -3   3   5   77.45    6.37
  -3  -3   6   15.73    1.98
  -3  -3   6   13.53    1.47
  -3  -3   6   19.79    2.32
  -3   3  -6   19.65    2.38
  -3  -3   6   15.55    1.98
  -3  -3  -6   18.80    2.42
  -3  -3  -6   20.75    2.41
  -3  -3  -6   17.69    1.93
  -3  -3  -6   24.54    2.47
  -3   3   6   17.40    1.78
   3   3   7   95.28    8.94
  -3  -3   7  129.76   10.16
  -3  -3   7  121.31   10.73
  -3  -3   7   94.46    6.48
  -3  -3   7  122.00    9.88
  -3   3  -7  123.56    9.30
  -3  -3  -7  136.53   10.92
  -3  -3  -7  121.68    8.57
  -3  -3  -7  126.55    9.59
  -3   3   7  123.99    9.34
  -3  -3   8   54.90    5.46
   3   3   8   29.37    4.81
  -3  -3   8   61.63    5.08
  -3  -3   8   58.97    5.55
  -3   3  -8   62.20    5.54
  -3  -3  -8   55.79    5.35
  -3  -3  -8   61.20    5.89
  -3   3   8   56.64    5.53
  -3  -3  -8   54.83    4.55
  -3  -3   9   65.64    6.08
   3   3   9   45.42    4.68
  -3  -3   9   64.22    5.54
  -3  -3   9   59.84    5.27
  -3   3  -9   67.45    6.18
  -3  -3  -9   59.30    5.99
  -3  -3  -9   61.39    5.46
  -3   3   9   57.52    6.06
  -3  -3  -9   60.43    5.33
   3   3  10  114.89    9.35
  -3  -3  10  153.03   13.67
  -3  -3  10  131.67   12.03
  -3  -3  10  150.15   13.53
  -3   3 -10  130.78    9.05
  -3   3 -10  139.11   11.85
  -3  -3 -10  128.88    9.54
  -3  -3 -10  135.05   11.88
  -3  -3 -10   91.46    9.35
  -3   3  10  137.73   12.15
   3   3  11  106.37    9.01
  -3  -3  11  121.75   10.49
  -3  -3  11  136.49   11.55
  -3   3 -11  125.27    8.73
  -3   3 -11  128.26   11.48
  -3  -3  11  139.94   12.08
  -3  -3 -11  123.12   10.14
  -3  -3 -11  131.05   11.83
  -3  -3 -11   94.15    9.91
  -3   3  11  127.74   10.66
   3   3  12  147.41   12.65
  -3  -3  12  176.19   17.07
  -3  -3  12  148.28   14.62
  -3  -3  12  172.57   16.49
  -3   3 -12  162.36   11.59
  -3   3 -12  159.14   15.12
  -3  -3 -12  163.23   13.06
  -3  -3 -12  161.92   15.01
  -3  -3 -12  150.78   13.50
  -3   3  12  156.02   13.57
  -3  -3  13  166.70   17.31
   3   3  13  152.91   13.98
  -3  -3  13  172.25   18.04
  -3  -3  13  154.53   16.11
  -3   3 -13  187.52   14.45
  -3   3 -13  169.49   16.54
  -3  -3 -13  190.07   17.47
  -3  -3 -13  196.84   17.51
  -3   3  13  190.02   15.89
  -3  -3 -13  198.65   15.40
   3   3  14   76.39    6.89
  -3  -3  14   84.49    9.29
  -3  -3  14   76.12    8.01
  -3  -3  14   78.65    8.69
  -3   3 -14   88.14    8.95
  -3   3 -14   48.73    5.10
  -3  -3 -14   77.93    8.05
  -3  -3 -14   80.17    8.50
  -3   3  14   72.45    6.99
  -3  -3 -14   80.66    7.41
  -3  -3  15  265.31   26.93
   3   3  15  246.50   22.44
  -3  -3  15  250.70   24.09
  -3  -3  15  267.00   26.31
  -3   3 -15  280.37   25.01
  -3  -3 -15  281.68   22.66
  -3  -3 -15  281.43   26.16
  -3  -3 -15  295.00   25.23
   3  -3  15  291.46   22.77
  -3   3  15  290.42   25.38
  -3  -3  16  177.50   18.15
   3   3  16  164.34   15.24
  -3  -3  16  175.16   16.63
  -3  -3  16  168.89   16.06
  -3   3 -16  184.01   18.47
  -3  -3 -16  165.95   14.89
  -3  -3 -16  178.24   15.86
  -3  -3 -16  191.60   17.24
   3  -3  16  177.47   14.77
  -3   3  16  165.04   17.38
   3   3  17  102.15   12.02
  -3  -3  17  107.82   13.17
  -3  -3  17  110.56   11.05
  -3  -3  17   99.43   12.02
  -3   3 -17  121.83   13.43
  -3  -3 -17  124.17   10.97
  -3  -3 -17  137.79   13.15
  -3  -3 -17  130.66   11.84
   3  -3  17  126.95   10.02
  -3   3  17  125.38   13.27
   3   3  18   83.92   10.21
  -3  -3  18   84.26    9.22
  -3  -3  18   90.45   10.79
  -3  -3  18   77.05    8.94
  -3   3 -18  100.03   11.49
  -3  -3 -18   93.18    8.95
  -3  -3 -18   94.33    8.58
  -3  -3 -18   95.69   10.65
   3  -3  18   99.61    8.78
  -3   3  18   90.41    9.08
   3   3  19   11.23    3.25
  -3  -3  19   15.71    3.18
  -3  -3  19   12.30    3.26
  -3   3 -19   15.19    2.49
  -3  -3  19   14.11    3.19
  -3  -3 -19   16.91    2.83
  -3  -3 -19   14.82    2.89
  -3  -3 -19   17.39    3.10
   3  -3  19   14.57    2.20
  -3   3  19   15.45    3.05
  -3  -3  20    1.57    1.42
   3   3  20    0.78    1.56
   3   3  20    3.54    0.94
  -3  -3  20    4.30    1.50
  -3  -3  20    0.04    1.64
  -3   3 -20    3.80    1.49
  -3  -3 -20    4.06    1.34
  -3  -3 -20    5.46    1.45
   3  -3  20    3.59    1.04
  -3   3  20    3.47    1.44
  -3  -3  21   29.30    5.35
   3   3  21   39.43    4.66
   3   3  21   33.21    5.56
  -3  -3  21   37.65    5.42
  -3  -3  21   32.33    5.35
  -3   3 -21   36.32    5.66
   3   3  21   25.67    3.72
  -3  -3 -21   37.63    3.95
  -3  -3 -21   48.62    6.14
   3  -3  21   42.50    4.87
  -3   3  21   38.33    5.28
   3   3  22    9.05    2.66
   3   3  22   12.57    2.42
  -3  -3  22   11.50    3.39
  -3  -3  22   14.72    2.45
  -3  -3  22   17.12    3.07
  -3   3 -22   17.62    3.14
   3   3  22   16.75    2.70
  -3  -3 -22   16.43    2.39
  -3  -3 -22   11.92    2.44
   3  -3  22   15.32    2.59
  -3   3  22   14.79    2.07
   3   3  23   16.52    2.72
  -3  -3  23   15.32    3.24
  -3  -3  23   14.65    3.17
  -3   3 -23   12.65    3.04
  -3  -3 -23   16.58    2.07
   3  -3  23   16.33    2.68
  -3   3  23   14.41    2.65
   3   3  24   43.57    4.82
  -3  -3  24   37.05    6.17
  -3  -3  24   41.05    5.78
  -3   3 -24   41.81    5.69
  -3  -3 -24   38.72    4.64
   3  -3  24   42.33    4.93
  -3   3  24   36.77    4.96
   3   3  25   35.83    4.48
  -3  -3  25   35.02    4.32
  -3   3 -25   39.06    4.92
  -3  -3  25   33.37    5.73
   3  -3  25   39.50    4.57
  -3   3  25   37.39    4.51
  -3  -3 -25   39.12    4.29
   3   3  26    4.98    1.53
  -3  -3  26    4.54    1.25
  -3  -3  26    2.97    1.64
  -3   3 -26    2.67    1.35
  -3  -3 -26    5.21    1.18
   3  -3  26    4.79    1.31
  -3   3  26    4.96    1.26
  -3  -3  27    7.99    1.75
   3   3  27    7.24    1.91
  -3  -3  27    7.00    2.08
  -3   3 -27    7.56    1.86
   3  -3  27    6.91    1.55
  -3   3  27    7.94    1.51
   3   3  28   13.96    2.15
  -3  -3  28   10.69    1.97
  -3  -3  28   10.88    2.38
  -3   3 -28   10.96    2.02
   3  -3  28   10.40    1.93
  -3   3  28    7.49    1.69
   3   3  29   -0.13    0.57
   3   3  29    0.17    0.56
  -3  -3  29    1.00    0.76
  -3  -3  29    0.77    0.63
  -3   3 -29    0.76    0.52
   3  -3  29   -0.15    0.50
  -3   3  29    0.48    0.39
   3   3  30    6.74    1.27
   3   3  30    5.87    1.34
  -3  -3  30    7.81    1.73
  -3  -3  30    6.32    1.63
   3  -3  30    2.88    1.15
   3   3  31   15.81    2.26
   3   3  31   22.41    2.61
  -3  -3  31   25.30    3.23
  -3  -3  31   27.18    2.68
   3   3  32    6.04    1.07
  -3  -3  32    5.45    1.30
  -3  -3  32    8.10    1.06
  -3  -4   0   35.86    4.02
  -3  -4   0   34.28    3.71
  -3  -4   0   31.69    2.96
  -3  -4   0   31.57    3.68
  -3   4   0   35.71    3.32
  -3   4   0   33.05    3.70
  -3  -4   1   53.53    4.92
  -3  -4   1   55.39    5.31
  -3  -4   1   51.01    4.45
  -3  -4   1   59.75    5.48
  -3   4  -1   56.34    4.59
  -3   4  -1   61.64    5.66
  -3  -4  -1   53.90    5.67
  -3  -4  -1   48.04    5.26
  -3  -4  -1   50.52    4.34
  -3  -4  -1   53.69    5.49
  -3   4   1   51.11    4.45
  -3   4   1   52.16    5.10
  -3  -4   2  281.47   23.89
  -3  -4   2  315.57   24.99
  -3  -4   2  274.06   20.29
  -3  -4   2  261.88   21.40
  -3   4  -2  283.94   23.16
  -3  -4  -2  279.96   22.52
  -3  -4  -2  297.08   20.84
  -3  -4  -2  312.41   25.13
  -3  -4  -2  289.45   22.02
  -3   4   2  280.09   21.57
  -3   4   2  314.09   23.66
  -3  -4   3   47.22    4.52
  -3  -4   3   53.04    5.04
  -3  -4   3   50.48    4.57
  -3  -4   3   46.75    4.11
  -3   4  -3   53.27    5.18
  -3  -4  -3   49.92    4.58
  -3  -4  -3   50.40    4.14
  -3  -4  -3   56.46    4.85
  -3   4   3   51.63    4.63
  -3  -4  -3   53.67    5.10
  -3  -4   4   69.08    6.72
  -3  -4   4   75.42    7.25
  -3  -4   4   78.82    6.80
  -3  -4   4   76.43    6.36
  -3   4  -4   79.86    7.33
  -3  -4  -4   72.70    6.86
  -3  -4  -4   68.97    5.55
  -3  -4  -4   77.70    7.52
  -3  -4  -4   67.56    6.14
  -3   4   4   71.71    5.68
  -3  -4   5    8.40    1.53
  -3  -4   5    6.19    1.36
  -3  -4   5    8.50    1.17
  -3  -4   5    8.08    1.21
  -3   4  -5    8.35    1.52
  -3  -4  -5    3.53    1.30
  -3  -4  -5    3.50    0.98
  -3  -4  -5    2.46    1.41
  -3   4   5    3.35    0.84
  -3  -4  -5    3.96    1.21
  -3  -4   6   84.77    8.86
  -3  -4   6   93.84    7.57
  -3  -4   6   98.91    8.78
  -3   4  -6   93.22    9.45
  -3  -4   6   92.39    9.77
  -3  -4  -6  111.50    9.24
  -3  -4  -6   70.56    6.56
  -3  -4  -6  102.27    7.37
  -3  -4  -6  114.28    9.78
  -3   4   6  100.13    7.88
  -3  -4   7  228.68   21.14
   3   4   7  209.07   18.04
  -3  -4   7  210.16   19.25
  -3  -4   7  215.63   16.54
  -3  -4   7  218.23   18.03
  -3   4  -7  226.30   20.63
  -3  -4  -7  239.40   20.36
  -3  -4  -7  232.15   16.80
  -3  -4  -7  232.56   19.32
  -3   4   7  215.15   18.54
  -3  -4   8   57.01    7.17
   3   4   8   51.95    5.88
  -3  -4   8   56.97    6.44
  -3  -4   8   50.91    4.81
  -3  -4   8   54.69    5.62
  -3   4  -8   58.63    6.69
  -3  -4  -8   62.62    5.18
  -3  -4  -8   63.03    6.56
  -3  -4  -8   64.51    6.62
  -3   4   8   61.80    6.10
   3   4   9  139.76   13.41
  -3  -4   9  152.49   14.29
  -3  -4   9  149.65   14.20
  -3  -4   9  143.73   11.20
  -3  -4   9  153.91   13.65
  -3   4  -9  159.85   15.38
  -3  -4  -9  164.71   12.49
  -3  -4  -9  168.56   15.35
  -3  -4  -9  164.82   14.64
  -3   4   9  161.74   14.09
   3   4  10   44.72    4.46
   3   4  10   40.94    4.93
  -3  -4  10   52.14    5.75
  -3  -4  10   46.94    5.31
  -3   4 -10   51.21    6.39
  -3  -4  10   53.05    6.44
  -3  -4 -10   47.64    4.61
  -3  -4 -10   48.99    5.98
  -3  -4 -10   50.67    5.79
  -3   4  10   47.51    5.74
   3   4  11  160.49   15.05
   3   4  11  179.67   14.31
  -3  -4  11  183.36   16.91
  -3  -4  11  188.34   16.47
  -3   4 -11  191.69   17.23
  -3  -4  11  175.93   15.73
  -3  -4 -11  184.22   14.41
  -3  -4 -11  192.01   18.17
  -3  -4 -11  196.78   18.06
  -3   4  11  180.01   17.79
  -3  -4  12  209.14   18.81
   3   4  12  194.51   16.01
   3   4  12  198.85   17.13
  -3  -4  12  206.27   20.64
  -3  -4  12  195.16   19.12
  -3   4 -12  224.28   22.13
  -3  -4 -12  210.34   20.17
  -3  -4 -12  205.12   16.88
  -3  -4 -12  199.59   17.70
  -3   4  12  209.41   20.25
   3   4  13   37.20    3.95
   3   4  13   35.82    3.92
   3   4  13   36.61    4.17
  -3  -4  13   41.60    5.64
  -3  -4  13   38.11    5.09
  -3  -4  13   37.97    4.11
  -3   4 -13   37.91    6.08
  -3  -4 -13   41.89    3.69
  -3  -4 -13   46.39    5.65
  -3  -4 -13   43.61    4.43
  -3   4  13   44.81    5.48
   3   4  14   72.63    7.05
   3   4  14   77.70    8.95
  -3  -4  14   84.94   10.20
  -3  -4  14   76.31    8.93
  -3  -4  14   81.29    7.83
  -3   4 -14   88.55    9.28
  -3  -4 -14   92.72    7.65
  -3  -4 -14  100.57   10.16
  -3  -4 -14   94.54    8.42
  -3   4  14  101.86   10.32
  -3  -4  15   24.35    4.00
   3   4  15   27.21    3.99
  -3  -4  15   27.27    3.67
  -3  -4  15   27.61    3.20
  -3   4 -15   30.89    5.32
  -3  -4 -15   24.98    3.35
  -3  -4 -15   28.78    4.25
  -3   4  15   27.24    4.29
  -3  -4 -15   26.42    3.21
   3   4  16  224.23   23.18
  -3  -4  16  271.25   28.40
  -3  -4  16  213.61   23.79
  -3   4 -16  269.29   25.96
  -3  -4  16  273.49   27.20
  -3  -4 -16  257.85   20.94
  -3  -4 -16  281.68   27.03
  -3  -4 -16  287.11   27.13
  -3   4  16  265.86   24.77
   3   4  17   47.29    6.16
  -3  -4  17   52.06    7.33
  -3  -4  17   40.82    6.14
  -3  -4  17   55.06    6.76
  -3   4 -17   60.83    6.41
  -3  -4 -17   48.17    5.19
  -3  -4 -17   46.00    6.34
  -3   4  17   45.60    6.47
  -3  -4 -17   50.42    5.69
  -3  -4  18   38.57    6.18
   3   4  18   34.16    4.98
  -3  -4  18   32.53    5.05
  -3  -4  18   38.74    5.68
  -3   4 -18   37.62    5.98
  -3  -4 -18   37.31    5.32
  -3  -4 -18   37.26    5.11
  -3   4  18   34.79    4.42
  -3  -4 -18   38.38    3.80
   3   4  19   91.58    6.88
   3   4  19   61.20    7.12
  -3  -4  19   77.31    9.83
  -3  -4  19   61.20    7.05
  -3  -4  19   75.72    7.72
  -3   4 -19   75.65    9.33
  -3  -4 -19   68.47    8.05
  -3  -4 -19   63.54    7.92
  -3   4  19   66.02    8.57
   3   4  20   79.74    6.62
  -3  -4  20   67.97    7.97
  -3  -4  20   69.10    8.29
  -3   4 -20   66.89    7.13
  -3  -4 -20   73.65    6.84
  -3  -4 -20   67.30    6.80
  -3   4  20   73.75    8.41
   3   4  21   31.14    2.89
  -3  -4  21   29.27    4.15
  -3   4 -21   28.43    4.25
  -3  -4  21   26.36    3.75
  -3  -4 -21   23.87    2.81
  -3  -4 -21   24.84    4.19
  -3   4  21   21.03    3.86
   3   4  22   15.07    1.78
  -3  -4  22   13.73    3.17
  -3  -4  22   13.29    2.90
  -3   4 -22   14.22    3.16
  -3  -4 -22   14.00    2.42
  -3   4  22   13.75    2.60
  -3  -4  23   15.94    3.44
   3   4  23   17.15    2.49
  -3  -4  23   20.35    3.16
  -3   4 -23   16.14    3.41
  -3  -4 -23   15.65    2.46
  -3   4  23   13.62    2.89
  -3  -4  24   23.39    3.25
  -3  -4  24   23.30    3.09
  -3   4 -24   25.57    4.01
   3   4  24   26.10    3.50
  -3  -4 -24   23.72    2.45
  -3   4  24   25.24    3.41
   3   4  25   18.71    3.38
  -3  -4  25   28.96    3.59
  -3   4 -25   34.40    4.43
  -3  -4  25   31.24    4.26
  -3  -4 -25   27.36    3.16
  -3   4  25   28.59    2.90
   3   4  26    0.09    0.97
  -3  -4  26    5.26    1.30
  -3  -4  26    3.62    1.13
  -3   4 -26    4.15    1.40
  -3   4  26    5.20    1.06
  -3  -4  27   28.26    3.70
  -3  -4  27   24.80    3.28
  -3   4 -27   26.84    3.63
  -3   4  27   23.51    3.00
  -3  -4  28   39.15    4.37
  -3  -4  28   33.60    3.67
  -3   4 -28   32.76    3.99
  -3   4  28   33.90    3.41
   3   4  29   24.20    2.83
  -3  -4  29   30.03    3.01
  -3  -4  29   25.70    2.45
  -3   4 -29   12.35    2.30
  -3   4  29   18.97    2.19
   3   4  30    4.85    1.09
  -3  -4  30    7.22    1.21
  -3  -4  30    3.75    0.82
  -3  -5   0   17.25    2.87
  -3  -5   0   16.71    2.35
  -3  -5   0   16.37    2.67
  -3   5   0   23.38    2.98
  -3   5   0   20.17    2.33
  -3  -5   1  145.19   13.34
  -3  -5   1   94.10   10.36
  -3   5  -1  146.59   13.95
  -3  -5   1  136.55   12.45
  -3  -5  -1  138.47   12.74
  -3  -5  -1  122.12   11.13
  -3  -5  -1  142.95   12.43
  -3   5   1  148.66   11.96
  -3   5   1  164.03   13.91
  -3  -5   2  198.37   18.69
  -3  -5   2  189.87   15.71
  -3  -5   2  199.68   18.27
  -3   5  -2  226.10   19.87
  -3  -5  -2  164.51   14.96
  -3  -5  -2  195.67   18.25
  -3   5   2  193.48   15.35
  -3   5   2  215.45   18.74
  -3   5   2  198.29   15.99
  -3  -5  -2  177.16   16.66
  -3  -5   3   72.63    7.19
  -3  -5   3   66.14    7.35
  -3  -5   3   72.32    7.44
  -3   5  -3   77.17    9.03
  -3  -5  -3   73.94    7.61
  -3  -5  -3   73.45    6.82
  -3  -5  -3   74.80    8.20
  -3   5   3   75.65    6.92
  -3   5   3   78.38    7.33
  -3  -5   4  186.74   17.75
  -3  -5   4  170.94   15.48
  -3  -5   4  172.02   13.96
  -3  -5   4  180.88   15.31
  -3   5  -4  209.74   19.81
  -3  -5  -4  174.07   14.47
  -3  -5  -4  169.68   13.53
  -3  -5  -4  188.73   17.86
  -3   5   4  189.96   16.06
  -3   5   4  187.73   16.28
   3   5   5  152.02   14.37
  -3  -5   5  162.71   15.94
  -3  -5   5  159.24   11.93
  -3  -5   5  153.52   14.01
  -3  -5   5  140.61   13.57
  -3   5  -5  175.54   17.61
  -3  -5  -5  167.04   15.79
  -3  -5  -5  144.16   15.23
  -3   5   5  147.47   13.41
  -3   5   5  151.43   14.18
  -3  -5   6  147.58   13.86
   3   5   6  145.51   13.97
  -3  -5   6  147.91   13.91
  -3  -5   6  152.02   12.72
  -3  -5   6  131.41   13.20
  -3   5  -6  149.83   16.16
  -3  -5  -6  167.20   15.98
  -3  -5  -6  175.26   16.09
  -3   5   6  164.85   14.25
  -3   5   6  167.53   14.93
   3   5   7   73.07    6.81
  -3  -5   7   67.66    6.59
  -3  -5   7   73.44    7.26
  -3  -5   7   82.29    7.38
  -3  -5   7   73.16    6.69
  -3   5  -7   82.23    9.04
  -3  -5  -7   73.39    8.44
  -3  -5  -7   76.31    7.99
  -3   5   7   73.59    7.64
  -3   5   7   71.17    8.22
   3   5   8  153.26   12.72
   3   5   8  146.68   14.37
  -3  -5   8  151.99   15.85
  -3  -5   8  148.87   13.59
  -3  -5   8  149.82   13.08
  -3   5  -8  154.26   14.60
  -3  -5   8  136.77   13.95
  -3  -5  -8  160.39   14.62
  -3  -5  -8  160.39   13.97
  -3   5   8  163.47   14.70
  -3   5   8  160.26   14.05
  -3  -5   9  187.25   17.34
   3   5   9  184.04   16.39
   3   5   9  163.61   15.41
  -3  -5   9  162.70   16.22
  -3  -5   9  174.05   15.05
  -3  -5   9  206.65   16.95
  -3   5  -9  183.73   19.65
  -3  -5  -9  158.39   16.99
  -3  -5  -9  173.19   17.11
  -3   5   9  174.76   16.58
  -3  -5  10   51.67    7.00
   3   5  10   51.64    5.58
   3   5  10   45.38    5.50
  -3  -5  10   46.76    6.35
  -3  -5  10   50.10    4.85
  -3  -5  10   55.68    5.08
  -3   5 -10   49.24    7.20
  -3  -5 -10   52.73    6.56
  -3  -5 -10   53.33    6.55
  -3   5  10   50.77    6.04
   3   5  11   14.33    2.27
   3   5  11   15.56    2.32
   3   5  11   12.98    2.64
  -3  -5  11   13.47    3.23
  -3  -5  11   11.76    2.11
  -3  -5  11   13.44    1.98
  -3  -5  11   15.23    2.24
  -3   5 -11   14.30    2.55
  -3  -5 -11   13.44    2.71
  -3  -5 -11   13.82    2.70
  -3   5  11   13.10    2.55
  -3  -5  12   38.62    4.70
   3   5  12   39.86    4.72
   3   5  12   39.82    4.43
   3   5  12   39.70    4.23
  -3  -5  12   37.48    4.21
  -3  -5  12   37.75    4.45
  -3   5 -12   40.97    4.94
  -3  -5 -12   41.03    5.40
  -3  -5 -12   39.27    4.36
  -3   5  12   31.96    5.33
  -3  -5  13   78.61    8.69
   3   5  13   75.00    8.57
   3   5  13   94.11    9.07
   3   5  13   87.19    9.73
  -3  -5  13  102.36   10.13
  -3  -5  13   89.26    8.87
  -3   5 -13   96.31   11.88
  -3  -5 -13  106.62   10.66
  -3  -5 -13  101.71   10.16
  -3   5  13  110.30   11.12
   3   5  14   50.02    5.27
   3   5  14   40.10    5.48
  -3  -5  14   47.64    6.75
  -3  -5  14   37.10    4.70
  -3   5 -14   46.63    7.04
  -3  -5  14   47.34    5.17
  -3  -5 -14   49.74    5.27
  -3  -5 -14   50.52    6.07
  -3   5  14   51.66    6.22
   3   5  15   53.05    5.60
   3   5  15   50.25    6.68
  -3  -5  15   56.56    7.89
  -3  -5  15   48.00    6.86
  -3  -5  15   55.08    6.15
  -3   5 -15   54.55    8.23
  -3  -5 -15   61.10    7.39
  -3  -5 -15   65.96    7.15
  -3   5  15   64.67    6.99
   3   5  16   35.46    5.46
  -3  -5  16   44.90    5.92
  -3  -5  16   39.18    5.59
  -3  -5  16   42.04    4.59
  -3   5 -16   43.36    6.21
  -3  -5 -16   39.65    5.39
  -3  -5 -16   37.83    5.03
  -3   5  16   38.26    5.54
  -3  -5  17   39.25    5.76
  -3   5 -17   36.33    5.13
  -3  -5  17   37.12    4.49
  -3  -5 -17   42.83    4.22
  -3   5  17   42.14    5.58
  -3  -5 -17   49.97    5.54
  -3  -5  18   22.33    2.76
  -3  -5  18   19.19    2.68
  -3   5 -18   23.09    3.98
  -3  -5 -18   13.48    2.32
  -3  -5 -18   15.87    2.72
  -3   5  18   16.35    3.02
  -3  -5  19   31.16    4.58
  -3   5 -19   34.47    5.29
  -3  -5  19   26.58    3.56
  -3  -5 -19   24.14    4.12
  -3  -5 -19   31.22    3.86
  -3   5  19   31.49    4.03
  -3  -5  20   18.78    3.10
  -3  -5  20   15.93    2.42
  -3   5 -20   19.32    2.85
  -3  -5 -20   13.91    2.58
  -3  -5 -20   15.93    2.91
  -3   5  20   13.41    2.85
  -3  -5  21   10.90    2.81
  -3  -5  21   11.41    2.13
  -3   5 -21   15.51    3.16
  -3  -5 -21   14.27    1.69
  -3   5  21   14.97    1.89
  -3  -5  22    3.97    0.95
  -3  -5  22    2.52    0.96
  -3   5 -22    1.56    1.48
  -3  -5 -22    2.58    0.97
  -3   5  22    3.20    1.12
  -3  -5  23   13.35    1.97
  -3  -5  23   15.80    2.59
  -3   5 -23   18.40    2.86
  -3  -5 -23    9.97    1.81
  -3   5  23   11.25    2.29
  -3  -5  24    3.66    0.84
  -3  -5  24    2.26    0.83
  -3   5 -24    2.85    1.26
  -3  -5 -24    2.06    0.75
  -3   5  24    2.90    0.96
  -3  -5  25    0.90    0.77
  -3  -5  25    0.27    0.49
  -3   5 -25    1.64    0.85
  -3   5  25    2.01    0.65
  -3  -5  26   20.25    2.94
  -3   5 -26   20.70    2.93
  -3   5  26   17.21    2.27
  -3  -5  27   20.71    2.37
  -3   5 -27   15.09    2.22
  -3   5  27   15.58    1.91
  -3  -5  28   11.33    1.62
  -3  -6   0   56.33    6.47
  -3  -6   0   55.08    7.65
  -3  -6   0   65.14    7.56
  -3   6   0   63.01    6.12
  -3   6   0   66.51    7.82
  -3  -6   1   95.60    9.69
  -3  -6   1   89.80    8.68
  -3  -6   1   83.91    8.88
  -3   6  -1  103.04   11.13
  -3  -6  -1   91.63    8.61
  -3  -6  -1   81.79   10.10
  -3  -6  -1   76.09    8.51
  -3   6   1   90.69    8.78
  -3   6   1   96.33   10.39
  -3  -6   2  329.31   30.19
  -3  -6   2  270.95   25.88
  -3  -6   2  351.36   31.14
  -3   6  -2  343.67   33.28
  -3  -6  -2  313.37   28.97
  -3  -6  -2  301.22   30.14
  -3  -6  -2  276.35   24.68
  -3   6   2  321.22   27.85
  -3   6   2  267.59   26.77
   3   6   3   57.83    7.15
  -3  -6   3   65.04    7.71
  -3  -6   3   60.52    7.22
  -3  -6   3   58.80    7.51
  -3   6  -3   69.37    7.21
  -3  -6  -3   71.40    7.85
  -3  -6  -3   62.69    6.45
  -3   6   3   70.86    6.55
  -3   6   3   49.97    5.63
  -3  -6   4    5.36    1.77
   3   6   4    4.95    1.74
   3   6   4    4.24    1.26
  -3  -6   4    4.81    1.73
  -3  -6   4    4.11    1.77
  -3   6  -4    7.60    2.14
  -3  -6  -4    4.95    1.87
  -3  -6  -4    9.49    1.92
  -3   6   4    6.08    1.37
  -3   6   4    7.44    1.25
   3   6   5  134.79   12.29
   3   6   5  128.67   13.37
  -3  -6   5  134.02   14.07
  -3  -6   5  122.72   13.12
  -3  -6   5  123.73   12.94
  -3   6  -5  148.48   16.10
  -3  -6  -5  132.52   13.99
  -3  -6  -5  138.55   13.61
  -3   6   5  137.50   12.37
  -3   6   5  119.14   11.57
  -3  -6   6  191.99   19.08
   3   6   6  214.06   18.87
   3   6   6  200.04   18.23
  -3  -6   6  223.71   21.70
  -3  -6   6  192.41   19.77
  -3   6  -6  245.65   25.74
  -3  -6  -6  211.29   21.96
  -3  -6  -6  228.21   20.84
  -3   6   6  222.81   19.77
  -3   6   6  194.04   18.32
   3   6   7  110.72   10.39
   3   6   7   98.09   10.69
  -3  -6   7  125.03   13.11
  -3  -6   7  100.44   10.17
  -3  -6   7  101.55   10.77
  -3   6  -7  132.46   14.42
  -3  -6  -7  119.03   12.94
  -3  -6  -7  131.41   12.58
  -3   6   7  121.86   11.56
  -3  -6   8   38.67    5.17
   3   6   8   42.19    4.89
   3   6   8   29.06    4.40
  -3  -6   8   34.09    4.95
  -3  -6   8   37.16    4.18
  -3   6  -8   39.83    6.02
  -3  -6  -8   36.08    5.21
  -3  -6  -8   38.86    4.90
  -3   6   8   34.29    3.80
   3   6   9   50.30    5.52
   3   6   9   39.30    5.45
  -3  -6   9   44.09    5.97
  -3  -6   9   36.98    5.22
  -3  -6   9   39.57    4.78
  -3   6  -9   50.02    7.01
   3   6   9   41.88    5.51
  -3  -6  -9   41.89    5.91
  -3  -6  -9   48.58    4.63
  -3   6   9   48.36    5.31
   3   6  10    1.21    0.65
   3   6  10    0.19    0.70
   3   6  10    0.75    1.02
  -3  -6  10    2.87    0.75
  -3  -6  10    1.50    0.83
  -3  -6  10    0.84    1.02
  -3   6 -10    1.28    0.99
  -3  -6 -10    3.25    0.78
  -3  -6 -10    2.39    0.95
  -3   6  10    2.99    0.99
   3   6  11   70.52    7.32
  -3  -6  11   65.80    7.60
  -3  -6  11   57.43    6.16
  -3   6 -11   69.52    8.97
  -3  -6 -11   60.59    6.23
  -3  -6 -11   59.80    6.65
  -3   6  11   64.89    7.58
   3   6  12   20.82    2.71
  -3  -6  12   18.14    2.89
  -3   6 -12   17.59    3.67
  -3  -6 -12   11.38    2.13
  -3  -6 -12   13.89    1.95
  -3   6  12   14.80    2.73
   3   6  13   17.63    2.45
  -3  -6  13   17.87    2.98
  -3   6 -13   17.71    3.94
  -3  -6 -13   15.19    2.89
  -3  -6 -13   15.19    2.73
  -3   6  13   15.58    3.07
   3   6  14   13.86    2.21
  -3  -6  14   12.99    2.02
  -3   6 -14   12.07    2.87
  -3  -6 -14   15.22    2.79
  -3  -6 -14   15.89    2.39
  -3   6  14   15.17    2.89
   3   6  15   38.49    4.18
  -3  -6  15   34.79    4.86
  -3   6 -15   43.03    6.49
  -3  -6 -15   38.77    4.97
  -3  -6 -15   40.42    4.57
  -3   6  15   37.21    5.33
   3   6  16   12.60    2.01
  -3  -6  16   11.72    2.49
  -3   6 -16   10.33    3.21
  -3  -6 -16   12.99    2.42
  -3  -6 -16   14.25    1.69
  -3   6  16   15.78    2.53
  -3  -6  17   12.33    2.25
  -3   6 -17    9.53    2.91
  -3  -6 -17   11.09    1.63
  -3  -6 -17   10.39    1.88
  -3   6  17    8.35    2.34
  -3  -6  18    4.80    1.44
  -3   6 -18    8.94    2.06
  -3  -6 -18    3.04    1.35
  -3  -6 -18    4.96    1.41
  -3   6  18    6.15    1.59
  -3  -6  19   15.34    2.43
  -3   6 -19   22.94    3.46
  -3  -6 -19   13.00    2.25
  -3  -6 -19   15.13    2.46
  -3   6  19   15.35    2.60
  -3  -6  20   26.14    3.47
  -3   6 -20   33.38    4.60
  -3  -6 -20   25.20    2.54
  -3   6  20   25.58    2.95
  -3  -6  21    2.10    0.91
  -3   6 -21    0.68    1.28
  -3  -6 -21    2.27    0.80
  -3   6  21    3.43    0.73
  -3  -6  22    3.33    0.78
  -3   6 -22    7.96    1.42
  -3  -6 -22    2.72    0.78
  -3   6  22    3.77    1.16
  -3  -6  23    5.64    1.20
  -3   6 -23    5.13    1.63
  -3   6  23    6.46    1.30
  -3  -6  24   13.03    1.82
  -3   6 -24   13.98    1.78
  -3   6  24   15.08    1.86
  -3  -6  25    0.03    0.27
  -3   6 -25    0.07    0.36
  -3   6  25    0.27    0.30
  -3  -7   0   36.58    4.71
   3   7   0   38.40    4.72
  -3  -7   0   31.32    5.10
   3  -7   0   31.90    4.95
   3   7   1   57.35    6.79
  -3  -7   1   64.63    6.39
   3  -7  -1   52.53    6.90
  -3  -7   1   53.77    6.93
  -3  -7  -1   46.17    6.84
  -3  -7  -1   54.47    5.90
   3   7  -1   55.44    6.94
   3  -7   1   56.30    8.02
   3   7   2   53.31    6.28
  -3  -7   2   52.34    5.92
  -3  -7   2   45.69    6.54
  -3  -7  -2   57.03    5.90
  -3  -7  -2   49.97    6.83
  -3   7   2   57.62    5.85
   3   7  -2   51.95    6.37
   3   7   3   10.73    2.32
  -3  -7   3   11.88    2.06
  -3  -7   3    9.46    2.51
  -3  -7  -3   12.17    1.93
   3   7  -3   11.01    1.71
  -3  -7  -3    8.12    2.47
  -3   7   3   11.37    2.26
   3   7   4   18.26    2.08
  -3  -7   4   14.26    2.46
  -3  -7   4   15.79    2.78
  -3   7  -4   19.28    3.32
  -3  -7  -4   12.01    2.89
  -3  -7  -4   12.86    2.50
   3   7  -4    9.69    2.58
  -3   7   4   11.09    2.55
  -3  -7   5   24.88    3.98
   3   7   5   30.83    4.29
  -3  -7   5   25.79    3.66
  -3   7  -5   33.59    4.97
  -3  -7  -5   28.03    3.50
  -3  -7  -5   31.92    3.63
  -3   7   5   26.01    3.67
   3   7   6   94.03    9.24
  -3  -7   6   88.73    8.17
  -3  -7   6   79.04    8.48
  -3   7  -6   85.32   10.61
  -3  -7  -6   86.78    8.05
  -3  -7  -6   43.87    8.14
  -3   7   6   83.47    8.22
  -3  -7   7    4.40    1.59
   3   7   7    8.86    1.70
  -3  -7   7    5.83    1.47
  -3   7  -7    4.37    2.19
  -3  -7  -7    4.91    1.41
  -3  -7  -7    5.73    1.30
  -3   7   7    5.72    1.43
   3   7   8   78.66    8.00
  -3  -7   8   67.38    7.12
  -3  -7   8   56.45    5.76
  -3   7  -8   72.61    9.31
  -3  -7  -8   67.40    7.44
  -3  -7  -8   66.59    6.46
  -3   7   8   56.23    6.38
  -3  -7   9   12.64    2.15
  -3  -7   9   11.72    2.06
  -3   7  -9   14.68    2.92
   3   7   9   13.34    2.39
  -3  -7  -9    9.34    2.35
  -3  -7  -9    9.03    1.90
  -3   7   9    9.21    1.99
   3   7  10   47.80    5.40
  -3  -7  10   47.15    5.09
  -3  -7  10   41.56    4.90
  -3   7 -10   46.66    5.55
  -3  -7 -10   43.56    5.46
  -3  -7 -10   44.49    4.90
  -3   7  10   40.21    4.92
   3   7  11    2.08    0.77
  -3  -7  11    2.35    1.07
  -3  -7  11    3.22    0.98
  -3   7 -11    4.64    1.57
  -3  -7 -11    2.50    1.19
  -3  -7 -11    3.52    0.97
  -3   7  11    2.86    1.12
   3   7  12    9.80    1.98
  -3  -7  12    7.69    2.01
  -3   7 -12    9.93    2.75
  -3  -7 -12   12.01    2.06
  -3  -7 -12   11.01    1.69
  -3   7  12   10.78    2.10
   3   7  13    5.56    1.43
  -3  -7  13    6.19    1.49
  -3   7 -13    4.02    2.12
  -3  -7 -13    6.18    1.52
  -3  -7 -13    5.41    1.21
   3   7 -13    8.54    1.49
  -3   7  13    5.75    1.57
   3   7  14   16.81    2.54
  -3  -7  14   18.86    2.68
  -3   7 -14   22.58    3.78
  -3  -7 -14   15.18    2.29
   3   7 -14   16.92    2.49
  -3   7  14   20.44    2.83
  -3  -7 -14   17.97    2.71
   3   7  15    7.26    1.26
  -3  -7  15    6.11    1.34
  -3   7 -15    3.47    1.99
  -3  -7 -15    6.78    1.37
  -3  -7 -15    3.97    1.30
   3   7 -15    2.68    1.21
  -3   7  15    7.28    1.46
   3   7  16   11.35    1.65
  -3  -7  16   12.56    1.94
  -3   7 -16   13.84    3.08
  -3  -7 -16   11.64    1.51
  -3  -7 -16   11.42    1.81
  -3   7  16   10.89    2.30
  -3  -7  17   19.87    2.36
  -3   7 -17   19.36    3.52
  -3  -7 -17   15.83    2.30
  -3   7  17   18.35    2.68
  -3  -7  18   17.41    2.23
  -3   7 -18   21.60    3.34
  -3  -7 -18   14.43    2.01
  -3   7  18   21.02    2.67
  -3  -7  19    6.13    1.15
  -3   7 -19    8.33    2.00
  -3  -7 -19    6.72    1.09
  -3   7  19    9.46    1.56
  -3  -7  20    3.23    0.65
  -3   7 -20    3.11    1.21
  -3  -7 -20    2.05    0.54
  -3   7  20    4.56    0.90
  -3   7  21    3.42    0.87
  -3   7  22    7.32    1.04
   3   8   0    2.06    0.69
  -3  -8   0    1.17    1.03
   3   8   1   16.04    1.91
  -3  -8   1   12.56    2.55
  -3  -8  -1   12.11    1.87
   3   8  -1   13.35    2.39
   3  -8   1   10.86    2.46
   3   8   2   21.20    2.39
  -3  -8   2   14.96    2.23
   3   8  -2   19.41    2.91
  -3  -8  -2   15.63    2.32
   3  -8   2   17.50    3.04
   3   8   3    6.58    1.45
  -3  -8   3    4.76    1.35
  -3  -8  -3    3.52    1.02
   3   8  -3    3.12    1.30
   3  -8   3    3.30    1.47
   3   8   4    1.24    0.84
  -3  -8   4    2.21    0.80
   3   8  -4    0.43    0.80
  -3  -8  -4    1.02    0.91
   3  -8   4    0.93    0.92
   3   8   5    3.97    1.23
  -3  -8   5    2.99    1.11
  -3  -8  -5    5.63    1.23
   3   8  -5    3.15    0.80
   3  -8   5    5.21    1.29
  -3   8   5    0.00    0.88
   3   8   6   -0.35    0.64
  -3  -8   6    0.90    0.64
   3   8  -6   -0.29    0.65
  -3  -8  -6    2.90    0.69
   3  -8   6    1.03    0.78
  -3   8   6    0.00    0.59
   3   8   7   29.95    3.20
  -3  -8   7   20.52    2.93
  -3  -8  -7   21.25    3.18
   3   8  -7   25.41    3.11
   3  -8   7   20.33    3.73
  -3   8   7   21.36    2.75
   3   8   8    3.23    0.95
  -3  -8   8    3.16    0.94
  -3  -8  -8    1.61    0.73
   3   8  -8    4.75    0.98
   3  -8   8    1.48    1.31
  -3   8   8    2.50    0.92
   3   8   9   22.23    2.50
  -3  -8   9    5.94    1.96
  -3  -8  -9   15.46    2.38
   3   8  -9   20.60    2.36
   3  -8   9   17.49    3.10
  -3   8   9   17.27    2.33
   3   8  10    8.35    1.70
  -3  -8 -10    8.93    1.80
   3   8 -10    9.87    1.63
   3  -8  10   10.45    2.25
  -3   8  10    8.91    1.69
   3   8  11   35.55    3.79
  -3  -8 -11   32.52    3.71
   3   8 -11   33.68    3.42
   3  -8  11   35.01    4.67
  -3   8  11   33.77    3.85
   3   8  12    6.11    1.00
  -3  -8 -12    4.71    1.04
   3   8 -12   -0.15    0.77
   3  -8  12    4.35    1.45
  -3   8  12    4.02    0.76
   3   8  13    4.65    1.05
  -3  -8 -13    4.91    1.17
   3  -8  13    7.28    1.80
  -3   8  13    7.15    0.96
   3   8  14    7.00    1.08
  -3  -8 -14    8.13    1.24
   3  -8  14    5.40    1.43
  -3   8  14    9.93    1.39
  -3  -8 -15    9.47    1.30
   3  -8  15   13.21    2.19
  -3   8  15   11.64    1.62
   3  -8  16   17.21    2.64
  -3   8  16   16.78    1.96
  -3  -9   0    2.52    0.92
   3   9   0    5.13    0.98
   3   9   1    4.50    1.15
  -3  -9   1    3.90    1.01
  -3  -9  -1    3.69    1.11
   3   9  -1    7.53    1.07
   3   9   2    7.77    1.28
  -3  -9   2    6.57    1.11
  -3  -9  -2    5.57    1.25
   3   9  -2    5.88    0.86
   3   9   3    0.83    0.58
  -3  -9   3    0.43    0.51
  -3  -9  -3    0.58    0.58
   3   9  -3    1.97    0.50
   3   9   4    9.31    1.35
  -3  -9   4    6.65    1.14
  -3  -9  -4   10.12    1.47
   3   9  -4    9.66    1.26
   3   9   5    3.76    0.67
  -3  -9  -5    0.98    0.65
   3   9  -5    1.84    0.59
   3   9   6    0.17    0.38
  -3  -9  -6    0.71    0.39
  -4   0   0   22.48    2.76
  -4   0   0   21.04    2.15
  -4   0   0   23.06    2.22
  -4   0   0   21.38    2.10
  -4   0   1    3.29    0.76
  -4   0  -1    2.35    0.69
  -4   0  -1    3.81    0.66
  -4   0  -1    2.48    0.63
  -4   0  -1    1.70    0.92
  -4   0   1    2.59    0.70
  -4   0   1    1.88    0.61
  -4   0   1    2.49    0.65
  -4   0   2   56.30    5.40
  -4   0  -2   52.46    4.37
  -4   0  -2   47.64    4.13
  -4   0  -2   53.15    5.09
  -4   0  -2   54.31    4.06
  -4   0   2   54.03    4.34
  -4   0   2   55.19    4.45
  -4   0   2   51.41    4.02
  -4   0  -3   18.21    1.65
  -4   0  -3   16.58    1.57
  -4   0  -3   19.70    2.45
   4   0   3   15.64    1.69
  -4   0   3   18.42    2.02
  -4   0   3   17.03    2.15
  -4   0   3   19.15    2.02
  -4   0   3   20.27    2.07
  -4   0   4  187.63   15.45
  -4   0  -4  157.36   12.41
  -4   0  -4  155.31   11.38
  -4   0  -4  171.73   12.61
   4   0   4  130.89   10.22
  -4   0   4  160.03   12.01
  -4   0   4  150.75   12.33
  -4   0   4  170.08   11.85
  -4   0   5    2.57    0.71
  -4   0  -5    1.34    0.56
  -4   0  -5    1.83    0.62
  -4   0  -5    1.19    0.66
   4   0   5    1.86    0.59
  -4   0   5    2.16    0.70
  -4   0   5    3.63    0.59
  -4   0   5    1.44    1.03
  -4   0   6   11.15    1.51
  -4   0  -6    8.97    1.83
  -4   0  -6   11.44    1.36
  -4   0  -6   12.44    1.54
   4   0   6    7.98    1.28
  -4   0   6   10.83    1.21
  -4   0   6   10.84    1.54
  -4   0   6   11.43    1.62
  -4   0  -7  261.62   20.51
  -4   0  -7  244.55   18.40
  -4   0  -7  257.60   18.85
   4   0   7  203.31   15.32
  -4   0   7  240.30   18.57
  -4   0   7  242.70   19.59
  -4   0   7  239.66   17.61
  -4   0   7  246.24   19.41
  -4   0  -8  429.47   33.03
  -4   0   8  433.31   36.00
  -4   0  -8  434.19   35.56
  -4   0  -8  433.30   31.25
   4   0   8  353.93   28.01
  -4   0   8  431.16   32.74
  -4   0   8  399.29   32.43
  -4   0   8  429.21   30.84
  -4   0   9  130.16   12.73
  -4   0  -9  169.06   12.25
  -4   0  -9  135.67   11.35
  -4   0  -9  130.95   10.38
   4   0   9  113.13    9.58
  -4   0   9  136.90   11.27
  -4   0   9  126.35   11.69
  -4   0   9  129.86   10.74
  -4   0  10  288.40   24.98
  -4   0 -10  211.30   20.18
  -4   0 -10  300.76   25.50
  -4   0 -10  295.14   21.56
   4   0  10  239.60   19.62
  -4   0  10  294.28   23.43
  -4   0  10  274.18   23.64
  -4   0  10  277.80   21.67
  -4   0 -11  231.71   19.60
  -4   0 -11  221.07   19.70
  -4   0 -11  222.10   16.54
   4   0  11  168.75   14.69
  -4   0  11  208.83   17.88
  -4   0  11  199.72   18.14
  -4   0  11  202.93   15.81
  -4   0  11  209.53   19.47
  -4   0 -12  119.88   11.63
  -4   0  12  115.78   10.39
  -4   0 -12  129.44   11.40
  -4   0 -12  119.13    9.88
   4   0  12   92.99    7.81
  -4   0  12  114.74   10.49
  -4   0  12  109.57   10.54
  -4   0  12  112.37   10.31
  -4   0  13  112.59    9.66
  -4   0 -13  109.38   10.68
  -4   0 -13  108.97   10.54
  -4   0 -13  101.80    8.70
   4   0  13   84.57    7.97
  -4   0  13  108.29    9.50
  -4   0  13   82.28    8.12
  -4   0  13  103.18    9.63
  -4   0  14  114.36   10.86
  -4   0 -14  123.17   11.83
  -4   0 -14  112.23   10.31
  -4   0 -14  118.94   10.04
   4   0  14   98.68    9.24
  -4   0  14  117.77   10.81
  -4   0  14  110.79   11.12
  -4   0  14  106.28   10.44
  -4   0 -15   36.35    4.84
  -4   0 -15   32.18    4.55
  -4   0 -15   34.30    3.61
   4   0  15   25.12    3.30
  -4   0  15   35.22    4.01
  -4   0  15   30.44    4.43
  -4   0  15   28.75    4.04
  -4   0  15   32.90    4.86
  -4   0 -16  283.23   26.95
  -4   0 -16  287.92   24.83
  -4   0 -16  326.84   25.90
   4   0  16  221.12   21.36
  -4   0  16  310.12   26.67
  -4   0  16  271.52   26.10
  -4   0  16  256.54   24.76
  -4   0  16  298.12   28.71
  -4   0 -17  134.32   11.57
  -4   0 -17  124.80   13.03
  -4   0 -17  138.87   12.50
   4   0  17   96.49   10.55
  -4   0  17  135.43   11.40
  -4   0  17  121.98   12.79
  -4   0  17  110.95   10.82
  -4   0  17  135.44   12.43
  -4   0 -18    1.33    1.02
  -4   0 -18   -0.06    1.10
   4   0  18    2.61    0.86
  -4   0  18    1.34    0.93
  -4   0  18    1.80    1.00
  -4   0  18    3.43    1.11
  -4   0  19   77.56    7.91
  -4   0 -19   74.45    7.58
  -4   0 -19   69.85    7.32
   4   0  19   47.17    6.38
  -4   0  19   59.59    6.95
  -4   0  19   76.63    9.15
  -4   0 -20   10.82    2.32
  -4   0 -20   10.43    2.03
   4   0  20    4.73    1.17
  -4   0  20   10.19    1.86
  -4   0  20    7.72    1.83
  -4   0  20   11.26    2.49
  -4   0 -21   26.30    3.39
  -4   0  21   24.97    4.48
  -4   0 -21   23.99    3.69
  -4   0  21   25.19    3.66
  -4   0 -22   47.49    6.02
   4   0  22   45.10    6.18
  -4   0  22   53.99    7.22
  -4   0  22   54.54    6.25
  -4   0 -23    7.48    2.06
  -4   0  23    7.91    2.18
   4   0  23    7.02    2.04
  -4   0  23    9.42    1.90
  -4   0 -24    0.68    0.81
   4   0  24    0.53    0.83
  -4   0  24    0.26    0.71
  -4   0  24    3.10    0.90
  -4   0 -25    3.03    0.71
  -4   0  25   -0.02    0.55
   4   0  25   -0.17    0.72
  -4   0  25    0.50    0.57
  -4   0 -26   26.71    3.44
   4   0  26   20.59    3.35
  -4   0  26   22.59    3.49
  -4   0 -27    4.23    1.27
   4   0  27    4.93    1.56
  -4   0  27    4.65    1.37
  -4   0 -28    2.62    0.99
   4   0  28    3.28    1.20
  -4   0  28    3.78    1.09
  -4   0 -29    0.42    0.50
   4   0  29    0.50    0.74
  -4   0  29    2.07    0.64
   4   0  30   14.88    2.10
  -4   0  30   13.19    1.85
   4   0  31    1.68    0.64
  -4  -1   0    1.10    0.58
  -4  -1   0    0.61    0.50
  -4  -1   0    0.48    0.40
  -4  -1   0    0.32    0.58
  -4   1   0    0.37    0.37
  -4   1   0    0.61    0.39
  -4   1   0    0.95    0.52
  -4  -1   1   12.67    1.51
  -4  -1   1    9.11    1.55
  -4  -1   1    8.87    1.17
  -4  -1   1    7.66    1.16
  -4   1  -1    8.12    1.13
  -4   1  -1    7.77    0.93
  -4   1  -1    8.90    1.14
  -4  -1  -1    7.81    1.44
  -4  -1  -1    6.92    1.41
  -4  -1  -1    6.45    1.22
  -4  -1  -1    5.46    1.54
  -4   1   1    6.17    1.16
  -4   1   1    6.28    1.43
  -4  -1   2   83.17    6.83
  -4  -1   2   76.74    6.59
  -4  -1   2   68.59    5.19
  -4  -1   2   75.83    7.27
  -4   1  -2   72.25    5.18
  -4   1  -2   65.29    4.64
  -4   1  -2   78.94    5.86
  -4  -1  -2   72.88    6.42
  -4  -1  -2   71.67    5.92
  -4  -1  -2   71.20    6.15
  -4  -1  -2   73.94    6.60
  -4   1   2   70.05    5.80
  -4   1   2   77.60    6.59
  -4  -1   3  157.18   12.57
  -4  -1   3  145.90   11.36
  -4  -1   3  157.25   12.93
  -4   1  -3  148.49   11.69
  -4   1  -3  158.36   12.48
  -4  -1  -3  187.46   14.26
  -4  -1  -3  180.91   13.38
  -4  -1  -3  180.65   12.90
  -4  -1  -3  169.03   13.05
  -4   1   3  168.53   13.43
  -4   1   3  190.30   14.45
  -4  -1   4   86.58    8.37
  -4  -1   4   80.12    6.96
  -4  -1   4   74.11    6.64
  -4   1  -4   73.44    6.16
  -4   1  -4   81.60    6.68
  -4  -1  -4   77.81    6.99
  -4  -1  -4   75.28    6.28
  -4   1   4   71.75    6.52
  -4  -1  -4   79.66    6.71
  -4   1   4   77.62    7.22
   4   1   5   60.89    5.77
  -4  -1   5   67.59    6.27
  -4  -1   5   68.79    6.60
  -4  -1   5   81.35    7.97
  -4   1  -5   74.93    6.36
  -4   1  -5   67.66    6.18
  -4  -1  -5   78.98    6.37
  -4  -1  -5   72.87    6.66
  -4  -1  -5   83.58    7.24
  -4   1   5   69.86    6.59
  -4   1   5   83.22    7.61
   4   1   6  108.39    9.67
  -4  -1   6  127.93   10.79
  -4  -1   6  123.15   10.72
  -4  -1   6  128.97   11.70
  -4   1  -6  123.96   10.68
  -4   1  -6  126.24   10.30
  -4   1   6  127.75   11.30
  -4  -1  -6  135.22   11.74
  -4  -1  -6  132.16   10.90
  -4  -1  -6  139.59   11.38
  -4   1   6  156.10   11.85
  -4  -1   7  172.68   15.39
   4   1   7  142.75   13.25
  -4  -1   7  175.46   14.98
  -4  -1   7  171.51   16.27
  -4   1  -7  181.50   15.43
  -4   1  -7  178.18   14.49
  -4  -1  -7  197.06   16.56
  -4  -1  -7  186.72   15.15
  -4  -1  -7  208.92   16.27
  -4   1   7  188.26   15.66
  -4   1   7  220.57   17.80
  -4  -1   8   28.46    3.79
   4   1   8   24.46    2.98
  -4  -1   8   28.22    3.62
  -4  -1   8   27.69    4.10
  -4   1  -8   30.87    3.82
  -4   1  -8   30.81    3.65
  -4  -1  -8   35.06    3.81
  -4  -1  -8   31.79    3.14
  -4  -1  -8   35.07    3.63
  -4   1   8   30.73    3.60
  -4   1   8   32.06    3.64
  -4  -1   9   51.70    5.43
   4   1   9   42.55    4.96
  -4  -1   9   55.07    5.84
  -4  -1   9   49.54    5.56
  -4   1  -9   60.17    5.84
  -4   1  -9   58.29    6.10
  -4  -1  -9   61.60    6.01
  -4  -1  -9   60.00    5.21
  -4  -1  -9   62.89    5.90
  -4   1   9   52.63    5.82
  -4   1   9   56.12    5.05
   4   1  10  283.60   26.31
  -4  -1  10  362.51   31.14
  -4  -1  10  346.22   29.71
  -4  -1  10  357.18   31.90
  -4   1 -10  393.80   30.81
  -4   1 -10  368.02   31.29
  -4   1  10  322.17   29.61
  -4  -1 -10  367.35   30.99
  -4  -1 -10  339.44   28.79
  -4  -1 -10  368.92   30.60
  -4   1  10  372.01   31.41
   4   1  11  353.10   32.43
  -4  -1  11  416.07   36.26
  -4  -1  11  401.21   33.95
  -4  -1  11  413.39   38.19
  -4   1 -11  461.04   37.31
  -4   1 -11  437.87   38.99
  -4  -1 -11  447.40   38.40
  -4  -1 -11  428.73   36.95
  -4  -1 -11  457.59   37.59
  -4   1  11  409.52   36.80
  -4   1  11  452.93   38.48
  -4  -1  12   26.36    3.65
   4   1  12   21.91    3.14
  -4  -1  12   26.01    3.50
  -4  -1  12   23.51    3.13
  -4   1 -12   30.12    3.41
  -4   1 -12   25.92    3.01
  -4  -1 -12   16.14    3.58
  -4  -1 -12   24.60    3.50
  -4  -1 -12   22.49    3.46
  -4   1  12   21.42    2.74
  -4   1  12   24.97    3.51
  -4  -1  13   12.67    2.54
   4   1  13    9.05    1.90
  -4  -1  13    9.21    2.17
  -4  -1  13   10.21    2.19
  -4   1 -13    9.16    1.88
  -4   1 -13   14.66    2.27
  -4  -1 -13   10.48    1.83
  -4  -1 -13    9.74    2.25
  -4  -1 -13   14.58    2.33
  -4   1  13   12.12    2.32
  -4   1  13    9.81    2.26
   4   1  14  123.16   12.79
  -4  -1  14  165.80   15.64
  -4  -1  14  144.39   14.91
  -4  -1  14  166.13   15.34
  -4   1 -14  147.95   13.85
  -4   1 -14  166.88   16.43
  -4  -1 -14  180.84   14.89
  -4  -1 -14  164.05   15.24
  -4  -1 -14  186.36   16.29
  -4   1  14  158.97   15.46
  -4   1  14  185.00   16.11
   4   1  15  112.07   11.75
  -4  -1  15  162.46   15.70
   4   1  15  131.12   13.55
  -4  -1  15  146.40   14.93
  -4  -1  15  167.02   15.42
  -4   1 -15  201.81   16.08
  -4   1 -15  181.33   15.77
  -4  -1 -15  187.70   17.47
  -4  -1 -15  158.23   15.20
  -4  -1 -15  178.47   14.73
  -4   1  15  171.95   16.68
  -4   1  15  191.91   17.12
   4   1  16   22.40    2.79
  -4  -1  16   28.65    3.98
  -4  -1  16   22.89    3.97
  -4  -1  16   26.33    4.55
  -4   1 -16   28.19    3.96
  -4   1 -16   19.17    4.23
  -4  -1 -16   33.91    4.57
  -4  -1 -16   30.57    4.27
  -4  -1 -16   30.41    3.93
  -4   1  16   29.04    4.22
  -4   1  16   33.64    4.38
  -4  -1  17    2.32    0.98
   4   1  17    2.26    1.07
  -4  -1  17    4.36    0.86
  -4  -1  17    2.11    0.85
  -4   1 -17    4.21    1.15
  -4   1 -17    3.98    1.37
  -4  -1 -17    1.15    1.25
  -4  -1 -17    1.98    0.87
  -4  -1 -17    2.64    1.07
  -4   1  17    0.40    0.88
  -4   1  17    2.51    0.87
   4   1  18   63.84    7.72
  -4  -1  18   82.81    9.01
  -4  -1  18   65.89    8.57
  -4  -1  18   87.24    9.73
  -4   1 -18   86.84    7.73
  -4   1 -18   85.65    9.80
  -4  -1 -18   88.62    9.45
  -4  -1 -18   79.65    7.63
  -4  -1 -18   84.16    8.56
  -4   1  18   78.59    7.86
  -4   1  18   94.52    9.62
  -4  -1  19   27.70    4.25
   4   1  19   16.70    3.53
  -4  -1  19   18.59    4.31
  -4  -1  19   26.74    4.92
  -4   1 -19   29.16    4.44
  -4   1 -19   27.93    4.43
  -4  -1 -19   33.62    4.24
  -4  -1 -19   27.50    4.20
  -4  -1 -19   34.75    4.45
  -4   1  19   24.46    3.92
  -4   1  19   32.85    4.15
  -4  -1  20   11.08    2.72
  -4  -1  20    9.21    2.35
  -4   1 -20    8.57    1.64
  -4  -1 -20   11.96    1.85
  -4  -1 -20    8.52    2.00
  -4   1  20    6.73    1.99
  -4   1  20    7.78    2.04
  -4  -1  21   18.13    3.06
  -4  -1  21   19.94    3.41
  -4   1 -21   21.83    2.93
  -4  -1 -21   16.42    2.99
  -4  -1 -21    9.09    2.53
   4  -1  21   13.85    2.62
  -4   1  21   11.89    1.87
  -4   1  21    9.86    2.62
   4   1  22   15.64    3.13
  -4  -1  22   19.87    2.97
  -4  -1  22   16.61    3.52
  -4   1 -22   17.96    2.98
  -4  -1 -22   12.76    1.97
   4  -1  22   13.89    2.05
  -4   1  22   14.16    2.50
  -4   1  22   14.31    2.65
   4   1  23   10.77    2.20
  -4  -1  23    8.26    1.96
  -4  -1  23   12.80    2.10
  -4   1 -23   11.90    2.15
  -4  -1 -23    9.26    1.86
   4  -1  23    5.86    1.97
  -4   1  23    7.99    1.74
  -4   1  23    4.66    1.24
  -4  -1  24    1.60    1.19
   4   1  24    2.79    1.20
   4   1  24    1.95    0.83
  -4  -1  24    3.69    1.09
  -4   1 -24    1.93    1.07
  -4  -1 -24    2.72    0.73
   4  -1  24    0.59    0.99
  -4   1  24    2.12    0.91
  -4   1  24    1.32    0.92
   4   1  25   45.88    5.99
   4   1  25   32.56    4.21
  -4  -1  25   48.49    5.46
  -4  -1  25   50.91    4.97
  -4   1 -25   47.04    4.48
  -4  -1 -25   49.46    5.42
   4  -1  25   41.68    5.08
  -4   1  25   42.95    4.74
   4   1  26    2.76    1.22
   4   1  26    0.29    0.80
  -4  -1  26    4.03    1.10
  -4  -1  26    3.39    1.27
  -4   1 -26    1.69    1.08
  -4  -1 -26    2.98    1.05
   4  -1  26    5.35    1.19
  -4   1  26    2.85    0.97
   4   1  27    8.08    2.19
  -4  -1  27    8.20    1.78
  -4  -1  27    7.42    2.05
  -4   1 -27   11.87    1.85
  -4  -1 -27   11.23    1.77
   4  -1  27    6.89    1.98
  -4   1  27    8.69    1.55
   4   1  28    3.16    1.35
  -4  -1  28    2.82    0.98
  -4  -1  28    2.66    1.30
  -4   1 -28    3.15    1.11
  -4  -1 -28    3.09    0.99
   4  -1  28    3.75    1.16
  -4   1  28    4.25    0.93
   4   1  29   33.92    3.09
  -4  -1  29   36.32    3.46
  -4   1 -29   27.53    2.77
  -4  -1 -29   19.76    2.36
   4  -1  29   29.63    3.26
  -4   1  29   17.62    2.26
   4   1  30    7.39    1.37
  -4  -1  30    5.00    1.28
   4  -1  30    5.37    1.21
  -4   2   0  104.75    7.69
  -4   2   0  102.12    8.22
  -4   2   0  106.12    8.16
  -4  -2   0  106.44    8.94
  -4  -2   0  113.51    9.12
  -4  -2   0  115.63    9.13
  -4  -2   0  107.10    8.73
  -4   2  -1   65.77    5.40
  -4   2  -1   69.28    5.97
  -4   2  -1   72.09    5.33
  -4  -2   1   66.40    6.65
  -4  -2   1   47.26    6.37
  -4  -2   1   65.60    5.73
  -4  -2   1   68.11    6.90
  -4   2   1   71.24    5.75
  -4   2   1   75.06    5.65
  -4  -2  -1   80.88    6.83
  -4  -2  -1   77.64    7.16
  -4  -2  -1   67.28    6.52
  -4  -2  -1   76.31    6.93
  -4   2  -2    5.36    1.18
  -4   2  -2    5.17    1.01
  -4  -2   2    4.36    1.15
  -4  -2   2    5.19    1.09
  -4  -2   2    6.43    1.15
  -4  -2   2    7.83    1.59
  -4   2   2    6.89    1.20
  -4   2   2    8.52    1.13
  -4  -2  -2    8.98    1.51
  -4  -2  -2    7.32    1.47
  -4  -2  -2    8.80    1.44
  -4  -2  -2    7.36    1.54
  -4   2  -3   43.15    3.96
  -4   2  -3   44.05    3.54
  -4  -2   3   41.12    4.70
  -4  -2   3   42.01    3.40
  -4  -2   3   36.48    4.30
  -4  -2   3   44.41    4.89
  -4   2   3   37.22    3.75
  -4   2   3   39.57    3.56
  -4  -2  -3   42.23    4.64
  -4  -2  -3   41.46    4.50
  -4  -2  -3   38.96    3.66
  -4  -2  -3   37.66    4.30
  -4   2  -4   43.57    5.17
  -4   2  -4   48.70    4.57
  -4  -2   4   52.87    6.49
  -4  -2   4   54.56    5.99
  -4  -2   4   44.94    5.35
  -4   2   4   63.03    5.40
  -4   2   4   68.94    5.31
  -4  -2  -4   68.44    5.45
  -4  -2  -4   75.41    6.24
  -4  -2  -4   62.35    5.66
  -4  -2  -4   68.77    5.33
  -4   2  -5  130.65   10.91
  -4   2  -5  129.47    9.46
  -4  -2   5  131.35   11.26
   4   2   5   97.13    8.79
  -4  -2   5  111.50    9.32
  -4  -2   5  141.25   10.78
  -4   2   5  116.48   10.55
  -4   2   5  121.89    9.62
  -4  -2  -5  132.69   10.49
  -4  -2  -5  132.54   11.15
  -4  -2  -5  118.55   10.39
  -4   2  -6   76.47    7.10
  -4   2  -6   83.17    6.29
   4   2   6   56.81    5.41
  -4  -2   6   76.25    7.11
  -4  -2   6   62.43    6.72
  -4  -2   6   72.17    6.95
  -4   2   6   65.53    6.52
  -4   2   6   67.76    5.96
  -4  -2  -6   59.25    6.31
  -4  -2  -6   73.97    6.89
  -4  -2  -6   74.63    7.45
  -4   2  -7  189.18   14.75
  -4   2  -7  196.91   14.44
  -4  -2   7  209.29   17.08
   4   2   7  145.83   13.90
  -4  -2   7  154.03   14.42
  -4  -2   7  172.24   16.05
  -4   2   7  158.38   14.85
  -4   2   7  175.21   13.90
  -4  -2  -7  156.19   13.86
  -4  -2  -7  170.79   15.31
  -4  -2  -7  171.72   15.77
  -4   2  -8   91.38    8.87
  -4   2  -8   84.95    7.47
   4   2   8   65.61    7.66
  -4  -2   8   84.80    7.88
  -4  -2   8   76.39    7.45
  -4  -2   8   76.60    8.82
  -4   2   8   90.31    7.66
  -4   2   8  113.06    8.95
  -4  -2  -8   92.91    8.50
  -4  -2  -8   98.91    8.98
  -4  -2  -8  104.47    9.44
  -4   2  -9   37.08    3.84
  -4   2  -9   37.65    3.19
  -4  -2   9   31.91    4.63
   4   2   9   28.94    3.79
  -4  -2   9   37.35    4.62
  -4  -2   9   34.92    4.65
  -4   2   9   32.63    3.49
  -4   2   9   40.75    4.14
  -4  -2  -9   33.98    3.29
  -4  -2  -9   36.56    4.56
  -4  -2  -9   35.65    4.91
  -4   2 -10  209.22   16.15
  -4   2 -10  203.44   18.50
   4   2  10  147.55   14.63
  -4  -2  10  196.75   18.66
  -4  -2  10  177.95   17.16
  -4  -2  10  186.45   18.21
  -4   2  10  174.27   15.64
  -4   2  10  212.83   17.07
  -4  -2 -10  189.95   15.82
  -4  -2 -10  177.68   15.33
  -4  -2 -10  209.01   19.06
  -4   2 -11  156.43   12.68
  -4   2 -11  158.29   14.81
  -4  -2  11  134.81   14.09
   4   2  11  110.96   11.85
  -4  -2  11  129.35   13.35
  -4  -2  11  136.75   12.51
  -4   2  11  118.24   12.55
  -4   2  11  135.54   11.42
  -4  -2 -11  138.88   11.77
  -4  -2 -11  133.47   12.81
  -4  -2 -11  144.79   13.47
  -4   2 -12   22.51    2.95
  -4   2 -12   21.89    2.83
  -4  -2  12   19.26    2.72
   4   2  12   14.57    2.21
  -4  -2  12   16.08    2.64
  -4  -2  12   21.16    3.57
  -4   2  12   22.43    3.29
  -4   2  12   20.55    2.66
  -4  -2 -12   23.78    3.09
  -4  -2 -12   20.88    3.27
  -4  -2 -12   22.74    2.75
  -4   2 -13   57.83    5.64
  -4   2 -13   64.84    7.25
   4   2  13   46.42    4.96
  -4  -2  13   49.05    5.76
  -4  -2  13   47.50    5.56
  -4  -2  13   53.62    7.00
  -4   2  13   56.69    5.48
  -4   2  13   57.02    5.37
  -4  -2 -13   62.86    6.68
  -4  -2 -13   56.34    6.57
  -4  -2 -13   63.98    6.72
  -4   2 -14   35.02    3.79
  -4   2 -14   37.02    5.01
   4   2  14   25.25    3.87
  -4  -2  14   29.24    3.60
  -4  -2  14   30.56    3.79
  -4  -2  14   30.94    4.82
  -4   2  14   28.26    4.24
  -4   2  14   31.70    3.66
  -4  -2 -14   28.84    4.44
  -4  -2 -14   31.89    4.33
  -4  -2 -14   34.74    4.71
  -4   2 -15   62.28    6.15
  -4   2 -15   68.77    8.01
  -4  -2  15   60.51    7.15
   4   2  15   46.39    6.16
  -4  -2  15   48.68    7.11
  -4  -2  15   52.90    6.19
  -4   2  15   57.20    6.85
  -4   2  15   63.82    5.90
  -4  -2 -15   69.24    7.19
  -4  -2 -15   68.44    7.46
  -4  -2 -15   69.24    7.66
  -4   2 -16   15.40    2.68
  -4   2 -16   21.11    3.71
  -4  -2  16   13.64    3.37
   4   2  16   11.27    2.85
  -4  -2  16   17.99    3.27
  -4  -2  16   16.88    3.44
  -4   2  16   19.78    3.20
  -4   2  16   17.58    2.53
  -4  -2 -16   22.32    3.33
  -4  -2 -16   21.39    3.25
  -4  -2 -16   20.99    3.13
  -4   2 -17   26.10    2.97
  -4   2 -17   26.18    4.70
  -4  -2  17   22.38    4.33
   4   2  17   16.21    3.25
   4   2  17   18.94    2.92
  -4  -2  17   25.69    3.20
  -4  -2  17   21.15    3.19
  -4   2  17   25.73    3.95
  -4   2  17   27.00    3.19
  -4  -2 -17   27.45    2.95
  -4  -2 -17   28.75    3.84
  -4  -2 -17   26.45    3.07
  -4   2 -18  269.73   26.00
   4   2  18  153.14   16.84
   4   2  18  180.43   19.59
  -4  -2  18  266.81   23.97
  -4  -2  18  188.63   20.62
  -4  -2  18  233.75   23.22
  -4   2  18  231.43   22.82
  -4   2  18  256.55   20.99
  -4  -2 -18  242.36   19.82
  -4  -2 -18  230.00   22.24
  -4  -2 -18  255.84   23.20
  -4   2 -19    6.31    2.16
  -4  -2  19    4.21    2.10
  -4  -2  19    4.54    2.00
   4  -2  19    6.91    1.71
  -4   2  19    7.81    1.94
  -4   2  19    9.89    1.84
  -4  -2 -19    6.18    1.70
  -4  -2 -19    7.72    1.87
  -4  -2 -19    6.89    1.95
  -4   2 -20   10.90    2.63
  -4  -2  20   10.07    2.60
  -4  -2  20   10.09    2.62
   4  -2  20   12.24    2.10
  -4   2  20   11.76    1.83
  -4   2  20   11.49    2.21
  -4  -2 -20   13.22    2.60
  -4  -2 -20   13.66    2.50
  -4  -2 -20   14.46    2.86
  -4   2 -21   13.48    2.76
  -4  -2  21   13.23    2.72
  -4  -2  21   13.87    2.68
   4  -2  21   10.05    2.22
  -4   2  21   11.19    2.41
  -4   2  21   11.06    2.22
  -4  -2 -21   12.89    2.76
  -4  -2 -21   11.98    2.34
  -4  -2 -21   14.72    2.32
  -4   2 -22   13.66    2.68
   4   2  22   10.97    2.60
  -4  -2  22   12.92    2.55
  -4  -2  22   15.76    2.54
   4  -2  22   10.77    2.02
  -4   2  22   11.18    1.81
  -4   2  22   11.36    2.16
  -4  -2 -22   13.49    1.82
  -4  -2  23    2.84    1.56
   4   2  23    4.75    1.51
  -4  -2  23    3.83    1.54
  -4   2 -23    3.30    1.60
   4  -2  23    3.95    1.21
  -4   2  23    3.17    1.28
  -4   2  23    4.85    1.22
  -4  -2 -23    6.58    1.32
   4   2  24    8.99    2.07
  -4  -2  24    8.17    2.06
  -4  -2  24   10.68    2.06
  -4   2 -24    5.99    2.06
  -4   2  24    8.31    1.69
  -4  -2 -24    8.61    1.82
   4  -2  24    9.33    1.84
  -4  -2  25    3.88    1.51
   4   2  25    6.42    1.37
  -4  -2  25    6.95    1.07
  -4   2 -25    8.69    1.48
  -4   2  25    3.39    0.88
  -4   2  25   -0.19    0.98
  -4  -2 -25    4.32    1.28
   4  -2  25    3.55    1.34
   4   2  26   14.57    2.70
   4   2  26   14.02    2.36
  -4  -2  26   18.82    2.89
  -4  -2  26   19.73    2.77
  -4   2 -26   21.30    2.24
  -4   2  26   15.91    2.31
  -4  -2 -26   18.26    2.46
   4  -2  26   15.07    2.53
   4   2  27    3.30    0.95
   4   2  27    2.33    0.72
  -4  -2  27    2.28    0.97
  -4  -2  27    1.05    0.82
  -4   2 -27    1.10    0.82
  -4  -2 -27    1.82    0.76
   4  -2  27    1.41    0.78
   4   2  28   11.97    1.76
   4   2  28    8.80    1.48
  -4  -2  28   15.50    2.15
  -4  -2  28   16.05    1.54
  -4   2 -28   11.98    1.78
  -4  -2 -28    9.75    1.55
   4  -2  28   12.62    1.80
   4   2  29    4.19    1.10
  -4  -2  29    3.84    1.00
  -4  -2  29    4.05    1.05
  -4   2 -29    3.14    0.83
   4  -2  29    3.68    0.76
   4   2  30    9.93    1.49
  -4  -2  30   11.48    1.54
  -4   3   0   36.33    3.38
  -4   3   0   37.38    3.73
  -4  -3   0   38.12    3.41
  -4  -3   0   35.31    3.78
  -4  -3   0   37.38    3.75
  -4  -3   0   32.39    3.46
  -4   3  -1   15.64    2.67
  -4  -3   1   17.70    2.91
  -4  -3   1   17.44    3.35
  -4  -3   1   18.74    3.17
  -4  -3   1   16.84    2.37
  -4   3   1   28.06    2.74
  -4  -3  -1   27.12    3.32
  -4  -3  -1   28.03    2.70
  -4  -3  -1   25.18    2.91
  -4  -3  -1   28.83    3.36
  -4   3  -2   16.09    2.02
  -4  -3   2   15.79    2.27
  -4  -3   2   12.27    2.48
  -4  -3   2   13.93    2.43
  -4  -3   2   15.59    1.78
  -4   3   2   12.24    1.87
  -4  -3  -2   10.85    1.68
  -4  -3  -2    9.75    1.68
  -4  -3  -2   12.56    1.99
  -4  -3  -2   11.17    2.00
  -4   3  -3   16.63    2.46
  -4  -3   3   14.24    2.18
  -4  -3   3   15.87    2.94
  -4  -3   3   13.52    2.11
  -4  -3   3   17.79    2.21
  -4   3   3   23.33    2.51
  -4  -3  -3   25.59    3.06
  -4  -3  -3   20.30    2.97
  -4  -3  -3   20.52    2.04
  -4  -3  -3   23.44    2.77
  -4   3  -4  154.15   13.25
  -4  -3   4  149.92   13.84
  -4  -3   4  150.46   13.07
  -4  -3   4  140.31   11.26
  -4  -3   4  126.34   11.74
  -4   3   4  160.49   13.24
  -4  -3  -4  160.60   14.61
  -4  -3  -4  154.43   12.64
  -4  -3  -4  162.31   13.68
  -4  -3  -4  150.45   12.23
  -4   3  -5   56.85    5.95
  -4  -3   5   61.42    5.62
  -4  -3   5   53.53    4.67
  -4  -3   5   61.66    6.39
  -4  -3   5   53.96    4.98
  -4   3   5   50.57    4.81
  -4  -3  -5   56.92    6.17
  -4  -3  -5   50.68    5.33
  -4  -3  -5   57.17    6.18
  -4   3  -6   41.22    4.07
   4   3   6   34.24    4.43
  -4  -3   6   40.99    5.21
  -4  -3   6   48.51    5.74
  -4  -3   6   36.50    4.03
  -4   3   6   37.40    4.39
  -4  -3  -6   39.64    4.80
  -4  -3  -6   35.63    4.14
  -4  -3  -6   41.67    5.32
  -4   3  -7  658.84   56.42
  -4  -3   7  745.19   61.71
   4   3   7  501.44   49.27
  -4  -3   7  553.08   51.38
  -4  -3   7  698.63   61.64
  -4   3   7  603.90   54.55
  -4  -3  -7  592.29   47.27
  -4  -3  -7  658.79   57.63
  -4  -3  -7  699.51   61.98
  -4   3  -8   72.03    6.57
  -4  -3   8   62.21    7.19
   4   3   8   59.47    5.76
  -4  -3   8   86.58    8.07
  -4  -3   8   73.44    7.00
  -4   3   8   61.48    6.13
  -4  -3  -8   46.01    5.91
  -4  -3  -8   66.28    5.49
  -4  -3  -8   71.38    6.57
  -4   3  -9   19.93    2.27
  -4   3  -9   19.08    2.64
  -4  -3   9   21.01    3.47
   4   3   9   15.68    2.78
  -4  -3   9   16.52    3.50
  -4  -3   9   15.66    2.59
  -4   3   9   22.67    2.52
  -4  -3  -9   22.59    3.05
  -4  -3  -9   23.85    3.50
  -4  -3  -9   25.27    3.49
  -4   3 -10   57.45    4.89
  -4   3 -10   57.47    5.63
   4   3  10   41.29    5.27
  -4  -3  10   35.38    6.24
  -4  -3  10   51.31    6.69
  -4  -3  10   57.12    5.63
  -4   3  10   53.51    6.11
  -4  -3 -10   59.88    6.49
  -4  -3 -10   52.90    5.77
  -4  -3 -10   61.52    6.87
  -4   3 -11   39.42    4.04
  -4   3 -11   43.23    4.77
   4   3  11   33.79    4.78
  -4  -3  11   22.65    5.63
  -4  -3  11   39.61    5.71
  -4  -3  11   44.62    5.76
  -4   3  11   55.03    5.78
  -4  -3 -11   53.20    5.08
  -4  -3 -11   51.85    5.02
  -4  -3 -11   56.30    4.91
  -4   3 -12   35.92    3.32
  -4   3 -12   35.84    5.20
  -4  -3  12   28.64    4.88
   4   3  12   24.18    3.37
  -4  -3  12   27.97    5.05
  -4  -3  12   27.96    4.76
  -4   3  12   36.54    3.79
  -4  -3 -12   39.65    5.08
  -4  -3 -12   39.87    4.37
  -4  -3 -12   38.79    4.91
  -4   3 -13   22.71    2.79
  -4   3 -13   19.01    3.91
  -4  -3  13   20.87    3.82
   4   3  13   17.28    3.38
  -4  -3  13   20.68    3.93
  -4  -3  13   17.09    3.95
  -4   3  13   21.67    3.60
  -4  -3 -13   24.25    3.54
  -4  -3 -13   20.56    3.91
  -4  -3 -13   29.44    3.64
  -4   3 -14   72.62    6.52
  -4   3 -14   68.99    8.14
   4   3  14   50.00    7.00
  -4  -3  14   73.54    8.10
  -4  -3  14   52.41    7.89
  -4  -3  14   60.27    7.57
  -4   3  14   62.74    7.40
  -4  -3 -14   60.57    6.37
  -4  -3 -14   65.27    7.17
  -4  -3 -14   61.75    7.30
  -4   3 -15   68.51    6.81
  -4  -3  15   66.45    8.01
   4   3  15   45.58    6.26
  -4  -3  15   50.03    7.60
  -4  -3  15   59.05    7.44
   4  -3  15   55.69    5.60
  -4   3  15   55.59    5.97
  -4  -3 -15   58.32    5.64
  -4  -3 -15   60.33    7.33
  -4  -3 -15   64.23    7.47
  -4   3 -16    7.29    2.04
   4   3  16    4.93    1.62
  -4  -3  16    7.37    1.32
  -4  -3  16    4.10    1.51
  -4  -3  16    5.91    1.80
   4  -3  16    5.60    1.30
  -4   3  16    4.17    1.32
  -4  -3 -16    6.25    1.69
  -4  -3 -16    4.55    1.53
  -4  -3 -16    4.91    1.75
  -4   3 -17   14.80    3.17
   4   3  17   10.73    2.38
  -4  -3  17   13.12    2.74
  -4  -3  17    7.65    2.94
  -4  -3  17   11.49    2.54
   4  -3  17   10.93    1.74
  -4   3  17    9.82    1.98
  -4  -3 -17    9.57    2.06
  -4  -3 -17   13.35    2.25
  -4  -3 -17   11.47    2.47
  -4   3 -18    9.40    2.90
  -4  -3  18    8.68    2.90
  -4  -3  18    7.87    2.62
   4  -3  18   13.28    1.88
  -4   3  18   12.84    2.54
  -4  -3 -18   13.21    2.21
  -4  -3 -18   17.65    2.49
  -4  -3 -18   12.84    2.75
  -4   3 -19    7.58    1.84
  -4  -3  19    4.95    1.12
  -4  -3  19    4.21    1.30
   4  -3  19    2.96    1.12
  -4   3  19    5.44    1.56
  -4  -3 -19    4.17    1.51
  -4  -3 -19    4.76    1.08
  -4  -3 -19    4.90    1.57
  -4   3 -20    4.06    1.25
  -4  -3  20    5.00    1.27
  -4  -3  20    3.79    1.14
   4  -3  20    3.56    1.11
  -4   3  20    2.66    1.55
  -4  -3 -20    5.68    1.43
  -4  -3 -20    4.95    1.41
  -4  -3 -20    7.03    1.39
  -4   3 -21  127.99   13.78
   4   3  21  121.34   11.63
  -4  -3  21  115.19   12.05
  -4  -3  21  110.77   11.56
   4  -3  21  114.34   10.98
  -4   3  21  109.19   11.75
  -4  -3 -21  120.02   12.03
  -4  -3 -21  124.68   13.77
  -4   3 -22    9.30    2.52
   4   3  22   10.49    2.06
  -4  -3  22    8.94    2.39
  -4  -3  22    5.17    2.13
   4  -3  22    9.95    1.81
  -4   3  22   11.05    2.07
  -4  -3 -22   11.84    2.03
  -4   3 -23   10.92    2.47
   4   3  23   10.21    2.25
  -4  -3  23   11.50    2.48
  -4  -3  23   13.13    2.28
   4  -3  23    9.86    1.88
  -4   3  23   11.55    1.59
  -4  -3 -23   10.71    2.15
  -4   3 -24    8.44    1.78
   4   3  24    8.31    1.72
  -4  -3  24    8.04    2.17
  -4  -3  24    8.75    1.84
   4  -3  24    6.51    1.39
  -4   3  24    6.45    1.55
  -4  -3 -24    7.89    1.61
  -4   3 -25   30.98    3.20
   4   3  25   30.72    3.54
  -4  -3  25   33.49    3.62
  -4  -3  25   28.82    3.28
  -4   3  25   29.31    3.54
  -4  -3 -25   34.12    3.58
  -4   3 -26    3.70    1.39
   4   3  26    5.99    1.39
  -4  -3  26    4.48    1.11
  -4  -3  26    5.32    1.02
  -4   3  26    5.42    1.17
  -4  -3 -26    5.71    0.84
  -4   3 -27    8.82    1.52
   4   3  27    8.28    1.56
   4   3  27    6.83    1.34
  -4  -3  27    9.79    1.79
  -4  -3  27    8.51    1.52
  -4   3  27    7.07    1.20
  -4  -3 -27    5.67    1.09
  -4   3 -28    0.32    0.31
   4   3  28   -0.11    0.27
   4   3  28   -0.17    0.25
  -4  -3  28    0.12    0.38
  -4  -3  28    0.32    0.32
  -4  -3  29   34.16    3.27
  -4  -3  29   34.99    2.92
  -4   4   0    0.68    0.86
  -4  -4   0    4.14    1.07
  -4  -4   0    2.75    0.89
  -4  -4   0    0.39    0.93
  -4  -4   0    2.48    0.94
  -4   4  -1   60.13    6.30
  -4  -4   1   53.70    4.84
  -4  -4   1   55.22    6.81
  -4  -4   1   63.24    6.19
  -4  -4   1   52.77    6.73
  -4  -4  -1   53.46    5.42
  -4   4   1   59.78    5.36
  -4  -4  -1   50.45    5.01
  -4  -4  -1   54.87    4.62
  -4  -4  -1   61.31    6.58
  -4   4  -2   91.24    8.29
  -4  -4   2   82.04    7.56
  -4  -4   2   85.69    9.37
  -4  -4   2   77.21    8.98
  -4  -4   2   79.85    7.48
  -4   4   2   75.87    6.59
  -4  -4  -2   73.09    8.10
  -4  -4  -2   71.22    6.91
  -4  -4  -2   79.75    7.32
  -4  -4  -2   63.09    7.68
  -4   4  -3   97.81    9.39
  -4  -4   3  100.19    7.96
  -4  -4   3  112.07   11.33
  -4  -4   3   95.59   10.29
  -4  -4   3  100.08    9.24
  -4   4   3   98.62    8.27
  -4  -4  -3   98.74   10.19
  -4  -4  -3   90.20    8.24
  -4  -4  -3  101.52   10.35
  -4  -4  -3   86.99    9.54
  -4   4  -4  151.97   14.38
  -4  -4   4  160.45   16.61
  -4  -4   4  148.57   15.52
  -4  -4   4  153.84   13.12
  -4  -4   4  160.80   14.51
  -4   4   4  165.83   14.55
  -4  -4  -4  158.57   13.70
  -4  -4  -4  164.07   14.50
  -4  -4  -4  163.45   13.19
  -4  -4  -4  176.09   16.27
  -4   4  -5    4.49    1.28
   4   4   5    1.96    1.27
  -4  -4   5    5.67    1.53
  -4  -4   5    6.55    1.55
  -4  -4   5    3.57    1.32
  -4  -4   5    4.32    0.98
  -4   4   5    4.55    1.17
  -4  -4  -5    2.00    1.09
  -4  -4  -5    1.89    1.39
  -4  -4  -5    3.17    1.51
  -4   4  -6  111.85   10.86
   4   4   6   91.06    8.80
  -4  -4   6  116.14   10.59
  -4  -4   6  101.99    8.46
  -4  -4   6  118.70   11.04
  -4  -4   6   95.78    9.32
  -4   4   6  109.28   10.51
  -4  -4  -6  103.23    8.90
  -4  -4  -6  113.37   11.36
  -4  -4  -6  115.14   10.68
  -4   4  -7   14.49    3.18
  -4  -4   7   14.74    3.07
   4   4   7   13.05    2.70
  -4  -4   7   16.41    3.19
  -4  -4   7   19.41    2.76
  -4   4   7   14.19    2.57
  -4  -4  -7   16.68    2.59
  -4  -4  -7   14.95    2.28
  -4  -4  -7   17.54    2.99
  -4   4  -8  125.17   13.13
   4   4   8   99.54   11.52
  -4  -4   8  111.85   13.08
  -4  -4   8  112.57   12.02
  -4  -4   8  103.20   12.14
  -4   4   8  128.75   12.19
  -4  -4  -8  144.22   11.05
  -4  -4  -8  143.16   13.64
  -4  -4  -8  135.49   13.30
  -4   4  -9   64.00    6.50
   4   4   9   45.48    6.05
  -4  -4   9   53.29    7.21
  -4  -4   9   58.54    7.57
  -4  -4   9   69.38    7.66
  -4   4   9   59.34    5.72
  -4  -4  -9   66.22    6.57
  -4  -4  -9   60.91    7.41
  -4  -4  -9   60.38    7.31
  -4   4 -10   90.12    9.95
   4   4  10   66.95    6.69
   4   4  10   62.22    7.57
  -4  -4  10   76.86    9.51
  -4  -4  10   90.25    9.61
  -4  -4  10   68.66    7.81
  -4   4  10  102.20    9.53
  -4  -4 -10   98.13    8.55
  -4  -4 -10   91.07    8.49
  -4  -4 -10   94.42    9.82
  -4   4 -11   82.56    9.42
  -4  -4  11   78.65    8.87
   4   4  11   67.28    6.14
   4   4  11   54.66    6.30
  -4  -4  11   72.80    7.23
  -4  -4  11   65.23    7.45
  -4   4  11   74.97    8.26
  -4  -4 -11   89.07    7.65
  -4  -4 -11   88.62    9.24
  -4  -4 -11   56.76    6.47
  -4   4 -12   73.37    8.98
   4   4  12   40.52    6.83
  -4  -4  12   72.91    7.27
  -4  -4  12   56.17    7.87
  -4  -4  12   79.05    8.34
  -4   4  12   71.59    6.78
  -4  -4 -12   75.99    7.23
  -4  -4 -12   70.53    8.24
  -4  -4 -12   44.99    7.28
  -4   4 -13    2.24    0.68
  -4  -4  13    0.26    0.65
   4   4  13    0.83    0.83
  -4  -4  13    0.60    0.70
  -4  -4  13    0.65    0.76
  -4   4  13    0.05    0.84
  -4  -4 -13   -0.24    0.67
  -4  -4 -13    0.31    0.61
  -4  -4 -13    1.65    0.78
  -4   4 -14   31.69    4.76
  -4  -4  14   24.70    4.55
  -4  -4  14   28.51    3.74
  -4   4  14   23.23    3.84
  -4  -4 -14   24.94    3.21
  -4  -4 -14   24.82    4.00
  -4  -4 -14   23.75    3.14
  -4   4 -15   48.84    6.03
  -4  -4  15   46.92    6.51
  -4  -4  15   45.48    5.48
  -4   4  15   45.79    6.51
  -4  -4 -15   45.85    4.18
  -4  -4 -15   47.27    5.88
  -4  -4 -15   53.55    6.24
  -4   4 -16   10.33    3.23
  -4  -4  16   12.10    2.35
  -4  -4  16   12.21    1.89
  -4   4  16   16.87    2.92
  -4  -4 -16   14.68    1.72
  -4  -4 -16   15.56    2.66
  -4  -4 -16   15.04    2.81
  -4   4 -17    4.87    1.42
  -4  -4  17    3.74    1.44
  -4  -4  17    1.50    1.07
  -4   4  17    2.94    1.24
  -4  -4 -17    1.75    1.07
  -4  -4 -17    3.54    1.29
  -4  -4 -17    2.22    1.20
  -4   4 -18   30.99    4.70
  -4  -4  18   24.82    4.53
  -4  -4  18   29.35    3.62
  -4   4  18   24.28    4.11
  -4  -4 -18   27.30    3.54
  -4  -4 -18   30.22    4.05
  -4  -4 -18   27.17    3.07
  -4   4 -19   18.15    3.43
   4   4  19   22.66    2.92
  -4  -4  19   17.21    3.69
  -4  -4  19   19.28    3.00
  -4   4  19   21.11    2.63
  -4  -4 -19   20.29    3.07
  -4  -4 -19   20.03    3.16
  -4   4 -20   13.27    2.26
   4   4  20   10.63    1.85
  -4  -4  20    8.28    2.37
  -4  -4  20    9.72    1.87
  -4   4  20    6.21    1.93
  -4  -4 -20    8.40    1.37
  -4  -4 -20    8.19    2.23
  -4   4 -21   12.04    2.74
   4   4  21   12.56    1.50
  -4  -4  21    8.91    2.52
  -4  -4  21   13.18    2.09
  -4   4  21    9.44    2.13
  -4  -4 -21    9.54    2.07
  -4  -4 -21   10.94    2.28
  -4   4 -22   26.96    4.12
   4   4  22   27.77    3.13
  -4  -4  22   24.54    4.07
  -4  -4  22   25.26    3.34
  -4   4  22   26.95    2.79
  -4  -4 -22   29.11    3.50
  -4   4 -23   11.14    2.06
  -4  -4  23    8.21    2.11
  -4  -4  23    8.44    1.60
  -4   4  23    7.07    1.24
  -4  -4 -23    8.86    1.57
  -4   4 -24    3.41    0.87
   4   4  24   -0.02    0.80
  -4  -4  24    3.97    1.15
  -4  -4  24    2.70    0.87
  -4   4  24    2.88    0.90
  -4  -4 -24    3.68    0.86
  -4   4 -25    0.19    0.43
   4   4  25   -0.02    0.27
  -4  -4  25    0.20    0.44
  -4  -4  25   -0.12    0.32
  -4   4  25    0.28    0.33
  -4  -4 -25    0.06    0.28
  -4   4 -26   16.71    2.25
  -4  -4  26   15.18    2.51
  -4  -4  26   17.03    1.92
  -4   4  26   13.53    1.80
  -4   4 -27    3.09    0.85
   4   4  27    3.33    0.74
  -4  -4  27    5.89    0.96
  -4   4  27    3.46    0.66
  -4  -5   0   12.30    1.94
  -4  -5   0   15.08    2.01
  -4  -5   0   15.67    2.30
  -4  -5   0   17.32    2.80
  -4   5  -1   35.63    4.27
  -4  -5   1   33.51    4.26
  -4  -5   1   32.91    3.65
  -4  -5   1   26.32    3.19
  -4  -5   1   30.58    3.51
  -4  -5  -1   32.80    4.51
  -4  -5  -1   34.51    3.67
  -4  -5  -1   33.75    4.66
  -4  -5  -1   28.54    3.30
  -4   5  -2   13.35    2.66
  -4  -5   2   14.05    2.82
  -4  -5   2   10.84    1.87
  -4  -5   2   12.80    1.54
  -4  -5   2   15.50    2.32
  -4   5   2   14.21    2.11
  -4  -5  -2   13.83    2.74
  -4  -5  -2   11.20    2.43
  -4  -5  -2   13.74    2.13
  -4  -5  -2   13.63    2.70
  -4   5  -3  229.42   21.33
  -4  -5   3  192.25   19.79
   4   5   3  176.85   18.76
  -4  -5   3  199.52   20.04
  -4  -5   3  209.81   17.74
  -4  -5   3  200.19   18.25
  -4   5   3  222.81   19.29
  -4  -5  -3  217.05   17.31
  -4  -5  -3  221.27   20.93
  -4  -5  -3  219.92   19.54
  -4   5  -4   16.58    3.11
  -4  -5   4   14.75    2.25
   4   5   4   13.48    2.78
  -4  -5   4   11.62    2.81
  -4  -5   4   11.48    3.02
  -4  -5   4   16.80    2.36
  -4   5   4   16.90    2.54
  -4  -5  -4   15.07    1.80
  -4  -5  -4   13.44    3.07
  -4  -5  -4   17.61    2.91
  -4  -5   5  135.93   11.84
  -4   5  -5  140.70   13.39
   4   5   5  110.80   11.51
  -4  -5   5  140.80   14.69
  -4  -5   5  118.24   13.58
  -4  -5   5  126.52   11.90
  -4   5   5  149.33   13.24
  -4  -5  -5  139.34   12.89
  -4  -5  -5  146.99   12.30
  -4  -5  -5  146.16   12.89
  -4   5  -6   52.11    5.62
   4   5   6   41.99    6.05
  -4  -5   6   49.21    6.69
  -4  -5   6   41.05    6.28
  -4  -5   6   49.54    4.97
  -4  -5   6   50.33    5.02
  -4   5   6   48.91    5.51
  -4  -5  -6   48.00    4.87
  -4  -5  -6   46.26    5.13
  -4  -5  -6   49.47    6.00
  -4   5  -7   98.25   11.72
  -4  -5   7   94.67    8.66
   4   5   7   74.06    8.96
  -4  -5   7   88.50   10.84
  -4  -5   7   82.61   10.25
  -4  -5   7   90.14    8.21
  -4   5   7  111.77   10.44
  -4  -5  -7  106.71   11.41
  -4  -5  -7  119.81    9.26
  -4  -5  -7  106.08   10.37
  -4   5  -8   44.67    6.55
   4   5   8   46.41    4.24
   4   5   8   33.63    5.51
  -4  -5   8   46.24    5.81
  -4  -5   8   39.80    6.21
  -4  -5   8   49.65    4.94
  -4   5   8   53.59    5.76
  -4  -5  -8   48.69    4.63
  -4  -5  -8   48.41    6.46
  -4  -5  -8   49.48    5.77
  -4   5  -9    7.25    1.87
  -4  -5   9    9.18    1.69
   4   5   9   10.54    1.68
  -4  -5   9    9.73    1.72
  -4   5   9   11.81    2.21
  -4  -5  -9    7.45    1.67
  -4  -5  -9    8.97    1.76
  -4  -5  -9   10.87    2.26
  -4   5 -10    7.10    2.22
   4   5  10    8.44    1.49
  -4  -5  10    6.29    1.52
  -4  -5  10    8.55    1.50
  -4   5  10    6.93    1.98
  -4  -5 -10    8.20    1.46
  -4  -5 -10    6.15    2.10
  -4  -5 -10    8.17    1.91
  -4   5 -11  138.08   15.31
  -4  -5  11  125.01   13.57
   4   5  11  118.44   10.16
  -4  -5  11  126.82   11.64
  -4   5  11  141.71   14.22
  -4  -5 -11  140.90   11.37
  -4  -5 -11  161.90   15.28
  -4  -5 -11  141.61   13.75
  -4   5 -12   28.96    4.81
   4   5  12   24.32    2.75
  -4  -5  12   21.46    3.24
  -4  -5  12   26.76    3.20
  -4   5  12   26.95    3.34
  -4  -5 -12   25.56    2.88
  -4  -5 -12   28.07    4.04
  -4  -5 -12   27.83    3.71
  -4   5 -13   25.30    4.89
  -4  -5  13   18.96    3.12
  -4  -5  13   27.63    3.22
  -4   5  13   28.61    4.08
  -4  -5 -13   27.05    4.14
  -4  -5 -13   27.24    2.80
  -4  -5 -13   25.50    2.95
  -4   5 -14   19.38    4.20
  -4  -5  14   18.45    3.42
  -4  -5  14   21.73    2.27
  -4   5  14   19.19    3.45
  -4  -5 -14   22.01    3.31
  -4  -5 -14   20.45    3.10
  -4   5 -15   30.29    5.22
  -4  -5  15   27.36    4.13
  -4  -5  15   29.63    3.51
  -4   5  15   29.36    4.31
  -4  -5 -15   31.03    4.21
  -4  -5 -15   29.96    4.06
  -4   5 -16    3.12    1.93
  -4  -5  16    2.70    1.43
  -4  -5  16    3.90    1.13
  -4   5  16    4.77    1.40
  -4  -5 -16    4.80    1.37
  -4  -5 -16    4.19    0.89
  -4   5 -17   22.40    4.01
  -4  -5  17   19.38    2.20
  -4  -5  17   18.35    2.35
  -4   5  17   14.98    2.84
  -4  -5 -17   16.14    2.59
  -4  -5 -17   12.40    2.46
  -4   5 -18    1.43    1.26
  -4  -5  18    0.95    0.91
  -4  -5  18    1.07    0.71
  -4   5  18    1.91    0.67
  -4  -5 -18    1.78    0.83
  -4  -5 -18    1.45    0.79
  -4   5 -19   13.06    3.71
  -4  -5  19   15.90    2.81
  -4  -5  19   15.10    2.19
  -4   5  19   19.76    2.71
  -4  -5 -19   19.19    2.56
  -4  -5 -19   20.08    2.85
  -4   5 -20    5.37    1.69
  -4  -5  20    4.00    0.94
  -4  -5  20    4.58    1.00
  -4   5  20    4.01    0.91
  -4  -5 -20    3.78    1.15
  -4  -5 -20    5.24    1.30
  -4   5 -21    1.90    0.90
  -4  -5  21    1.17    0.74
  -4  -5  21    0.22    0.54
  -4   5  21    1.90    0.61
  -4  -5 -21    1.13    0.65
  -4   5 -22    0.90    0.71
  -4  -5  22    0.80    0.56
  -4  -5  22    0.14    0.36
  -4   5  22    0.74    0.50
  -4  -5 -22    0.72    0.47
  -4   5 -23    3.04    0.95
  -4  -5  23    1.31    0.75
  -4   5  23    1.99    0.49
  -4  -5 -23    1.63    0.59
  -4   5 -24    0.56    0.51
  -4  -5  24    0.27    0.43
  -4   5  24    0.19    0.37
  -4  -5  25    8.31    1.13
  -4   5  25    6.83    0.96
  -4  -6   0  118.39   10.66
  -4  -6   0  111.99   11.89
  -4  -6   1   25.50    3.96
  -4  -6   1   23.11    3.65
  -4  -6  -1   24.78    3.88
  -4  -6  -1   28.60    3.28
  -4   6  -2   10.25    2.22
  -4  -6   2    8.94    2.19
  -4  -6   2   11.97    2.12
  -4  -6  -2   10.52    2.35
  -4  -6  -2    9.34    1.66
  -4   6  -3   32.82    4.61
  -4  -6   3   32.77    4.35
  -4  -6   3   27.74    3.91
  -4  -6  -3   30.09    4.53
  -4  -6  -3   31.51    4.15
  -4   6  -4   29.79    4.34
  -4  -6   4   28.70    3.21
  -4  -6   4   24.93    3.59
   4   6   4   29.58    3.82
  -4   6   4   25.85    3.50
  -4  -6  -4   26.34    4.08
  -4  -6  -4   29.74    3.85
  -4   6  -5   12.33    2.49
   4   6   5   12.82    1.54
  -4  -6   5    5.59    1.82
  -4  -6   5    8.64    2.01
  -4   6   5    7.23    2.08
  -4  -6  -5    8.09    2.25
  -4  -6  -5   10.19    1.96
  -4   6  -6   61.19    7.55
   4   6   6   57.47    6.42
  -4  -6   6   60.98    5.92
  -4  -6   6   56.64    6.01
  -4   6   6   57.18    6.27
  -4  -6  -6   60.56    7.38
  -4  -6  -6   61.56    6.80
  -4   6  -7    1.75    1.10
   4   6   7    0.48    0.82
  -4  -6   7    3.62    0.95
  -4  -6   7    1.41    0.70
  -4   6   7    1.07    0.81
  -4  -6  -7    1.47    1.05
  -4  -6  -7    0.61    0.63
  -4   6  -8   80.88    9.77
   4   6   8   75.87    7.74
  -4  -6   8   74.88    8.29
  -4   6   8   76.23    7.59
  -4  -6  -8   79.39    9.28
  -4  -6  -8   77.36    7.90
  -4   6  -9   11.36    2.82
   4   6   9   12.13    2.05
  -4  -6   9   10.46    2.31
  -4  -6  -9    8.42    2.49
  -4   6   9   11.28    2.15
  -4  -6  -9    9.97    2.07
  -4   6 -10   58.50    7.97
   4   6  10   56.53    4.86
  -4  -6  10   57.12    6.77
  -4   6  10   55.58    6.17
  -4  -6 -10   55.22    6.74
  -4  -6 -10   54.86    5.86
  -4   6 -11   18.79    3.29
   4   6  11   11.93    2.07
  -4  -6  11   13.58    2.62
  -4   6  11   14.10    2.42
  -4  -6 -11   11.14    2.54
  -4  -6 -11   12.55    2.14
  -4   6 -12  115.58   13.09
  -4  -6  12  104.24   10.72
   4   6  12   93.02    8.16
  -4   6  12  104.32    9.86
  -4  -6 -12  100.98   10.65
  -4  -6 -12  105.85   10.09
  -4   6 -13   28.05    4.40
  -4  -6  13   25.07    3.38
  -4   6  13   17.46    2.97
  -4  -6 -13   17.07    3.14
  -4  -6 -13   22.71    2.98
  -4   6 -14   34.37    5.10
  -4  -6  14   28.64    3.85
  -4   6  14   25.06    3.48
  -4  -6 -14   27.66    3.73
  -4  -6 -14   28.18    3.13
  -4   6 -15    9.86    2.22
  -4  -6  15    5.86    1.60
  -4   6  15    6.85    1.51
  -4  -6 -15    7.32    1.58
  -4  -6 -15    6.45    1.35
  -4   6 -16    9.20    1.78
  -4  -6  16    4.35    1.21
  -4   6  16    3.63    1.15
  -4  -6 -16    2.77    1.17
  -4  -6 -16    3.51    1.04
  -4   6 -17    3.06    1.24
  -4  -6  17    1.42    0.83
  -4   6  17    1.62    0.59
  -4  -6 -17    1.51    0.56
  -4  -6 -17    2.92    0.79
  -4   6 -18    0.09    0.74
  -4  -6  18    0.28    0.51
  -4   6  18   -0.16    0.49
  -4  -6 -18    0.83    0.42
  -4  -6 -18    0.37    0.46
  -4   6 -19    9.31    2.07
  -4  -6  19    6.96    1.41
  -4   6  19    8.22    1.41
  -4  -6 -19    6.27    1.20
  -4   6 -20    1.10    0.88
  -4  -6  20    2.08    0.62
  -4   6  20    1.51    0.63
  -4  -6 -20    0.62    0.48
  -4   6 -21    0.71    0.59
  -4  -6  21    0.72    0.42
  -4   6  21    0.36    0.46
   4   7   0    0.32    0.61
  -4  -7   0    0.18    0.67
  -4  -7   0    1.15    0.62
   4   7   1   17.85    2.03
  -4  -7   1   11.33    2.39
  -4  -7   1   18.07    2.52
  -4  -7  -1   13.30    2.65
  -4  -7  -1   19.01    2.45
   4   7  -1   17.99    2.63
  -4  -7   2   12.42    1.66
   4   7   2   12.25    2.30
  -4  -7   2   12.07    2.35
  -4  -7  -2   12.55    2.42
  -4  -7  -2   13.79    1.71
   4   7  -2   13.94    2.32
   4   7   3   14.73    2.29
  -4  -7   3   13.73    2.12
  -4  -7   3   16.81    2.36
  -4  -7  -3   10.54    2.48
  -4  -7  -3   14.20    1.70
   4   7  -3    7.92    2.25
   4   7   4    4.47    1.07
  -4  -7   4    2.14    0.98
  -4  -7   4    2.77    1.07
  -4  -7  -4    2.26    1.20
  -4  -7  -4    2.93    0.74
   4   7  -4    2.73    1.18
   4   7   5   10.35    1.80
  -4  -7   5   10.27    1.78
  -4  -7   5    7.83    1.68
  -4  -7  -5    7.33    1.80
   4   7  -5   10.49    1.97
  -4  -7  -5    9.60    2.11
   4   7   6   20.79    2.72
  -4  -7   6   20.24    2.05
  -4  -7  -6   13.81    3.04
  -4  -7  -6   17.71    2.62
   4   7  -6   16.15    2.70
  -4   7  -7   29.39    4.21
  -4  -7   7   30.92    3.68
   4   7   7   39.36    4.04
  -4  -7  -7   26.72    4.19
  -4  -7  -7   28.96    3.55
  -4   7  -8    0.66    0.65
   4   7   8    0.97    0.58
  -4  -7   8    0.25    0.54
  -4   7   8   -0.13    0.48
  -4  -7  -8    0.55    0.66
  -4  -7  -8    0.39    0.36
  -4   7  -9   28.20    4.07
   4   7   9   31.77    3.22
  -4  -7   9   27.53    3.27
  -4   7   9   21.54    2.45
  -4  -7  -9   26.26    3.79
  -4  -7  -9   28.15    3.28
  -4   7 -10   20.46    3.07
   4   7  10   16.81    2.10
  -4  -7  10   17.62    2.35
  -4   7  10   12.39    1.78
  -4  -7 -10   16.86    2.60
  -4  -7 -10   16.42    2.28
  -4   7 -11   84.62    8.44
   4   7  11   66.65    5.72
  -4  -7  11   74.01    6.37
  -4   7  11   62.20    5.48
  -4  -7 -11   73.51    7.04
  -4  -7 -11   75.30    6.28
   4   7 -11   73.02    6.48
  -4   7 -12   29.32    4.03
   4   7  12   20.37    2.20
  -4  -7  12   25.67    2.86
  -4   7  12   23.80    2.52
  -4  -7 -12   28.70    2.55
  -4  -7 -12   26.09    2.76
   4   7 -12   27.75    3.02
  -4   7 -13   18.65    3.17
  -4  -7  13   15.89    2.01
  -4   7  13   16.90    2.01
  -4  -7 -13   17.50    1.92
  -4  -7 -13   17.59    2.02
   4   7 -13   19.09    2.19
  -4   7 -14    6.98    1.66
  -4  -7  14    4.67    0.99
  -4   7  14    5.25    1.03
  -4  -7 -14    5.60    1.09
  -4  -7 -14    4.37    1.04
   4   7 -14    6.75    0.99
  -4   7 -15   24.29    2.78
  -4  -7  15   18.39    1.78
  -4   7  15   14.14    1.82
  -4  -7 -15   18.02    2.01
  -4  -7 -15   15.12    1.81
   4   7 -15   14.20    1.65
  -4   7 -16    9.11    1.67
  -4  -7  16    5.47    0.92
  -4   7  16    7.86    1.13
  -4  -7 -16    7.33    1.05
  -4   7 -17    7.47    1.35
  -4   7  17    5.04    0.88
  -4  -8   0    4.45    1.16
   4   8   0    7.27    1.30
   4   8   1    4.78    0.76
  -4  -8   1    2.87    0.86
  -4  -8  -1    2.24    0.97
   4   8  -1    4.02    0.73
   4   8   2    4.54    1.09
  -4  -8   2    3.19    0.87
  -4  -8  -2    4.10    1.06
   4   8  -2    5.26    1.13
   4   8   3    6.61    1.11
  -4  -8   3    3.10    0.81
  -4  -8  -3    4.03    1.11
   4   8  -3    5.39    1.15
   4   8   4   12.29    1.76
  -4  -8  -4    9.57    1.85
   4   8  -4   14.95    1.84
   4   8   5   11.17    1.67
  -4  -8  -5   11.70    1.89
   4   8  -5   15.62    1.85
   4   8   6    2.23    0.70
  -4  -8  -6    2.27    0.80
   4   8  -6    2.30    0.78
   4   8   7    7.59    1.13
  -4  -8  -7    8.77    1.43
   4   8  -7    7.78    1.32
  -4  -8  -8    9.28    1.45
   4   8  -8    9.79    1.26
  -4  -8  -9    0.21    0.34
  -5   0   0    1.08    0.88
  -5   0  -1  133.06   11.17
  -5   0  -1  150.12   13.71
  -5   0   1  146.68   13.87
  -5   0  -2  249.06   20.49
  -5   0  -2  270.18   23.99
  -5   0   2  263.71   22.41
  -5   0  -3   45.81    4.79
  -5   0  -3   45.87    4.54
  -5   0   3   43.62    4.51
  -5   0  -4    5.92    1.35
  -5   0  -4    7.21    1.76
  -5   0   4    4.77    1.75
  -5   0  -5  343.21   29.00
  -5   0  -5  359.59   30.76
  -5   0   5  375.94   33.55
  -5   0  -6   30.52    3.17
  -5   0  -6   30.92    4.04
  -5   0   6   27.76    4.34
  -5   0   7   45.18    4.66
  -5   0  -7   45.40    4.46
  -5   0  -7   48.41    5.63
  -5   0  -8   13.36    2.65
  -5   0  -8   12.82    2.87
  -5   0   8   17.57    2.88
  -5   0  -9  253.01   22.43
  -5   0  -9  250.24   24.12
  -5   0   9  250.54   24.39
  -5   0 -10   14.49    2.94
  -5   0 -10   14.90    2.90
  -5   0  10   14.48    2.97
  -5   0  11   18.04    3.36
  -5   0 -11   16.83    3.22
  -5   0 -11   18.26    2.57
  -5   0 -12   94.45   10.15
  -5   0 -12   88.89   10.52
  -5   0  12  101.64   11.72
  -5   0 -13  141.00   14.73
  -5   0 -13  139.09   14.65
  -5   0  13  152.74   16.61
  -5   0 -14   14.77    2.15
  -5   0 -14   11.50    2.78
  -5   0  14   14.49    2.33
  -5   0 -15    7.26    1.79
  -5   0 -15    3.58    1.84
  -5   0  15    7.22    2.01
  -5   0 -16    1.42    0.90
  -5   0 -16    0.35    0.93
  -5   0  16    1.26    1.04
  -5   0 -17   36.15    4.02
  -5   0 -17   32.56    3.84
  -5   0  17   42.40    5.30
  -5   0 -18    6.55    1.76
  -5   0 -18    7.29    1.80
  -5   0  18    3.97    1.73
  -5   0 -19   74.13    7.39
  -5   0 -19   38.75    5.14
  -5   0  19   69.98    7.05
  -5   0 -20   30.23    3.60
  -5   0 -20   28.10    4.31
  -5   0  20   31.30    4.37
  -5   0 -21    3.76    1.56
   5   0  21    4.42    1.42
  -5   0  21    8.09    1.68
  -5   0 -22   -0.08    0.81
   5   0  22    2.04    0.54
  -5   0  22    0.45    0.82
  -5   0  23   21.49    2.89
   5   0  23   16.69    2.64
  -5   0 -23   19.42    2.84
  -5   0 -24   -0.08    0.34
   5   0  24    0.29    0.32
  -5   0  24   -0.22    0.34
  -5   0 -25    0.17    0.50
   5   0  25    0.57    0.47
  -5   0  25    0.36    0.46
  -5   0 -26    4.77    0.91
   5   0  26    3.37    1.00
  -5   0  26    3.63    0.75
  -5  -1   0   20.57    2.47
  -5  -1   0   19.21    3.55
  -5   1   0   23.74    3.15
  -5  -1   0   24.54    3.03
   5   1   1   48.11    6.14
  -5  -1   1   76.68    7.31
  -5  -1   1   66.82    6.99
  -5   1  -1   75.18    6.56
  -5  -1   1   71.08    6.96
  -5  -1  -1   77.83    8.09
  -5  -1  -1   90.71    7.10
  -5   1   1   82.93    7.55
  -5  -1  -1   76.70    6.69
  -5  -1   2  159.04   14.17
   5   1   2  103.36   12.18
  -5  -1   2  177.56   14.07
  -5  -1   2  154.65   13.35
  -5   1  -2  162.16   13.82
  -5   1  -2  177.94   15.01
  -5  -1  -2  182.21   15.97
  -5  -1  -2  204.40   16.55
  -5   1   2  190.84   15.91
  -5  -1  -2  169.12   14.08
  -5   1  -3   87.13    8.08
   5   1   3   55.59    7.23
  -5  -1   3   91.93    8.21
  -5  -1   3   70.96    7.75
  -5  -1   3   82.83    7.73
  -5   1  -3   88.73    8.44
  -5  -1  -3   89.05    7.84
  -5  -1  -3   89.52    9.06
  -5  -1  -3   99.62    7.87
  -5   1   3  100.96    9.03
   5   1   4   13.10    2.62
  -5  -1   4   26.21    3.03
  -5  -1   4   21.37    3.01
  -5  -1   4   26.28    3.75
  -5   1  -4   22.80    3.06
  -5   1  -4   26.75    2.68
  -5  -1  -4   24.59    3.48
  -5  -1  -4   23.70    3.12
  -5   1   4   27.88    3.24
  -5  -1  -4   22.87    3.13
  -5  -1   5   56.51    6.74
   5   1   5   36.02    4.97
  -5  -1   5   72.77    6.31
  -5  -1   5   63.34    7.18
  -5   1  -5   60.59    6.11
  -5   1  -5   63.73    6.39
  -5   1   5   61.79    6.50
  -5  -1  -5   61.53    6.62
  -5  -1  -5   60.78    6.86
  -5  -1  -5   67.74    5.77
   5   1   6  152.65   17.27
  -5  -1   6  217.20   20.93
  -5  -1   6  243.79   20.44
  -5   1  -6  240.22   20.72
  -5   1  -6  263.90   20.94
  -5  -1   6  230.89   22.10
  -5  -1  -6  264.42   23.35
  -5  -1  -6  249.91   20.52
  -5  -1  -6  282.66   22.72
  -5   1   6  222.94   18.89
  -5   1   6  251.32   21.46
  -5   1  -7   11.36    1.79
   5   1   7    3.40    1.60
  -5  -1   7    8.21    1.31
  -5  -1   7    6.25    1.53
  -5  -1   7    6.89    2.04
  -5   1  -7    9.14    1.97
  -5   1   7   10.47    1.88
  -5  -1  -7    9.10    1.50
  -5  -1  -7    8.35    2.00
  -5  -1  -7    8.36    1.70
  -5   1   7    7.17    1.72
   5   1   8   85.99   10.18
  -5  -1   8  147.26   14.82
  -5   1  -8  140.74   13.84
  -5   1  -8  159.18   13.13
  -5  -1   8  152.31   13.54
  -5  -1  -8  153.33   13.28
  -5  -1  -8  156.74   14.72
  -5  -1  -8  160.59   13.85
  -5   1   8  137.35   13.15
  -5   1   8  157.41   14.08
   5   1   9   20.74    4.14
  -5  -1   9   38.17    4.44
  -5  -1   9   34.27    5.26
  -5   1  -9   39.74    5.04
  -5   1  -9   44.08    5.14
  -5  -1  -9   38.68    5.20
  -5   1   9   42.40    4.74
  -5  -1  -9   37.49    4.12
  -5  -1  -9   40.41    4.33
  -5   1   9   33.25    4.45
   5   1  10   14.27    3.16
  -5  -1  10   25.66    3.51
  -5  -1  10   24.40    4.25
  -5   1 -10   26.88    3.09
  -5   1 -10   28.38    4.13
  -5  -1 -10   33.28    4.03
  -5  -1 -10   28.31    3.44
  -5   1  10   28.38    3.75
  -5   1  10   33.21    4.10
  -5  -1 -10   32.63    3.40
   5   1  11   30.23    4.22
  -5  -1  11   53.94    4.81
  -5  -1  11   57.84    6.07
  -5   1 -11   54.21    6.77
  -5   1 -11   56.72    5.89
  -5  -1 -11   51.79    6.43
  -5  -1 -11   51.63    6.19
  -5  -1 -11   55.94    5.66
  -5   1  11   46.88    5.59
  -5   1  11   57.35    6.12
  -5  -1  12  121.54   12.01
  -5   1 -12  120.84   12.05
  -5   1 -12  124.55   13.10
  -5  -1  12  118.71   11.36
  -5  -1 -12  116.71   12.48
  -5  -1 -12  104.16   11.48
  -5  -1 -12  118.51   11.05
  -5   1  12   95.39   10.59
  -5   1  12  123.43   11.94
  -5  -1  13    3.98    1.57
  -5  -1  13    4.73    2.00
  -5   1 -13    5.60    1.71
  -5   1 -13    4.62    1.93
  -5  -1 -13    6.68    1.68
  -5  -1 -13    4.28    1.32
  -5  -1 -13    5.15    1.45
  -5   1  13    4.21    1.55
  -5   1  13    6.69    1.61
  -5  -1  14   25.04    4.55
  -5   1 -14   24.64    3.61
  -5   1 -14   22.07    4.36
  -5  -1  14   23.70    3.62
  -5  -1 -14   23.23    3.84
  -5  -1 -14   23.02    3.20
  -5   1  14   25.78    3.70
  -5   1  14   25.76    3.66
  -5  -1 -14   26.56    4.05
  -5  -1  15    7.17    1.61
  -5  -1  15    5.49    2.09
  -5   1 -15    6.69    1.31
  -5   1 -15    7.57    2.01
  -5  -1 -15    3.84    1.93
  -5  -1 -15    5.22    1.27
  -5  -1 -15    4.53    1.49
  -5   1  15    6.76    1.65
  -5   1  15    7.87    1.86
  -5  -1  16  163.37   14.72
  -5  -1  16  172.35   18.18
  -5   1 -16  166.46   15.33
  -5   1 -16  173.31   17.58
  -5  -1 -16  144.86   15.09
  -5  -1 -16  141.94   15.38
  -5  -1 -16  160.55   15.82
  -5   1  16  131.76   14.48
  -5   1  16  183.47   17.09
  -5  -1  17    0.30    0.64
  -5  -1  17   -0.12    0.86
  -5   1 -17    1.53    0.69
  -5   1 -17    0.03    0.86
  -5  -1 -17    0.50    0.76
  -5  -1 -17    0.37    0.78
  -5  -1 -17    0.89    0.50
  -5   1  17   -0.21    0.49
  -5   1  17    2.05    0.79
  -5  -1  18    5.00    1.51
  -5  -1  18    8.67    2.07
  -5   1 -18    4.70    1.83
  -5   1 -18    6.27    2.06
  -5  -1 -18    6.12    1.71
  -5  -1 -18    5.21    1.78
  -5   1  18    9.76    1.74
  -5  -1  19    7.65    1.76
  -5  -1  19   13.49    2.62
  -5   1 -19   11.09    1.80
  -5  -1 -19   12.29    2.46
  -5  -1 -19    9.33    2.00
   5  -1  19    9.58    1.46
  -5   1  19   10.45    2.01
  -5  -1  20   98.67   10.10
  -5   1 -20   84.45    9.61
  -5  -1 -20  100.00    9.10
  -5  -1 -20   91.98    8.38
   5  -1  20   76.32    8.52
  -5   1  20   97.33    8.56
   5   1  21   22.48    3.20
  -5  -1  21   24.53    3.69
  -5   1 -21   22.82    3.42
  -5  -1 -21   23.00    3.30
   5  -1  21   20.90    2.85
  -5   1  21   21.27    2.66
   5   1  22    0.86    0.88
  -5  -1  22    2.13    1.06
  -5   1 -22    2.06    0.94
  -5  -1 -22    1.79    0.68
   5  -1  22    1.98    0.85
  -5   1  22    2.25    0.74
   5   1  23   12.84    2.25
  -5  -1  23   18.32    2.63
  -5   1 -23   14.49    2.30
  -5  -1 -23   15.97    2.41
   5  -1  23   11.96    1.92
  -5   1  23   12.16    1.65
   5   1  24    8.71    1.68
  -5  -1  24   11.79    1.96
  -5   1 -24    7.81    1.83
  -5  -1 -24   10.19    1.37
   5  -1  24    8.49    1.73
   5   1  25   -0.06    0.46
  -5  -1  25    0.27    0.50
  -5   1 -25    0.20    0.46
  -5  -1 -25    1.95    0.46
   5  -1  25    0.28    0.43
  -5   1  25   -0.07    0.25
   5   1  26    3.55    1.03
  -5  -1  26    5.66    1.10
  -5   1 -26    5.56    1.03
  -5  -1 -26    4.10    0.89
   5  -1  26    4.16    0.85
  -5  -2   0    2.56    0.58
  -5  -2   0   -0.42    0.76
  -5  -2   0    0.16    0.57
  -5  -2   0    0.57    0.77
  -5   2   0    0.51    0.57
  -5  -2   1   68.92    6.46
  -5  -2   1   76.53    6.68
  -5  -2   1   70.34    6.22
  -5  -2   1   74.04    6.86
  -5   2  -1   76.69    6.52
  -5  -2  -1   77.14    7.86
  -5  -2  -1   75.01    6.79
  -5  -2  -1   71.64    6.40
  -5   2   1   79.98    6.52
  -5  -2  -1   50.61    5.94
  -5  -2   2    4.31    1.07
   5   2   2    4.50    1.38
  -5  -2   2    5.41    1.09
  -5  -2   2    5.64    1.15
  -5   2  -2    5.73    1.27
  -5   2  -2    5.61    1.17
  -5  -2  -2    4.78    0.88
  -5  -2  -2    4.77    1.54
  -5  -2  -2    5.82    1.61
  -5   2   2    5.19    1.23
  -5   2   2    6.17    1.20
   5   2   3   13.92    2.83
  -5  -2   3   21.52    2.42
  -5  -2   3   19.60    2.38
  -5  -2   3   20.00    2.61
  -5   2  -3   20.77    2.81
  -5   2  -3   20.57    2.78
  -5  -2  -3   22.09    2.90
  -5  -2  -3   22.73    3.27
  -5  -2  -3   26.86    2.83
  -5   2   3   22.04    2.80
  -5   2   3   25.41    2.64
   5   2   4   23.65    3.97
  -5  -2   4   36.89    3.54
  -5  -2   4   31.56    4.38
  -5  -2   4   29.86    3.60
  -5   2  -4   32.37    3.87
  -5   2  -4   38.17    3.79
  -5  -2  -4   27.14    4.19
  -5  -2  -4   35.93    4.53
  -5   2   4   29.37    3.48
  -5   2   4   30.66    3.53
  -5  -2  -4   33.93    3.40
  -5  -2   5  110.50   10.55
   5   2   5   78.03    8.37
  -5  -2   5  115.24   11.50
  -5  -2   5   97.90   10.73
  -5   2  -5  113.02   10.15
  -5   2  -5  124.09    9.86
  -5  -2  -5  110.02   10.47
  -5  -2  -5  102.00   10.24
  -5  -2  -5  116.64   11.28
  -5   2   5   99.16    9.76
  -5   2   5  108.79    9.44
  -5  -2   6    4.11    1.82
   5   2   6    2.97    1.45
  -5  -2   6    8.37    1.61
  -5  -2   6    4.44    1.81
  -5   2  -6    4.96    1.68
  -5   2  -6    3.99    1.41
  -5  -2  -6    7.78    1.59
  -5  -2  -6    8.64    1.80
  -5   2   6    7.79    1.51
  -5   2   6    8.07    1.44
  -5  -2  -6    7.05    1.78
  -5  -2   7   18.17    3.00
   5   2   7   10.70    2.35
  -5  -2   7   18.04    2.96
  -5  -2   7   16.05    2.94
  -5   2  -7   17.01    2.83
  -5   2  -7   20.08    2.41
  -5  -2  -7   13.72    2.08
  -5  -2  -7   15.25    2.48
  -5  -2  -7   15.26    2.81
  -5   2   7   13.82    2.56
  -5   2   7   17.04    1.80
   5   2   8    3.96    1.80
  -5  -2   8    9.37    2.09
  -5  -2   8    5.21    2.19
  -5  -2   8    8.58    1.72
  -5   2  -8    5.07    2.12
  -5   2  -8    9.59    1.73
  -5  -2  -8    9.10    1.40
  -5  -2  -8   11.49    2.08
  -5   2   8   10.32    1.98
  -5   2   8    9.43    1.61
  -5  -2  -8   11.60    2.18
   5   2   9  165.64   18.98
  -5  -2   9  265.67   23.17
  -5  -2   9  204.33   21.19
  -5  -2   9  253.06   25.20
  -5   2  -9  285.45   22.95
  -5   2  -9  274.89   23.74
  -5  -2  -9  279.83   23.08
  -5  -2  -9  260.70   22.65
  -5  -2  -9  314.44   26.17
  -5   2   9  259.04   23.67
  -5   2   9  277.85   20.19
  -5  -2  10    1.41    1.50
   5   2  10    2.14    1.23
  -5  -2  10    2.85    1.29
  -5  -2  10    4.94    1.44
  -5   2 -10    5.82    1.09
  -5   2 -10    3.97    1.47
  -5  -2 -10    1.80    1.30
  -5  -2 -10    2.56    1.24
  -5  -2 -10    3.57    1.26
  -5   2  10    2.35    1.18
  -5   2  10    2.22    0.97
  -5  -2  11    5.90    1.65
  -5  -2  11    4.61    1.59
  -5   2 -11    5.33    1.28
  -5   2 -11    6.37    1.78
  -5  -2 -11    6.14    1.54
  -5  -2 -11    3.87    1.55
  -5  -2 -11    4.81    1.19
  -5   2  11    4.49    1.01
  -5   2  11    2.50    1.17
  -5  -2  12   33.61    4.39
  -5  -2  12   30.08    5.00
  -5   2 -12   31.46    3.84
  -5   2 -12   35.75    5.12
  -5  -2 -12   36.06    4.34
  -5  -2 -12   29.80    4.26
  -5  -2 -12   35.08    4.76
  -5   2  12   28.50    4.31
  -5   2  12   28.67    3.44
  -5  -2  13   57.96    6.82
  -5  -2  13   63.57    7.53
  -5   2 -13   52.85    5.68
  -5   2 -13   59.43    7.59
  -5  -2 -13   51.60    6.41
  -5  -2 -13   52.68    5.48
  -5  -2 -13   60.25    7.01
  -5   2  13   50.81    6.47
  -5   2  13   54.48    5.38
  -5  -2  14    3.69    1.20
  -5  -2  14    1.95    1.41
  -5   2 -14    2.67    1.01
  -5   2 -14    3.10    1.47
  -5  -2 -14    2.77    0.93
  -5  -2 -14    2.51    1.31
  -5  -2 -14    2.92    1.23
  -5   2  14    2.97    1.25
  -5   2  14    2.57    0.99
  -5  -2  15   31.12    4.17
  -5  -2  15   33.77    4.83
  -5   2 -15   34.93    3.99
  -5   2 -15   33.96    4.79
  -5  -2 -15   25.45    3.64
  -5  -2 -15   25.76    4.35
  -5  -2 -15   31.94    3.87
  -5   2  15   23.97    4.11
  -5   2  15   28.03    3.48
  -5  -2  16    1.83    1.27
  -5  -2  16    2.16    1.42
  -5   2 -16    3.58    1.21
  -5   2 -16    4.12    1.47
  -5  -2 -16    3.77    1.42
  -5  -2 -16    3.94    1.20
  -5  -2 -16    3.01    1.28
  -5   2  16    2.23    0.91
  -5   2  16    4.33    1.04
  -5  -2  17   63.07    7.10
  -5  -2  17   79.25    8.19
  -5   2 -17   74.27    8.64
  -5  -2 -17   63.94    6.84
  -5  -2 -17   69.92    7.96
  -5  -2 -17   64.97    6.22
   5  -2  17   60.00    6.15
  -5   2  17   62.68    7.27
  -5  -2  18    1.24    0.84
  -5  -2  18    0.72    0.74
  -5   2 -18    1.18    0.91
  -5  -2 -18    0.95    0.47
  -5  -2 -18    2.50    0.79
  -5  -2 -18    0.78    0.82
   5  -2  18    0.80    0.60
  -5   2  18    0.03    0.79
  -5   2  18   -0.03    0.53
  -5  -2  19   49.92    5.44
  -5  -2  19   65.54    5.55
  -5   2 -19   60.97    7.03
  -5  -2 -19   50.67    5.72
  -5  -2 -19   52.37    5.76
   5  -2  19   41.14    4.58
  -5   2  19   37.67    4.47
  -5  -2  20   13.66    2.46
  -5  -2  20   16.98    2.95
  -5   2 -20   16.19    3.10
  -5  -2 -20   17.78    2.71
  -5  -2 -20   26.14    2.81
   5  -2  20   13.11    2.18
  -5   2  20   12.12    2.46
   5   2  21   22.58    2.86
  -5  -2  21   20.24    2.58
  -5  -2  21   22.15    3.19
  -5   2 -21   21.54    3.14
  -5  -2 -21   18.67    2.81
   5  -2  21   13.82    2.05
   5   2  22    5.48    1.34
  -5  -2  22    6.02    1.19
  -5  -2  22    5.22    1.53
  -5   2 -22    6.03    1.46
   5  -2  22    3.14    1.16
  -5  -2 -22    5.45    1.36
   5   2  23   36.22    4.00
  -5  -2  23   21.42    2.96
  -5  -2  23   44.45    4.33
  -5   2 -23   40.48    4.21
  -5  -2 -23   40.93    3.93
   5  -2  23   31.59    3.17
   5   2  24   16.75    2.38
  -5  -2  24   26.96    2.75
  -5   2 -24   22.67    2.51
  -5  -2 -24   21.85    2.39
   5  -2  24   10.57    1.67
   5   2  25    2.07    0.85
  -5  -2  25    3.35    0.94
  -5   2 -25    1.57    0.77
  -5  -2 -25    2.84    0.71
  -5  -3   0   21.72    3.20
  -5  -3   0   17.04    2.15
  -5  -3   0   17.50    3.43
  -5  -3   0   22.67    3.06
  -5  -3   1   36.79    3.38
  -5  -3   1   41.27    5.06
  -5  -3   1   39.34    5.37
  -5  -3   1   43.24    4.97
  -5  -3  -1   41.33    5.17
  -5  -3  -1   36.07    4.16
  -5  -3  -1   33.59    3.53
  -5  -3  -1   40.10    4.68
   5   3   2   93.85   10.70
  -5  -3   2  128.26   12.02
  -5  -3   2  101.81   11.23
  -5  -3   2  129.87   12.32
  -5  -3   2  107.61    8.73
  -5  -3  -2  130.50   12.87
  -5  -3  -2  121.36   10.49
  -5  -3  -2  112.50    9.79
  -5   3   2  118.10    9.24
   5   3   3   34.56    5.38
  -5  -3   3   50.22    5.90
  -5  -3   3   41.35    6.00
  -5  -3   3   53.37    5.07
  -5   3  -3   50.47    5.38
  -5  -3  -3   58.29    5.92
  -5  -3  -3   51.97    5.63
  -5  -3  -3   58.25    6.65
  -5   3   3   54.05    5.16
   5   3   4    6.35    1.49
  -5  -3   4   10.72    2.30
  -5  -3   4    8.49    2.29
  -5  -3   4    8.88    2.18
  -5   3  -4    9.55    2.05
  -5  -3  -4    9.72    1.96
  -5  -3  -4   10.03    2.10
  -5  -3  -4    9.78    2.21
  -5   3   4   12.44    1.41
   5   3   5   26.95    4.59
  -5  -3   5   38.08    4.84
  -5  -3   5   36.35    4.66
  -5  -3   5   35.49    4.13
  -5   3  -5   38.66    4.82
  -5  -3  -5   47.34    4.67
  -5  -3  -5   42.98    4.18
  -5  -3  -5   45.93    5.53
  -5   3   5   41.57    4.61
   5   3   6   20.25    3.32
  -5  -3   6   32.90    4.21
  -5  -3   6   25.39    4.69
  -5  -3   6   29.83    3.84
  -5   3  -6   32.75    4.17
  -5  -3  -6   33.42    4.22
  -5  -3  -6   35.20    4.55
  -5  -3  -6   28.97    3.70
  -5   3   6   27.88    2.96
  -5  -3   7   17.78    2.44
  -5  -3   7   16.62    2.77
  -5   3  -7   14.37    2.04
  -5  -3  -7   12.70    2.53
  -5  -3  -7   15.34    2.93
  -5  -3  -7   18.05    3.04
  -5   3   7   14.02    2.60
  -5  -3   8   81.02    7.54
  -5  -3   8   82.58    9.71
  -5   3  -8   77.51    9.00
  -5  -3  -8   87.20    8.55
  -5  -3  -8   87.84    8.10
  -5  -3  -8   91.72    9.91
  -5   3   8   80.36    8.71
  -5  -3   9   33.54    5.25
  -5  -3   9   33.41    4.55
  -5   3  -9   35.30    4.82
  -5  -3  -9   34.27    4.32
  -5  -3  -9   35.57    3.96
  -5  -3  -9   38.11    5.21
  -5   3   9   36.49    4.48
  -5  -3  10   30.78    4.39
  -5  -3  10   29.45    4.72
  -5   3 -10   30.63    4.80
  -5  -3 -10   30.54    3.95
  -5  -3 -10   33.45    3.50
  -5  -3 -10   34.77    4.74
  -5   3  10   30.34    4.11
  -5  -3  11   30.98    4.41
  -5  -3  11   32.63    4.15
  -5   3 -11   35.35    4.78
  -5  -3 -11   26.18    3.87
  -5  -3 -11   27.94    4.32
  -5  -3 -11   29.21    4.29
  -5   3  11   26.94    4.22
  -5  -3  12   21.18    3.48
  -5  -3  12   20.51    3.59
  -5   3 -12   21.97    3.90
  -5  -3 -12   22.68    3.31
  -5  -3 -12   21.51    3.66
  -5  -3 -12   25.31    3.71
  -5   3  12   18.49    3.43
  -5  -3  13   10.83    2.49
  -5  -3  13    9.47    2.32
  -5   3 -13   10.35    2.66
  -5  -3 -13   12.63    1.68
  -5  -3 -13    9.85    2.42
  -5  -3 -13   10.48    2.62
  -5   3  13   10.50    1.71
  -5  -3  14   14.86    2.68
  -5  -3  14   14.24    2.02
  -5   3 -14   14.90    2.27
  -5  -3 -14   12.15    2.68
  -5  -3 -14   11.35    2.87
  -5   3  14   12.90    2.58
  -5  -3 -14   13.96    2.24
  -5  -3  15   29.88    4.22
  -5  -3  15   32.63    4.12
  -5   3 -15   36.68    4.90
  -5  -3 -15   25.61    3.41
  -5  -3 -15   26.55    4.11
  -5  -3 -15   27.40    3.20
  -5   3  15   25.60    3.17
  -5  -3  16   69.24    7.88
  -5  -3  16   76.44    7.00
  -5   3 -16   83.23    9.61
  -5  -3 -16   71.36    7.15
  -5  -3 -16   76.85    8.74
  -5  -3 -16   78.66    7.85
  -5   3  16   70.74    7.72
  -5  -3  17   10.04    2.16
  -5  -3  17    7.53    2.06
  -5   3 -17   12.67    2.69
  -5  -3 -17   10.23    2.24
  -5  -3 -17   10.60    1.34
  -5  -3 -17   10.71    2.14
  -5   3  17   10.16    2.11
  -5  -3  18   12.90    2.53
  -5  -3  18   14.68    2.42
  -5   3 -18   13.30    3.24
  -5  -3 -18   17.31    2.36
  -5  -3 -18   14.77    1.96
  -5  -3 -18   15.91    2.81
  -5   3  18   14.53    2.56
  -5  -3  19    1.44    0.97
  -5  -3  19    2.31    0.91
  -5   3 -19    0.26    1.25
  -5  -3 -19    1.97    0.84
  -5  -3 -19    1.55    0.90
  -5  -3 -19    2.34    0.77
  -5   3  19    3.43    0.94
   5   3  20   21.27    2.72
  -5  -3  20   20.15    2.90
  -5  -3  20   22.01    2.84
  -5   3 -20   21.47    3.35
  -5  -3 -20   16.51    2.82
  -5   3  20   17.98    2.75
   5   3  21   11.72    1.94
  -5  -3  21   13.12    2.11
  -5  -3  21   12.67    1.97
  -5   3 -21   11.97    2.38
  -5  -3 -21   13.06    1.98
  -5   3  21   11.26    1.90
   5   3  22    9.22    1.53
  -5  -3  22    8.96    1.69
  -5  -3  22    9.26    1.64
  -5   3 -22    9.49    1.67
  -5  -3 -22    9.44    1.62
  -5   3  22    8.83    1.40
   5   3  23    8.49    1.39
  -5  -3  23    9.73    1.51
  -5  -3  23   10.76    1.61
  -5   3 -23   11.48    1.89
  -5  -3 -23   10.39    1.54
   5   3  24   20.46    2.12
  -5  -3  24   25.05    2.33
  -5   3 -24   23.16    2.55
  -5  -3 -24   25.05    2.21
  -5  -4   0    2.53    0.89
  -5  -4   0    1.90    1.17
  -5  -4   0    1.19    0.88
  -5  -4   1   85.54    9.87
  -5  -4   1   86.94    8.56
  -5  -4   1   85.66    8.43
  -5  -4  -1   87.61    8.41
  -5  -4  -1   93.49    8.69
  -5  -4  -1   96.23   10.63
  -5  -4   2   73.52    8.56
  -5  -4   2   74.58    7.32
  -5  -4   2   66.68    6.41
  -5  -4  -2   70.47    6.86
  -5  -4  -2   73.30    7.62
  -5  -4  -2   71.51    9.09
  -5  -4   3   60.98    7.31
  -5  -4   3   61.69    5.43
  -5  -4  -3   67.54    7.31
  -5  -4  -3   63.91    8.21
  -5  -4  -3   62.28    6.22
  -5  -4   4   12.12    2.81
  -5  -4   4   14.33    2.53
  -5   4  -4   13.73    2.46
  -5  -4  -4   16.06    2.34
  -5  -4  -4   16.96    2.24
  -5  -4  -4   12.54    3.02
  -5   4   4   14.52    2.19
  -5  -4   5  140.88   15.15
  -5  -4   5  144.65   13.82
  -5   4  -5  144.95   14.40
  -5  -4  -5  165.82   14.38
  -5  -4  -5  161.77   15.90
  -5  -4  -5  168.19   15.94
  -5   4   5  161.21   14.24
  -5  -4   6   12.42    2.82
  -5  -4   6   12.76    1.57
  -5   4  -6   13.05    1.81
  -5  -4  -6   11.03    1.52
  -5  -4  -6   12.01    2.58
  -5  -4  -6   12.43    2.62
  -5   4   6   10.09    1.68
  -5  -4   7   36.00    4.39
  -5  -4   7   39.38    4.68
  -5   4  -7   38.20    5.22
  -5  -4  -7   45.90    4.55
  -5  -4  -7   41.60    4.56
  -5  -4  -7   45.12    4.60
  -5   4   7   40.49    4.65
  -5  -4   8   10.03    1.78
  -5  -4   8    7.27    2.12
  -5   4  -8    6.40    1.86
  -5  -4  -8    7.44    1.22
  -5  -4  -8    7.90    2.12
  -5   4   8    9.12    1.76
  -5  -4  -8    8.85    1.51
  -5  -4   9   21.45    3.55
  -5  -4   9   20.54    2.32
  -5   4  -9   19.78    2.53
  -5  -4  -9   23.06    2.89
  -5  -4  -9   23.15    2.72
  -5  -4  -9   21.46    3.60
  -5   4   9   20.71    3.12
  -5  -4  10    1.13    1.36
  -5  -4  10    3.81    1.00
  -5   4 -10    2.15    1.19
  -5  -4 -10    2.74    0.69
  -5  -4 -10    2.16    1.21
  -5  -4 -10    2.53    0.84
  -5   4  10    2.61    1.03
  -5  -4  11    1.57    1.11
  -5  -4  11    1.10    0.87
  -5   4 -11    1.12    1.07
  -5  -4 -11    2.80    0.85
  -5  -4 -11    4.05    1.02
  -5  -4 -11    1.44    1.05
  -5   4  11    0.87    0.98
  -5  -4  12   17.65    3.29
  -5  -4  12   18.74    2.13
  -5   4 -12   16.34    3.21
  -5  -4 -12   19.29    2.60
  -5  -4 -12   19.01    3.27
  -5  -4 -12   21.07    2.53
  -5   4  12   17.65    2.87
  -5  -4  13   32.97    3.70
  -5  -4  13   31.47    3.79
  -5   4 -13   33.70    4.52
  -5  -4 -13   32.25    3.52
  -5  -4 -13   33.13    4.31
  -5  -4 -13   32.91    4.53
  -5   4  13   30.26    4.04
  -5  -4  14    3.76    1.38
  -5  -4  14    3.23    1.06
  -5   4 -14    2.67    1.00
  -5  -4 -14    1.78    0.93
  -5  -4 -14    4.26    1.23
  -5  -4 -14    4.00    0.88
  -5   4  14    4.26    1.19
  -5  -4  15   -0.50    0.41
  -5  -4  15   -0.12    0.42
  -5   4 -15   -0.07    0.64
  -5  -4 -15    0.29    0.39
  -5  -4 -15    0.62    0.54
  -5  -4 -15    1.38    0.53
  -5   4  15    0.21    0.52
  -5  -4  16   16.30    2.94
  -5  -4  16   16.24    2.28
  -5   4 -16   20.06    3.44
  -5  -4 -16   17.21    2.70
  -5  -4 -16   19.70    2.37
  -5  -4 -16   17.02    2.68
  -5   4  16   17.58    2.76
  -5  -4  17   20.13    3.32
  -5  -4  17   24.75    2.61
  -5   4 -17   26.30    3.07
  -5  -4 -17   20.01    2.58
  -5  -4 -17   24.48    2.93
  -5  -4 -17   19.57    2.38
  -5   4  17   20.19    2.91
   5   4  18    2.54    0.86
  -5  -4  18    2.91    1.08
  -5  -4  18    2.84    0.86
  -5   4 -18    2.31    0.95
  -5  -4 -18    3.97    1.02
  -5  -4 -18    3.15    1.24
  -5   4  18    3.18    1.04
   5   4  19    1.87    0.69
  -5  -4  19    2.72    1.00
  -5  -4  19    1.70    0.76
  -5   4 -19    1.78    1.16
  -5  -4 -19    3.37    0.88
  -5  -4 -19    2.32    0.99
  -5   4  19    2.84    0.87
  -5  -4  20    5.20    1.41
  -5  -4  20    6.17    1.09
  -5   4 -20    9.82    1.78
  -5  -4 -20    5.99    0.89
  -5   4  20    5.18    1.25
  -5  -4  21    4.38    1.09
  -5  -4  21    3.35    0.79
  -5   4 -21    5.26    1.39
  -5  -4 -21    4.67    0.96
  -5   4  21    5.59    1.00
  -5  -4  22    5.54    1.09
  -5   4 -22    3.72    1.26
  -5  -4 -22    6.61    0.90
  -5   4  22    5.94    0.91
  -5  -5   0   55.85    5.77
  -5  -5   0   56.56    5.20
  -5  -5   0   59.14    6.23
  -5  -5   1   15.48    2.13
  -5  -5   1   16.23    2.44
  -5  -5   1   15.58    3.29
  -5  -5  -1   16.02    2.51
  -5  -5  -1   16.14    3.24
  -5  -5  -1   17.58    2.29
  -5  -5   2   47.91    4.83
  -5  -5   2   46.75    6.35
  -5  -5   2   47.96    4.97
  -5  -5  -2   59.57    5.19
  -5  -5  -2   57.51    5.89
  -5  -5  -2   59.28    6.66
  -5  -5   3   31.95    3.73
  -5  -5   3   30.96    3.27
  -5  -5  -3   28.59    3.41
  -5  -5  -3   33.57    4.06
  -5  -5  -3   33.79    4.57
  -5  -5   4   14.41    2.00
  -5  -5   4   16.16    2.94
  -5  -5  -4   15.69    2.20
  -5  -5  -4   18.57    3.02
  -5  -5  -4   15.72    2.65
   5   5   5    7.89    1.52
  -5  -5   5    9.95    1.53
  -5  -5   5    9.36    1.44
  -5   5  -5    0.06    1.65
  -5  -5  -5   11.53    1.56
  -5  -5  -5    9.99    1.97
  -5  -5  -5   10.29    2.21
   5   5   6   34.19    3.78
  -5  -5   6   35.95    3.15
  -5  -5  -6   39.10    3.95
  -5  -5  -6   43.03    5.36
  -5  -5  -6   42.57    4.15
   5   5   7    0.74    0.40
  -5  -5   7    0.50    0.41
  -5   5  -7    0.27    0.60
  -5  -5  -7   -0.13    0.43
  -5  -5  -7    0.14    0.57
  -5  -5  -7    0.03    0.41
  -5   5   7    0.01    0.47
   5   5   8    3.65    1.13
  -5  -5   8    6.06    1.79
  -5  -5   8    5.87    1.19
  -5   5  -8    5.38    1.19
  -5  -5  -8    7.50    1.31
  -5  -5  -8   11.86    1.72
  -5  -5  -8    8.16    1.76
  -5   5   8    6.78    1.52
  -5  -5   9   14.91    2.92
  -5  -5   9   14.87    2.06
  -5   5  -9   16.42    2.82
  -5  -5  -9   18.80    2.79
  -5  -5  -9   18.39    2.69
  -5   5   9   13.46    2.33
  -5  -5  -9   15.62    1.89
  -5  -5  10   23.28    3.30
  -5  -5  10   24.32    2.59
  -5   5 -10   25.74    3.65
  -5  -5 -10   20.62    2.41
  -5  -5 -10   21.67    3.49
  -5  -5 -10   26.07    3.36
  -5   5  10   23.74    2.96
  -5  -5  11    8.26    1.78
  -5  -5  11    7.32    1.15
  -5   5 -11    8.37    1.89
  -5  -5 -11    5.30    1.06
  -5  -5 -11    5.46    1.68
  -5  -5 -11    8.02    1.67
  -5   5  11    4.35    1.44
  -5  -5  12   24.69    2.68
  -5  -5  12   21.26    2.43
  -5   5 -12   28.32    3.96
  -5  -5 -12   26.38    3.35
  -5  -5 -12   23.48    3.52
  -5   5  12   26.85    2.58
  -5  -5  13    2.90    1.10
  -5  -5  13    2.36    0.73
  -5   5 -13    4.17    1.32
  -5  -5 -13    3.51    1.09
  -5  -5 -13    1.83    1.03
  -5   5  13    2.57    0.99
  -5  -5  14   19.98    2.36
  -5  -5  14   18.90    2.16
  -5   5 -14   24.94    3.71
  -5  -5 -14   23.52    2.89
  -5   5  14   23.48    2.21
  -5  -5 -14   25.46    3.01
  -5  -5  15    2.55    0.64
  -5  -5  15   -0.06    0.40
  -5   5 -15    1.07    0.79
  -5  -5 -15    1.59    0.40
  -5  -5 -15   -0.32    0.56
  -5   5  15   -0.19    0.59
  -5  -5  16    2.64    0.88
  -5  -5  16    1.51    0.47
  -5   5 -16    1.88    0.77
  -5  -5 -16    1.80    0.49
  -5  -5 -16    1.38    0.75
  -5   5  16    2.12    0.72
  -5  -5  17   28.77    3.25
  -5   5 -17   36.59    4.14
  -5  -5 -17   29.46    3.13
  -5  -5 -17   31.52    2.81
  -5   5  17   26.41    2.97
  -5  -5  18    1.39    0.66
  -5   5 -18    0.72    0.83
  -5  -5 -18    1.98    0.54
  -5  -5 -18    0.98    0.42
  -5   5  18    0.84    0.53
  -5  -5  19   18.82    2.04
  -5   5 -19   19.57    2.46
  -5  -5 -19   18.06    1.76
  -5   5  19   14.64    1.65
  -5  -6   0   30.26    3.57
  -5  -6   0   25.67    3.05
   5   6   1    5.93    1.16
  -5  -6   1    0.31    1.04
  -5  -6   1    5.96    1.01
  -5  -6  -1    6.85    1.18
  -5  -6  -1    7.74    1.39
  -5  -6   2    9.50    1.64
   5   6   2    8.16    1.06
  -5  -6  -2    4.75    1.49
  -5  -6  -2    7.86    1.72
   5   6   3    8.93    1.40
  -5  -6   3    7.36    1.34
  -5  -6  -3    9.71    1.31
  -5  -6  -3    7.57    1.67
   5   6   4   14.84    1.99
  -5  -6   4   16.40    2.43
  -5  -6  -4   15.12    2.10
  -5  -6  -4   10.28    2.28
   5   6   5    5.78    1.22
  -5  -6   5    4.59    1.57
  -5  -6  -5    7.03    1.13
  -5  -6  -5    7.78    1.45
   5   6   6   25.61    2.79
  -5  -6   6   25.91    3.28
  -5  -6  -6   25.68    3.32
  -5  -6  -6   29.12    2.73
   5   6   7    3.22    0.87
  -5  -6   7    4.39    1.23
  -5  -6  -7    5.33    1.25
  -5  -6  -7    4.65    1.19
   5   6   8   22.38    2.38
  -5  -6   8   29.28    3.19
  -5  -6  -8   26.80    3.34
  -5  -6  -8   27.43    3.12
  -5  -6   9   11.82    1.96
  -5  -6  -9   12.41    1.57
  -5  -6  -9   15.43    2.06
  -5  -6  10    9.10    1.34
  -5   6 -10    0.32    1.15
  -5  -6 -10    7.17    1.42
  -5  -6 -10    8.87    1.04
  -5  -6  11    4.89    1.13
  -5   6 -11    4.08    1.15
  -5  -6 -11    5.43    1.22
  -5  -6 -11    5.73    1.11
  -5  -6  12   14.72    1.98
  -5   6 -12   15.04    2.02
  -5  -6 -12   15.93    2.15
  -5  -6 -12   15.47    1.54
  -5  -6  13    8.87    1.25
  -5   6 -13    8.37    1.35
  -5  -6 -13    9.06    1.34
  -5  -6 -13    8.05    1.18
  -5   6  13    5.37    0.78
  -5  -6  14    8.46    1.23
  -5   6 -14    7.17    1.37
  -5  -6 -14    8.16    1.35
  -5  -6 -14    9.45    1.15
  -5  -7   0    9.25    1.28
   5   7   0   10.09    1.34
   5   7   1   32.90    2.83
  -5  -7   1   30.01    2.80
  -5  -7  -1   34.86    2.98
   5   7  -1   35.05    3.02
   5   7   2    2.42    0.49
  -5  -7   2    1.77    0.56
  -5  -7  -2    0.73    0.52
   5   7  -2    0.82    0.55
   5   7   3   11.28    1.49
  -5  -7   3   13.73    1.24
  -5  -7  -3   12.54    1.53
   5   7  -3   15.60    1.63
  -5  -7  -4    0.13    0.30
  -5  -7  -4    0.15    0.31
   5   7  -4    0.56    0.33
  -5  -7   5   11.66    1.31
  -5  -7  -5    8.51    1.23
  -5  -7  -5   11.26    1.31
   5   7  -5   12.21    1.36
  -5  -7   6    3.22    0.73
  -5  -7  -6    4.34    0.74
   5   7  -6    4.51    0.76
  -6   0   0   48.90    5.96
  -6   0   1  319.72   28.11
  -6   0  -1  330.13   28.50
  -6   0  -2   13.41    2.46
  -6   0   2   11.65    2.51
  -6   0  -3   92.08    9.43
  -6   0   3   82.46    8.67
  -6   0   4   69.32    6.59
  -6   0  -4   78.75    8.06
  -6   0  -5    2.20    1.02
  -6   0  -5    3.15    1.41
  -6   0   5    5.26    1.21
  -6   0  -6    0.55    0.77
  -6   0  -6    1.69    0.95
  -6   0   6    2.46    0.85
  -6   0  -7   37.41    4.53
  -6   0  -7   39.60    5.02
  -6   0   7   42.76    4.71
  -6   0  -8    0.98    0.89
  -6   0  -8    1.83    0.73
  -6   0   8    2.49    0.94
  -6   0  -9   15.61    2.57
  -6   0  -9   15.17    2.49
  -6   0   9   12.15    2.47
  -6   0 -10    0.18    0.64
  -6   0 -10    0.13    0.64
  -6   0  10    0.75    0.60
  -6   0 -11   15.79    2.11
  -6   0 -11   15.17    2.68
  -6   0  11   14.92    1.94
  -6   0 -12    0.73    0.71
  -6   0 -12    0.65    0.70
  -6   0  12    0.82    0.68
  -6   0  13   10.08    1.83
  -6   0 -13    8.83    1.34
  -6   0 -13    7.65    1.94
  -6   0 -14    0.89    0.86
  -6   0 -14    2.52    0.90
  -6   0  14    1.36    0.80
  -6   0 -15   23.23    2.98
  -6   0 -15   22.10    3.11
  -6   0  15   22.69    2.15
  -6   0 -16    0.81    0.67
  -6   0  16    0.95    0.55
  -6   0 -16    0.56    0.70
  -6   0 -17    0.93    0.66
  -6   0 -17    0.65    0.65
  -6   0  17    0.61    0.52
  -6   0 -18   42.96    4.19
   6   0  18   34.82    3.54
  -6   0  18   38.75    3.29
  -6   0 -19    0.15    0.45
   6   0  19    0.15    0.34
  -6   0  19    0.23    0.27
  -6   0 -20    6.44    1.23
   6   0  20    6.09    0.94
  -6   1   0  204.40   17.46
  -6  -1   0  191.91   17.77
  -6  -1   1   11.65    2.35
  -6   1  -1   13.32    2.24
  -6  -1  -1   12.03    1.77
  -6   1   1    8.33    2.04
  -6  -1   2    7.95    1.93
  -6   1  -2    9.29    1.39
  -6  -1  -2    8.39    1.92
  -6   1   2    6.85    1.74
  -6  -1   3   43.36    5.79
  -6   1  -3   54.31    4.84
  -6  -1  -3   54.20    5.88
  -6   1   3   51.43    5.37
  -6  -1   4  122.29   11.77
  -6   1  -4  134.22   11.75
  -6  -1  -4  123.94   12.55
  -6   1   4  121.29   10.76
  -6  -1   5    8.74    2.18
  -6   1  -5   10.41    2.10
  -6  -1  -5   11.63    1.78
  -6  -1  -5   11.68    1.83
  -6   1   5   10.59    1.90
  -6  -1   6   21.63    3.07
  -6   1  -6   20.83    2.91
  -6  -1  -6   18.30    2.56
  -6  -1  -6   16.82    2.27
  -6   1   6   17.29    2.58
  -6  -1   7   11.10    2.14
  -6   1  -7    9.08    1.80
  -6   1  -7   11.26    2.09
  -6  -1  -7   10.88    2.21
  -6  -1  -7    7.70    1.71
  -6   1   7    9.28    1.79
  -6  -1   8   23.08    3.25
  -6   1  -8   18.99    2.24
  -6   1  -8   25.84    3.20
  -6  -1  -8   21.55    3.06
  -6  -1  -8   20.23    2.90
  -6   1   8   17.14    2.63
  -6  -1   9    0.53    0.57
  -6   1  -9    0.18    0.54
  -6   1  -9    0.08    0.51
  -6  -1  -9    0.46    0.63
  -6  -1  -9   -0.56    0.47
  -6   1   9    0.92    0.45
  -6  -1  10   22.95    3.30
  -6   1 -10   22.28    3.03
  -6   1 -10   21.91    3.10
  -6  -1 -10   24.14    3.39
  -6  -1 -10   20.69    2.76
  -6   1  10   22.56    2.68
  -6  -1  11    2.59    1.08
  -6   1 -11    2.88    0.98
  -6   1 -11    2.41    0.78
  -6  -1 -11    1.36    1.14
  -6  -1 -11    3.14    0.90
  -6   1  11    1.69    0.83
  -6  -1  12   27.91    2.84
  -6   1 -12   27.55    3.29
  -6   1 -12   29.10    3.88
  -6  -1 -12   26.26    2.97
  -6  -1 -12   24.97    3.19
  -6   1  12   27.34    2.92
  -6  -1  13    0.41    0.57
  -6   1 -13    0.46    0.35
  -6   1 -13    0.33    0.59
  -6  -1 -13    0.29    0.56
  -6  -1 -13    0.67    0.55
  -6   1  13    0.07    0.44
  -6  -1  14   22.48    2.34
  -6   1 -14   23.47    3.11
  -6   1 -14   24.09    3.09
  -6  -1 -14   23.79    2.51
  -6  -1 -14   22.92    3.00
  -6   1  14   18.92    2.39
  -6  -1  15    4.16    0.92
  -6   1 -15    4.33    0.98
  -6   1 -15    2.70    1.01
  -6  -1 -15    2.57    1.04
  -6  -1 -15    4.37    1.00
  -6   1  15   -0.15    0.65
  -6  -1  16    5.02    1.13
  -6   1 -16    4.66    1.20
  -6  -1 -16    3.41    1.17
  -6  -1 -16    6.14    1.26
   6  -1  16    2.94    0.96
  -6  -1  17   10.30    1.62
  -6   1 -17    9.27    1.80
  -6  -1 -17   12.50    1.99
  -6  -1 -17   11.71    1.84
   6  -1  17    7.52    1.36
   6   1  18    4.96    1.12
  -6  -1  18    6.70    1.12
  -6   1 -18    4.53    1.31
  -6  -1 -18    6.78    1.26
   6  -1  18    4.35    0.90
   6   1  19   11.60    1.69
  -6  -1  19   14.75    1.64
  -6   1 -19   12.62    1.83
  -6  -1 -19   14.39    2.04
   6   1  20    1.12    0.50
  -6  -1  20    1.79    0.48
  -6   1 -20    0.57    0.63
  -6  -1 -20    1.85    0.62
  -6  -2   0    0.73    0.66
  -6  -2   0    3.16    0.71
  -6   2   0   -0.34    0.52
  -6  -2   1   28.86    3.50
  -6  -2   1   27.46    3.42
  -6  -2  -1   24.48    3.50
  -6  -2  -1   28.09    3.54
  -6  -2   2    8.51    1.45
  -6  -2   2    5.78    1.46
  -6  -2  -2    8.61    1.49
  -6  -2  -2    8.44    1.37
  -6   2   2    0.08    1.13
  -6  -2   3  114.37    9.76
  -6  -2   3  120.76   10.67
  -6  -2  -3  117.09   10.99
  -6  -2  -3  123.01   10.61
  -6  -2   4   25.71    3.83
  -6  -2   4   28.26    2.97
  -6  -2  -4   35.19    4.05
  -6  -2  -4   33.68    3.88
  -6  -2   5   12.82    1.76
  -6  -2   5   13.91    2.42
  -6  -2  -5   13.84    1.85
  -6  -2  -5   14.60    2.43
  -6  -2  -5   16.21    2.26
  -6  -2   6   12.30    2.18
  -6  -2  -6   13.25    2.23
  -6  -2  -6   10.42    1.87
  -6  -2  -6   12.56    2.08
  -6  -2   7    3.00    1.91
  -6  -2  -7   13.07    2.00
  -6  -2  -7   16.40    2.12
  -6  -2  -7   16.51    2.23
  -6  -2   8    0.07    0.91
  -6  -2   8    5.60    1.16
  -6   2  -8    0.02    0.75
  -6   2  -8   -0.11    0.95
  -6  -2  -8    5.05    0.82
  -6  -2  -8    5.46    1.08
  -6  -2  -8    7.78    1.07
  -6  -2   9   -0.44    0.69
  -6  -2   9    3.54    0.88
  -6   2  -9    0.05    0.59
  -6   2  -9    1.96    0.61
  -6  -2  -9    2.16    0.83
  -6  -2  -9    4.14    0.85
  -6  -2  -9    1.07    0.75
  -6  -2  10   -0.30    0.59
  -6  -2  10    3.81    0.84
  -6   2 -10    0.22    0.54
  -6   2 -10    2.95    0.83
  -6  -2 -10    2.99    0.78
  -6  -2 -10    2.32    0.78
  -6  -2 -10    0.12    0.68
  -6  -2  11   28.37    3.75
  -6   2 -11   32.13    3.85
  -6  -2 -11   27.63    3.51
  -6  -2 -11   27.62    3.57
  -6  -2  12    0.24    0.76
  -6  -2  12    6.91    0.89
  -6   2 -12   -0.14    0.77
  -6   2 -12    9.02    0.97
  -6  -2 -12    5.91    1.04
  -6  -2 -12    6.33    1.14
  -6  -2 -12   -0.45    0.86
  -6  -2  13   10.21    1.84
  -6   2 -13   10.41    2.25
  -6  -2 -13   11.17    1.74
  -6  -2 -13    8.17    1.81
  -6  -2  14   23.73    3.03
  -6   2 -14   25.88    3.58
  -6  -2 -14   22.18    2.90
  -6  -2 -14   26.93    3.24
  -6  -2  15   21.48    2.46
  -6   2 -15   25.08    3.02
  -6  -2 -15   15.59    2.32
  -6  -2 -15   17.85    2.71
  -6  -2  16    3.56    1.15
  -6   2 -16    5.90    1.26
  -6  -2 -16    5.59    1.16
  -6  -2 -16    4.63    1.27
  -6  -2  17   22.30    2.72
  -6   2 -17   24.65    3.06
  -6  -2 -17   30.05    2.39
  -6  -2 -17   24.76    3.00
   6   2  18    6.08    0.86
  -6  -2  18    6.88    1.13
  -6   2 -18    5.73    1.12
  -6  -2 -18    5.59    0.95
   6   2  19   16.03    1.85
  -6  -2  19   19.21    1.83
  -6  -2 -19   18.54    2.10
  -6  -3   0   12.91    2.10
  -6  -3   0   13.31    2.25
  -6  -3   1   81.86    7.76
  -6  -3   1   85.20    7.14
  -6  -3  -1   82.07    7.55
  -6  -3  -1   86.36    8.28
  -6  -3   2   34.57    3.89
  -6  -3   2   31.47    4.09
  -6  -3  -2   36.92    4.10
  -6  -3  -2   36.00    4.29
  -6  -3   3   15.55    2.47
  -6  -3   3   15.17    2.61
  -6  -3  -3   20.03    2.63
  -6  -3  -3   21.90    2.69
  -6  -3   4   25.16    3.16
  -6  -3   4   28.99    3.58
  -6  -3  -4   26.57    3.35
  -6  -3  -4   25.52    3.34
  -6  -3   5   20.37    2.33
  -6  -3  -5   22.67    2.82
  -6  -3  -5   19.39    2.88
  -6  -3   6   37.44    4.24
  -6  -3  -6   31.90    3.56
  -6  -3  -6   28.48    3.28
  -6  -3  -6   32.18    3.75
  -6  -3   7    9.25    2.01
  -6  -3   7    7.24    1.81
  -6  -3  -7   14.00    1.98
  -6  -3  -7   13.57    1.85
  -6  -3  -7   10.65    1.93
  -6  -3   8   38.12    4.08
  -6  -3   8   34.66    3.89
  -6  -3  -8   42.18    4.16
  -6  -3  -8   36.31    4.21
  -6  -3  -8   42.94    4.36
  -6  -3   9    3.43    1.05
  -6  -3   9    4.26    0.94
  -6   3  -9    0.15    0.87
  -6  -3  -9    4.48    1.14
  -6  -3  -9    4.76    1.02
  -6  -3  -9    4.63    1.08
  -6  -3  10   11.83    1.90
  -6  -3  10   10.59    1.92
  -6  -3 -10   15.14    2.10
  -6  -3 -10   15.24    2.22
  -6  -3 -10   14.64    2.04
  -6  -3  11    4.07    0.77
  -6  -3  11    3.23    0.79
  -6   3 -11   -0.10    0.79
  -6  -3 -11    1.68    0.53
  -6  -3 -11    2.45    0.90
  -6  -3 -11    0.83    0.78
  -6  -3  12    9.39    1.40
  -6  -3  12    9.51    1.51
  -6   3 -12   11.00    1.72
  -6  -3 -12    8.32    1.53
  -6  -3 -12    8.25    1.73
  -6  -3 -12    7.65    1.48
  -6  -3  13   13.95    1.77
  -6  -3  13   14.96    2.03
  -6   3 -13   16.66    2.26
  -6  -3 -13   17.10    1.95
  -6  -3 -13   14.74    2.25
  -6  -3 -13   14.44    1.87
  -6  -3  14   13.54    1.69
  -6   3 -14   12.58    2.04
  -6  -3 -14   11.50    1.60
  -6  -3 -14   12.24    1.87
  -6  -3 -14   14.44    1.74
  -6  -3  15   19.83    2.00
  -6   3 -15   18.50    2.43
  -6  -3 -15   20.07    2.15
  -6  -3 -15   18.69    2.31
  -6  -3 -15   16.85    1.97
  -6  -3  16    4.61    0.83
  -6   3 -16    4.43    0.99
  -6  -3 -16    4.95    0.86
  -6  -3 -16    4.10    0.73
  -6  -3  17    2.00    0.52
  -6  -3 -17    2.47    0.67
  -6  -4   0   88.45    8.12
  -6  -4   0   86.85    7.45
  -6  -4   1   17.42    2.32
  -6  -4   1   18.18    2.54
  -6  -4  -1   16.25    2.16
  -6  -4  -1   15.30    2.65
  -6  -4   2    6.34    1.32
  -6  -4   2    7.26    1.22
  -6  -4  -2    8.25    1.39
  -6  -4  -2    7.52    1.56
  -6  -4   3   24.80    2.60
  -6  -4   3   23.92    2.97
  -6  -4  -3   22.75    2.61
  -6  -4  -3   20.59    2.94
  -6  -4   4   22.88    2.34
  -6  -4   4   21.81    2.94
  -6  -4  -4   20.37    2.51
  -6  -4  -4   18.45    2.79
  -6  -4   5   25.16    2.67
  -6  -4   5   29.39    2.73
  -6  -4  -5   25.88    2.83
  -6  -4  -5   23.94    3.11
  -6  -4   6   10.69    1.45
  -6  -4   6    9.54    1.88
  -6  -4  -6    9.61    1.59
  -6  -4  -6   10.08    1.78
  -6  -4   7   27.95    2.25
  -6  -4   7   27.75    3.49
  -6  -4  -7   29.97    2.44
  -6  -4  -7   25.93    2.90
  -6  -4  -7   28.62    3.38
  -6  -4   8    4.35    0.93
  -6  -4   8    4.21    1.22
  -6  -4  -8    4.97    1.03
  -6  -4  -8    4.69    1.04
  -6  -4  -8    5.80    1.23
  -6  -4   9   13.70    1.96
  -6  -4   9   11.02    1.46
  -6  -4  -9   11.89    1.50
  -6  -4  -9   11.96    1.80
  -6  -4  -9   13.42    1.47
  -6  -4  10    6.75    1.34
  -6  -4  10    5.44    0.98
  -6  -4 -10    7.28    1.06
  -6  -4 -10    7.88    1.30
  -6  -4 -10    6.57    1.30
  -6  -4  11   14.27    1.43
  -6  -4  11   13.97    1.52
  -6  -4 -11   16.04    1.56
  -6  -4 -11   14.20    1.96
  -6  -4 -11   18.25    1.91
  -6  -4  12    3.31    0.69
  -6  -4  12    3.01    0.57
  -6  -4 -12    2.40    0.54
  -6  -4 -12    2.45    0.78
  -6  -4 -12    2.38    0.72
  -6  -4  13    5.67    1.02
  -6  -4  13    7.25    0.87
  -6  -4 -13    9.75    1.22
  -6  -4 -13    9.84    1.08
  -6  -5   0   11.02    1.53
   6   5   0    6.96    0.97
  -6  -5   1    4.92    1.06
  -6  -5  -1    3.07    1.05
  -6  -5  -2    2.46    0.86
  -6  -5  -3    8.22    1.43
  -6  -5   4   32.35    3.07
  -6  -5  -4   26.10    2.99
  -6  -5   5    4.25    1.05
  -6  -5  -5    5.13    1.07
  -6  -5   6   19.17    2.25
  -6  -5  -6   20.67    2.29
  -6  -5   7    6.43    1.12
  -6  -5  -7    8.00    1.23
  -6  -5   8    8.03    1.08
  -6  -5  -8    7.49    1.09
  -7   0   0    0.06    0.27
  -7   0  -1    0.57    0.48
  -7   0   1    1.66    0.49
  -7   0  -2    6.44    1.09
  -7   0   2    7.60    1.02
  -7   0  -3    6.59    0.96
  -7   0   3    5.57    0.91
  -7   0  -4   21.27    2.00
  -7   0   4   19.49    1.87
  -7   0  -5    7.10    1.05
  -7  -1   0   12.55    1.62
  -7  -1   1   29.68    2.78
  -7  -1  -1   26.60    2.78
  -7  -1   2    5.00    0.98
  -7  -1  -2    4.17    1.00
  -7  -1   3    7.46    1.22
  -7  -1  -3    6.62    1.13
  -7  -1   4   11.79    0.91
  -7  -1  -4    0.40    0.60
  -7  -1   5   19.73    1.96
  -7  -1  -5   17.20    1.90
  -7  -1   6    3.87    0.87
  -7  -1  -6    5.57    0.88
   0   0   0    0.00    0.00
;
_shelx_hkl_checksum   27743
